# Supplementary material for: RMzyme: regulations of RNA-modifying enzymes in humans
Source: Signal Transduct Target Ther. 2026 Feb 12;11:52. doi: 10.1038/s41392-025-02568-2 (PMC12895048; doi:10.1038/s41392-025-02568-2)
Supplement: Supplementary file 2 — Supplementary Tables [file 41392_2025_2568_MOESM2_ESM.zip]

Archive with 44 entries (43 files):
- TableS/
- __MACOSX/._TableS
- TableS/TableS14.xlsb
- __MACOSX/TableS/._TableS14.xlsb
- TableS/TableS18.xlsx
- __MACOSX/TableS/._TableS18.xlsx
- TableS/TableS7.xlsx
- __MACOSX/TableS/._TableS7.xlsx
- TableS/.DS_Store
- __MACOSX/TableS/._.DS_Store
- TableS/TableS6.xlsx
- __MACOSX/TableS/._TableS6.xlsx
- TableS/TableS19.xlsx
- __MACOSX/TableS/._TableS19.xlsx
- TableS/TableS15.xlsb
- __MACOSX/TableS/._TableS15.xlsb
- TableS/TableS1.xlsb
- __MACOSX/TableS/._TableS1.xlsb
- TableS/TableS12.xlsx
- __MACOSX/TableS/._TableS12.xlsx
- TableS/TableS13.xlsx
- __MACOSX/TableS/._TableS13.xlsx
- TableS/TableS10.xlsx
- __MACOSX/TableS/._TableS10.xlsx
- TableS/TableS3.xlsx
- __MACOSX/TableS/._TableS3.xlsx
- TableS/TableS2.xlsb
- __MACOSX/TableS/._TableS2.xlsb
- TableS/TableS11.xlsx
- __MACOSX/TableS/._TableS11.xlsx
- TableS/TableS5.xlsx
- __MACOSX/TableS/._TableS5.xlsx
- TableS/TableS20.xlsx
- __MACOSX/TableS/._TableS20.xlsx
- TableS/TableS9.xlsx
- __MACOSX/TableS/._TableS9.xlsx
- TableS/TableS16.xlsx
- __MACOSX/TableS/._TableS16.xlsx
- TableS/TableS17.xlsx
- __MACOSX/TableS/._TableS17.xlsx
- TableS/TableS8.xlsx
- __MACOSX/TableS/._TableS8.xlsx
- TableS/TableS4.xlsx
- __MACOSX/TableS/._TableS4.xlsx
