# Supplementary material for: RMzyme: regulations of RNA-modifying enzymes in humans
Source: Signal Transduct Target Ther. 2026 Feb 12;11:52. doi: 10.1038/s41392-025-02568-2 (PMC12895048; doi:10.1038/s41392-025-02568-2)
Supplement: Supplementary file 2 — Supplementary Tables [file 41392_2025_2568_MOESM2_ESM.zip › TableS/TableS7.xlsx]

## Sheet: Sheet1
rbpNarrowPeak	rbpSiteID	rbpName	rbpType	geneSymbol	RNAmodType	Dataset	Enzyme	RNAmodSite
chr1:235753229-235753276	RBP_site_725258	EIF4A3	other	LYST	m6A	GSE144984	ALKBH5	chr1:235753188-235753409
chr1:235753238-235753268	RBP_site_725258	RNF219	other	LYST	m6A	GSE144984	ALKBH5	chr1:235753188-235753409
chr1:235753166-235753224	RBP_site_72187	IGF2BP3	reader	LYST	m6A	GSE144984	ALKBH5	chr1:235753188-235753409
chr1:235753166-235753224	RBP_site_524534	IGF2BP3	reader	LYST	m6A	GSE144984	ALKBH5	chr1:235753188-235753409
chr6:89699601-89699710	RBP_site_138060	YBX3	other	MDN1	m6A	GSE144984	ALKBH5	chr6:89699686-89699900
chr6:89699600-89699724	RBP_site_138060	CSTF2T	other	MDN1	m6A	GSE144984	ALKBH5	chr6:89699686-89699900
chr6:89699600-89699724	RBP_site_31127	CSTF2T	other	MDN1	m6A	GSE144984	ALKBH5	chr6:89699686-89699900
chr6:89699600-89699724	RBP_site_362174	CSTF2T	other	MDN1	m6A	GSE144984	ALKBH5	chr6:89699686-89699900
chr6:89699601-89699710	RBP_site_31127	YBX3	other	MDN1	m6A	GSE144984	ALKBH5	chr6:89699686-89699900
chr6:89699662-89699730	RBP_site_362174	IGF2BP2	reader	MDN1	m6A	GSE144984	ALKBH5	chr6:89699686-89699900
chr8:99275080-99275143	RBP_site_701498	PPIG	other	VPS13B	m6A	GSE144984	ALKBH5	chr8:99274951-99275204
chr8:99275097-99275161	RBP_site_701498	ACIN1	other	VPS13B	m6A	GSE144984	ALKBH5	chr8:99274951-99275204
chr8:99275118-99275255	RBP_site_701498	CSTF2T	other	VPS13B	m6A	GSE144984	ALKBH5	chr8:99274951-99275204
chr8:99275131-99275331	RBP_site_701498	AGO1-4	other	VPS13B	m6A	GSE144984	ALKBH5	chr8:99274951-99275204
chr8:99275112-99275184	RBP_site_701498	SRSF7	other	VPS13B	m6A	GSE144984	ALKBH5	chr8:99274951-99275204
chr8:99275119-99275138	RBP_site_701498	BUD13	other	VPS13B	m6A	GSE144984	ALKBH5	chr8:99274951-99275204
chr8:99275078-99275181	RBP_site_701498	EIF4A3	other	VPS13B	m6A	GSE144984	ALKBH5	chr8:99274951-99275204
chr8:99275081-99275161	RBP_site_701498	AGO2	other	VPS13B	m6A	GSE144984	ALKBH5	chr8:99274951-99275204
chr8:99275113-99275138	RBP_site_701498	SMNDC1	other	VPS13B	m6A	GSE144984	ALKBH5	chr8:99274951-99275204
chr8:99275103-99275167	RBP_site_701498	UCHL5	other	VPS13B	m6A	GSE144984	ALKBH5	chr8:99274951-99275204
chr8:99275080-99275148	RBP_site_701498	DDX24	other	VPS13B	m6A	GSE144984	ALKBH5	chr8:99274951-99275204
chr8:99275080-99275165	RBP_site_701498	EIF3H	other	VPS13B	m6A	GSE144984	ALKBH5	chr8:99274951-99275204
chr4:3220181-3220215	RBP_site_37361	EIF4G2	other	HTT	m6A	GSE144984	ALKBH5	chr4:3220049-3220272
chr4:3220203-3220226	RBP_site_37361	SRSF1	other	HTT	m6A	GSE144984	ALKBH5	chr4:3220049-3220272
chr4:3220203-3220230	RBP_site_37361	EIF4A3	other	HTT	m6A	GSE144984	ALKBH5	chr4:3220049-3220272
chr4:3220199-3220230	RBP_site_37361	DDX54	other	HTT	m6A	GSE144984	ALKBH5	chr4:3220049-3220272
chr4:3220195-3220309	RBP_site_37361	CSTF2T	other	HTT	m6A	GSE144984	ALKBH5	chr4:3220049-3220272
chr4:3220205-3220259	RBP_site_37361	DDX24	other	HTT	m6A	GSE144984	ALKBH5	chr4:3220049-3220272
chr4:3220195-3220309	RBP_site_121902	CSTF2T	other	HTT	m6A	GSE144984	ALKBH5	chr4:3220049-3220272
chr4:3220181-3220210	RBP_site_37361	RPS5	other	HTT	m6A	GSE144984	ALKBH5	chr4:3220049-3220272
chr2:61204516-61204550	RBP_site_162908	QKI	other	USP34	m6A	GSE144984	ALKBH5	chr2:61204393-61204714
chr2:61204505-61204525	RBP_site_379487	FAM120A	other	USP34	m6A	GSE144984	ALKBH5	chr2:61204393-61204714
chr2:61204523-61204547	RBP_site_162908	FXR2	other	USP34	m6A	GSE144984	ALKBH5	chr2:61204393-61204714
chr2:61204563-61204592	RBP_site_195097	NUDT21	other	USP34	m6A	GSE144984	ALKBH5	chr2:61204393-61204714
chr2:61204523-61204547	RBP_site_705634	FXR2	other	USP34	m6A	GSE144984	ALKBH5	chr2:61204393-61204714
chr2:61204495-61204587	RBP_site_705634	CSTF2T	other	USP34	m6A	GSE144984	ALKBH5	chr2:61204393-61204714
chr2:61204492-61204611	RBP_site_162908	RBM47	other	USP34	m6A	GSE144984	ALKBH5	chr2:61204393-61204714
chr2:61204250-61204408	RBP_site_451280	RBM47	other	USP34	m6A	GSE144984	ALKBH5	chr2:61204393-61204714
chr2:61204514-61204564	RBP_site_379487	ACIN1	other	USP34	m6A	GSE144984	ALKBH5	chr2:61204393-61204714
chr2:61204514-61204564	RBP_site_705634	ACIN1	other	USP34	m6A	GSE144984	ALKBH5	chr2:61204393-61204714
chr2:61204514-61204564	RBP_site_162908	ACIN1	other	USP34	m6A	GSE144984	ALKBH5	chr2:61204393-61204714
chr2:61204496-61204542	RBP_site_379487	SUB1	other	USP34	m6A	GSE144984	ALKBH5	chr2:61204393-61204714
chr2:61204496-61204598	RBP_site_705634	EIF4A3	other	USP34	m6A	GSE144984	ALKBH5	chr2:61204393-61204714
chr2:61204250-61204408	RBP_site_700961	RBM47	other	USP34	m6A	GSE144984	ALKBH5	chr2:61204393-61204714
chr2:61204516-61204550	RBP_site_705634	QKI	other	USP34	m6A	GSE144984	ALKBH5	chr2:61204393-61204714
chr2:61204522-61204552	RBP_site_162908	ZNF622	other	USP34	m6A	GSE144984	ALKBH5	chr2:61204393-61204714
chr2:61204437-61204549	RBP_site_379487	AGO1-4	other	USP34	m6A	GSE144984	ALKBH5	chr2:61204393-61204714
chr2:61204492-61204611	RBP_site_195097	RBM47	other	USP34	m6A	GSE144984	ALKBH5	chr2:61204393-61204714
chr2:61204507-61204575	RBP_site_162908	DDX54	other	USP34	m6A	GSE144984	ALKBH5	chr2:61204393-61204714
chr2:61204495-61204587	RBP_site_379487	CSTF2T	other	USP34	m6A	GSE144984	ALKBH5	chr2:61204393-61204714
chr2:61204585-61204595	RBP_site_195097	MSI2	other	USP34	m6A	GSE144984	ALKBH5	chr2:61204393-61204714
chr2:61204528-61204555	RBP_site_162908	LIN28B	other	USP34	m6A	GSE144984	ALKBH5	chr2:61204393-61204714
chr2:61204506-61204562	RBP_site_705634	PTBP1	other	USP34	m6A	GSE144984	ALKBH5	chr2:61204393-61204714
chr2:61204506-61204562	RBP_site_162908	PTBP1	other	USP34	m6A	GSE144984	ALKBH5	chr2:61204393-61204714
chr2:61204522-61204552	RBP_site_705634	ZNF622	other	USP34	m6A	GSE144984	ALKBH5	chr2:61204393-61204714
chr2:61204496-61204598	RBP_site_162908	EIF4A3	other	USP34	m6A	GSE144984	ALKBH5	chr2:61204393-61204714
chr2:61204507-61204575	RBP_site_379487	DDX54	other	USP34	m6A	GSE144984	ALKBH5	chr2:61204393-61204714
chr2:61204524-61204551	RBP_site_705634	TNRC6A	other	USP34	m6A	GSE144984	ALKBH5	chr2:61204393-61204714
chr2:61204533-61204550	RBP_site_705634	SRSF1	other	USP34	m6A	GSE144984	ALKBH5	chr2:61204393-61204714
chr2:61204250-61204408	RBP_site_744065	RBM47	other	USP34	m6A	GSE144984	ALKBH5	chr2:61204393-61204714
chr2:61204250-61204408	RBP_site_436966	RBM47	other	USP34	m6A	GSE144984	ALKBH5	chr2:61204393-61204714
chr2:61204522-61204547	RBP_site_705634	AGO2	other	USP34	m6A	GSE144984	ALKBH5	chr2:61204393-61204714
chr2:61204437-61204549	RBP_site_162908	AGO1-4	other	USP34	m6A	GSE144984	ALKBH5	chr2:61204393-61204714
chr2:61204507-61204575	RBP_site_705634	DDX54	other	USP34	m6A	GSE144984	ALKBH5	chr2:61204393-61204714
chr2:61204437-61204549	RBP_site_705634	AGO1-4	other	USP34	m6A	GSE144984	ALKBH5	chr2:61204393-61204714
chr2:61204516-61204550	RBP_site_379487	QKI	other	USP34	m6A	GSE144984	ALKBH5	chr2:61204393-61204714
chr2:61204496-61204598	RBP_site_195097	EIF4A3	other	USP34	m6A	GSE144984	ALKBH5	chr2:61204393-61204714
chr2:61204492-61204611	RBP_site_705634	RBM47	other	USP34	m6A	GSE144984	ALKBH5	chr2:61204393-61204714
chr2:61204496-61204542	RBP_site_705634	SUB1	other	USP34	m6A	GSE144984	ALKBH5	chr2:61204393-61204714
chr2:61204522-61204547	RBP_site_162908	AGO2	other	USP34	m6A	GSE144984	ALKBH5	chr2:61204393-61204714
chr2:61204496-61204598	RBP_site_379487	EIF4A3	other	USP34	m6A	GSE144984	ALKBH5	chr2:61204393-61204714
chr2:61204528-61204555	RBP_site_705634	LIN28B	other	USP34	m6A	GSE144984	ALKBH5	chr2:61204393-61204714
chr2:61204524-61204551	RBP_site_162908	TNRC6A	other	USP34	m6A	GSE144984	ALKBH5	chr2:61204393-61204714
chr2:61204506-61204562	RBP_site_379487	PTBP1	other	USP34	m6A	GSE144984	ALKBH5	chr2:61204393-61204714
chr2:61204495-61204587	RBP_site_162908	CSTF2T	other	USP34	m6A	GSE144984	ALKBH5	chr2:61204393-61204714
chr2:61204492-61204611	RBP_site_379487	RBM47	other	USP34	m6A	GSE144984	ALKBH5	chr2:61204393-61204714
chr2:61204496-61204542	RBP_site_162908	SUB1	other	USP34	m6A	GSE144984	ALKBH5	chr2:61204393-61204714
chr2:61204497-61204565	RBP_site_162908	EIF3D	reader	USP34	m6A	GSE144984	ALKBH5	chr2:61204393-61204714
chr2:61204497-61204565	RBP_site_705634	EIF3D	reader	USP34	m6A	GSE144984	ALKBH5	chr2:61204393-61204714
chr2:61204522-61204538	RBP_site_705634	IGF2BP1	reader	USP34	m6A	GSE144984	ALKBH5	chr2:61204393-61204714
chr2:61204496-61204583	RBP_site_705634	IGF2BP3	reader	USP34	m6A	GSE144984	ALKBH5	chr2:61204393-61204714
chr2:61204522-61204538	RBP_site_162908	IGF2BP1	reader	USP34	m6A	GSE144984	ALKBH5	chr2:61204393-61204714
chr2:61204497-61204565	RBP_site_379487	EIF3D	reader	USP34	m6A	GSE144984	ALKBH5	chr2:61204393-61204714
chr2:61204523-61204547	RBP_site_162908	IGF2BP2	reader	USP34	m6A	GSE144984	ALKBH5	chr2:61204393-61204714
chr2:61204496-61204583	RBP_site_379487	IGF2BP3	reader	USP34	m6A	GSE144984	ALKBH5	chr2:61204393-61204714
chr2:61204523-61204547	RBP_site_705634	IGF2BP2	reader	USP34	m6A	GSE144984	ALKBH5	chr2:61204393-61204714
chr2:61204496-61204583	RBP_site_162908	IGF2BP3	reader	USP34	m6A	GSE144984	ALKBH5	chr2:61204393-61204714
chr15:25117411-25117516	RBP_site_256658	PPIG	other	SNHG14	m6A	GSE144984	ALKBH5	chr15:25117268-25117495
chr15:25117444-25117465	RBP_site_256658	CSTF2	other	SNHG14	m6A	GSE144984	ALKBH5	chr15:25117268-25117495
chr15:25117433-25117473	RBP_site_256658	FUS	other	SNHG14	m6A	GSE144984	ALKBH5	chr15:25117268-25117495
chr15:25117411-25117515	RBP_site_256658	EIF4A3	other	SNHG14	m6A	GSE144984	ALKBH5	chr15:25117268-25117495
chr15:25117448-25117457	RBP_site_256658	TBRG4	other	SNHG14	m6A	GSE144984	ALKBH5	chr15:25117268-25117495
chr15:25117411-25117515	RBP_site_398495	EIF4A3	other	SNHG14	m6A	GSE144984	ALKBH5	chr15:25117268-25117495
chr15:25117411-25117516	RBP_site_398495	PPIG	other	SNHG14	m6A	GSE144984	ALKBH5	chr15:25117268-25117495
chr15:25117432-25117467	RBP_site_256658	IGF2BP2	reader	SNHG14	m6A	GSE144984	ALKBH5	chr15:25117268-25117495
chr15:25117492-25117512	RBP_site_398495	YTHDF1	reader	SNHG14	m6A	GSE144984	ALKBH5	chr15:25117268-25117495
chr15:25117464-25117508	RBP_site_398495	IGF2BP3	reader	SNHG14	m6A	GSE144984	ALKBH5	chr15:25117268-25117495
chr15:25059147-25059277	RBP_site_417542	SRSF1	other	SNHG14	m6A	GSE144984	ALKBH5	chr15:25058996-25059225
chr15:25059206-25059292	RBP_site_417542	PPIG	other	SNHG14	m6A	GSE144984	ALKBH5	chr15:25058996-25059225
chr18:13124727-13124790	RBP_site_753389	EIF4A3	other	CEP192	m6A	GSE144984	ALKBH5	chr18:13124513-13124760
chr18:13124669-13125031	RBP_site_753389	CPSF7	other	CEP192	m6A	GSE144984	ALKBH5	chr18:13124513-13124760
chr18:13124598-13124665	RBP_site_615745	AGO2	other	CEP192	m6A	GSE144984	ALKBH5	chr18:13124513-13124760
chr18:13124631-13124661	RBP_site_615745	YBX3	other	CEP192	m6A	GSE144984	ALKBH5	chr18:13124513-13124760
chr18:13124643-13124703	RBP_site_615745	BUD13	other	CEP192	m6A	GSE144984	ALKBH5	chr18:13124513-13124760
chr18:13124733-13124793	RBP_site_753389	CSTF2T	other	CEP192	m6A	GSE144984	ALKBH5	chr18:13124513-13124760
chr18:13124669-13125031	RBP_site_271386	CPSF7	other	CEP192	m6A	GSE144984	ALKBH5	chr18:13124513-13124760
chr17:4076867-4076989	RBP_site_50372	EIF4A3	other	ZZEF1	m6A	GSE144984	ALKBH5	chr17:4076945-4077144
chr17:4076791-4076986	RBP_site_50372	AGO1-4	other	ZZEF1	m6A	GSE144984	ALKBH5	chr17:4076945-4077144
chr15:48463090-48463217	RBP_site_335087	PTBP1	other	FBN1	m6A	GSE144984	ALKBH5	chr15:48463124-48463327
chr15:48463194-48463223	RBP_site_616314	RBM5	other	FBN1	m6A	GSE144984	ALKBH5	chr15:48463124-48463327
chr15:48463090-48463217	RBP_site_616314	PTBP1	other	FBN1	m6A	GSE144984	ALKBH5	chr15:48463124-48463327
chr15:48463105-48463204	RBP_site_335087	IGF2BP2	reader	FBN1	m6A	GSE144984	ALKBH5	chr15:48463124-48463327
chr6:111329530-111329731	RBP_site_586895	CSTF2T	other	REV3L	m6A	GSE144984	ALKBH5	chr6:111329655-111329890
chr6:111329530-111329731	RBP_site_730752	CSTF2T	other	REV3L	m6A	GSE144984	ALKBH5	chr6:111329655-111329890
chr6:111329666-111329690	RBP_site_586895	EIF4A3	other	REV3L	m6A	GSE144984	ALKBH5	chr6:111329655-111329890
chr6:111329605-111329670	RBP_site_587465	FXR2	other	REV3L	m6A	GSE144984	ALKBH5	chr6:111329655-111329890
chr6:111329654-111329719	RBP_site_730752	DDX54	other	REV3L	m6A	GSE144984	ALKBH5	chr6:111329655-111329890
chr6:111329602-111329671	RBP_site_664799	GRWD1	other	REV3L	m6A	GSE144984	ALKBH5	chr6:111329655-111329890
chr6:111329594-111329701	RBP_site_586895	ZNF622	other	REV3L	m6A	GSE144984	ALKBH5	chr6:111329655-111329890
chr6:111329657-111329727	RBP_site_586895	CPSF7	other	REV3L	m6A	GSE144984	ALKBH5	chr6:111329655-111329890
chr6:111329530-111329731	RBP_site_571111	CSTF2T	other	REV3L	m6A	GSE144984	ALKBH5	chr6:111329655-111329890
chr6:111329609-111329661	RBP_site_587465	AGO1-4	other	REV3L	m6A	GSE144984	ALKBH5	chr6:111329655-111329890
chr6:111329602-111329671	RBP_site_587465	GRWD1	other	REV3L	m6A	GSE144984	ALKBH5	chr6:111329655-111329890
chr6:111329657-111329727	RBP_site_730752	CPSF7	other	REV3L	m6A	GSE144984	ALKBH5	chr6:111329655-111329890
chr6:111329654-111329719	RBP_site_586895	DDX54	other	REV3L	m6A	GSE144984	ALKBH5	chr6:111329655-111329890
chr6:111329640-111329715	RBP_site_586895	RBM47	other	REV3L	m6A	GSE144984	ALKBH5	chr6:111329655-111329890
chr6:111329530-111329731	RBP_site_664799	CSTF2T	other	REV3L	m6A	GSE144984	ALKBH5	chr6:111329655-111329890
chr6:111329530-111329731	RBP_site_587465	CSTF2T	other	REV3L	m6A	GSE144984	ALKBH5	chr6:111329655-111329890
chr6:111329594-111329701	RBP_site_587465	ZNF622	other	REV3L	m6A	GSE144984	ALKBH5	chr6:111329655-111329890
chr6:111329594-111329701	RBP_site_664799	ZNF622	other	REV3L	m6A	GSE144984	ALKBH5	chr6:111329655-111329890
chr6:111329640-111329715	RBP_site_587465	RBM47	other	REV3L	m6A	GSE144984	ALKBH5	chr6:111329655-111329890
chr6:111329679-111329717	RBP_site_586895	NUDT21	other	REV3L	m6A	GSE144984	ALKBH5	chr6:111329655-111329890
chr6:111329642-111329662	RBP_site_587465	ACIN1	other	REV3L	m6A	GSE144984	ALKBH5	chr6:111329655-111329890
chr6:111329596-111329719	RBP_site_664799	IGF2BP2	reader	REV3L	m6A	GSE144984	ALKBH5	chr6:111329655-111329890
chr6:111329596-111329719	RBP_site_586895	IGF2BP2	reader	REV3L	m6A	GSE144984	ALKBH5	chr6:111329655-111329890
chr6:111329596-111329719	RBP_site_730752	IGF2BP2	reader	REV3L	m6A	GSE144984	ALKBH5	chr6:111329655-111329890
chr6:111329596-111329719	RBP_site_587465	IGF2BP2	reader	REV3L	m6A	GSE144984	ALKBH5	chr6:111329655-111329890
chr14:71047913-71047945	RBP_site_85914	ATXN2	other	PCNX1	m6A	GSE144984	ALKBH5	chr14:71047669-71047930
chr14:71047922-71047959	RBP_site_85914	AGO2	other	PCNX1	m6A	GSE144984	ALKBH5	chr14:71047669-71047930
chr14:71047807-71047984	RBP_site_85914	EIF4A3	other	PCNX1	m6A	GSE144984	ALKBH5	chr14:71047669-71047930
chr14:71047915-71047972	RBP_site_85914	PTBP1	other	PCNX1	m6A	GSE144984	ALKBH5	chr14:71047669-71047930
chr14:71047861-71047872	RBP_site_532831	SND1	other	PCNX1	m6A	GSE144984	ALKBH5	chr14:71047669-71047930
chr14:71047807-71047984	RBP_site_415743	EIF4A3	other	PCNX1	m6A	GSE144984	ALKBH5	chr14:71047669-71047930
chr14:71047870-71047871	RBP_site_532831	DDX3X	other	PCNX1	m6A	GSE144984	ALKBH5	chr14:71047669-71047930
chr14:71047853-71047881	RBP_site_532831	CSTF2T	other	PCNX1	m6A	GSE144984	ALKBH5	chr14:71047669-71047930
chr14:71047881-71047953	RBP_site_85914	CPSF7	other	PCNX1	m6A	GSE144984	ALKBH5	chr14:71047669-71047930
chr14:71047807-71047984	RBP_site_532831	EIF4A3	other	PCNX1	m6A	GSE144984	ALKBH5	chr14:71047669-71047930
chr14:71047864-71047902	RBP_site_532831	CSTF2	other	PCNX1	m6A	GSE144984	ALKBH5	chr14:71047669-71047930
chr18:13099505-13099527	RBP_site_233309	LIN28B	other	CEP192	m6A	GSE144984	ALKBH5	chr18:13099331-13099530
chr18:13099526-13099596	RBP_site_679751	AGO1-4	other	CEP192	m6A	GSE144984	ALKBH5	chr18:13099331-13099530
chr18:13099479-13099496	RBP_site_269197	SMNDC1	other	CEP192	m6A	GSE144984	ALKBH5	chr18:13099331-13099530
chr18:13099499-13099527	RBP_site_233309	DDX54	other	CEP192	m6A	GSE144984	ALKBH5	chr18:13099331-13099530
chr18:13099507-13099525	RBP_site_233309	ACIN1	other	CEP192	m6A	GSE144984	ALKBH5	chr18:13099331-13099530
chr18:13099507-13099533	RBP_site_233309	WDR33	other	CEP192	m6A	GSE144984	ALKBH5	chr18:13099331-13099530
chr18:13099475-13099497	RBP_site_269197	FXR2	other	CEP192	m6A	GSE144984	ALKBH5	chr18:13099331-13099530
chr18:13099500-13099525	RBP_site_233309	IGF2BP2	reader	CEP192	m6A	GSE144984	ALKBH5	chr18:13099331-13099530
chr4:48567280-48567360	RBP_site_158938	AGO2	other	FRYL	m6A	GSE144984	ALKBH5	chr4:48567318-48567551
chr4:48567282-48567408	RBP_site_304353	CSTF2T	other	FRYL	m6A	GSE144984	ALKBH5	chr4:48567318-48567551
chr4:48567291-48567491	RBP_site_732059	AGO1-4	other	FRYL	m6A	GSE144984	ALKBH5	chr4:48567318-48567551
chr4:48567361-48567397	RBP_site_732059	DDX54	other	FRYL	m6A	GSE144984	ALKBH5	chr4:48567318-48567551
chr4:48567280-48567360	RBP_site_304353	AGO2	other	FRYL	m6A	GSE144984	ALKBH5	chr4:48567318-48567551
chr4:48567336-48567374	RBP_site_158938	FIP1L1	other	FRYL	m6A	GSE144984	ALKBH5	chr4:48567318-48567551
chr4:48567282-48567408	RBP_site_158938	CSTF2T	other	FRYL	m6A	GSE144984	ALKBH5	chr4:48567318-48567551
chr4:48567314-48567383	RBP_site_304353	MSI2	other	FRYL	m6A	GSE144984	ALKBH5	chr4:48567318-48567551
chr4:48567266-48567381	RBP_site_158938	EIF4A3	other	FRYL	m6A	GSE144984	ALKBH5	chr4:48567318-48567551
chr4:48567314-48567383	RBP_site_158938	MSI2	other	FRYL	m6A	GSE144984	ALKBH5	chr4:48567318-48567551
chr4:48567343-48567370	RBP_site_158938	ACIN1	other	FRYL	m6A	GSE144984	ALKBH5	chr4:48567318-48567551
chr4:48567279-48567401	RBP_site_304353	PTBP1	other	FRYL	m6A	GSE144984	ALKBH5	chr4:48567318-48567551
chr4:48567291-48567491	RBP_site_158938	AGO1-4	other	FRYL	m6A	GSE144984	ALKBH5	chr4:48567318-48567551
chr4:48567279-48567401	RBP_site_158938	PTBP1	other	FRYL	m6A	GSE144984	ALKBH5	chr4:48567318-48567551
chr4:48567282-48567408	RBP_site_732059	CSTF2T	other	FRYL	m6A	GSE144984	ALKBH5	chr4:48567318-48567551
chr4:48567291-48567491	RBP_site_304353	AGO1-4	other	FRYL	m6A	GSE144984	ALKBH5	chr4:48567318-48567551
chr4:48567279-48567401	RBP_site_732059	PTBP1	other	FRYL	m6A	GSE144984	ALKBH5	chr4:48567318-48567551
chr4:48567266-48567381	RBP_site_304353	EIF4A3	other	FRYL	m6A	GSE144984	ALKBH5	chr4:48567318-48567551
chr4:48567306-48567358	RBP_site_158938	IGF2BP2	reader	FRYL	m6A	GSE144984	ALKBH5	chr4:48567318-48567551
chr4:48567306-48567358	RBP_site_304353	IGF2BP2	reader	FRYL	m6A	GSE144984	ALKBH5	chr4:48567318-48567551
chr15:25056494-25056533	RBP_site_231049	SRSF1	other	SNHG14	m6A	GSE144984	ALKBH5	chr15:25056354-25056555
chr15:25056482-25056527	RBP_site_231049	EIF4A3	other	SNHG14	m6A	GSE144984	ALKBH5	chr15:25056354-25056555
chr15:25056491-25056506	RBP_site_231049	BUD13	other	SNHG14	m6A	GSE144984	ALKBH5	chr15:25056354-25056555
chr19:11243801-11243870	RBP_site_44157	UCHL5	other	DOCK6	m6A	GSE144984	ALKBH5	chr19:11243658-11244010
chr19:11243556-11243712	RBP_site_139683	EIF4A3	other	DOCK6	m6A	GSE144984	ALKBH5	chr19:11243658-11244010
chr19:11243801-11243823	RBP_site_362344	ZNF184	other	DOCK6	m6A	GSE144984	ALKBH5	chr19:11243658-11244010
chr19:11243808-11243874	RBP_site_44157	PPIG	other	DOCK6	m6A	GSE144984	ALKBH5	chr19:11243658-11244010
chr19:11243850-11243878	RBP_site_44157	FUS	other	DOCK6	m6A	GSE144984	ALKBH5	chr19:11243658-11244010
chr19:11243805-11243815	RBP_site_362344	RBFOX2	other	DOCK6	m6A	GSE144984	ALKBH5	chr19:11243658-11244010
chr19:11243556-11243712	RBP_site_194103	EIF4A3	other	DOCK6	m6A	GSE144984	ALKBH5	chr19:11243658-11244010
chr19:11243801-11243882	RBP_site_362344	DDX24	other	DOCK6	m6A	GSE144984	ALKBH5	chr19:11243658-11244010
chr19:11243801-11243882	RBP_site_44157	DDX24	other	DOCK6	m6A	GSE144984	ALKBH5	chr19:11243658-11244010
chr19:11243801-11243870	RBP_site_362344	UCHL5	other	DOCK6	m6A	GSE144984	ALKBH5	chr19:11243658-11244010
chr19:11243768-11243884	RBP_site_362344	EIF4A3	other	DOCK6	m6A	GSE144984	ALKBH5	chr19:11243658-11244010
chr19:11243768-11243884	RBP_site_44157	EIF4A3	other	DOCK6	m6A	GSE144984	ALKBH5	chr19:11243658-11244010
chr19:11243808-11243874	RBP_site_362344	PPIG	other	DOCK6	m6A	GSE144984	ALKBH5	chr19:11243658-11244010
chr19:11243833-11243870	RBP_site_44157	SLTM	other	DOCK6	m6A	GSE144984	ALKBH5	chr19:11243658-11244010
chr21:46315070-46315155	RBP_site_258346	EIF4A3	other	C21orf58	m6A	GSE144984	ALKBH5	chr21:46314859-46315104
chr21:46314849-46314880	RBP_site_344285	EIF4A3	other	C21orf58	m6A	GSE144984	ALKBH5	chr21:46314859-46315104
chr21:46315055-46315163	RBP_site_621278	DHX9	other	C21orf58	m6A	GSE144984	ALKBH5	chr21:46314859-46315104
chr21:46315086-46315134	RBP_site_621278	SRSF1	other	C21orf58	m6A	GSE144984	ALKBH5	chr21:46314859-46315104
chr21:46315086-46315134	RBP_site_294690	SRSF1	other	C21orf58	m6A	GSE144984	ALKBH5	chr21:46314859-46315104
chr21:46314843-46314884	RBP_site_344285	DGCR8	other	C21orf58	m6A	GSE144984	ALKBH5	chr21:46314859-46315104
chr21:46314737-46315079	RBP_site_184566	HNRNPK	other	C21orf58	m6A	GSE144984	ALKBH5	chr21:46314859-46315104
chr21:46315055-46315163	RBP_site_294690	DHX9	other	C21orf58	m6A	GSE144984	ALKBH5	chr21:46314859-46315104
chr21:46315090-46315124	RBP_site_258346	U2AF2	other	C21orf58	m6A	GSE144984	ALKBH5	chr21:46314859-46315104
chr21:46314863-46314892	RBP_site_344285	NUDT21	other	C21orf58	m6A	GSE144984	ALKBH5	chr21:46314859-46315104
chr21:46314808-46314881	RBP_site_344285	PPIG	other	C21orf58	m6A	GSE144984	ALKBH5	chr21:46314859-46315104
chr21:46315055-46315163	RBP_site_184566	DHX9	other	C21orf58	m6A	GSE144984	ALKBH5	chr21:46314859-46315104
chr21:46315073-46315078	RBP_site_184566	CPSF6	other	C21orf58	m6A	GSE144984	ALKBH5	chr21:46314859-46315104
chr21:46314844-46314883	RBP_site_344285	BUD13	other	C21orf58	m6A	GSE144984	ALKBH5	chr21:46314859-46315104
chr21:46314846-46314901	RBP_site_344285	FIP1L1	other	C21orf58	m6A	GSE144984	ALKBH5	chr21:46314859-46315104
chr21:46314737-46315079	RBP_site_262087	HNRNPK	other	C21orf58	m6A	GSE144984	ALKBH5	chr21:46314859-46315104
chr21:46315055-46315163	RBP_site_258346	DHX9	other	C21orf58	m6A	GSE144984	ALKBH5	chr21:46314859-46315104
chr21:46314737-46315079	RBP_site_344285	HNRNPK	other	C21orf58	m6A	GSE144984	ALKBH5	chr21:46314859-46315104
chr21:46315070-46315155	RBP_site_621278	EIF4A3	other	C21orf58	m6A	GSE144984	ALKBH5	chr21:46314859-46315104
chr21:46315070-46315155	RBP_site_184566	EIF4A3	other	C21orf58	m6A	GSE144984	ALKBH5	chr21:46314859-46315104
chr21:46315070-46315155	RBP_site_416562	EIF4A3	other	C21orf58	m6A	GSE144984	ALKBH5	chr21:46314859-46315104
chr21:46314835-46314883	RBP_site_344285	DDX24	other	C21orf58	m6A	GSE144984	ALKBH5	chr21:46314859-46315104
chr21:46315086-46315134	RBP_site_258346	SRSF1	other	C21orf58	m6A	GSE144984	ALKBH5	chr21:46314859-46315104
chr21:46315055-46315163	RBP_site_416562	DHX9	other	C21orf58	m6A	GSE144984	ALKBH5	chr21:46314859-46315104
chr21:46315070-46315155	RBP_site_294690	EIF4A3	other	C21orf58	m6A	GSE144984	ALKBH5	chr21:46314859-46315104
chr21:46315087-46315186	RBP_site_294690	FTO	eraser	C21orf58	m6A	GSE144984	ALKBH5	chr21:46314859-46315104
chr21:46315087-46315186	RBP_site_416562	FTO	eraser	C21orf58	m6A	GSE144984	ALKBH5	chr21:46314859-46315104
chr21:46315087-46315186	RBP_site_621278	FTO	eraser	C21orf58	m6A	GSE144984	ALKBH5	chr21:46314859-46315104
chr21:46315087-46315186	RBP_site_258346	FTO	eraser	C21orf58	m6A	GSE144984	ALKBH5	chr21:46314859-46315104
chr2:37040429-37040456	RBP_site_821822	CPSF7	other	HEATR5B	m6A	GSE144984	ALKBH5	chr2:37040400-37040605
chr2:37040445-37040446	RBP_site_821822	U2AF2	other	HEATR5B	m6A	GSE144984	ALKBH5	chr2:37040400-37040605
chr2:37040330-37040403	RBP_site_332890	EIF3H	other	HEATR5B	m6A	GSE144984	ALKBH5	chr2:37040400-37040605
chr2:37040412-37040454	RBP_site_821822	DDX54	other	HEATR5B	m6A	GSE144984	ALKBH5	chr2:37040400-37040605
chr2:37040431-37040467	RBP_site_821822	CPSF3	other	HEATR5B	m6A	GSE144984	ALKBH5	chr2:37040400-37040605
chr2:37040434-37040451	RBP_site_821822	IGF2BP2	reader	HEATR5B	m6A	GSE144984	ALKBH5	chr2:37040400-37040605
chr21:39236592-39236785	RBP_site_439799	ZNF622	other	BRWD1	m6A	GSE144984	ALKBH5	chr21:39236717-39236916
chr21:39236688-39236788	RBP_site_439799	PPIG	other	BRWD1	m6A	GSE144984	ALKBH5	chr21:39236717-39236916
chr21:39236722-39236769	RBP_site_603886	FXR2	other	BRWD1	m6A	GSE144984	ALKBH5	chr21:39236717-39236916
chr21:39236582-39236782	RBP_site_439799	CSTF2T	other	BRWD1	m6A	GSE144984	ALKBH5	chr21:39236717-39236916
chr21:39236592-39236785	RBP_site_603886	ZNF622	other	BRWD1	m6A	GSE144984	ALKBH5	chr21:39236717-39236916
chr21:39236715-39236764	RBP_site_603886	TRA2A	other	BRWD1	m6A	GSE144984	ALKBH5	chr21:39236717-39236916
chr21:39236699-39236740	RBP_site_439799	CPSF7	other	BRWD1	m6A	GSE144984	ALKBH5	chr21:39236717-39236916
chr21:39236568-39236781	RBP_site_603886	GRWD1	other	BRWD1	m6A	GSE144984	ALKBH5	chr21:39236717-39236916
chr21:39236707-39236779	RBP_site_439799	BUD13	other	BRWD1	m6A	GSE144984	ALKBH5	chr21:39236717-39236916
chr21:39236596-39236785	RBP_site_603886	UCHL5	other	BRWD1	m6A	GSE144984	ALKBH5	chr21:39236717-39236916
chr21:39236740-39236761	RBP_site_603886	ATXN2	other	BRWD1	m6A	GSE144984	ALKBH5	chr21:39236717-39236916
chr21:39236699-39236734	RBP_site_439799	FIP1L1	other	BRWD1	m6A	GSE144984	ALKBH5	chr21:39236717-39236916
chr21:39236568-39236781	RBP_site_439799	GRWD1	other	BRWD1	m6A	GSE144984	ALKBH5	chr21:39236717-39236916
chr21:39236628-39236769	RBP_site_439799	DDX54	other	BRWD1	m6A	GSE144984	ALKBH5	chr21:39236717-39236916
chr21:39236628-39236769	RBP_site_603886	DDX54	other	BRWD1	m6A	GSE144984	ALKBH5	chr21:39236717-39236916
chr21:39236742-39236759	RBP_site_603886	SRSF1	other	BRWD1	m6A	GSE144984	ALKBH5	chr21:39236717-39236916
chr21:39236707-39236779	RBP_site_603886	BUD13	other	BRWD1	m6A	GSE144984	ALKBH5	chr21:39236717-39236916
chr21:39236681-39236719	RBP_site_439799	SRSF1	other	BRWD1	m6A	GSE144984	ALKBH5	chr21:39236717-39236916
chr21:39236755-39236756	RBP_site_603886	DDX3X	other	BRWD1	m6A	GSE144984	ALKBH5	chr21:39236717-39236916
chr21:39236596-39236785	RBP_site_439799	UCHL5	other	BRWD1	m6A	GSE144984	ALKBH5	chr21:39236717-39236916
chr21:39236744-39236790	RBP_site_603886	EIF4A3	other	BRWD1	m6A	GSE144984	ALKBH5	chr21:39236717-39236916
chr21:39236740-39236780	RBP_site_603886	U2AF1	other	BRWD1	m6A	GSE144984	ALKBH5	chr21:39236717-39236916
chr21:39236582-39236782	RBP_site_603886	CSTF2T	other	BRWD1	m6A	GSE144984	ALKBH5	chr21:39236717-39236916
chr21:39236715-39236764	RBP_site_439799	TRA2A	other	BRWD1	m6A	GSE144984	ALKBH5	chr21:39236717-39236916
chr21:39236688-39236788	RBP_site_603886	PPIG	other	BRWD1	m6A	GSE144984	ALKBH5	chr21:39236717-39236916
chr21:39236727-39236768	RBP_site_603886	IGF2BP3	reader	BRWD1	m6A	GSE144984	ALKBH5	chr21:39236717-39236916
chr21:39236701-39236729	RBP_site_439799	IGF2BP2	reader	BRWD1	m6A	GSE144984	ALKBH5	chr21:39236717-39236916
chr1:173978583-173978623	RBP_site_382175	EIF4A3	other	RC3H1	m6A	GSE144984	ALKBH5	chr1:173978524-173978732
chr1:173978499-173978553	RBP_site_788445	CSTF2T	other	RC3H1	m6A	GSE144984	ALKBH5	chr1:173978524-173978732
chr1:173978495-173978561	RBP_site_685765	EIF4A3	other	RC3H1	m6A	GSE144984	ALKBH5	chr1:173978524-173978732
chr1:173978494-173978532	RBP_site_685765	BUD13	other	RC3H1	m6A	GSE144984	ALKBH5	chr1:173978524-173978732
chr1:173978531-173978580	RBP_site_514410	DDX24	other	RC3H1	m6A	GSE144984	ALKBH5	chr1:173978524-173978732
chr1:173978531-173978580	RBP_site_774474	DDX24	other	RC3H1	m6A	GSE144984	ALKBH5	chr1:173978524-173978732
chr1:173978561-173978586	RBP_site_107176	CPSF6	other	RC3H1	m6A	GSE144984	ALKBH5	chr1:173978524-173978732
chr1:173978579-173978619	RBP_site_107176	TRA2A	other	RC3H1	m6A	GSE144984	ALKBH5	chr1:173978524-173978732
chr1:173978514-173978561	RBP_site_788445	DDX54	other	RC3H1	m6A	GSE144984	ALKBH5	chr1:173978524-173978732
chr1:173978514-173978561	RBP_site_488996	DDX54	other	RC3H1	m6A	GSE144984	ALKBH5	chr1:173978524-173978732
chr1:173978506-173978545	RBP_site_488996	CPSF7	other	RC3H1	m6A	GSE144984	ALKBH5	chr1:173978524-173978732
chr1:173978564-173978596	RBP_site_107176	CPSF7	other	RC3H1	m6A	GSE144984	ALKBH5	chr1:173978524-173978732
chr1:173978516-173978537	RBP_site_788445	SRSF7	other	RC3H1	m6A	GSE144984	ALKBH5	chr1:173978524-173978732
chr1:173978485-173978545	RBP_site_774474	ZNF622	other	RC3H1	m6A	GSE144984	ALKBH5	chr1:173978524-173978732
chr1:173978499-173978553	RBP_site_488996	CSTF2T	other	RC3H1	m6A	GSE144984	ALKBH5	chr1:173978524-173978732
chr1:173978485-173978555	RBP_site_774474	PPIG	other	RC3H1	m6A	GSE144984	ALKBH5	chr1:173978524-173978732
chr1:173978495-173978561	RBP_site_488996	EIF4A3	other	RC3H1	m6A	GSE144984	ALKBH5	chr1:173978524-173978732
chr1:173978495-173978561	RBP_site_514410	EIF4A3	other	RC3H1	m6A	GSE144984	ALKBH5	chr1:173978524-173978732
chr1:173978506-173978545	RBP_site_788445	CPSF7	other	RC3H1	m6A	GSE144984	ALKBH5	chr1:173978524-173978732
chr1:173978485-173978545	RBP_site_788445	ZNF622	other	RC3H1	m6A	GSE144984	ALKBH5	chr1:173978524-173978732
chr1:173978586-173978620	RBP_site_382175	U2AF1	other	RC3H1	m6A	GSE144984	ALKBH5	chr1:173978524-173978732
chr1:173978514-173978561	RBP_site_531861	DDX54	other	RC3H1	m6A	GSE144984	ALKBH5	chr1:173978524-173978732
chr1:173978536-173978564	RBP_site_488996	FXR2	other	RC3H1	m6A	GSE144984	ALKBH5	chr1:173978524-173978732
chr1:173978575-173978618	RBP_site_382175	BUD13	other	RC3H1	m6A	GSE144984	ALKBH5	chr1:173978524-173978732
chr1:173978494-173978532	RBP_site_788445	BUD13	other	RC3H1	m6A	GSE144984	ALKBH5	chr1:173978524-173978732
chr1:173978579-173978619	RBP_site_382175	TRA2A	other	RC3H1	m6A	GSE144984	ALKBH5	chr1:173978524-173978732
chr1:173978514-173978561	RBP_site_514410	DDX54	other	RC3H1	m6A	GSE144984	ALKBH5	chr1:173978524-173978732
chr1:173978485-173978545	RBP_site_685765	ZNF622	other	RC3H1	m6A	GSE144984	ALKBH5	chr1:173978524-173978732
chr1:173978495-173978531	RBP_site_685765	GNL3	other	RC3H1	m6A	GSE144984	ALKBH5	chr1:173978524-173978732
chr1:173978540-173978560	RBP_site_531861	U2AF1	other	RC3H1	m6A	GSE144984	ALKBH5	chr1:173978524-173978732
chr1:173978485-173978555	RBP_site_788445	PPIG	other	RC3H1	m6A	GSE144984	ALKBH5	chr1:173978524-173978732
chr1:173978562-173978593	RBP_site_107176	RC3H1	other	RC3H1	m6A	GSE144984	ALKBH5	chr1:173978524-173978732
chr1:173978495-173978531	RBP_site_788445	GNL3	other	RC3H1	m6A	GSE144984	ALKBH5	chr1:173978524-173978732
chr1:173978507-173978542	RBP_site_788445	CPSF6	other	RC3H1	m6A	GSE144984	ALKBH5	chr1:173978524-173978732
chr1:173978495-173978561	RBP_site_531861	EIF4A3	other	RC3H1	m6A	GSE144984	ALKBH5	chr1:173978524-173978732
chr1:173978485-173978555	RBP_site_514410	PPIG	other	RC3H1	m6A	GSE144984	ALKBH5	chr1:173978524-173978732
chr1:173978485-173978555	RBP_site_488996	PPIG	other	RC3H1	m6A	GSE144984	ALKBH5	chr1:173978524-173978732
chr1:173978575-173978618	RBP_site_107176	BUD13	other	RC3H1	m6A	GSE144984	ALKBH5	chr1:173978524-173978732
chr1:173978536-173978564	RBP_site_514410	FXR2	other	RC3H1	m6A	GSE144984	ALKBH5	chr1:173978524-173978732
chr1:173978485-173978555	RBP_site_685765	PPIG	other	RC3H1	m6A	GSE144984	ALKBH5	chr1:173978524-173978732
chr1:173978485-173978545	RBP_site_488996	ZNF622	other	RC3H1	m6A	GSE144984	ALKBH5	chr1:173978524-173978732
chr1:173978536-173978564	RBP_site_774474	FXR2	other	RC3H1	m6A	GSE144984	ALKBH5	chr1:173978524-173978732
chr1:173978531-173978580	RBP_site_531861	DDX24	other	RC3H1	m6A	GSE144984	ALKBH5	chr1:173978524-173978732
chr1:173978499-173978553	RBP_site_774474	CSTF2T	other	RC3H1	m6A	GSE144984	ALKBH5	chr1:173978524-173978732
chr1:173978514-173978561	RBP_site_774474	DDX54	other	RC3H1	m6A	GSE144984	ALKBH5	chr1:173978524-173978732
chr1:173978536-173978564	RBP_site_531861	FXR2	other	RC3H1	m6A	GSE144984	ALKBH5	chr1:173978524-173978732
chr1:173978531-173978580	RBP_site_488996	DDX24	other	RC3H1	m6A	GSE144984	ALKBH5	chr1:173978524-173978732
chr1:173978594-173978616	RBP_site_382175	DDX42	other	RC3H1	m6A	GSE144984	ALKBH5	chr1:173978524-173978732
chr1:173978495-173978561	RBP_site_788445	EIF4A3	other	RC3H1	m6A	GSE144984	ALKBH5	chr1:173978524-173978732
chr1:173978499-173978553	RBP_site_685765	CSTF2T	other	RC3H1	m6A	GSE144984	ALKBH5	chr1:173978524-173978732
chr1:173978540-173978560	RBP_site_514410	U2AF1	other	RC3H1	m6A	GSE144984	ALKBH5	chr1:173978524-173978732
chr1:173978499-173978553	RBP_site_514410	CSTF2T	other	RC3H1	m6A	GSE144984	ALKBH5	chr1:173978524-173978732
chr1:173978506-173978545	RBP_site_774474	CPSF7	other	RC3H1	m6A	GSE144984	ALKBH5	chr1:173978524-173978732
chr1:173978593-173978614	RBP_site_382175	AGO2	other	RC3H1	m6A	GSE144984	ALKBH5	chr1:173978524-173978732
chr1:173978540-173978560	RBP_site_774474	U2AF1	other	RC3H1	m6A	GSE144984	ALKBH5	chr1:173978524-173978732
chr1:173978495-173978561	RBP_site_774474	EIF4A3	other	RC3H1	m6A	GSE144984	ALKBH5	chr1:173978524-173978732
chr1:173978602-173978624	RBP_site_382175	SMNDC1	other	RC3H1	m6A	GSE144984	ALKBH5	chr1:173978524-173978732
chr1:173978507-173978542	RBP_site_488996	CPSF6	other	RC3H1	m6A	GSE144984	ALKBH5	chr1:173978524-173978732
chr1:173978542-173978622	RBP_site_382175	ELAVL1	reader	RC3H1	m6A	GSE144984	ALKBH5	chr1:173978524-173978732
chr1:173978559-173978560	RBP_site_531861	YTHDC1	reader	RC3H1	m6A	GSE144984	ALKBH5	chr1:173978524-173978732
chr1:173978542-173978622	RBP_site_774474	ELAVL1	reader	RC3H1	m6A	GSE144984	ALKBH5	chr1:173978524-173978732
chr1:173978493-173978561	RBP_site_685765	IGF2BP2	reader	RC3H1	m6A	GSE144984	ALKBH5	chr1:173978524-173978732
chr1:173978542-173978622	RBP_site_531861	ELAVL1	reader	RC3H1	m6A	GSE144984	ALKBH5	chr1:173978524-173978732
chr1:173978493-173978561	RBP_site_488996	IGF2BP2	reader	RC3H1	m6A	GSE144984	ALKBH5	chr1:173978524-173978732
chr1:173978542-173978622	RBP_site_514410	ELAVL1	reader	RC3H1	m6A	GSE144984	ALKBH5	chr1:173978524-173978732
chr1:173978493-173978561	RBP_site_514410	IGF2BP2	reader	RC3H1	m6A	GSE144984	ALKBH5	chr1:173978524-173978732
chr1:173978542-173978622	RBP_site_107176	ELAVL1	reader	RC3H1	m6A	GSE144984	ALKBH5	chr1:173978524-173978732
chr1:173978493-173978561	RBP_site_788445	IGF2BP2	reader	RC3H1	m6A	GSE144984	ALKBH5	chr1:173978524-173978732
chr1:173978493-173978561	RBP_site_531861	IGF2BP2	reader	RC3H1	m6A	GSE144984	ALKBH5	chr1:173978524-173978732
chr1:173978493-173978561	RBP_site_774474	IGF2BP2	reader	RC3H1	m6A	GSE144984	ALKBH5	chr1:173978524-173978732
chr17:4102312-4102373	RBP_site_791580	BUD13	other	ZZEF1	m6A	GSE144984	ALKBH5	chr17:4102370-4102580
chr17:4102312-4102373	RBP_site_793403	BUD13	other	ZZEF1	m6A	GSE144984	ALKBH5	chr17:4102370-4102580
chr17:4102314-4102416	RBP_site_640330	EIF4A3	other	ZZEF1	m6A	GSE144984	ALKBH5	chr17:4102370-4102580
chr17:4102384-4102419	RBP_site_450246	SND1	other	ZZEF1	m6A	GSE144984	ALKBH5	chr17:4102370-4102580
chr17:4102312-4102373	RBP_site_640330	BUD13	other	ZZEF1	m6A	GSE144984	ALKBH5	chr17:4102370-4102580
chr17:4102314-4102416	RBP_site_450246	EIF4A3	other	ZZEF1	m6A	GSE144984	ALKBH5	chr17:4102370-4102580
chr17:4102337-4102384	RBP_site_793403	DDX54	other	ZZEF1	m6A	GSE144984	ALKBH5	chr17:4102370-4102580
chr17:4102351-4102376	RBP_site_723764	LIN28B	other	ZZEF1	m6A	GSE144984	ALKBH5	chr17:4102370-4102580
chr17:4102312-4102373	RBP_site_723764	BUD13	other	ZZEF1	m6A	GSE144984	ALKBH5	chr17:4102370-4102580
chr17:4102314-4102416	RBP_site_793403	EIF4A3	other	ZZEF1	m6A	GSE144984	ALKBH5	chr17:4102370-4102580
chr17:4102337-4102384	RBP_site_723764	DDX54	other	ZZEF1	m6A	GSE144984	ALKBH5	chr17:4102370-4102580
chr17:4102376-4102412	RBP_site_450246	BUD13	other	ZZEF1	m6A	GSE144984	ALKBH5	chr17:4102370-4102580
chr17:4102314-4102416	RBP_site_723764	EIF4A3	other	ZZEF1	m6A	GSE144984	ALKBH5	chr17:4102370-4102580
chr17:4102353-4102373	RBP_site_723764	CPSF6	other	ZZEF1	m6A	GSE144984	ALKBH5	chr17:4102370-4102580
chr17:4102314-4102416	RBP_site_791580	EIF4A3	other	ZZEF1	m6A	GSE144984	ALKBH5	chr17:4102370-4102580
chr17:4102316-4102384	RBP_site_723764	IGF2BP2	reader	ZZEF1	m6A	GSE144984	ALKBH5	chr17:4102370-4102580
chr17:4102316-4102384	RBP_site_791580	IGF2BP2	reader	ZZEF1	m6A	GSE144984	ALKBH5	chr17:4102370-4102580
chr17:4102316-4102384	RBP_site_640330	IGF2BP2	reader	ZZEF1	m6A	GSE144984	ALKBH5	chr17:4102370-4102580
chr17:4102316-4102384	RBP_site_793403	IGF2BP2	reader	ZZEF1	m6A	GSE144984	ALKBH5	chr17:4102370-4102580
chr15:48427566-48427693	RBP_site_184596	EIF4A3	other	FBN1	m6A	GSE144984	ALKBH5	chr15:48427648-48427941
chr15:48427729-48427764	RBP_site_446425	AGO1-4	other	FBN1	m6A	GSE144984	ALKBH5	chr15:48427648-48427941
chr15:48427566-48427693	RBP_site_577880	EIF4A3	other	FBN1	m6A	GSE144984	ALKBH5	chr15:48427648-48427941
chr15:48427659-48427773	RBP_site_446425	IGF2BP2	reader	FBN1	m6A	GSE144984	ALKBH5	chr15:48427648-48427941
chr15:48427659-48427773	RBP_site_644900	IGF2BP2	reader	FBN1	m6A	GSE144984	ALKBH5	chr15:48427648-48427941
chr10:91984243-91984339	RBP_site_158730	ZC3H7B	other	BTAF1	m6A	GSE144984	ALKBH5	chr10:91984066-91984269
chr10:91984238-91984438	RBP_site_558750	AGO1-4	other	BTAF1	m6A	GSE144984	ALKBH5	chr10:91984066-91984269
chr10:91984243-91984339	RBP_site_730825	ZC3H7B	other	BTAF1	m6A	GSE144984	ALKBH5	chr10:91984066-91984269
chr10:91984237-91984359	RBP_site_730825	RBM47	other	BTAF1	m6A	GSE144984	ALKBH5	chr10:91984066-91984269
chr10:91984238-91984438	RBP_site_98769	AGO1-4	other	BTAF1	m6A	GSE144984	ALKBH5	chr10:91984066-91984269
chr10:91984208-91984266	RBP_site_158730	NUDT21	other	BTAF1	m6A	GSE144984	ALKBH5	chr10:91984066-91984269
chr10:91984238-91984438	RBP_site_730825	AGO1-4	other	BTAF1	m6A	GSE144984	ALKBH5	chr10:91984066-91984269
chr10:91984237-91984359	RBP_site_158730	RBM47	other	BTAF1	m6A	GSE144984	ALKBH5	chr10:91984066-91984269
chr10:91984238-91984438	RBP_site_158730	AGO1-4	other	BTAF1	m6A	GSE144984	ALKBH5	chr10:91984066-91984269
chr10:91984200-91984258	RBP_site_158730	EIF4A3	other	BTAF1	m6A	GSE144984	ALKBH5	chr10:91984066-91984269
chr10:91984256-91984273	RBP_site_158730	IGF2BP2	reader	BTAF1	m6A	GSE144984	ALKBH5	chr10:91984066-91984269
chr4:84796686-84796708	RBP_site_638447	CPSF1	other	WDFY3	m6A	GSE144984	ALKBH5	chr4:84796594-84796793
chr4:84796606-84796735	RBP_site_638447	EIF4A3	other	WDFY3	m6A	GSE144984	ALKBH5	chr4:84796594-84796793
chr4:84796724-84796744	RBP_site_357296	CNBP	other	WDFY3	m6A	GSE144984	ALKBH5	chr4:84796594-84796793
chr4:84796551-84796702	RBP_site_494982	CSTF2T	other	WDFY3	m6A	GSE144984	ALKBH5	chr4:84796594-84796793
chr4:84796673-84796702	RBP_site_638447	DDX54	other	WDFY3	m6A	GSE144984	ALKBH5	chr4:84796594-84796793
chr4:84796573-84796656	RBP_site_494982	AGO2	other	WDFY3	m6A	GSE144984	ALKBH5	chr4:84796594-84796793
chr4:84796677-84796715	RBP_site_638447	NUDT21	other	WDFY3	m6A	GSE144984	ALKBH5	chr4:84796594-84796793
chr4:84796554-84796608	RBP_site_494982	AGO1-4	other	WDFY3	m6A	GSE144984	ALKBH5	chr4:84796594-84796793
chr4:84796551-84796702	RBP_site_638447	CSTF2T	other	WDFY3	m6A	GSE144984	ALKBH5	chr4:84796594-84796793
chr4:84796711-84796748	RBP_site_357296	LIN28B	other	WDFY3	m6A	GSE144984	ALKBH5	chr4:84796594-84796793
chr4:84796714-84796742	RBP_site_357296	SRSF7	other	WDFY3	m6A	GSE144984	ALKBH5	chr4:84796594-84796793
chr4:84796716-84796748	RBP_site_357296	TARDBP	other	WDFY3	m6A	GSE144984	ALKBH5	chr4:84796594-84796793
chr4:84796580-84796681	RBP_site_494982	EIF3H	other	WDFY3	m6A	GSE144984	ALKBH5	chr4:84796594-84796793
chr4:84796579-84796618	RBP_site_494982	SND1	other	WDFY3	m6A	GSE144984	ALKBH5	chr4:84796594-84796793
chr4:84796581-84796651	RBP_site_494982	IGF2BP1	reader	WDFY3	m6A	GSE144984	ALKBH5	chr4:84796594-84796793
chr15:63628711-63628815	RBP_site_434669	EIF4A3	other	HERC1	m6A	GSE144984	ALKBH5	chr15:63628766-63628965
chr15:48463910-48463978	RBP_site_256347	RBM47	other	FBN1	m6A	GSE144984	ALKBH5	chr15:48463951-48464150
chr15:48463933-48464021	RBP_site_300832	EIF4A3	other	FBN1	m6A	GSE144984	ALKBH5	chr15:48463951-48464150
chr15:48463976-48464046	RBP_site_381374	AGO1-4	other	FBN1	m6A	GSE144984	ALKBH5	chr15:48463951-48464150
chr15:48463933-48464021	RBP_site_256347	EIF4A3	other	FBN1	m6A	GSE144984	ALKBH5	chr15:48463951-48464150
chr15:48463990-48464011	RBP_site_381374	FUS	other	FBN1	m6A	GSE144984	ALKBH5	chr15:48463951-48464150
chr15:48463918-48463971	RBP_site_256347	AGO1-4	other	FBN1	m6A	GSE144984	ALKBH5	chr15:48463951-48464150
chr15:48463933-48464021	RBP_site_381374	EIF4A3	other	FBN1	m6A	GSE144984	ALKBH5	chr15:48463951-48464150
chr15:48463976-48464046	RBP_site_300832	AGO1-4	other	FBN1	m6A	GSE144984	ALKBH5	chr15:48463951-48464150
chr10:63168434-63168506	RBP_site_76678	EIF4A3	other	JMJD1C	m6A	GSE144984	ALKBH5	chr10:63168478-63168677
chr10:63168467-63168498	RBP_site_687461	FUS	other	JMJD1C	m6A	GSE144984	ALKBH5	chr10:63168478-63168677
chr10:63168434-63168506	RBP_site_687461	EIF4A3	other	JMJD1C	m6A	GSE144984	ALKBH5	chr10:63168478-63168677
chr10:63168503-63168558	RBP_site_629029	AGO1-4	other	JMJD1C	m6A	GSE144984	ALKBH5	chr10:63168478-63168677
chr10:63168468-63168558	RBP_site_250132	RBM47	other	JMJD1C	m6A	GSE144984	ALKBH5	chr10:63168478-63168677
chr10:63168467-63168500	RBP_site_687461	DDX54	other	JMJD1C	m6A	GSE144984	ALKBH5	chr10:63168478-63168677
chr10:63168532-63168559	RBP_site_629029	AGO2	other	JMJD1C	m6A	GSE144984	ALKBH5	chr10:63168478-63168677
chr10:63168448-63168542	RBP_site_687461	CSTF2T	other	JMJD1C	m6A	GSE144984	ALKBH5	chr10:63168478-63168677
chr10:63168503-63168558	RBP_site_250132	AGO1-4	other	JMJD1C	m6A	GSE144984	ALKBH5	chr10:63168478-63168677
chr10:63168468-63168558	RBP_site_629029	RBM47	other	JMJD1C	m6A	GSE144984	ALKBH5	chr10:63168478-63168677
chr10:63168448-63168542	RBP_site_76678	CSTF2T	other	JMJD1C	m6A	GSE144984	ALKBH5	chr10:63168478-63168677
chr10:63168545-63168581	RBP_site_629029	SF3B1	other	JMJD1C	m6A	GSE144984	ALKBH5	chr10:63168478-63168677
chr10:63168468-63168558	RBP_site_76678	RBM47	other	JMJD1C	m6A	GSE144984	ALKBH5	chr10:63168478-63168677
chr10:63168468-63168558	RBP_site_687461	RBM47	other	JMJD1C	m6A	GSE144984	ALKBH5	chr10:63168478-63168677
chr10:63168505-63168575	RBP_site_629029	CPSF7	other	JMJD1C	m6A	GSE144984	ALKBH5	chr10:63168478-63168677
chr10:63168467-63168500	RBP_site_76678	DDX54	other	JMJD1C	m6A	GSE144984	ALKBH5	chr10:63168478-63168677
chr10:63168505-63168575	RBP_site_250132	CPSF7	other	JMJD1C	m6A	GSE144984	ALKBH5	chr10:63168478-63168677
chr10:63168434-63168506	RBP_site_382562	EIF4A3	other	JMJD1C	m6A	GSE144984	ALKBH5	chr10:63168478-63168677
chr10:63168448-63168542	RBP_site_250132	CSTF2T	other	JMJD1C	m6A	GSE144984	ALKBH5	chr10:63168478-63168677
chr10:63168440-63168499	RBP_site_76678	CPSF7	other	JMJD1C	m6A	GSE144984	ALKBH5	chr10:63168478-63168677
chr10:63168540-63168560	RBP_site_629029	U2AF2	other	JMJD1C	m6A	GSE144984	ALKBH5	chr10:63168478-63168677
chr10:63168440-63168499	RBP_site_382562	CPSF7	other	JMJD1C	m6A	GSE144984	ALKBH5	chr10:63168478-63168677
chr10:63168478-63168493	RBP_site_76678	ACIN1	other	JMJD1C	m6A	GSE144984	ALKBH5	chr10:63168478-63168677
chr10:63168440-63168499	RBP_site_687461	CPSF7	other	JMJD1C	m6A	GSE144984	ALKBH5	chr10:63168478-63168677
chr10:63168467-63168498	RBP_site_76678	FUS	other	JMJD1C	m6A	GSE144984	ALKBH5	chr10:63168478-63168677
chr10:63168461-63168500	RBP_site_76678	IGF2BP2	reader	JMJD1C	m6A	GSE144984	ALKBH5	chr10:63168478-63168677
chr10:63168461-63168500	RBP_site_687461	IGF2BP2	reader	JMJD1C	m6A	GSE144984	ALKBH5	chr10:63168478-63168677
chr10:63168468-63168491	RBP_site_687461	ELAVL1	reader	JMJD1C	m6A	GSE144984	ALKBH5	chr10:63168478-63168677
chr10:63168468-63168491	RBP_site_76678	ELAVL1	reader	JMJD1C	m6A	GSE144984	ALKBH5	chr10:63168478-63168677
chr10:63168524-63168613	RBP_site_629029	ELAVL1	reader	JMJD1C	m6A	GSE144984	ALKBH5	chr10:63168478-63168677
chr1:12253721-12253732	RBP_site_429198	GNL3	other	VPS13D	m6A	GSE144984	ALKBH5	chr1:12253561-12253760
chr1:12253721-12253827	RBP_site_429198	EIF4A3	other	VPS13D	m6A	GSE144984	ALKBH5	chr1:12253561-12253760
chr1:12253727-12253745	RBP_site_429198	AGO1	other	VPS13D	m6A	GSE144984	ALKBH5	chr1:12253561-12253760
chr1:12253720-12253768	RBP_site_429198	PUM2	other	VPS13D	m6A	GSE144984	ALKBH5	chr1:12253561-12253760
chr1:12253717-12253734	RBP_site_429198	U2AF1	other	VPS13D	m6A	GSE144984	ALKBH5	chr1:12253561-12253760
chr4:84695967-84696169	RBP_site_684947	RBM47	other	WDFY3	m6A	GSE144984	ALKBH5	chr4:84696142-84696341
chr4:84696103-84696184	RBP_site_580489	CSTF2T	other	WDFY3	m6A	GSE144984	ALKBH5	chr4:84696142-84696341
chr4:84695967-84696169	RBP_site_580489	RBM47	other	WDFY3	m6A	GSE144984	ALKBH5	chr4:84696142-84696341
chr11:74092413-74092479	RBP_site_553336	EIF4A3	other	C2CD3	m6A	GSE144984	ALKBH5	chr11:74092478-74092693
chr11:74092503-74092575	RBP_site_296760	EIF4A3	other	C2CD3	m6A	GSE144984	ALKBH5	chr11:74092478-74092693
chr11:74092533-74092581	RBP_site_172366	RBM47	other	C2CD3	m6A	GSE144984	ALKBH5	chr11:74092478-74092693
chr11:74092441-74092495	RBP_site_553336	CSTF2T	other	C2CD3	m6A	GSE144984	ALKBH5	chr11:74092478-74092693
chr11:74092503-74092575	RBP_site_172366	EIF4A3	other	C2CD3	m6A	GSE144984	ALKBH5	chr11:74092478-74092693
chr11:74092553-74092582	RBP_site_296760	NUDT21	other	C2CD3	m6A	GSE144984	ALKBH5	chr11:74092478-74092693
chr11:74092533-74092581	RBP_site_296760	RBM47	other	C2CD3	m6A	GSE144984	ALKBH5	chr11:74092478-74092693
chr11:74092413-74092479	RBP_site_348267	EIF4A3	other	C2CD3	m6A	GSE144984	ALKBH5	chr11:74092478-74092693
chr11:74092441-74092479	RBP_site_553336	DDX54	other	C2CD3	m6A	GSE144984	ALKBH5	chr11:74092478-74092693
chr11:74092423-74092490	RBP_site_553336	IGF2BP2	reader	C2CD3	m6A	GSE144984	ALKBH5	chr11:74092478-74092693
chr11:74092423-74092490	RBP_site_348267	IGF2BP2	reader	C2CD3	m6A	GSE144984	ALKBH5	chr11:74092478-74092693
chr2:43541174-43541303	RBP_site_666564	DDX24	other	THADA	m6A	GSE144984	ALKBH5	chr2:43541240-43541445
chr2:43541271-43541307	RBP_site_666564	EIF4A3	other	THADA	m6A	GSE144984	ALKBH5	chr2:43541240-43541445
chr2:43541260-43541306	RBP_site_666564	PTBP1	other	THADA	m6A	GSE144984	ALKBH5	chr2:43541240-43541445
chr11:65630352-65630519	RBP_site_652372	PPIG	other	PCNX3	m6A	GSE144984	ALKBH5	chr11:65630232-65630488
chr11:65630350-65630476	RBP_site_652372	MTPAP	other	PCNX3	m6A	GSE144984	ALKBH5	chr11:65630232-65630488
chr11:65630410-65630518	RBP_site_652372	BUD13	other	PCNX3	m6A	GSE144984	ALKBH5	chr11:65630232-65630488
chr11:65630349-65630604	RBP_site_529599	CSTF2T	other	PCNX3	m6A	GSE144984	ALKBH5	chr11:65630232-65630488
chr11:65630350-65630494	RBP_site_652372	DDX24	other	PCNX3	m6A	GSE144984	ALKBH5	chr11:65630232-65630488
chr11:65630409-65630429	RBP_site_652372	SRRM4	other	PCNX3	m6A	GSE144984	ALKBH5	chr11:65630232-65630488
chr11:65630350-65630522	RBP_site_652372	EIF4A3	other	PCNX3	m6A	GSE144984	ALKBH5	chr11:65630232-65630488
chr11:65630402-65630577	RBP_site_529599	ZNF622	other	PCNX3	m6A	GSE144984	ALKBH5	chr11:65630232-65630488
chr11:65630415-65630448	RBP_site_652372	DGCR8	other	PCNX3	m6A	GSE144984	ALKBH5	chr11:65630232-65630488
chr11:65630402-65630577	RBP_site_652372	ZNF622	other	PCNX3	m6A	GSE144984	ALKBH5	chr11:65630232-65630488
chr11:65630367-65630478	RBP_site_652372	DDX54	other	PCNX3	m6A	GSE144984	ALKBH5	chr11:65630232-65630488
chr11:65630421-65630447	RBP_site_652372	FAM120A	other	PCNX3	m6A	GSE144984	ALKBH5	chr11:65630232-65630488
chr11:65630349-65630604	RBP_site_652372	CSTF2T	other	PCNX3	m6A	GSE144984	ALKBH5	chr11:65630232-65630488
chr11:65630407-65630465	RBP_site_652372	IGF2BP3	reader	PCNX3	m6A	GSE144984	ALKBH5	chr11:65630232-65630488
chr11:65630415-65630439	RBP_site_652372	YTHDF3	reader	PCNX3	m6A	GSE144984	ALKBH5	chr11:65630232-65630488
chr11:65630411-65630482	RBP_site_652372	IGF2BP1	reader	PCNX3	m6A	GSE144984	ALKBH5	chr11:65630232-65630488
chr11:65630408-65630546	RBP_site_652372	EIF3D	reader	PCNX3	m6A	GSE144984	ALKBH5	chr11:65630232-65630488
chr11:65630408-65630546	RBP_site_529599	EIF3D	reader	PCNX3	m6A	GSE144984	ALKBH5	chr11:65630232-65630488
chr11:65630349-65630429	RBP_site_652372	ELAVL1	reader	PCNX3	m6A	GSE144984	ALKBH5	chr11:65630232-65630488
chr7:101232336-101232536	RBP_site_209069	AGO1-4	other	CLDN15	m6A	GSE144984	ALKBH5	chr7:101232337-101232598
chr7:101232330-101232368	RBP_site_209069	NUDT21	other	CLDN15	m6A	GSE144984	ALKBH5	chr7:101232337-101232598
chr7:101232356-101232396	RBP_site_209069	ELAVL1	reader	CLDN15	m6A	GSE144984	ALKBH5	chr7:101232337-101232598
chr5:76707312-76707526	RBP_site_631167	KHDRBS2	other	IQGAP2	m6A	GSE144984	ALKBH5	chr5:76707116-76707356
chr5:76707267-76707295	RBP_site_640478	CNBP	other	IQGAP2	m6A	GSE144984	ALKBH5	chr5:76707116-76707356
chrX:154465985-154466073	RBP_site_550915	CSTF2T	other	PLXNA3	m6A	GSE144984	ALKBH5	chrX:154465971-154466170
chrX:154465985-154466073	RBP_site_448480	CSTF2T	other	PLXNA3	m6A	GSE144984	ALKBH5	chrX:154465971-154466170
chrX:154465976-154466081	RBP_site_448480	EIF4A3	other	PLXNA3	m6A	GSE144984	ALKBH5	chrX:154465971-154466170
chrX:154465996-154466196	RBP_site_448480	AGO1-4	other	PLXNA3	m6A	GSE144984	ALKBH5	chrX:154465971-154466170
chrX:154466054-154466081	RBP_site_448480	MOV10	other	PLXNA3	m6A	GSE144984	ALKBH5	chrX:154465971-154466170
chrX:154465976-154466081	RBP_site_550915	EIF4A3	other	PLXNA3	m6A	GSE144984	ALKBH5	chrX:154465971-154466170
chr15:25087463-25087636	RBP_site_792008	PPIG	other	SNHG14	m6A	GSE144984	ALKBH5	chr15:25087349-25087559
chr15:25087526-25087579	RBP_site_779	SRSF1	other	SNHG14	m6A	GSE144984	ALKBH5	chr15:25087349-25087559
chr15:25087512-25087573	RBP_site_779	SRSF9	other	SNHG14	m6A	GSE144984	ALKBH5	chr15:25087349-25087559
chr15:25087522-25087567	RBP_site_792008	LIN28B	other	SNHG14	m6A	GSE144984	ALKBH5	chr15:25087349-25087559
chr15:25087463-25087636	RBP_site_377177	PPIG	other	SNHG14	m6A	GSE144984	ALKBH5	chr15:25087349-25087559
chr15:25087539-25087568	RBP_site_779	U2AF1	other	SNHG14	m6A	GSE144984	ALKBH5	chr15:25087349-25087559
chr15:25087472-25087623	RBP_site_792008	GRWD1	other	SNHG14	m6A	GSE144984	ALKBH5	chr15:25087349-25087559
chr15:25087539-25087568	RBP_site_792008	U2AF1	other	SNHG14	m6A	GSE144984	ALKBH5	chr15:25087349-25087559
chr15:25087512-25087573	RBP_site_792008	SRSF9	other	SNHG14	m6A	GSE144984	ALKBH5	chr15:25087349-25087559
chr15:25087472-25087623	RBP_site_377177	GRWD1	other	SNHG14	m6A	GSE144984	ALKBH5	chr15:25087349-25087559
chr15:25087472-25087601	RBP_site_377177	EIF4A3	other	SNHG14	m6A	GSE144984	ALKBH5	chr15:25087349-25087559
chr15:25087547-25087561	RBP_site_792008	TRA2A	other	SNHG14	m6A	GSE144984	ALKBH5	chr15:25087349-25087559
chr15:25087526-25087579	RBP_site_792008	SRSF1	other	SNHG14	m6A	GSE144984	ALKBH5	chr15:25087349-25087559
chr15:25087472-25087623	RBP_site_779	GRWD1	other	SNHG14	m6A	GSE144984	ALKBH5	chr15:25087349-25087559
chr15:25087463-25087636	RBP_site_779	PPIG	other	SNHG14	m6A	GSE144984	ALKBH5	chr15:25087349-25087559
chr15:25087472-25087601	RBP_site_779	EIF4A3	other	SNHG14	m6A	GSE144984	ALKBH5	chr15:25087349-25087559
chr15:25087472-25087601	RBP_site_792008	EIF4A3	other	SNHG14	m6A	GSE144984	ALKBH5	chr15:25087349-25087559
chr15:25087522-25087567	RBP_site_779	LIN28B	other	SNHG14	m6A	GSE144984	ALKBH5	chr15:25087349-25087559
chr15:25087468-25087602	RBP_site_779	EIF3D	reader	SNHG14	m6A	GSE144984	ALKBH5	chr15:25087349-25087559
chr15:25087468-25087602	RBP_site_792008	EIF3D	reader	SNHG14	m6A	GSE144984	ALKBH5	chr15:25087349-25087559
chr15:25087504-25087572	RBP_site_792008	IGF2BP2	reader	SNHG14	m6A	GSE144984	ALKBH5	chr15:25087349-25087559
chr15:25087468-25087602	RBP_site_377177	EIF3D	reader	SNHG14	m6A	GSE144984	ALKBH5	chr15:25087349-25087559
chr15:25087504-25087572	RBP_site_779	IGF2BP2	reader	SNHG14	m6A	GSE144984	ALKBH5	chr15:25087349-25087559
chr1:234446804-234446935	RBP_site_603046	DDX24	other	TARBP1	m6A	GSE144984	ALKBH5	chr1:234446887-234447134
chr1:234446927-234446948	RBP_site_4938	CSTF2	other	TARBP1	m6A	GSE144984	ALKBH5	chr1:234446887-234447134
chr1:234446952-234446980	RBP_site_470155	CPSF3	other	TARBP1	m6A	GSE144984	ALKBH5	chr1:234446887-234447134
chr1:234446873-234446909	RBP_site_579602	TRA2A	other	TARBP1	m6A	GSE144984	ALKBH5	chr1:234446887-234447134
chr1:234446800-234446981	RBP_site_470155	EIF4A3	other	TARBP1	m6A	GSE144984	ALKBH5	chr1:234446887-234447134
chr1:234446854-234446897	RBP_site_723286	SF3A3	other	TARBP1	m6A	GSE144984	ALKBH5	chr1:234446887-234447134
chr1:234446939-234446974	RBP_site_470155	EIF4G2	other	TARBP1	m6A	GSE144984	ALKBH5	chr1:234446887-234447134
chr1:234446890-234446961	RBP_site_723286	SRSF1	other	TARBP1	m6A	GSE144984	ALKBH5	chr1:234446887-234447134
chr1:234446890-234446961	RBP_site_4938	SRSF1	other	TARBP1	m6A	GSE144984	ALKBH5	chr1:234446887-234447134
chr1:234446804-234446935	RBP_site_723286	DDX24	other	TARBP1	m6A	GSE144984	ALKBH5	chr1:234446887-234447134
chr1:234446830-234446891	RBP_site_579602	AGO1-4	other	TARBP1	m6A	GSE144984	ALKBH5	chr1:234446887-234447134
chr1:234446871-234446897	RBP_site_579602	ATXN2	other	TARBP1	m6A	GSE144984	ALKBH5	chr1:234446887-234447134
chr1:234446872-234446910	RBP_site_723286	NUDT21	other	TARBP1	m6A	GSE144984	ALKBH5	chr1:234446887-234447134
chr1:234446800-234446981	RBP_site_723286	EIF4A3	other	TARBP1	m6A	GSE144984	ALKBH5	chr1:234446887-234447134
chr1:234446872-234446910	RBP_site_579602	NUDT21	other	TARBP1	m6A	GSE144984	ALKBH5	chr1:234446887-234447134
chr1:234446860-234446890	RBP_site_579602	ZNF184	other	TARBP1	m6A	GSE144984	ALKBH5	chr1:234446887-234447134
chr1:234446845-234446923	RBP_site_723286	DGCR8	other	TARBP1	m6A	GSE144984	ALKBH5	chr1:234446887-234447134
chr1:234446800-234446981	RBP_site_603046	EIF4A3	other	TARBP1	m6A	GSE144984	ALKBH5	chr1:234446887-234447134
chr1:234446804-234446935	RBP_site_579602	DDX24	other	TARBP1	m6A	GSE144984	ALKBH5	chr1:234446887-234447134
chr1:234446854-234446897	RBP_site_579602	SF3A3	other	TARBP1	m6A	GSE144984	ALKBH5	chr1:234446887-234447134
chr1:234446830-234446891	RBP_site_603046	AGO1-4	other	TARBP1	m6A	GSE144984	ALKBH5	chr1:234446887-234447134
chr1:234446871-234446897	RBP_site_723286	ATXN2	other	TARBP1	m6A	GSE144984	ALKBH5	chr1:234446887-234447134
chr1:234446873-234446909	RBP_site_723286	TRA2A	other	TARBP1	m6A	GSE144984	ALKBH5	chr1:234446887-234447134
chr1:234446906-234446942	RBP_site_4938	AGO2	other	TARBP1	m6A	GSE144984	ALKBH5	chr1:234446887-234447134
chr1:234446915-234446966	RBP_site_470155	TBRG4	other	TARBP1	m6A	GSE144984	ALKBH5	chr1:234446887-234447134
chr1:234446800-234446981	RBP_site_4938	EIF4A3	other	TARBP1	m6A	GSE144984	ALKBH5	chr1:234446887-234447134
chr1:234446804-234446935	RBP_site_4938	DDX24	other	TARBP1	m6A	GSE144984	ALKBH5	chr1:234446887-234447134
chr1:234446800-234446981	RBP_site_579602	EIF4A3	other	TARBP1	m6A	GSE144984	ALKBH5	chr1:234446887-234447134
chr1:234446845-234446923	RBP_site_579602	DGCR8	other	TARBP1	m6A	GSE144984	ALKBH5	chr1:234446887-234447134
chr1:234446915-234446966	RBP_site_4938	TBRG4	other	TARBP1	m6A	GSE144984	ALKBH5	chr1:234446887-234447134
chr1:234446834-234446903	RBP_site_579602	IGF2BP2	reader	TARBP1	m6A	GSE144984	ALKBH5	chr1:234446887-234447134
chr1:234446834-234446903	RBP_site_603046	IGF2BP2	reader	TARBP1	m6A	GSE144984	ALKBH5	chr1:234446887-234447134
chr1:234446834-234446903	RBP_site_723286	IGF2BP2	reader	TARBP1	m6A	GSE144984	ALKBH5	chr1:234446887-234447134
chr6:89700832-89700857	RBP_site_93444	SLTM	other	MDN1	m6A	GSE144984	ALKBH5	chr6:89700751-89700985
chr6:89700709-89700784	RBP_site_416962	DDX54	other	MDN1	m6A	GSE144984	ALKBH5	chr6:89700751-89700985
chr6:89700709-89700784	RBP_site_71502	DDX54	other	MDN1	m6A	GSE144984	ALKBH5	chr6:89700751-89700985
chr6:89700645-89700858	RBP_site_427015	EIF4A3	other	MDN1	m6A	GSE144984	ALKBH5	chr6:89700751-89700985
chr6:89700783-89700817	RBP_site_552769	GTF2F1	other	MDN1	m6A	GSE144984	ALKBH5	chr6:89700751-89700985
chr6:89700645-89700858	RBP_site_552769	EIF4A3	other	MDN1	m6A	GSE144984	ALKBH5	chr6:89700751-89700985
chr6:89700777-89700813	RBP_site_552769	EIF3H	other	MDN1	m6A	GSE144984	ALKBH5	chr6:89700751-89700985
chr6:89700645-89700858	RBP_site_416962	EIF4A3	other	MDN1	m6A	GSE144984	ALKBH5	chr6:89700751-89700985
chr6:89700742-89700779	RBP_site_71502	BCCIP	other	MDN1	m6A	GSE144984	ALKBH5	chr6:89700751-89700985
chr6:89700728-89700801	RBP_site_71502	SRSF9	other	MDN1	m6A	GSE144984	ALKBH5	chr6:89700751-89700985
chr6:89700645-89700858	RBP_site_93444	EIF4A3	other	MDN1	m6A	GSE144984	ALKBH5	chr6:89700751-89700985
chr6:89700805-89700819	RBP_site_552769	TNRC6A	other	MDN1	m6A	GSE144984	ALKBH5	chr6:89700751-89700985
chr6:89700770-89700821	RBP_site_552769	AGGF1	other	MDN1	m6A	GSE144984	ALKBH5	chr6:89700751-89700985
chr6:89700645-89700858	RBP_site_71502	EIF4A3	other	MDN1	m6A	GSE144984	ALKBH5	chr6:89700751-89700985
chr6:89700745-89700763	RBP_site_71502	FAM120A	other	MDN1	m6A	GSE144984	ALKBH5	chr6:89700751-89700985
chr6:89700768-89700836	RBP_site_552769	IGF2BP2	reader	MDN1	m6A	GSE144984	ALKBH5	chr6:89700751-89700985
chr6:89700738-89700764	RBP_site_71502	HNRNPA2B1	reader	MDN1	m6A	GSE144984	ALKBH5	chr6:89700751-89700985
chr1:43442298-43442368	RBP_site_521900	DDX24	other	SZT2	m6A	GSE144984	ALKBH5	chr1:43442163-43442492
chr1:43442453-43442591	RBP_site_466293	DDX54	other	SZT2	m6A	GSE144984	ALKBH5	chr1:43442163-43442492
chr1:43442412-43442484	RBP_site_466293	BUD13	other	SZT2	m6A	GSE144984	ALKBH5	chr1:43442163-43442492
chr1:43442464-43442482	RBP_site_466293	XRN2	other	SZT2	m6A	GSE144984	ALKBH5	chr1:43442163-43442492
chr1:43442342-43442369	RBP_site_521900	RBFOX2	other	SZT2	m6A	GSE144984	ALKBH5	chr1:43442163-43442492
chr1:43442439-43442484	RBP_site_466293	EIF4A3	other	SZT2	m6A	GSE144984	ALKBH5	chr1:43442163-43442492
chr1:43442462-43442487	RBP_site_466293	FUS	other	SZT2	m6A	GSE144984	ALKBH5	chr1:43442163-43442492
chr1:43442441-43442482	RBP_site_466293	DDX24	other	SZT2	m6A	GSE144984	ALKBH5	chr1:43442163-43442492
chr1:43442453-43442606	RBP_site_194079	CSTF2T	other	SZT2	m6A	GSE144984	ALKBH5	chr1:43442163-43442492
chr1:43442453-43442606	RBP_site_466293	CSTF2T	other	SZT2	m6A	GSE144984	ALKBH5	chr1:43442163-43442492
chr1:43442451-43442510	RBP_site_466293	ZNF622	other	SZT2	m6A	GSE144984	ALKBH5	chr1:43442163-43442492
chr1:43442459-43442522	RBP_site_466293	LIN28	other	SZT2	m6A	GSE144984	ALKBH5	chr1:43442163-43442492
chr1:43442267-43442362	RBP_site_521900	EIF4A3	other	SZT2	m6A	GSE144984	ALKBH5	chr1:43442163-43442492
chr1:43442268-43442370	RBP_site_521900	EIF3H	other	SZT2	m6A	GSE144984	ALKBH5	chr1:43442163-43442492
chr18:76913774-76913899	RBP_site_345825	CSTF2T	other	ZNF236	m6A	GSE144984	ALKBH5	chr18:76913632-76913845
chr1:12335725-12335832	RBP_site_781173	UCHL5	other	VPS13D	m6A	GSE144984	ALKBH5	chr1:12335558-12335758
chr1:12335703-12335827	RBP_site_781173	EIF4A3	other	VPS13D	m6A	GSE144984	ALKBH5	chr1:12335558-12335758
chr1:12335725-12335832	RBP_site_760037	UCHL5	other	VPS13D	m6A	GSE144984	ALKBH5	chr1:12335558-12335758
chr1:12335725-12335832	RBP_site_30538	UCHL5	other	VPS13D	m6A	GSE144984	ALKBH5	chr1:12335558-12335758
chr1:12335703-12335827	RBP_site_760037	EIF4A3	other	VPS13D	m6A	GSE144984	ALKBH5	chr1:12335558-12335758
chr1:12335725-12335832	RBP_site_457066	UCHL5	other	VPS13D	m6A	GSE144984	ALKBH5	chr1:12335558-12335758
chr1:12335703-12335827	RBP_site_457066	EIF4A3	other	VPS13D	m6A	GSE144984	ALKBH5	chr1:12335558-12335758
chr1:12335703-12335827	RBP_site_30538	EIF4A3	other	VPS13D	m6A	GSE144984	ALKBH5	chr1:12335558-12335758
chr1:12335748-12335796	RBP_site_457066	IGF2BP2	reader	VPS13D	m6A	GSE144984	ALKBH5	chr1:12335558-12335758
chr1:12335748-12335796	RBP_site_30538	IGF2BP2	reader	VPS13D	m6A	GSE144984	ALKBH5	chr1:12335558-12335758
chr1:12335748-12335796	RBP_site_760037	IGF2BP2	reader	VPS13D	m6A	GSE144984	ALKBH5	chr1:12335558-12335758
chr15:63630523-63630552	RBP_site_469131	FXR2	other	HERC1	m6A	GSE144984	ALKBH5	chr15:63630542-63630772
chr15:63630465-63630637	RBP_site_469131	EIF4A3	other	HERC1	m6A	GSE144984	ALKBH5	chr15:63630542-63630772
chr12:112228734-112228778	RBP_site_73178	SRSF7	other	HECTD4	m6A	GSE144984	ALKBH5	chr12:112228747-112228952
chr12:112228653-112228797	RBP_site_656741	CSTF2T	other	HECTD4	m6A	GSE144984	ALKBH5	chr12:112228747-112228952
chr12:112228691-112228770	RBP_site_355051	XRCC6	other	HECTD4	m6A	GSE144984	ALKBH5	chr12:112228747-112228952
chr12:112228691-112228752	RBP_site_355051	AGO1-4	other	HECTD4	m6A	GSE144984	ALKBH5	chr12:112228747-112228952
chr12:112228671-112228811	RBP_site_740325	EIF4A3	other	HECTD4	m6A	GSE144984	ALKBH5	chr12:112228747-112228952
chr12:112228756-112228776	RBP_site_73178	SRRM4	other	HECTD4	m6A	GSE144984	ALKBH5	chr12:112228747-112228952
chr12:112228671-112228811	RBP_site_355051	EIF4A3	other	HECTD4	m6A	GSE144984	ALKBH5	chr12:112228747-112228952
chr12:112228747-112228760	RBP_site_73178	TARDBP	other	HECTD4	m6A	GSE144984	ALKBH5	chr12:112228747-112228952
chr12:112228671-112228811	RBP_site_73178	EIF4A3	other	HECTD4	m6A	GSE144984	ALKBH5	chr12:112228747-112228952
chr12:112228691-112228770	RBP_site_73178	XRCC6	other	HECTD4	m6A	GSE144984	ALKBH5	chr12:112228747-112228952
chr12:112228746-112228761	RBP_site_73178	LIN28	other	HECTD4	m6A	GSE144984	ALKBH5	chr12:112228747-112228952
chr12:112228653-112228797	RBP_site_740325	CSTF2T	other	HECTD4	m6A	GSE144984	ALKBH5	chr12:112228747-112228952
chr12:112228732-112228802	RBP_site_73178	FASTKD2	other	HECTD4	m6A	GSE144984	ALKBH5	chr12:112228747-112228952
chr12:112228691-112228770	RBP_site_740325	XRCC6	other	HECTD4	m6A	GSE144984	ALKBH5	chr12:112228747-112228952
chr12:112228739-112228785	RBP_site_73178	SMNDC1	other	HECTD4	m6A	GSE144984	ALKBH5	chr12:112228747-112228952
chr12:112228726-112228808	RBP_site_73178	RBM47	other	HECTD4	m6A	GSE144984	ALKBH5	chr12:112228747-112228952
chr12:112228691-112228770	RBP_site_656741	XRCC6	other	HECTD4	m6A	GSE144984	ALKBH5	chr12:112228747-112228952
chr12:112228691-112228752	RBP_site_740325	AGO1-4	other	HECTD4	m6A	GSE144984	ALKBH5	chr12:112228747-112228952
chr12:112228671-112228811	RBP_site_656741	EIF4A3	other	HECTD4	m6A	GSE144984	ALKBH5	chr12:112228747-112228952
chr12:112228653-112228797	RBP_site_675000	CSTF2T	other	HECTD4	m6A	GSE144984	ALKBH5	chr12:112228747-112228952
chr12:112228735-112228762	RBP_site_73178	HNRNPA1	other	HECTD4	m6A	GSE144984	ALKBH5	chr12:112228747-112228952
chr12:112228653-112228797	RBP_site_73178	CSTF2T	other	HECTD4	m6A	GSE144984	ALKBH5	chr12:112228747-112228952
chr12:112228691-112228752	RBP_site_656741	AGO1-4	other	HECTD4	m6A	GSE144984	ALKBH5	chr12:112228747-112228952
chr12:112228653-112228797	RBP_site_355051	CSTF2T	other	HECTD4	m6A	GSE144984	ALKBH5	chr12:112228747-112228952
chr3:48648340-48648422	RBP_site_240065	DDX54	other	CELSR3	m6A	GSE144984	ALKBH5	chr3:48648341-48648596
chr3:48648340-48648422	RBP_site_306002	DDX54	other	CELSR3	m6A	GSE144984	ALKBH5	chr3:48648341-48648596
chr3:48648305-48648463	RBP_site_153997	EIF4A3	other	CELSR3	m6A	GSE144984	ALKBH5	chr3:48648341-48648596
chr3:48648340-48648422	RBP_site_153997	DDX54	other	CELSR3	m6A	GSE144984	ALKBH5	chr3:48648341-48648596
chr3:48648336-48648389	RBP_site_153997	SRSF1	other	CELSR3	m6A	GSE144984	ALKBH5	chr3:48648341-48648596
chr3:48648372-48648415	RBP_site_306002	RBFOX2	other	CELSR3	m6A	GSE144984	ALKBH5	chr3:48648341-48648596
chr3:48648322-48648455	RBP_site_153997	CSTF2T	other	CELSR3	m6A	GSE144984	ALKBH5	chr3:48648341-48648596
chr3:48648305-48648463	RBP_site_647413	EIF4A3	other	CELSR3	m6A	GSE144984	ALKBH5	chr3:48648341-48648596
chr3:48648322-48648455	RBP_site_240065	CSTF2T	other	CELSR3	m6A	GSE144984	ALKBH5	chr3:48648341-48648596
chr3:48648305-48648463	RBP_site_306002	EIF4A3	other	CELSR3	m6A	GSE144984	ALKBH5	chr3:48648341-48648596
chr3:48648322-48648455	RBP_site_306002	CSTF2T	other	CELSR3	m6A	GSE144984	ALKBH5	chr3:48648341-48648596
chr3:48648305-48648463	RBP_site_240065	EIF4A3	other	CELSR3	m6A	GSE144984	ALKBH5	chr3:48648341-48648596
chr3:48648356-48648390	RBP_site_153997	IGF2BP1	reader	CELSR3	m6A	GSE144984	ALKBH5	chr3:48648341-48648596
chr3:142493160-142493260	RBP_site_324144	CSTF2T	other	ATR	m6A	GSE144984	ALKBH5	chr3:142493242-142493474
chr18:70088017-70088072	RBP_site_25377	NUDT21	other	RTTN	m6A	GSE144984	ALKBH5	chr18:70088044-70088243
chr18:70087987-70088091	RBP_site_25377	EIF4A3	other	RTTN	m6A	GSE144984	ALKBH5	chr18:70088044-70088243
chr18:70087987-70088091	RBP_site_528000	EIF4A3	other	RTTN	m6A	GSE144984	ALKBH5	chr18:70088044-70088243
chr18:70087987-70088091	RBP_site_336651	EIF4A3	other	RTTN	m6A	GSE144984	ALKBH5	chr18:70088044-70088243
chr18:70088024-70088058	RBP_site_528000	FIP1L1	other	RTTN	m6A	GSE144984	ALKBH5	chr18:70088044-70088243
chr18:70088017-70088072	RBP_site_336651	NUDT21	other	RTTN	m6A	GSE144984	ALKBH5	chr18:70088044-70088243
chr18:70088024-70088058	RBP_site_25377	FIP1L1	other	RTTN	m6A	GSE144984	ALKBH5	chr18:70088044-70088243
chr18:70087987-70088091	RBP_site_128421	EIF4A3	other	RTTN	m6A	GSE144984	ALKBH5	chr18:70088044-70088243
chr18:70087987-70088091	RBP_site_322108	EIF4A3	other	RTTN	m6A	GSE144984	ALKBH5	chr18:70088044-70088243
chr18:70088075-70088100	RBP_site_322108	FIP1L1	other	RTTN	m6A	GSE144984	ALKBH5	chr18:70088044-70088243
chr18:70088017-70088072	RBP_site_528000	NUDT21	other	RTTN	m6A	GSE144984	ALKBH5	chr18:70088044-70088243
chr18:70088017-70088072	RBP_site_128421	NUDT21	other	RTTN	m6A	GSE144984	ALKBH5	chr18:70088044-70088243
chr18:70088008-70088066	RBP_site_128421	IGF2BP2	reader	RTTN	m6A	GSE144984	ALKBH5	chr18:70088044-70088243
chr18:70088008-70088066	RBP_site_25377	IGF2BP2	reader	RTTN	m6A	GSE144984	ALKBH5	chr18:70088044-70088243
chr18:70088008-70088066	RBP_site_528000	IGF2BP2	reader	RTTN	m6A	GSE144984	ALKBH5	chr18:70088044-70088243
chr18:70088008-70088066	RBP_site_336651	IGF2BP2	reader	RTTN	m6A	GSE144984	ALKBH5	chr18:70088044-70088243
chr2:202942905-202942932	RBP_site_516201	TAF15	other	CARF	m6A	GSE144984	ALKBH5	chr2:202942673-202942913
chr2:202942816-202942902	RBP_site_478513	CSTF2T	other	CARF	m6A	GSE144984	ALKBH5	chr2:202942673-202942913
chr2:202942896-202942950	RBP_site_516201	EIF4A3	other	CARF	m6A	GSE144984	ALKBH5	chr2:202942673-202942913
chr2:202942816-202942902	RBP_site_493424	CSTF2T	other	CARF	m6A	GSE144984	ALKBH5	chr2:202942673-202942913
chr2:202942847-202942877	RBP_site_478513	IGF2BP3	reader	CARF	m6A	GSE144984	ALKBH5	chr2:202942673-202942913
chr2:202942847-202942877	RBP_site_493424	IGF2BP3	reader	CARF	m6A	GSE144984	ALKBH5	chr2:202942673-202942913
chr2:202942852-202942872	RBP_site_478513	IGF2BP1	reader	CARF	m6A	GSE144984	ALKBH5	chr2:202942673-202942913
chr11:108250864-108250897	RBP_site_323407	FXR2	other	ATM	m6A	GSE144984	ALKBH5	chr11:108250621-108250888
chr11:108250883-108250916	RBP_site_405229	LIN28B	other	ATM	m6A	GSE144984	ALKBH5	chr11:108250621-108250888
chr11:108250883-108250916	RBP_site_323407	LIN28B	other	ATM	m6A	GSE144984	ALKBH5	chr11:108250621-108250888
chr11:108250843-108250897	RBP_site_323407	U2AF2	other	ATM	m6A	GSE144984	ALKBH5	chr11:108250621-108250888
chr6:89750391-89750429	RBP_site_277059	FIP1L1	other	MDN1	m6A	GSE144984	ALKBH5	chr6:89750408-89750644
chr6:89750366-89750437	RBP_site_198599	EIF4A3	other	MDN1	m6A	GSE144984	ALKBH5	chr6:89750408-89750644
chr6:89750405-89750429	RBP_site_277059	CPSF6	other	MDN1	m6A	GSE144984	ALKBH5	chr6:89750408-89750644
chr6:89750502-89750518	RBP_site_531413	LIN28B	other	MDN1	m6A	GSE144984	ALKBH5	chr6:89750408-89750644
chr6:89750484-89750502	RBP_site_531709	ACIN1	other	MDN1	m6A	GSE144984	ALKBH5	chr6:89750408-89750644
chr6:89750469-89750519	RBP_site_531709	CSTF2T	other	MDN1	m6A	GSE144984	ALKBH5	chr6:89750408-89750644
chr6:89750374-89750420	RBP_site_198599	LIN28A	other	MDN1	m6A	GSE144984	ALKBH5	chr6:89750408-89750644
chr6:89750366-89750437	RBP_site_277059	EIF4A3	other	MDN1	m6A	GSE144984	ALKBH5	chr6:89750408-89750644
chr6:89750501-89750515	RBP_site_531413	LIN28A	other	MDN1	m6A	GSE144984	ALKBH5	chr6:89750408-89750644
chr6:89750479-89750508	RBP_site_531709	HNRNPA1	other	MDN1	m6A	GSE144984	ALKBH5	chr6:89750408-89750644
chr6:89750414-89750464	RBP_site_277059	DDX54	other	MDN1	m6A	GSE144984	ALKBH5	chr6:89750408-89750644
chr6:89750465-89750501	RBP_site_531709	DHX9	other	MDN1	m6A	GSE144984	ALKBH5	chr6:89750408-89750644
chr6:89750391-89750429	RBP_site_198599	FIP1L1	other	MDN1	m6A	GSE144984	ALKBH5	chr6:89750408-89750644
chr6:89750491-89750551	RBP_site_531413	AGO1-4	other	MDN1	m6A	GSE144984	ALKBH5	chr6:89750408-89750644
chr6:89750463-89750491	RBP_site_531709	SRSF7	other	MDN1	m6A	GSE144984	ALKBH5	chr6:89750408-89750644
chr6:89750468-89750533	RBP_site_531413	EIF4A3	other	MDN1	m6A	GSE144984	ALKBH5	chr6:89750408-89750644
chr6:89750402-89750431	RBP_site_277059	AGO1-4	other	MDN1	m6A	GSE144984	ALKBH5	chr6:89750408-89750644
chr6:89750456-89750493	RBP_site_531709	EIF3H	other	MDN1	m6A	GSE144984	ALKBH5	chr6:89750408-89750644
chr6:89750468-89750533	RBP_site_531709	EIF4A3	other	MDN1	m6A	GSE144984	ALKBH5	chr6:89750408-89750644
chr6:89750479-89750508	RBP_site_531413	HNRNPA1	other	MDN1	m6A	GSE144984	ALKBH5	chr6:89750408-89750644
chr6:89750454-89750499	RBP_site_531709	AGO2	other	MDN1	m6A	GSE144984	ALKBH5	chr6:89750408-89750644
chr6:89750501-89750527	RBP_site_531413	AGO2	other	MDN1	m6A	GSE144984	ALKBH5	chr6:89750408-89750644
chr6:89750397-89750430	RBP_site_277059	AGO2	other	MDN1	m6A	GSE144984	ALKBH5	chr6:89750408-89750644
chr6:89750469-89750519	RBP_site_531413	CSTF2T	other	MDN1	m6A	GSE144984	ALKBH5	chr6:89750408-89750644
chr18:13068882-13068933	RBP_site_240441	AGO1-4	other	CEP192	m6A	GSE144984	ALKBH5	chr18:13068738-13069050
chr18:13068853-13068871	RBP_site_222766	LIN28B	other	CEP192	m6A	GSE144984	ALKBH5	chr18:13068738-13069050
chr18:13068837-13068991	RBP_site_101692	EIF4A3	other	CEP192	m6A	GSE144984	ALKBH5	chr18:13068738-13069050
chr18:13068837-13068991	RBP_site_240441	EIF4A3	other	CEP192	m6A	GSE144984	ALKBH5	chr18:13068738-13069050
chr18:13068898-13068938	RBP_site_240441	FXR2	other	CEP192	m6A	GSE144984	ALKBH5	chr18:13068738-13069050
chr18:13068909-13068939	RBP_site_240441	AGO2	other	CEP192	m6A	GSE144984	ALKBH5	chr18:13068738-13069050
chr18:13068882-13068941	RBP_site_240441	AGO1	other	CEP192	m6A	GSE144984	ALKBH5	chr18:13068738-13069050
chr18:13068972-13068985	RBP_site_101692	SRSF9	other	CEP192	m6A	GSE144984	ALKBH5	chr18:13068738-13069050
chr18:13068837-13068991	RBP_site_222766	EIF4A3	other	CEP192	m6A	GSE144984	ALKBH5	chr18:13068738-13069050
chr18:13068962-13068991	RBP_site_101692	DDX54	other	CEP192	m6A	GSE144984	ALKBH5	chr18:13068738-13069050
chr18:13068852-13068880	RBP_site_222766	IGF2BP2	reader	CEP192	m6A	GSE144984	ALKBH5	chr18:13068738-13069050
chr18:13068907-13068932	RBP_site_240441	IGF2BP2	reader	CEP192	m6A	GSE144984	ALKBH5	chr18:13068738-13069050
chr13:32178247-32178317	RBP_site_142595	AGO1-4	other	FRY	m6A	GSE144984	ALKBH5	chr13:32178104-32178303
chr13:32178292-32178434	RBP_site_638241	EIF3H	other	FRY	m6A	GSE144984	ALKBH5	chr13:32178104-32178303
chr13:32178276-32178312	RBP_site_142595	EIF4A3	other	FRY	m6A	GSE144984	ALKBH5	chr13:32178104-32178303
chr13:32178272-32178308	RBP_site_142595	AGO2	other	FRY	m6A	GSE144984	ALKBH5	chr13:32178104-32178303
chr13:32178292-32178434	RBP_site_142595	EIF3H	other	FRY	m6A	GSE144984	ALKBH5	chr13:32178104-32178303
chr1:155378285-155378317	RBP_site_553609	ATXN2	other	ASH1L	m6A	GSE144984	ALKBH5	chr1:155378311-155378695
chr1:155378301-155378328	RBP_site_553609	BUD13	other	ASH1L	m6A	GSE144984	ALKBH5	chr1:155378311-155378695
chr1:155378515-155378553	RBP_site_164025	RBM47	other	ASH1L	m6A	GSE144984	ALKBH5	chr1:155378311-155378695
chr1:155378356-155378376	RBP_site_721762	MOV10	other	ASH1L	m6A	GSE144984	ALKBH5	chr1:155378311-155378695
chr1:155378299-155378332	RBP_site_553609	CPSF7	other	ASH1L	m6A	GSE144984	ALKBH5	chr1:155378311-155378695
chr1:155378354-155378374	RBP_site_721762	FXR2	other	ASH1L	m6A	GSE144984	ALKBH5	chr1:155378311-155378695
chr1:155378330-155378374	RBP_site_721762	AGO2	other	ASH1L	m6A	GSE144984	ALKBH5	chr1:155378311-155378695
chr1:155378290-155378351	RBP_site_553609	AGO1-4	other	ASH1L	m6A	GSE144984	ALKBH5	chr1:155378311-155378695
chr1:155378351-155378392	RBP_site_721762	TROVE2	other	ASH1L	m6A	GSE144984	ALKBH5	chr1:155378311-155378695
chr1:155378280-155378353	RBP_site_553609	EIF4A3	other	ASH1L	m6A	GSE144984	ALKBH5	chr1:155378311-155378695
chr1:155378297-155378319	RBP_site_553609	MOV10	other	ASH1L	m6A	GSE144984	ALKBH5	chr1:155378311-155378695
chr1:155378316-155378345	RBP_site_553609	CSTF2T	other	ASH1L	m6A	GSE144984	ALKBH5	chr1:155378311-155378695
chr1:155378300-155378332	RBP_site_553609	LIN28A	other	ASH1L	m6A	GSE144984	ALKBH5	chr1:155378311-155378695
chr1:155378353-155378386	RBP_site_721762	DDX54	other	ASH1L	m6A	GSE144984	ALKBH5	chr1:155378311-155378695
chr1:155378502-155378550	RBP_site_164025	EIF4A3	other	ASH1L	m6A	GSE144984	ALKBH5	chr1:155378311-155378695
chr1:155378281-155378317	RBP_site_553609	IGF2BP2	reader	ASH1L	m6A	GSE144984	ALKBH5	chr1:155378311-155378695
chr1:155378309-155378329	RBP_site_553609	RBM15	writer	ASH1L	m6A	GSE144984	ALKBH5	chr1:155378311-155378695
chr1:43440463-43440496	RBP_site_248486	SRSF1	other	SZT2	m6A	GSE144984	ALKBH5	chr1:43440298-43440541
chr1:43440446-43440563	RBP_site_248486	EIF4A3	other	SZT2	m6A	GSE144984	ALKBH5	chr1:43440298-43440541
chr1:43440456-43440539	RBP_site_248486	CSTF2T	other	SZT2	m6A	GSE144984	ALKBH5	chr1:43440298-43440541
chr1:43440460-43440485	RBP_site_248486	TARDBP	other	SZT2	m6A	GSE144984	ALKBH5	chr1:43440298-43440541
chr1:12322659-12322693	RBP_site_99641	DDX54	other	VPS13D	m6A	GSE144984	ALKBH5	chr1:12322416-12322711
chr1:12322541-12322593	RBP_site_517239	DDX54	other	VPS13D	m6A	GSE144984	ALKBH5	chr1:12322416-12322711
chr1:12322523-12322733	RBP_site_585854	AGO1-4	other	VPS13D	m6A	GSE144984	ALKBH5	chr1:12322416-12322711
chr1:12322523-12322733	RBP_site_418403	AGO1-4	other	VPS13D	m6A	GSE144984	ALKBH5	chr1:12322416-12322711
chr1:12322523-12322733	RBP_site_517239	AGO1-4	other	VPS13D	m6A	GSE144984	ALKBH5	chr1:12322416-12322711
chr1:12322548-12322565	RBP_site_517239	LIN28	other	VPS13D	m6A	GSE144984	ALKBH5	chr1:12322416-12322711
chr1:12322618-12322646	RBP_site_585854	FAM120A	other	VPS13D	m6A	GSE144984	ALKBH5	chr1:12322416-12322711
chr1:12322641-12322667	RBP_site_99641	TRA2A	other	VPS13D	m6A	GSE144984	ALKBH5	chr1:12322416-12322711
chr1:12322655-12322734	RBP_site_99641	CSTF2T	other	VPS13D	m6A	GSE144984	ALKBH5	chr1:12322416-12322711
chr1:12322644-12322746	RBP_site_418403	EIF4A3	other	VPS13D	m6A	GSE144984	ALKBH5	chr1:12322416-12322711
chr1:12322523-12322733	RBP_site_99641	AGO1-4	other	VPS13D	m6A	GSE144984	ALKBH5	chr1:12322416-12322711
chr1:12322559-12322600	RBP_site_517239	EIF4A3	other	VPS13D	m6A	GSE144984	ALKBH5	chr1:12322416-12322711
chr1:12322698-12322725	RBP_site_377779	TRA2A	other	VPS13D	m6A	GSE144984	ALKBH5	chr1:12322416-12322711
chr1:12322690-12322728	RBP_site_418403	U2AF1	other	VPS13D	m6A	GSE144984	ALKBH5	chr1:12322416-12322711
chr1:12322644-12322746	RBP_site_99641	EIF4A3	other	VPS13D	m6A	GSE144984	ALKBH5	chr1:12322416-12322711
chr1:12322655-12322734	RBP_site_418403	CSTF2T	other	VPS13D	m6A	GSE144984	ALKBH5	chr1:12322416-12322711
chr1:12322697-12322720	RBP_site_418403	SRSF1	other	VPS13D	m6A	GSE144984	ALKBH5	chr1:12322416-12322711
chr1:12322655-12322734	RBP_site_377779	CSTF2T	other	VPS13D	m6A	GSE144984	ALKBH5	chr1:12322416-12322711
chr1:12322523-12322733	RBP_site_377779	AGO1-4	other	VPS13D	m6A	GSE144984	ALKBH5	chr1:12322416-12322711
chr1:12322690-12322728	RBP_site_377779	U2AF1	other	VPS13D	m6A	GSE144984	ALKBH5	chr1:12322416-12322711
chr1:12322698-12322725	RBP_site_418403	TRA2A	other	VPS13D	m6A	GSE144984	ALKBH5	chr1:12322416-12322711
chr1:12322644-12322746	RBP_site_377779	EIF4A3	other	VPS13D	m6A	GSE144984	ALKBH5	chr1:12322416-12322711
chr1:12322592-12322646	RBP_site_585854	EIF3H	other	VPS13D	m6A	GSE144984	ALKBH5	chr1:12322416-12322711
chr1:12322640-12322667	RBP_site_99641	IGF2BP3	reader	VPS13D	m6A	GSE144984	ALKBH5	chr1:12322416-12322711
chr1:12322628-12322670	RBP_site_99641	IGF2BP2	reader	VPS13D	m6A	GSE144984	ALKBH5	chr1:12322416-12322711
chr1:12322628-12322670	RBP_site_585854	IGF2BP2	reader	VPS13D	m6A	GSE144984	ALKBH5	chr1:12322416-12322711
chr1:12322694-12322734	RBP_site_418403	ELAVL1	reader	VPS13D	m6A	GSE144984	ALKBH5	chr1:12322416-12322711
chr1:12322659-12322676	RBP_site_99641	IGF2BP1	reader	VPS13D	m6A	GSE144984	ALKBH5	chr1:12322416-12322711
chr1:12322694-12322734	RBP_site_377779	ELAVL1	reader	VPS13D	m6A	GSE144984	ALKBH5	chr1:12322416-12322711
chr18:13067828-13067956	RBP_site_130744	EIF4A3	other	CEP192	m6A	GSE144984	ALKBH5	chr18:13067666-13067915
chr18:13067867-13067918	RBP_site_130744	FXR2	other	CEP192	m6A	GSE144984	ALKBH5	chr18:13067666-13067915
chr18:13067830-13067837	RBP_site_8394	CSTF2	other	CEP192	m6A	GSE144984	ALKBH5	chr18:13067666-13067915
chr18:13067828-13067956	RBP_site_204093	EIF4A3	other	CEP192	m6A	GSE144984	ALKBH5	chr18:13067666-13067915
chr18:13067834-13067872	RBP_site_8394	DDX54	other	CEP192	m6A	GSE144984	ALKBH5	chr18:13067666-13067915
chr18:13067828-13067956	RBP_site_8394	EIF4A3	other	CEP192	m6A	GSE144984	ALKBH5	chr18:13067666-13067915
chr12:122557438-122557467	RBP_site_587363	LIN28	other	KNTC1	m6A	GSE144984	ALKBH5	chr12:122557310-122557509
chr12:122557418-122557459	RBP_site_498924	PTBP1	other	KNTC1	m6A	GSE144984	ALKBH5	chr12:122557310-122557509
chr12:122557438-122557483	RBP_site_587363	DDX54	other	KNTC1	m6A	GSE144984	ALKBH5	chr12:122557310-122557509
chr12:122557383-122557408	RBP_site_814532	SMNDC1	other	KNTC1	m6A	GSE144984	ALKBH5	chr12:122557310-122557509
chr12:122557383-122557399	RBP_site_814532	DDX24	other	KNTC1	m6A	GSE144984	ALKBH5	chr12:122557310-122557509
chr12:122557431-122557460	RBP_site_587363	SRSF1	other	KNTC1	m6A	GSE144984	ALKBH5	chr12:122557310-122557509
chr12:122557381-122557510	RBP_site_587363	EIF4A3	other	KNTC1	m6A	GSE144984	ALKBH5	chr12:122557310-122557509
chr12:122557383-122557394	RBP_site_814532	RBFOX2	other	KNTC1	m6A	GSE144984	ALKBH5	chr12:122557310-122557509
chr12:122557402-122557425	RBP_site_498924	CNBP	other	KNTC1	m6A	GSE144984	ALKBH5	chr12:122557310-122557509
chr12:122557387-122557397	RBP_site_814532	ACIN1	other	KNTC1	m6A	GSE144984	ALKBH5	chr12:122557310-122557509
chr12:122557442-122557459	RBP_site_587363	RBM27	other	KNTC1	m6A	GSE144984	ALKBH5	chr12:122557310-122557509
chr12:122557434-122557494	RBP_site_587363	AGO1-4	other	KNTC1	m6A	GSE144984	ALKBH5	chr12:122557310-122557509
chr12:122557387-122557417	RBP_site_814532	DDX54	other	KNTC1	m6A	GSE144984	ALKBH5	chr12:122557310-122557509
chr12:122557381-122557510	RBP_site_814532	EIF4A3	other	KNTC1	m6A	GSE144984	ALKBH5	chr12:122557310-122557509
chr12:122557433-122557480	RBP_site_587363	TARDBP	other	KNTC1	m6A	GSE144984	ALKBH5	chr12:122557310-122557509
chr12:122557418-122557459	RBP_site_587363	PTBP1	other	KNTC1	m6A	GSE144984	ALKBH5	chr12:122557310-122557509
chr12:122557381-122557510	RBP_site_498924	EIF4A3	other	KNTC1	m6A	GSE144984	ALKBH5	chr12:122557310-122557509
chr12:122557381-122557510	RBP_site_114617	EIF4A3	other	KNTC1	m6A	GSE144984	ALKBH5	chr12:122557310-122557509
chr12:122557383-122557398	RBP_site_814532	BUD13	other	KNTC1	m6A	GSE144984	ALKBH5	chr12:122557310-122557509
chr12:122557427-122557465	RBP_site_587363	FIP1L1	other	KNTC1	m6A	GSE144984	ALKBH5	chr12:122557310-122557509
chr12:122557383-122557406	RBP_site_814532	SRSF1	other	KNTC1	m6A	GSE144984	ALKBH5	chr12:122557310-122557509
chr12:122557451-122557475	RBP_site_587363	IGF2BP2	reader	KNTC1	m6A	GSE144984	ALKBH5	chr12:122557310-122557509
chr1:160753107-160754204	RBP_site_284021	RBM47	other	SLAMF7	m6A	GSE144984	ALKBH5	chr1:160753496-160754061
chr1:160753107-160754204	RBP_site_791003	RBM47	other	SLAMF7	m6A	GSE144984	ALKBH5	chr1:160753496-160754061
chr1:160753107-160754204	RBP_site_827093	RBM47	other	SLAMF7	m6A	GSE144984	ALKBH5	chr1:160753496-160754061
chr1:160753107-160754204	RBP_site_240091	RBM47	other	SLAMF7	m6A	GSE144984	ALKBH5	chr1:160753496-160754061
chr1:160753107-160754204	RBP_site_396643	RBM47	other	SLAMF7	m6A	GSE144984	ALKBH5	chr1:160753496-160754061
chr1:160753107-160754204	RBP_site_581345	RBM47	other	SLAMF7	m6A	GSE144984	ALKBH5	chr1:160753496-160754061
chr1:160753107-160754204	RBP_site_577753	RBM47	other	SLAMF7	m6A	GSE144984	ALKBH5	chr1:160753496-160754061
chr1:160753107-160754204	RBP_site_24664	RBM47	other	SLAMF7	m6A	GSE144984	ALKBH5	chr1:160753496-160754061
chr1:160753107-160754204	RBP_site_192615	RBM47	other	SLAMF7	m6A	GSE144984	ALKBH5	chr1:160753496-160754061
chr1:160753107-160754204	RBP_site_449411	RBM47	other	SLAMF7	m6A	GSE144984	ALKBH5	chr1:160753496-160754061
chr1:160753107-160754204	RBP_site_547976	RBM47	other	SLAMF7	m6A	GSE144984	ALKBH5	chr1:160753496-160754061
chr1:160753670-160753740	RBP_site_581345	AGO1-4	other	SLAMF7	m6A	GSE144984	ALKBH5	chr1:160753496-160754061
chr1:160753107-160754204	RBP_site_634319	RBM47	other	SLAMF7	m6A	GSE144984	ALKBH5	chr1:160753496-160754061
chr1:160753664-160753686	RBP_site_581345	AGO2	other	SLAMF7	m6A	GSE144984	ALKBH5	chr1:160753496-160754061
chr1:160753107-160754204	RBP_site_163407	RBM47	other	SLAMF7	m6A	GSE144984	ALKBH5	chr1:160753496-160754061
chr1:160753107-160754204	RBP_site_826868	RBM47	other	SLAMF7	m6A	GSE144984	ALKBH5	chr1:160753496-160754061
chr1:160753107-160754204	RBP_site_765557	RBM47	other	SLAMF7	m6A	GSE144984	ALKBH5	chr1:160753496-160754061
chr1:160753670-160753740	RBP_site_791003	AGO1-4	other	SLAMF7	m6A	GSE144984	ALKBH5	chr1:160753496-160754061
chr1:160753107-160754204	RBP_site_279379	RBM47	other	SLAMF7	m6A	GSE144984	ALKBH5	chr1:160753496-160754061
chr1:160753107-160754204	RBP_site_166117	RBM47	other	SLAMF7	m6A	GSE144984	ALKBH5	chr1:160753496-160754061
chr1:160753107-160754204	RBP_site_211216	RBM47	other	SLAMF7	m6A	GSE144984	ALKBH5	chr1:160753496-160754061
chr1:160753107-160754204	RBP_site_64678	RBM47	other	SLAMF7	m6A	GSE144984	ALKBH5	chr1:160753496-160754061
chr1:160753107-160754204	RBP_site_24198	RBM47	other	SLAMF7	m6A	GSE144984	ALKBH5	chr1:160753496-160754061
chr1:160753107-160754204	RBP_site_552860	RBM47	other	SLAMF7	m6A	GSE144984	ALKBH5	chr1:160753496-160754061
chr1:160753107-160754204	RBP_site_437692	RBM47	other	SLAMF7	m6A	GSE144984	ALKBH5	chr1:160753496-160754061
chr1:160753107-160754204	RBP_site_667723	RBM47	other	SLAMF7	m6A	GSE144984	ALKBH5	chr1:160753496-160754061
chr1:160753785-160753842	RBP_site_163407	AGO2	other	SLAMF7	m6A	GSE144984	ALKBH5	chr1:160753496-160754061
chr1:43439010-43439085	RBP_site_447003	EIF4A3	other	SZT2	m6A	GSE144984	ALKBH5	chr1:43438795-43439030
chr1:43438948-43439056	RBP_site_139257	DDX54	other	SZT2	m6A	GSE144984	ALKBH5	chr1:43438795-43439030
chr1:43438781-43438817	RBP_site_802128	PPIG	other	SZT2	m6A	GSE144984	ALKBH5	chr1:43438795-43439030
chr1:43439010-43439085	RBP_site_139257	EIF4A3	other	SZT2	m6A	GSE144984	ALKBH5	chr1:43438795-43439030
chr1:43438701-43438817	RBP_site_802128	EIF4A3	other	SZT2	m6A	GSE144984	ALKBH5	chr1:43438795-43439030
chr3:52326729-52326768	RBP_site_6072	SRSF1	other	DNAH1	m6A	GSE144984	ALKBH5	chr3:52326637-52326852
chr3:52326733-52326769	RBP_site_148537	CSTF2T	other	DNAH1	m6A	GSE144984	ALKBH5	chr3:52326637-52326852
chr3:52326729-52326768	RBP_site_148537	SRSF1	other	DNAH1	m6A	GSE144984	ALKBH5	chr3:52326637-52326852
chr3:52326734-52326765	RBP_site_6072	U2AF2	other	DNAH1	m6A	GSE144984	ALKBH5	chr3:52326637-52326852
chr3:52326732-52326800	RBP_site_6072	EIF4A3	other	DNAH1	m6A	GSE144984	ALKBH5	chr3:52326637-52326852
chr3:52326734-52326765	RBP_site_148537	U2AF2	other	DNAH1	m6A	GSE144984	ALKBH5	chr3:52326637-52326852
chr3:52326732-52326800	RBP_site_148537	EIF4A3	other	DNAH1	m6A	GSE144984	ALKBH5	chr3:52326637-52326852
chr3:52326733-52326769	RBP_site_6072	CSTF2T	other	DNAH1	m6A	GSE144984	ALKBH5	chr3:52326637-52326852
chr3:52326754-52326771	RBP_site_6072	FXR2	other	DNAH1	m6A	GSE144984	ALKBH5	chr3:52326637-52326852
chr15:25089613-25089701	RBP_site_227698	EIF4A3	other	SNHG14	m6A	GSE144984	ALKBH5	chr15:25089479-25089833
chr15:25089602-25089635	RBP_site_285378	BUD13	other	SNHG14	m6A	GSE144984	ALKBH5	chr15:25089479-25089833
chr15:25089667-25089708	RBP_site_227698	SRSF1	other	SNHG14	m6A	GSE144984	ALKBH5	chr15:25089479-25089833
chr15:25089788-25089865	RBP_site_319574	FASTKD2	other	SNHG14	m6A	GSE144984	ALKBH5	chr15:25089479-25089833
chr15:25089675-25089701	RBP_site_227698	FUS	other	SNHG14	m6A	GSE144984	ALKBH5	chr15:25089479-25089833
chr15:25089800-25089854	RBP_site_319574	SRSF1	other	SNHG14	m6A	GSE144984	ALKBH5	chr15:25089479-25089833
chr15:25089613-25089701	RBP_site_285378	EIF4A3	other	SNHG14	m6A	GSE144984	ALKBH5	chr15:25089479-25089833
chr15:25089614-25089636	RBP_site_285378	U2AF1	other	SNHG14	m6A	GSE144984	ALKBH5	chr15:25089479-25089833
chr15:25089807-25089855	RBP_site_319574	SRSF9	other	SNHG14	m6A	GSE144984	ALKBH5	chr15:25089479-25089833
chr15:25089767-25089867	RBP_site_319574	EIF4A3	other	SNHG14	m6A	GSE144984	ALKBH5	chr15:25089479-25089833
chr15:25089671-25089764	RBP_site_227698	EIF3H	other	SNHG14	m6A	GSE144984	ALKBH5	chr15:25089479-25089833
chr14:71101995-71102223	RBP_site_823974	RBM47	other	PCNX1	m6A	GSE144984	ALKBH5	chr14:71101859-71102098
chr14:71102070-71102100	RBP_site_579843	ATXN2	other	PCNX1	m6A	GSE144984	ALKBH5	chr14:71101859-71102098
chr14:71102080-71102124	RBP_site_579843	FAM120A	other	PCNX1	m6A	GSE144984	ALKBH5	chr14:71101859-71102098
chr14:71102067-71102101	RBP_site_579843	LIN28B	other	PCNX1	m6A	GSE144984	ALKBH5	chr14:71101859-71102098
chr14:71102074-71102192	RBP_site_579843	CSTF2T	other	PCNX1	m6A	GSE144984	ALKBH5	chr14:71101859-71102098
chr14:71102078-71102141	RBP_site_579843	SRSF1	other	PCNX1	m6A	GSE144984	ALKBH5	chr14:71101859-71102098
chr14:71102068-71102128	RBP_site_579843	AGO1-4	other	PCNX1	m6A	GSE144984	ALKBH5	chr14:71101859-71102098
chr14:71101995-71102223	RBP_site_579843	RBM47	other	PCNX1	m6A	GSE144984	ALKBH5	chr14:71101859-71102098
chr14:71102066-71102108	RBP_site_579843	ELAVL1	reader	PCNX1	m6A	GSE144984	ALKBH5	chr14:71101859-71102098
chr14:71102072-71102118	RBP_site_579843	IGF2BP3	reader	PCNX1	m6A	GSE144984	ALKBH5	chr14:71101859-71102098
chr7:128623628-128623652	RBP_site_416733	DDX24	other	AC108010.1	m6A	GSE144984	ALKBH5	chr7:128623456-128623714
chr7:128623638-128623665	RBP_site_416733	TARDBP	other	AC108010.1	m6A	GSE144984	ALKBH5	chr7:128623456-128623714
chr7:128623641-128623662	RBP_site_416733	CSTF2	other	AC108010.1	m6A	GSE144984	ALKBH5	chr7:128623456-128623714
chr7:128623611-128623668	RBP_site_416733	CPSF7	other	AC108010.1	m6A	GSE144984	ALKBH5	chr7:128623456-128623714
chr7:128623574-128623771	RBP_site_416733	EIF4A3	other	AC108010.1	m6A	GSE144984	ALKBH5	chr7:128623456-128623714
chr7:128623625-128623652	RBP_site_416733	IGF2BP2	reader	AC108010.1	m6A	GSE144984	ALKBH5	chr7:128623456-128623714
chr15:64816266-64816347	RBP_site_526895	EIF4A3	other	PIF1	m6A	GSE144984	ALKBH5	chr15:64816184-64816477
chr15:64816266-64816347	RBP_site_821397	EIF4A3	other	PIF1	m6A	GSE144984	ALKBH5	chr15:64816184-64816477
chr15:64816266-64816347	RBP_site_717789	EIF4A3	other	PIF1	m6A	GSE144984	ALKBH5	chr15:64816184-64816477
chr15:64816266-64816347	RBP_site_483172	EIF4A3	other	PIF1	m6A	GSE144984	ALKBH5	chr15:64816184-64816477
chr15:64816310-64816335	RBP_site_821397	LSM11	other	PIF1	m6A	GSE144984	ALKBH5	chr15:64816184-64816477
chr15:64816310-64816335	RBP_site_526895	LSM11	other	PIF1	m6A	GSE144984	ALKBH5	chr15:64816184-64816477
chr15:64816289-64816318	RBP_site_821397	DDX54	other	PIF1	m6A	GSE144984	ALKBH5	chr15:64816184-64816477
chr15:64816289-64816318	RBP_site_717789	DDX54	other	PIF1	m6A	GSE144984	ALKBH5	chr15:64816184-64816477
chr15:64816310-64816335	RBP_site_717789	LSM11	other	PIF1	m6A	GSE144984	ALKBH5	chr15:64816184-64816477
chr15:64816300-64816326	RBP_site_821397	IGF2BP2	reader	PIF1	m6A	GSE144984	ALKBH5	chr15:64816184-64816477
chr15:64816300-64816326	RBP_site_526895	IGF2BP2	reader	PIF1	m6A	GSE144984	ALKBH5	chr15:64816184-64816477
chr15:64816301-64816311	RBP_site_821397	YTHDF1	reader	PIF1	m6A	GSE144984	ALKBH5	chr15:64816184-64816477
chr15:64816298-64816326	RBP_site_717789	YTHDC1	reader	PIF1	m6A	GSE144984	ALKBH5	chr15:64816184-64816477
chr15:64816298-64816326	RBP_site_526895	YTHDC1	reader	PIF1	m6A	GSE144984	ALKBH5	chr15:64816184-64816477
chr15:64816298-64816326	RBP_site_821397	YTHDC1	reader	PIF1	m6A	GSE144984	ALKBH5	chr15:64816184-64816477
chr15:64816300-64816326	RBP_site_717789	IGF2BP2	reader	PIF1	m6A	GSE144984	ALKBH5	chr15:64816184-64816477
chr2:54844071-54844168	RBP_site_380567	EIF4A3	other	EML6	m6A	GSE144984	ALKBH5	chr2:54843940-54844147
chr2:54844069-54844100	RBP_site_232913	SMNDC1	other	EML6	m6A	GSE144984	ALKBH5	chr2:54843940-54844147
chr2:54844048-54844097	RBP_site_608512	PPIG	other	EML6	m6A	GSE144984	ALKBH5	chr2:54843940-54844147
chr2:54844071-54844168	RBP_site_232913	EIF4A3	other	EML6	m6A	GSE144984	ALKBH5	chr2:54843940-54844147
chr2:54844127-54844248	RBP_site_380567	GRWD1	other	EML6	m6A	GSE144984	ALKBH5	chr2:54843940-54844147
chr2:54844071-54844168	RBP_site_608512	EIF4A3	other	EML6	m6A	GSE144984	ALKBH5	chr2:54843940-54844147
chr2:54844048-54844097	RBP_site_232913	PPIG	other	EML6	m6A	GSE144984	ALKBH5	chr2:54843940-54844147
chr2:54844069-54844100	RBP_site_608512	SMNDC1	other	EML6	m6A	GSE144984	ALKBH5	chr2:54843940-54844147
chr2:54844050-54844081	RBP_site_232913	MOV10	other	EML6	m6A	GSE144984	ALKBH5	chr2:54843940-54844147
chr2:54844063-54844091	RBP_site_232913	SRSF1	other	EML6	m6A	GSE144984	ALKBH5	chr2:54843940-54844147
chr2:54844071-54844168	RBP_site_118532	EIF4A3	other	EML6	m6A	GSE144984	ALKBH5	chr2:54843940-54844147
chr13:32208936-32208982	RBP_site_255146	EIF4A3	other	FRY	m6A	GSE144984	ALKBH5	chr13:32208769-32209007
chr13:32208937-32209057	RBP_site_664287	PPIG	other	FRY	m6A	GSE144984	ALKBH5	chr13:32208769-32209007
chr13:32208934-32209049	RBP_site_664287	EIF3H	other	FRY	m6A	GSE144984	ALKBH5	chr13:32208769-32209007
chr13:32208934-32209049	RBP_site_255146	EIF3H	other	FRY	m6A	GSE144984	ALKBH5	chr13:32208769-32209007
chr13:32208905-32208965	RBP_site_255146	FUS	other	FRY	m6A	GSE144984	ALKBH5	chr13:32208769-32209007
chr13:32208937-32209057	RBP_site_255146	PPIG	other	FRY	m6A	GSE144984	ALKBH5	chr13:32208769-32209007
chr15:25059489-25059628	RBP_site_431064	BUD13	other	SNHG14	m6A	GSE144984	ALKBH5	chr15:25059359-25059698
chr15:25059575-25059611	RBP_site_380890	AGO2	other	SNHG14	m6A	GSE144984	ALKBH5	chr15:25059359-25059698
chr15:25059647-25059673	RBP_site_235773	SRSF1	other	SNHG14	m6A	GSE144984	ALKBH5	chr15:25059359-25059698
chr15:25059580-25059722	RBP_site_235773	GRWD1	other	SNHG14	m6A	GSE144984	ALKBH5	chr15:25059359-25059698
chr15:25059580-25059722	RBP_site_380890	GRWD1	other	SNHG14	m6A	GSE144984	ALKBH5	chr15:25059359-25059698
chr15:25059575-25059608	RBP_site_189711	FUS	other	SNHG14	m6A	GSE144984	ALKBH5	chr15:25059359-25059698
chr15:25059580-25059722	RBP_site_189711	GRWD1	other	SNHG14	m6A	GSE144984	ALKBH5	chr15:25059359-25059698
chr15:25059489-25059628	RBP_site_189711	BUD13	other	SNHG14	m6A	GSE144984	ALKBH5	chr15:25059359-25059698
chr15:25059632-25059724	RBP_site_235773	PPIG	other	SNHG14	m6A	GSE144984	ALKBH5	chr15:25059359-25059698
chr15:25059633-25059676	RBP_site_235773	EIF4A3	other	SNHG14	m6A	GSE144984	ALKBH5	chr15:25059359-25059698
chr15:25059580-25059722	RBP_site_431064	GRWD1	other	SNHG14	m6A	GSE144984	ALKBH5	chr15:25059359-25059698
chr15:25059575-25059611	RBP_site_189711	AGO2	other	SNHG14	m6A	GSE144984	ALKBH5	chr15:25059359-25059698
chr15:25059575-25059608	RBP_site_380890	FUS	other	SNHG14	m6A	GSE144984	ALKBH5	chr15:25059359-25059698
chr15:25059489-25059628	RBP_site_380890	BUD13	other	SNHG14	m6A	GSE144984	ALKBH5	chr15:25059359-25059698
chr15:49972579-49972792	RBP_site_19007	EIF4A3	other	ATP8B4	m6A	GSE144984	ALKBH5	chr15:49972642-49972893
chr15:49972579-49972792	RBP_site_175157	EIF4A3	other	ATP8B4	m6A	GSE144984	ALKBH5	chr15:49972642-49972893
chr15:49972579-49972792	RBP_site_277889	EIF4A3	other	ATP8B4	m6A	GSE144984	ALKBH5	chr15:49972642-49972893
chr1:43448140-43448170	RBP_site_293290	DDX42	other	SZT2	m6A	GSE144984	ALKBH5	chr1:43448142-43448378
chr1:43448309-43448343	RBP_site_375238	EIF3H	other	SZT2	m6A	GSE144984	ALKBH5	chr1:43448142-43448378
chr1:43448077-43448185	RBP_site_293290	EIF4A3	other	SZT2	m6A	GSE144984	ALKBH5	chr1:43448142-43448378
chr1:43448278-43448478	RBP_site_375238	AGO1-4	other	SZT2	m6A	GSE144984	ALKBH5	chr1:43448142-43448378
chr1:43448228-43448268	RBP_site_615511	AGO2	other	SZT2	m6A	GSE144984	ALKBH5	chr1:43448142-43448378
chr1:43448292-43448344	RBP_site_375238	AUH	other	SZT2	m6A	GSE144984	ALKBH5	chr1:43448142-43448378
chr1:43448155-43448178	RBP_site_293290	SRSF9	other	SZT2	m6A	GSE144984	ALKBH5	chr1:43448142-43448378
chr1:43448218-43448332	RBP_site_615511	EIF4A3	other	SZT2	m6A	GSE144984	ALKBH5	chr1:43448142-43448378
chr6:89678677-89678702	RBP_site_794556	EIF4G2	other	MDN1	m6A	GSE144984	ALKBH5	chr6:89678662-89678862
chr6:89678625-89678680	RBP_site_248889	CSTF2T	other	MDN1	m6A	GSE144984	ALKBH5	chr6:89678662-89678862
chr6:89678677-89678709	RBP_site_794556	ACIN1	other	MDN1	m6A	GSE144984	ALKBH5	chr6:89678662-89678862
chr6:89678682-89678713	RBP_site_794556	GNL3	other	MDN1	m6A	GSE144984	ALKBH5	chr6:89678662-89678862
chr6:89678596-89678739	RBP_site_349923	EIF4A3	other	MDN1	m6A	GSE144984	ALKBH5	chr6:89678662-89678862
chr6:89678684-89678722	RBP_site_794556	NUDT21	other	MDN1	m6A	GSE144984	ALKBH5	chr6:89678662-89678862
chr6:89678677-89678717	RBP_site_794556	PUM2	other	MDN1	m6A	GSE144984	ALKBH5	chr6:89678662-89678862
chr6:89678685-89678710	RBP_site_794556	LIN28A	other	MDN1	m6A	GSE144984	ALKBH5	chr6:89678662-89678862
chr6:89678596-89678739	RBP_site_688178	EIF4A3	other	MDN1	m6A	GSE144984	ALKBH5	chr6:89678662-89678862
chr6:89678596-89678739	RBP_site_794556	EIF4A3	other	MDN1	m6A	GSE144984	ALKBH5	chr6:89678662-89678862
chr6:89678677-89678710	RBP_site_794556	FAM120A	other	MDN1	m6A	GSE144984	ALKBH5	chr6:89678662-89678862
chr6:89678696-89678700	RBP_site_794556	CSTF2	other	MDN1	m6A	GSE144984	ALKBH5	chr6:89678662-89678862
chr6:89678679-89678699	RBP_site_794556	LIN28	other	MDN1	m6A	GSE144984	ALKBH5	chr6:89678662-89678862
chr6:89678596-89678739	RBP_site_248889	EIF4A3	other	MDN1	m6A	GSE144984	ALKBH5	chr6:89678662-89678862
chr16:88726720-88726961	RBP_site_517922	CSTF2T	other	PIEZO1	m6A	GSE144984	ALKBH5	chr16:88726753-88726969
chr16:88726714-88726962	RBP_site_517922	EIF4A3	other	PIEZO1	m6A	GSE144984	ALKBH5	chr16:88726753-88726969
chr16:88726720-88726961	RBP_site_145850	CSTF2T	other	PIEZO1	m6A	GSE144984	ALKBH5	chr16:88726753-88726969
chr16:88726720-88726947	RBP_site_517922	DDX54	other	PIEZO1	m6A	GSE144984	ALKBH5	chr16:88726753-88726969
chr16:88726720-88726961	RBP_site_675310	CSTF2T	other	PIEZO1	m6A	GSE144984	ALKBH5	chr16:88726753-88726969
chr16:88726927-88726947	RBP_site_145850	LIN28B	other	PIEZO1	m6A	GSE144984	ALKBH5	chr16:88726753-88726969
chr16:88726720-88726947	RBP_site_145850	DDX54	other	PIEZO1	m6A	GSE144984	ALKBH5	chr16:88726753-88726969
chr16:88726720-88726947	RBP_site_675310	DDX54	other	PIEZO1	m6A	GSE144984	ALKBH5	chr16:88726753-88726969
chr16:88726856-88726970	RBP_site_145850	HNRNPC	other	PIEZO1	m6A	GSE144984	ALKBH5	chr16:88726753-88726969
chr16:88726780-88726821	RBP_site_517922	TROVE2	other	PIEZO1	m6A	GSE144984	ALKBH5	chr16:88726753-88726969
chr16:88726729-88726789	RBP_site_275163	AGO1-4	other	PIEZO1	m6A	GSE144984	ALKBH5	chr16:88726753-88726969
chr16:88726720-88726961	RBP_site_275163	CSTF2T	other	PIEZO1	m6A	GSE144984	ALKBH5	chr16:88726753-88726969
chr16:88726934-88726953	RBP_site_145850	SUB1	other	PIEZO1	m6A	GSE144984	ALKBH5	chr16:88726753-88726969
chr16:88726714-88726962	RBP_site_145850	EIF4A3	other	PIEZO1	m6A	GSE144984	ALKBH5	chr16:88726753-88726969
chr16:88726721-88726756	RBP_site_675310	ACIN1	other	PIEZO1	m6A	GSE144984	ALKBH5	chr16:88726753-88726969
chr16:88726945-88726959	RBP_site_145850	DHX30	other	PIEZO1	m6A	GSE144984	ALKBH5	chr16:88726753-88726969
chr16:88726714-88726962	RBP_site_275163	EIF4A3	other	PIEZO1	m6A	GSE144984	ALKBH5	chr16:88726753-88726969
chr16:88726714-88726962	RBP_site_675310	EIF4A3	other	PIEZO1	m6A	GSE144984	ALKBH5	chr16:88726753-88726969
chr16:88726741-88726770	RBP_site_275163	CPSF6	other	PIEZO1	m6A	GSE144984	ALKBH5	chr16:88726753-88726969
chr16:88726737-88726768	RBP_site_275163	MSI2	other	PIEZO1	m6A	GSE144984	ALKBH5	chr16:88726753-88726969
chr16:88726793-88726851	RBP_site_517922	SERBP1	other	PIEZO1	m6A	GSE144984	ALKBH5	chr16:88726753-88726969
chr16:88726720-88726947	RBP_site_275163	DDX54	other	PIEZO1	m6A	GSE144984	ALKBH5	chr16:88726753-88726969
chr16:88726943-88726992	RBP_site_145850	FTO	eraser	PIEZO1	m6A	GSE144984	ALKBH5	chr16:88726753-88726969
chr16:88726939-88726954	RBP_site_145850	IGF2BP3	reader	PIEZO1	m6A	GSE144984	ALKBH5	chr16:88726753-88726969
chr16:88726748-88726887	RBP_site_275163	ELAVL1	reader	PIEZO1	m6A	GSE144984	ALKBH5	chr16:88726753-88726969
chr16:88726748-88726887	RBP_site_517922	ELAVL1	reader	PIEZO1	m6A	GSE144984	ALKBH5	chr16:88726753-88726969
chr16:88726781-88726818	RBP_site_517922	IGF2BP1	reader	PIEZO1	m6A	GSE144984	ALKBH5	chr16:88726753-88726969
chr16:88726793-88726794	RBP_site_517922	RBM15B	writer	PIEZO1	m6A	GSE144984	ALKBH5	chr16:88726753-88726969
chr8:11821749-11821798	RBP_site_474596	RPS3	other	FDFT1	m6A	GSE144984	ALKBH5	chr8:11821576-11821781
chr8:11821749-11821955	RBP_site_474596	CELF2	other	FDFT1	m6A	GSE144984	ALKBH5	chr8:11821576-11821781
chr8:11821767-11821792	RBP_site_474596	AGO2	other	FDFT1	m6A	GSE144984	ALKBH5	chr8:11821576-11821781
chr8:11821750-11821807	RBP_site_451239	SLBP	other	FDFT1	m6A	GSE144984	ALKBH5	chr8:11821576-11821781
chr8:11821762-11821798	RBP_site_474596	CNBP	other	FDFT1	m6A	GSE144984	ALKBH5	chr8:11821576-11821781
chr8:11821768-11821793	RBP_site_474596	FAM120A	other	FDFT1	m6A	GSE144984	ALKBH5	chr8:11821576-11821781
chr8:11821766-11821791	RBP_site_474596	EWSR1	other	FDFT1	m6A	GSE144984	ALKBH5	chr8:11821576-11821781
chr8:11821748-11821878	RBP_site_465179	EIF4A3	other	FDFT1	m6A	GSE144984	ALKBH5	chr8:11821576-11821781
chr8:11821748-11821878	RBP_site_474596	EIF4A3	other	FDFT1	m6A	GSE144984	ALKBH5	chr8:11821576-11821781
chr8:11821749-11821852	RBP_site_474596	DDX54	other	FDFT1	m6A	GSE144984	ALKBH5	chr8:11821576-11821781
chr8:11821748-11821878	RBP_site_451239	EIF4A3	other	FDFT1	m6A	GSE144984	ALKBH5	chr8:11821576-11821781
chr8:11821750-11821807	RBP_site_474596	SLBP	other	FDFT1	m6A	GSE144984	ALKBH5	chr8:11821576-11821781
chr8:11821749-11821955	RBP_site_451239	CELF2	other	FDFT1	m6A	GSE144984	ALKBH5	chr8:11821576-11821781
chr8:11821751-11821798	RBP_site_474596	CPSF7	other	FDFT1	m6A	GSE144984	ALKBH5	chr8:11821576-11821781
chr8:11821749-11821955	RBP_site_465179	CELF2	other	FDFT1	m6A	GSE144984	ALKBH5	chr8:11821576-11821781
chr8:11821749-11821852	RBP_site_451239	DDX54	other	FDFT1	m6A	GSE144984	ALKBH5	chr8:11821576-11821781
chr8:11821757-11821789	RBP_site_474596	DGCR8	other	FDFT1	m6A	GSE144984	ALKBH5	chr8:11821576-11821781
chr8:11821762-11821799	RBP_site_474596	GNL3	other	FDFT1	m6A	GSE144984	ALKBH5	chr8:11821576-11821781
chr8:11821763-11821796	RBP_site_474596	IGF2BP1	reader	FDFT1	m6A	GSE144984	ALKBH5	chr8:11821576-11821781
chr8:11821767-11821792	RBP_site_474596	ELAVL1	reader	FDFT1	m6A	GSE144984	ALKBH5	chr8:11821576-11821781
chr8:99832291-99832491	RBP_site_544973	AGO1-4	other	VPS13B	m6A	GSE144984	ALKBH5	chr8:99832348-99832547
chr8:99832366-99832392	RBP_site_544973	PTBP1	other	VPS13B	m6A	GSE144984	ALKBH5	chr8:99832348-99832547
chr8:99832291-99832491	RBP_site_76290	AGO1-4	other	VPS13B	m6A	GSE144984	ALKBH5	chr8:99832348-99832547
chr8:99832370-99832404	RBP_site_544973	EIF4A3	other	VPS13B	m6A	GSE144984	ALKBH5	chr8:99832348-99832547
chr8:99832473-99832546	RBP_site_157519	EIF4A3	other	VPS13B	m6A	GSE144984	ALKBH5	chr8:99832348-99832547
chr1:19122938-19122970	RBP_site_277648	EIF4G2	other	UBR4	m6A	GSE144984	ALKBH5	chr1:19122948-19123153
chr1:19122998-19123034	RBP_site_797831	FXR2	other	UBR4	m6A	GSE144984	ALKBH5	chr1:19122948-19123153
chr1:19123007-19123042	RBP_site_797831	EIF4G2	other	UBR4	m6A	GSE144984	ALKBH5	chr1:19122948-19123153
chr1:19123030-19123057	RBP_site_685535	TROVE2	other	UBR4	m6A	GSE144984	ALKBH5	chr1:19122948-19123153
chr1:19122832-19123077	RBP_site_797831	EIF4A3	other	UBR4	m6A	GSE144984	ALKBH5	chr1:19122948-19123153
chr1:19122832-19122987	RBP_site_532794	EIF3H	other	UBR4	m6A	GSE144984	ALKBH5	chr1:19122948-19123153
chr1:19122996-19123019	RBP_site_797831	CPSF7	other	UBR4	m6A	GSE144984	ALKBH5	chr1:19122948-19123153
chr1:19122832-19122987	RBP_site_636732	EIF3H	other	UBR4	m6A	GSE144984	ALKBH5	chr1:19122948-19123153
chr1:19122832-19122987	RBP_site_306494	EIF3H	other	UBR4	m6A	GSE144984	ALKBH5	chr1:19122948-19123153
chr1:19122935-19122965	RBP_site_306494	TRA2A	other	UBR4	m6A	GSE144984	ALKBH5	chr1:19122948-19123153
chr1:19122938-19122970	RBP_site_306494	EIF4G2	other	UBR4	m6A	GSE144984	ALKBH5	chr1:19122948-19123153
chr1:19122834-19122973	RBP_site_277648	DDX24	other	UBR4	m6A	GSE144984	ALKBH5	chr1:19122948-19123153
chr1:19122946-19122958	RBP_site_306494	FXR2	other	UBR4	m6A	GSE144984	ALKBH5	chr1:19122948-19123153
chr1:19122832-19123077	RBP_site_532794	EIF4A3	other	UBR4	m6A	GSE144984	ALKBH5	chr1:19122948-19123153
chr1:19123002-19123060	RBP_site_797831	EIF3H	other	UBR4	m6A	GSE144984	ALKBH5	chr1:19122948-19123153
chr1:19122940-19122958	RBP_site_306494	SRSF9	other	UBR4	m6A	GSE144984	ALKBH5	chr1:19122948-19123153
chr1:19122942-19122980	RBP_site_277648	NUDT21	other	UBR4	m6A	GSE144984	ALKBH5	chr1:19122948-19123153
chr1:19123040-19123060	RBP_site_685535	YWHAG	other	UBR4	m6A	GSE144984	ALKBH5	chr1:19122948-19123153
chr1:19123012-19123061	RBP_site_797831	RBM27	other	UBR4	m6A	GSE144984	ALKBH5	chr1:19122948-19123153
chr1:19122925-19122998	RBP_site_277648	LARP7	other	UBR4	m6A	GSE144984	ALKBH5	chr1:19122948-19123153
chr1:19122938-19122949	RBP_site_277648	SND1	other	UBR4	m6A	GSE144984	ALKBH5	chr1:19122948-19123153
chr1:19122912-19122953	RBP_site_277648	CPSF7	other	UBR4	m6A	GSE144984	ALKBH5	chr1:19122948-19123153
chr1:19122940-19122958	RBP_site_277648	SRSF7	other	UBR4	m6A	GSE144984	ALKBH5	chr1:19122948-19123153
chr1:19122885-19123054	RBP_site_685535	DDX54	other	UBR4	m6A	GSE144984	ALKBH5	chr1:19122948-19123153
chr1:19123000-19123019	RBP_site_797831	SF3A3	other	UBR4	m6A	GSE144984	ALKBH5	chr1:19122948-19123153
chr1:19123041-19123056	RBP_site_685535	HNRNPK	other	UBR4	m6A	GSE144984	ALKBH5	chr1:19122948-19123153
chr1:19122935-19122965	RBP_site_277648	TRA2A	other	UBR4	m6A	GSE144984	ALKBH5	chr1:19122948-19123153
chr1:19123007-19123042	RBP_site_685535	EIF4G2	other	UBR4	m6A	GSE144984	ALKBH5	chr1:19122948-19123153
chr1:19122832-19122987	RBP_site_277648	EIF3H	other	UBR4	m6A	GSE144984	ALKBH5	chr1:19122948-19123153
chr1:19122834-19122973	RBP_site_306494	DDX24	other	UBR4	m6A	GSE144984	ALKBH5	chr1:19122948-19123153
chr1:19122832-19123077	RBP_site_277648	EIF4A3	other	UBR4	m6A	GSE144984	ALKBH5	chr1:19122948-19123153
chr1:19122929-19122974	RBP_site_306494	BUD13	other	UBR4	m6A	GSE144984	ALKBH5	chr1:19122948-19123153
chr1:19122942-19122980	RBP_site_306494	NUDT21	other	UBR4	m6A	GSE144984	ALKBH5	chr1:19122948-19123153
chr1:19123040-19123061	RBP_site_685535	TNRC6A	other	UBR4	m6A	GSE144984	ALKBH5	chr1:19122948-19123153
chr1:19122940-19122958	RBP_site_277648	SRSF9	other	UBR4	m6A	GSE144984	ALKBH5	chr1:19122948-19123153
chr1:19123012-19123061	RBP_site_685535	RBM27	other	UBR4	m6A	GSE144984	ALKBH5	chr1:19122948-19123153
chr1:19123041-19123054	RBP_site_685535	DDX24	other	UBR4	m6A	GSE144984	ALKBH5	chr1:19122948-19123153
chr1:19122925-19122973	RBP_site_277648	PPIG	other	UBR4	m6A	GSE144984	ALKBH5	chr1:19122948-19123153
chr1:19122885-19123054	RBP_site_797831	DDX54	other	UBR4	m6A	GSE144984	ALKBH5	chr1:19122948-19123153
chr1:19122832-19123077	RBP_site_636732	EIF4A3	other	UBR4	m6A	GSE144984	ALKBH5	chr1:19122948-19123153
chr1:19123032-19123056	RBP_site_685535	BUD13	other	UBR4	m6A	GSE144984	ALKBH5	chr1:19122948-19123153
chr1:19122834-19122973	RBP_site_532794	DDX24	other	UBR4	m6A	GSE144984	ALKBH5	chr1:19122948-19123153
chr1:19122988-19123018	RBP_site_797831	FKBP4	other	UBR4	m6A	GSE144984	ALKBH5	chr1:19122948-19123153
chr1:19122940-19122982	RBP_site_277648	ZNF184	other	UBR4	m6A	GSE144984	ALKBH5	chr1:19122948-19123153
chr1:19122929-19122974	RBP_site_277648	BUD13	other	UBR4	m6A	GSE144984	ALKBH5	chr1:19122948-19123153
chr1:19123031-19123042	RBP_site_685535	SND1	other	UBR4	m6A	GSE144984	ALKBH5	chr1:19122948-19123153
chr1:19122834-19122973	RBP_site_636732	DDX24	other	UBR4	m6A	GSE144984	ALKBH5	chr1:19122948-19123153
chr1:19123002-19123060	RBP_site_685535	EIF3H	other	UBR4	m6A	GSE144984	ALKBH5	chr1:19122948-19123153
chr1:19122923-19122960	RBP_site_306494	DGCR8	other	UBR4	m6A	GSE144984	ALKBH5	chr1:19122948-19123153
chr1:19122925-19122998	RBP_site_306494	LARP7	other	UBR4	m6A	GSE144984	ALKBH5	chr1:19122948-19123153
chr1:19122832-19123077	RBP_site_306494	EIF4A3	other	UBR4	m6A	GSE144984	ALKBH5	chr1:19122948-19123153
chr1:19122923-19122960	RBP_site_277648	DGCR8	other	UBR4	m6A	GSE144984	ALKBH5	chr1:19122948-19123153
chr1:19122925-19122973	RBP_site_306494	PPIG	other	UBR4	m6A	GSE144984	ALKBH5	chr1:19122948-19123153
chr1:19122885-19123054	RBP_site_277648	DDX54	other	UBR4	m6A	GSE144984	ALKBH5	chr1:19122948-19123153
chr1:19122832-19123077	RBP_site_685535	EIF4A3	other	UBR4	m6A	GSE144984	ALKBH5	chr1:19122948-19123153
chr1:19122885-19123054	RBP_site_306494	DDX54	other	UBR4	m6A	GSE144984	ALKBH5	chr1:19122948-19123153
chr1:19122954-19123000	RBP_site_306494	SERBP1	other	UBR4	m6A	GSE144984	ALKBH5	chr1:19122948-19123153
chr1:19122940-19122958	RBP_site_306494	SRSF7	other	UBR4	m6A	GSE144984	ALKBH5	chr1:19122948-19123153
chr1:19123040-19123054	RBP_site_685535	GTF2F1	other	UBR4	m6A	GSE144984	ALKBH5	chr1:19122948-19123153
chr1:19122940-19122982	RBP_site_306494	ZNF184	other	UBR4	m6A	GSE144984	ALKBH5	chr1:19122948-19123153
chr1:19122949-19122958	RBP_site_306494	SRSF1	other	UBR4	m6A	GSE144984	ALKBH5	chr1:19122948-19123153
chr1:19123034-19123054	RBP_site_685535	GNL3	other	UBR4	m6A	GSE144984	ALKBH5	chr1:19122948-19123153
chr1:19122943-19122951	RBP_site_277648	FAM120A	other	UBR4	m6A	GSE144984	ALKBH5	chr1:19122948-19123153
chr1:19122946-19122958	RBP_site_277648	FXR2	other	UBR4	m6A	GSE144984	ALKBH5	chr1:19122948-19123153
chr1:19122929-19122978	RBP_site_277648	IGF2BP2	reader	UBR4	m6A	GSE144984	ALKBH5	chr1:19122948-19123153
chr1:19123003-19123025	RBP_site_797831	IGF2BP2	reader	UBR4	m6A	GSE144984	ALKBH5	chr1:19122948-19123153
chr1:19123024-19123046	RBP_site_685535	IGF2BP3	reader	UBR4	m6A	GSE144984	ALKBH5	chr1:19122948-19123153
chr1:19122929-19122978	RBP_site_306494	IGF2BP2	reader	UBR4	m6A	GSE144984	ALKBH5	chr1:19122948-19123153
chr16:16344328-16344351	RBP_site_745292	TAF15	other	AC138969.1	m6A	GSE144984	ALKBH5	chr16:16344129-16344347
chr16:22915638-22915656	RBP_site_578020	FUS	other	HS3ST2	m6A	GSE144984	ALKBH5	chr16:22915292-22915654
chr1:43427280-43427392	RBP_site_656190	UCHL5	other	SZT2	m6A	GSE144984	ALKBH5	chr1:43427351-43427580
chr1:43427280-43427381	RBP_site_656190	PPIG	other	SZT2	m6A	GSE144984	ALKBH5	chr1:43427351-43427580
chr1:43427300-43427360	RBP_site_656190	U2AF2	other	SZT2	m6A	GSE144984	ALKBH5	chr1:43427351-43427580
chr1:43427283-43427400	RBP_site_86956	CSTF2T	other	SZT2	m6A	GSE144984	ALKBH5	chr1:43427351-43427580
chr1:43427376-43427437	RBP_site_86956	SRSF1	other	SZT2	m6A	GSE144984	ALKBH5	chr1:43427351-43427580
chr1:43427278-43427428	RBP_site_418430	EIF4A3	other	SZT2	m6A	GSE144984	ALKBH5	chr1:43427351-43427580
chr1:43427280-43427381	RBP_site_418430	PPIG	other	SZT2	m6A	GSE144984	ALKBH5	chr1:43427351-43427580
chr1:43427283-43427400	RBP_site_418430	CSTF2T	other	SZT2	m6A	GSE144984	ALKBH5	chr1:43427351-43427580
chr1:43427280-43427392	RBP_site_418430	UCHL5	other	SZT2	m6A	GSE144984	ALKBH5	chr1:43427351-43427580
chr1:43427539-43427575	RBP_site_464301	AUH	other	SZT2	m6A	GSE144984	ALKBH5	chr1:43427351-43427580
chr1:43427532-43427638	RBP_site_462037	UCHL5	other	SZT2	m6A	GSE144984	ALKBH5	chr1:43427351-43427580
chr1:43427557-43427582	RBP_site_464301	FUS	other	SZT2	m6A	GSE144984	ALKBH5	chr1:43427351-43427580
chr1:43427563-43427659	RBP_site_462037	GRWD1	other	SZT2	m6A	GSE144984	ALKBH5	chr1:43427351-43427580
chr1:43427529-43427690	RBP_site_462037	EIF4A3	other	SZT2	m6A	GSE144984	ALKBH5	chr1:43427351-43427580
chr1:43427290-43427383	RBP_site_656190	DDX54	other	SZT2	m6A	GSE144984	ALKBH5	chr1:43427351-43427580
chr1:43427563-43427659	RBP_site_464301	GRWD1	other	SZT2	m6A	GSE144984	ALKBH5	chr1:43427351-43427580
chr1:43427529-43427690	RBP_site_41549	EIF4A3	other	SZT2	m6A	GSE144984	ALKBH5	chr1:43427351-43427580
chr1:43427564-43427611	RBP_site_464301	PRPF8	other	SZT2	m6A	GSE144984	ALKBH5	chr1:43427351-43427580
chr1:43427564-43427611	RBP_site_462037	PRPF8	other	SZT2	m6A	GSE144984	ALKBH5	chr1:43427351-43427580
chr1:43427562-43427590	RBP_site_464301	NUDT21	other	SZT2	m6A	GSE144984	ALKBH5	chr1:43427351-43427580
chr1:43427278-43427428	RBP_site_656190	EIF4A3	other	SZT2	m6A	GSE144984	ALKBH5	chr1:43427351-43427580
chr1:43427290-43427383	RBP_site_418430	DDX54	other	SZT2	m6A	GSE144984	ALKBH5	chr1:43427351-43427580
chr1:43427563-43427659	RBP_site_591122	GRWD1	other	SZT2	m6A	GSE144984	ALKBH5	chr1:43427351-43427580
chr1:43427532-43427638	RBP_site_464301	UCHL5	other	SZT2	m6A	GSE144984	ALKBH5	chr1:43427351-43427580
chr1:43427300-43427360	RBP_site_418430	U2AF2	other	SZT2	m6A	GSE144984	ALKBH5	chr1:43427351-43427580
chr1:43427384-43427439	RBP_site_86956	SRSF9	other	SZT2	m6A	GSE144984	ALKBH5	chr1:43427351-43427580
chr1:43427540-43427633	RBP_site_464301	CSTF2T	other	SZT2	m6A	GSE144984	ALKBH5	chr1:43427351-43427580
chr1:43427369-43427388	RBP_site_86956	AGO2	other	SZT2	m6A	GSE144984	ALKBH5	chr1:43427351-43427580
chr1:43427278-43427428	RBP_site_86956	EIF4A3	other	SZT2	m6A	GSE144984	ALKBH5	chr1:43427351-43427580
chr1:43427552-43427613	RBP_site_464301	DDX54	other	SZT2	m6A	GSE144984	ALKBH5	chr1:43427351-43427580
chr1:43427529-43427690	RBP_site_591122	EIF4A3	other	SZT2	m6A	GSE144984	ALKBH5	chr1:43427351-43427580
chr1:43427283-43427400	RBP_site_656190	CSTF2T	other	SZT2	m6A	GSE144984	ALKBH5	chr1:43427351-43427580
chr1:43427540-43427633	RBP_site_462037	CSTF2T	other	SZT2	m6A	GSE144984	ALKBH5	chr1:43427351-43427580
chr1:43427552-43427613	RBP_site_462037	DDX54	other	SZT2	m6A	GSE144984	ALKBH5	chr1:43427351-43427580
chr1:43427532-43427638	RBP_site_591122	UCHL5	other	SZT2	m6A	GSE144984	ALKBH5	chr1:43427351-43427580
chr1:43427280-43427392	RBP_site_86956	UCHL5	other	SZT2	m6A	GSE144984	ALKBH5	chr1:43427351-43427580
chr1:43427529-43427690	RBP_site_464301	EIF4A3	other	SZT2	m6A	GSE144984	ALKBH5	chr1:43427351-43427580
chr1:43427536-43427603	RBP_site_464301	IGF2BP2	reader	SZT2	m6A	GSE144984	ALKBH5	chr1:43427351-43427580
chr1:43427558-43427582	RBP_site_464301	YTHDF3	reader	SZT2	m6A	GSE144984	ALKBH5	chr1:43427351-43427580
chr2:26373370-26373396	RBP_site_189747	SRSF9	other	SELENOI	m6A	GSE144984	ALKBH5	chr2:26373304-26373503
chr2:26373363-26373407	RBP_site_189747	RBM47	other	SELENOI	m6A	GSE144984	ALKBH5	chr2:26373304-26373503
chr2:26373370-26373441	RBP_site_189747	EIF4A3	other	SELENOI	m6A	GSE144984	ALKBH5	chr2:26373304-26373503
chr2:26373363-26373407	RBP_site_189747	U2AF1	other	SELENOI	m6A	GSE144984	ALKBH5	chr2:26373304-26373503
chr2:26373368-26373416	RBP_site_189747	SND1	other	SELENOI	m6A	GSE144984	ALKBH5	chr2:26373304-26373503
chr2:26373441-26373666	RBP_site_409155	RBM47	other	SELENOI	m6A	GSE144984	ALKBH5	chr2:26373304-26373503
chr2:26373392-26373429	RBP_site_189747	ATXN2	other	SELENOI	m6A	GSE144984	ALKBH5	chr2:26373304-26373503
chr2:26373367-26373401	RBP_site_189747	IGF2BP2	reader	SELENOI	m6A	GSE144984	ALKBH5	chr2:26373304-26373503
chr2:26373364-26373404	RBP_site_189747	ELAVL1	reader	SELENOI	m6A	GSE144984	ALKBH5	chr2:26373304-26373503
chr8:99143054-99143166	RBP_site_728039	ZNF622	other	VPS13B	m6A	GSE144984	ALKBH5	chr8:99142884-99143121
chr8:99143006-99143166	RBP_site_728039	DDX24	other	VPS13B	m6A	GSE144984	ALKBH5	chr8:99142884-99143121
chr8:99142985-99143165	RBP_site_728039	EIF4A3	other	VPS13B	m6A	GSE144984	ALKBH5	chr8:99142884-99143121
chr8:99142985-99143165	RBP_site_114586	EIF4A3	other	VPS13B	m6A	GSE144984	ALKBH5	chr8:99142884-99143121
chr8:99142973-99143158	RBP_site_661316	PPIG	other	VPS13B	m6A	GSE144984	ALKBH5	chr8:99142884-99143121
chr8:99143089-99143167	RBP_site_728039	RBM47	other	VPS13B	m6A	GSE144984	ALKBH5	chr8:99142884-99143121
chr8:99143046-99143164	RBP_site_728039	EIF3H	other	VPS13B	m6A	GSE144984	ALKBH5	chr8:99142884-99143121
chr8:99143054-99143166	RBP_site_114586	ZNF622	other	VPS13B	m6A	GSE144984	ALKBH5	chr8:99142884-99143121
chr8:99142973-99142994	RBP_site_716435	DDX24	other	VPS13B	m6A	GSE144984	ALKBH5	chr8:99142884-99143121
chr8:99143006-99143166	RBP_site_114586	DDX24	other	VPS13B	m6A	GSE144984	ALKBH5	chr8:99142884-99143121
chr8:99143112-99143148	RBP_site_114586	CPSF7	other	VPS13B	m6A	GSE144984	ALKBH5	chr8:99142884-99143121
chr8:99143110-99143140	RBP_site_728039	DGCR8	other	VPS13B	m6A	GSE144984	ALKBH5	chr8:99142884-99143121
chr8:99142973-99143135	RBP_site_661316	CSTF2T	other	VPS13B	m6A	GSE144984	ALKBH5	chr8:99142884-99143121
chr8:99142973-99143158	RBP_site_114586	PPIG	other	VPS13B	m6A	GSE144984	ALKBH5	chr8:99142884-99143121
chr8:99142985-99143165	RBP_site_661316	EIF4A3	other	VPS13B	m6A	GSE144984	ALKBH5	chr8:99142884-99143121
chr8:99143112-99143148	RBP_site_728039	CPSF7	other	VPS13B	m6A	GSE144984	ALKBH5	chr8:99142884-99143121
chr8:99143105-99143143	RBP_site_728039	FIP1L1	other	VPS13B	m6A	GSE144984	ALKBH5	chr8:99142884-99143121
chr8:99143105-99143143	RBP_site_114586	FIP1L1	other	VPS13B	m6A	GSE144984	ALKBH5	chr8:99142884-99143121
chr8:99143006-99143166	RBP_site_661316	DDX24	other	VPS13B	m6A	GSE144984	ALKBH5	chr8:99142884-99143121
chr8:99142973-99143135	RBP_site_716435	CSTF2T	other	VPS13B	m6A	GSE144984	ALKBH5	chr8:99142884-99143121
chr8:99142973-99143158	RBP_site_716435	PPIG	other	VPS13B	m6A	GSE144984	ALKBH5	chr8:99142884-99143121
chr8:99142973-99143135	RBP_site_728039	CSTF2T	other	VPS13B	m6A	GSE144984	ALKBH5	chr8:99142884-99143121
chr8:99143089-99143167	RBP_site_114586	RBM47	other	VPS13B	m6A	GSE144984	ALKBH5	chr8:99142884-99143121
chr8:99142973-99143158	RBP_site_728039	PPIG	other	VPS13B	m6A	GSE144984	ALKBH5	chr8:99142884-99143121
chr8:99143001-99143030	RBP_site_661316	NUDT21	other	VPS13B	m6A	GSE144984	ALKBH5	chr8:99142884-99143121
chr8:99143110-99143138	RBP_site_728039	BUD13	other	VPS13B	m6A	GSE144984	ALKBH5	chr8:99142884-99143121
chr8:99143003-99143050	RBP_site_661316	DDX54	other	VPS13B	m6A	GSE144984	ALKBH5	chr8:99142884-99143121
chr8:99142985-99143165	RBP_site_716435	EIF4A3	other	VPS13B	m6A	GSE144984	ALKBH5	chr8:99142884-99143121
chr8:99143046-99143164	RBP_site_114586	EIF3H	other	VPS13B	m6A	GSE144984	ALKBH5	chr8:99142884-99143121
chr8:99142972-99142997	RBP_site_716435	ZNF622	other	VPS13B	m6A	GSE144984	ALKBH5	chr8:99142884-99143121
chr8:99143006-99143049	RBP_site_661316	IGF2BP2	reader	VPS13B	m6A	GSE144984	ALKBH5	chr8:99142884-99143121
chr1:39454973-39455011	RBP_site_387868	FIP1L1	other	MACF1	m6A	GSE144984	ALKBH5	chr1:39454770-39454979
chr1:39454956-39455099	RBP_site_387868	RBM47	other	MACF1	m6A	GSE144984	ALKBH5	chr1:39454770-39454979
chr1:39454933-39455058	RBP_site_387868	EIF4A3	other	MACF1	m6A	GSE144984	ALKBH5	chr1:39454770-39454979
chr1:39454933-39455058	RBP_site_378616	EIF4A3	other	MACF1	m6A	GSE144984	ALKBH5	chr1:39454770-39454979
chr1:39454934-39455050	RBP_site_378616	YBX3	other	MACF1	m6A	GSE144984	ALKBH5	chr1:39454770-39454979
chr1:39454956-39455099	RBP_site_378616	RBM47	other	MACF1	m6A	GSE144984	ALKBH5	chr1:39454770-39454979
chr1:39454947-39455026	RBP_site_77223	CPSF7	other	MACF1	m6A	GSE144984	ALKBH5	chr1:39454770-39454979
chr1:39454954-39454992	RBP_site_387868	NUDT21	other	MACF1	m6A	GSE144984	ALKBH5	chr1:39454770-39454979
chr1:39454956-39455099	RBP_site_77223	RBM47	other	MACF1	m6A	GSE144984	ALKBH5	chr1:39454770-39454979
chr1:39454951-39454975	RBP_site_378616	FUS	other	MACF1	m6A	GSE144984	ALKBH5	chr1:39454770-39454979
chr1:39454934-39455050	RBP_site_77223	YBX3	other	MACF1	m6A	GSE144984	ALKBH5	chr1:39454770-39454979
chr1:39454905-39454968	RBP_site_378616	PPIG	other	MACF1	m6A	GSE144984	ALKBH5	chr1:39454770-39454979
chr1:39454935-39455071	RBP_site_77223	CSTF2T	other	MACF1	m6A	GSE144984	ALKBH5	chr1:39454770-39454979
chr1:39454975-39455050	RBP_site_387868	TRA2A	other	MACF1	m6A	GSE144984	ALKBH5	chr1:39454770-39454979
chr1:39454957-39454981	RBP_site_378616	MTPAP	other	MACF1	m6A	GSE144984	ALKBH5	chr1:39454770-39454979
chr1:39454956-39455099	RBP_site_292803	RBM47	other	MACF1	m6A	GSE144984	ALKBH5	chr1:39454770-39454979
chr1:39454947-39455026	RBP_site_378616	CPSF7	other	MACF1	m6A	GSE144984	ALKBH5	chr1:39454770-39454979
chr1:39454935-39455071	RBP_site_292803	CSTF2T	other	MACF1	m6A	GSE144984	ALKBH5	chr1:39454770-39454979
chr1:39454954-39454992	RBP_site_378616	NUDT21	other	MACF1	m6A	GSE144984	ALKBH5	chr1:39454770-39454979
chr1:39454935-39455071	RBP_site_387868	CSTF2T	other	MACF1	m6A	GSE144984	ALKBH5	chr1:39454770-39454979
chr1:39454975-39455050	RBP_site_77223	TRA2A	other	MACF1	m6A	GSE144984	ALKBH5	chr1:39454770-39454979
chr1:39454933-39455058	RBP_site_77223	EIF4A3	other	MACF1	m6A	GSE144984	ALKBH5	chr1:39454770-39454979
chr1:39454935-39455071	RBP_site_378616	CSTF2T	other	MACF1	m6A	GSE144984	ALKBH5	chr1:39454770-39454979
chr1:39454974-39455023	RBP_site_387868	MOV10	other	MACF1	m6A	GSE144984	ALKBH5	chr1:39454770-39454979
chr1:39454974-39455023	RBP_site_77223	MOV10	other	MACF1	m6A	GSE144984	ALKBH5	chr1:39454770-39454979
chr1:39454947-39455026	RBP_site_387868	CPSF7	other	MACF1	m6A	GSE144984	ALKBH5	chr1:39454770-39454979
chr1:39454934-39455050	RBP_site_387868	YBX3	other	MACF1	m6A	GSE144984	ALKBH5	chr1:39454770-39454979
chr1:39454924-39454985	RBP_site_378616	AGO1-4	other	MACF1	m6A	GSE144984	ALKBH5	chr1:39454770-39454979
chr1:39454953-39454982	RBP_site_378616	RBM22	other	MACF1	m6A	GSE144984	ALKBH5	chr1:39454770-39454979
chr1:39454945-39455043	RBP_site_77223	IGF2BP3	reader	MACF1	m6A	GSE144984	ALKBH5	chr1:39454770-39454979
chr1:39454947-39455028	RBP_site_387868	ELAVL1	reader	MACF1	m6A	GSE144984	ALKBH5	chr1:39454770-39454979
chr1:39454947-39455028	RBP_site_77223	ELAVL1	reader	MACF1	m6A	GSE144984	ALKBH5	chr1:39454770-39454979
chr1:39454945-39455043	RBP_site_387868	IGF2BP3	reader	MACF1	m6A	GSE144984	ALKBH5	chr1:39454770-39454979
chr1:39454945-39455043	RBP_site_378616	IGF2BP3	reader	MACF1	m6A	GSE144984	ALKBH5	chr1:39454770-39454979
chr1:39454952-39454968	RBP_site_378616	IGF2BP2	reader	MACF1	m6A	GSE144984	ALKBH5	chr1:39454770-39454979
chr1:39454947-39455028	RBP_site_378616	ELAVL1	reader	MACF1	m6A	GSE144984	ALKBH5	chr1:39454770-39454979
chr15:63659847-63659938	RBP_site_201028	EIF4A3	other	HERC1	m6A	GSE144984	ALKBH5	chr15:63659856-63660061
chr15:63659735-63659933	RBP_site_651130	CSTF2T	other	HERC1	m6A	GSE144984	ALKBH5	chr15:63659856-63660061
chr15:63659735-63659933	RBP_site_201028	CSTF2T	other	HERC1	m6A	GSE144984	ALKBH5	chr15:63659856-63660061
chr15:63659735-63659933	RBP_site_297964	CSTF2T	other	HERC1	m6A	GSE144984	ALKBH5	chr15:63659856-63660061
chr15:63659870-63659932	RBP_site_457255	BUD13	other	HERC1	m6A	GSE144984	ALKBH5	chr15:63659856-63660061
chr15:63659769-63659936	RBP_site_15701	DDX24	other	HERC1	m6A	GSE144984	ALKBH5	chr15:63659856-63660061
chr15:63659809-63659861	RBP_site_297964	EIF4G2	other	HERC1	m6A	GSE144984	ALKBH5	chr15:63659856-63660061
chr15:63659883-63659999	RBP_site_15701	GPKOW	other	HERC1	m6A	GSE144984	ALKBH5	chr15:63659856-63660061
chr15:63659765-63659865	RBP_site_297964	UCHL5	other	HERC1	m6A	GSE144984	ALKBH5	chr15:63659856-63660061
chr15:63659769-63659936	RBP_site_297964	DDX24	other	HERC1	m6A	GSE144984	ALKBH5	chr15:63659856-63660061
chr15:63659883-63659999	RBP_site_457255	GPKOW	other	HERC1	m6A	GSE144984	ALKBH5	chr15:63659856-63660061
chr15:63659753-63659899	RBP_site_297964	GRWD1	other	HERC1	m6A	GSE144984	ALKBH5	chr15:63659856-63660061
chr15:63659906-63659933	RBP_site_457255	ZNF622	other	HERC1	m6A	GSE144984	ALKBH5	chr15:63659856-63660061
chr15:63659753-63659899	RBP_site_201028	GRWD1	other	HERC1	m6A	GSE144984	ALKBH5	chr15:63659856-63660061
chr15:63659847-63659938	RBP_site_15701	EIF4A3	other	HERC1	m6A	GSE144984	ALKBH5	chr15:63659856-63660061
chr15:63659837-63659875	RBP_site_201028	SF3B1	other	HERC1	m6A	GSE144984	ALKBH5	chr15:63659856-63660061
chr15:63659831-63659938	RBP_site_457255	AGO2	other	HERC1	m6A	GSE144984	ALKBH5	chr15:63659856-63660061
chr15:63659831-63659938	RBP_site_201028	AGO2	other	HERC1	m6A	GSE144984	ALKBH5	chr15:63659856-63660061
chr15:63659765-63659865	RBP_site_201028	UCHL5	other	HERC1	m6A	GSE144984	ALKBH5	chr15:63659856-63660061
chr15:63659769-63659936	RBP_site_457255	DDX24	other	HERC1	m6A	GSE144984	ALKBH5	chr15:63659856-63660061
chr15:63659769-63659936	RBP_site_201028	DDX24	other	HERC1	m6A	GSE144984	ALKBH5	chr15:63659856-63660061
chr15:63659831-63659938	RBP_site_15701	AGO2	other	HERC1	m6A	GSE144984	ALKBH5	chr15:63659856-63660061
chr15:63659932-63659933	RBP_site_15701	DDX3X	other	HERC1	m6A	GSE144984	ALKBH5	chr15:63659856-63660061
chr15:63659906-63659933	RBP_site_15701	ZNF622	other	HERC1	m6A	GSE144984	ALKBH5	chr15:63659856-63660061
chr15:63659847-63659938	RBP_site_457255	EIF4A3	other	HERC1	m6A	GSE144984	ALKBH5	chr15:63659856-63660061
chr15:63659735-63659933	RBP_site_15701	CSTF2T	other	HERC1	m6A	GSE144984	ALKBH5	chr15:63659856-63660061
chr15:63659735-63659933	RBP_site_457255	CSTF2T	other	HERC1	m6A	GSE144984	ALKBH5	chr15:63659856-63660061
chr15:63659893-63659934	RBP_site_457255	IGF2BP1	reader	HERC1	m6A	GSE144984	ALKBH5	chr15:63659856-63660061
chr15:63659893-63659934	RBP_site_15701	IGF2BP1	reader	HERC1	m6A	GSE144984	ALKBH5	chr15:63659856-63660061
chrX:71563326-71563499	RBP_site_760316	EIF4A3	other	OGT	m6A	GSE144984	ALKBH5	chrX:71563029-71563347
chrX:71563139-71563249	RBP_site_124470	RBM47	other	OGT	m6A	GSE144984	ALKBH5	chrX:71563029-71563347
chrX:71563326-71563499	RBP_site_197765	EIF4A3	other	OGT	m6A	GSE144984	ALKBH5	chrX:71563029-71563347
chrX:71563321-71563503	RBP_site_124758	RBM47	other	OGT	m6A	GSE144984	ALKBH5	chrX:71563029-71563347
chrX:71563328-71563367	RBP_site_197765	CPSF7	other	OGT	m6A	GSE144984	ALKBH5	chrX:71563029-71563347
chrX:71563326-71563499	RBP_site_513512	EIF4A3	other	OGT	m6A	GSE144984	ALKBH5	chrX:71563029-71563347
chrX:71563321-71563503	RBP_site_513512	RBM47	other	OGT	m6A	GSE144984	ALKBH5	chrX:71563029-71563347
chrX:71563129-71563246	RBP_site_428191	DDX24	other	OGT	m6A	GSE144984	ALKBH5	chrX:71563029-71563347
chrX:71563139-71563249	RBP_site_428191	RBM47	other	OGT	m6A	GSE144984	ALKBH5	chrX:71563029-71563347
chrX:71563326-71563499	RBP_site_124758	EIF4A3	other	OGT	m6A	GSE144984	ALKBH5	chrX:71563029-71563347
chrX:71563140-71563228	RBP_site_428191	BUD13	other	OGT	m6A	GSE144984	ALKBH5	chrX:71563029-71563347
chrX:71563148-71563241	RBP_site_428191	CPSF7	other	OGT	m6A	GSE144984	ALKBH5	chrX:71563029-71563347
chrX:71563162-71563172	RBP_site_124470	DDX54	other	OGT	m6A	GSE144984	ALKBH5	chrX:71563029-71563347
chrX:71563321-71563503	RBP_site_760316	RBM47	other	OGT	m6A	GSE144984	ALKBH5	chrX:71563029-71563347
chrX:71563328-71563367	RBP_site_197765	DDX24	other	OGT	m6A	GSE144984	ALKBH5	chrX:71563029-71563347
chrX:71563127-71563248	RBP_site_428191	EIF4A3	other	OGT	m6A	GSE144984	ALKBH5	chrX:71563029-71563347
chrX:71563136-71563241	RBP_site_124470	CSTF2T	other	OGT	m6A	GSE144984	ALKBH5	chrX:71563029-71563347
chrX:71563137-71563175	RBP_site_124470	FIP1L1	other	OGT	m6A	GSE144984	ALKBH5	chrX:71563029-71563347
chrX:71563140-71563228	RBP_site_124470	BUD13	other	OGT	m6A	GSE144984	ALKBH5	chrX:71563029-71563347
chrX:71563158-71563202	RBP_site_428191	MSI2	other	OGT	m6A	GSE144984	ALKBH5	chrX:71563029-71563347
chrX:71563136-71563241	RBP_site_428191	CSTF2T	other	OGT	m6A	GSE144984	ALKBH5	chrX:71563029-71563347
chrX:71563153-71563179	RBP_site_124470	AGO2	other	OGT	m6A	GSE144984	ALKBH5	chrX:71563029-71563347
chrX:71563160-71563179	RBP_site_428191	NUDT21	other	OGT	m6A	GSE144984	ALKBH5	chrX:71563029-71563347
chrX:71563153-71563179	RBP_site_428191	AGO2	other	OGT	m6A	GSE144984	ALKBH5	chrX:71563029-71563347
chrX:71563169-71563205	RBP_site_428191	LSM11	other	OGT	m6A	GSE144984	ALKBH5	chrX:71563029-71563347
chrX:71563148-71563241	RBP_site_124470	CPSF7	other	OGT	m6A	GSE144984	ALKBH5	chrX:71563029-71563347
chrX:71563321-71563503	RBP_site_197765	RBM47	other	OGT	m6A	GSE144984	ALKBH5	chrX:71563029-71563347
chrX:71563127-71563248	RBP_site_124470	EIF4A3	other	OGT	m6A	GSE144984	ALKBH5	chrX:71563029-71563347
chrX:71563129-71563246	RBP_site_124470	DDX24	other	OGT	m6A	GSE144984	ALKBH5	chrX:71563029-71563347
chrX:71563158-71563202	RBP_site_124470	MSI2	other	OGT	m6A	GSE144984	ALKBH5	chrX:71563029-71563347
chrX:71563137-71563175	RBP_site_428191	FIP1L1	other	OGT	m6A	GSE144984	ALKBH5	chrX:71563029-71563347
chrX:71563332-71563354	RBP_site_197765	BUD13	other	OGT	m6A	GSE144984	ALKBH5	chrX:71563029-71563347
chrX:71563160-71563179	RBP_site_124470	NUDT21	other	OGT	m6A	GSE144984	ALKBH5	chrX:71563029-71563347
chrX:71563321-71563503	RBP_site_742174	RBM47	other	OGT	m6A	GSE144984	ALKBH5	chrX:71563029-71563347
chrX:71563326-71563367	RBP_site_197765	CPSF6	other	OGT	m6A	GSE144984	ALKBH5	chrX:71563029-71563347
chrX:71563146-71563169	RBP_site_124470	CNBP	other	OGT	m6A	GSE144984	ALKBH5	chrX:71563029-71563347
chrX:71563326-71563499	RBP_site_742174	EIF4A3	other	OGT	m6A	GSE144984	ALKBH5	chrX:71563029-71563347
chr18:76915731-76915832	RBP_site_534606	CSTF2T	other	ZNF236	m6A	GSE144984	ALKBH5	chr18:76915542-76915741
chr18:76915731-76915832	RBP_site_121045	CSTF2T	other	ZNF236	m6A	GSE144984	ALKBH5	chr18:76915542-76915741
chr18:76915738-76915828	RBP_site_121045	CELF2	other	ZNF236	m6A	GSE144984	ALKBH5	chr18:76915542-76915741
chr18:76915738-76915828	RBP_site_534606	CELF2	other	ZNF236	m6A	GSE144984	ALKBH5	chr18:76915542-76915741
chr18:76915731-76915832	RBP_site_269764	CSTF2T	other	ZNF236	m6A	GSE144984	ALKBH5	chr18:76915542-76915741
chr18:76915738-76915828	RBP_site_269764	CELF2	other	ZNF236	m6A	GSE144984	ALKBH5	chr18:76915542-76915741
chr4:48527475-48527583	RBP_site_474786	EIF4A3	other	FRYL	m6A	GSE144984	ALKBH5	chr4:48527557-48527771
chr4:48527540-48527645	RBP_site_77286	UCHL5	other	FRYL	m6A	GSE144984	ALKBH5	chr4:48527557-48527771
chr4:48527550-48527616	RBP_site_77286	DDX54	other	FRYL	m6A	GSE144984	ALKBH5	chr4:48527557-48527771
chr4:48527540-48527645	RBP_site_474786	UCHL5	other	FRYL	m6A	GSE144984	ALKBH5	chr4:48527557-48527771
chr4:48527475-48527583	RBP_site_405386	EIF4A3	other	FRYL	m6A	GSE144984	ALKBH5	chr4:48527557-48527771
chr4:48527522-48527558	RBP_site_405386	LIN28	other	FRYL	m6A	GSE144984	ALKBH5	chr4:48527557-48527771
chr4:48527566-48527643	RBP_site_474786	BUD13	other	FRYL	m6A	GSE144984	ALKBH5	chr4:48527557-48527771
chr4:48527566-48527643	RBP_site_77286	BUD13	other	FRYL	m6A	GSE144984	ALKBH5	chr4:48527557-48527771
chr4:48527550-48527616	RBP_site_474786	DDX54	other	FRYL	m6A	GSE144984	ALKBH5	chr4:48527557-48527771
chr4:48527525-48527631	RBP_site_474786	CSTF2T	other	FRYL	m6A	GSE144984	ALKBH5	chr4:48527557-48527771
chr4:48527525-48527631	RBP_site_77286	CSTF2T	other	FRYL	m6A	GSE144984	ALKBH5	chr4:48527557-48527771
chr4:48527525-48527631	RBP_site_405386	CSTF2T	other	FRYL	m6A	GSE144984	ALKBH5	chr4:48527557-48527771
chr4:48527566-48527631	RBP_site_474786	IGF2BP2	reader	FRYL	m6A	GSE144984	ALKBH5	chr4:48527557-48527771
chr4:48527566-48527631	RBP_site_77286	IGF2BP2	reader	FRYL	m6A	GSE144984	ALKBH5	chr4:48527557-48527771
chr15:41044969-41045026	RBP_site_595627	EIF4A3	other	INO80	m6A	GSE144984	ALKBH5	chr15:41044943-41045142
chr15:41044909-41044968	RBP_site_249109	DDX54	other	INO80	m6A	GSE144984	ALKBH5	chr15:41044943-41045142
chr15:41044914-41044949	RBP_site_249109	AGO2	other	INO80	m6A	GSE144984	ALKBH5	chr15:41044943-41045142
chr15:41044915-41044950	RBP_site_249109	ZNF622	other	INO80	m6A	GSE144984	ALKBH5	chr15:41044943-41045142
chr15:41044972-41044974	RBP_site_595627	U2AF2	other	INO80	m6A	GSE144984	ALKBH5	chr15:41044943-41045142
chr15:41044912-41044949	RBP_site_249109	ACIN1	other	INO80	m6A	GSE144984	ALKBH5	chr15:41044943-41045142
chr15:41044922-41044968	RBP_site_249109	IGF2BP3	reader	INO80	m6A	GSE144984	ALKBH5	chr15:41044943-41045142
chr15:41044923-41044953	RBP_site_249109	IGF2BP2	reader	INO80	m6A	GSE144984	ALKBH5	chr15:41044943-41045142
chr1:5905286-5905486	RBP_site_101607	AGO1-4	other	NPHP4	m6A	GSE144984	ALKBH5	chr1:5905367-5905566
chr1:5905353-5905376	RBP_site_101607	FUS	other	NPHP4	m6A	GSE144984	ALKBH5	chr1:5905367-5905566
chr1:5905322-5905422	RBP_site_101607	DDX54	other	NPHP4	m6A	GSE144984	ALKBH5	chr1:5905367-5905566
chr1:5905322-5905422	RBP_site_105410	DDX54	other	NPHP4	m6A	GSE144984	ALKBH5	chr1:5905367-5905566
chr1:5905286-5905486	RBP_site_105410	AGO1-4	other	NPHP4	m6A	GSE144984	ALKBH5	chr1:5905367-5905566
chr1:5905291-5905394	RBP_site_101607	EIF4A3	other	NPHP4	m6A	GSE144984	ALKBH5	chr1:5905367-5905566
chr1:5905320-5905388	RBP_site_101607	IGF2BP2	reader	NPHP4	m6A	GSE144984	ALKBH5	chr1:5905367-5905566
chr3:183790921-183790959	RBP_site_242030	NUDT21	other	YEATS2	m6A	GSE144984	ALKBH5	chr3:183790627-183790956
chr3:183790945-183790958	RBP_site_242030	HNRNPK	other	YEATS2	m6A	GSE144984	ALKBH5	chr3:183790627-183790956
chr3:183790846-183790890	RBP_site_459592	PTBP1	other	YEATS2	m6A	GSE144984	ALKBH5	chr3:183790627-183790956
chr3:183790770-183790872	RBP_site_459592	EIF4A3	other	YEATS2	m6A	GSE144984	ALKBH5	chr3:183790627-183790956
chr3:183790867-183790897	RBP_site_522932	ZC3H7B	other	YEATS2	m6A	GSE144984	ALKBH5	chr3:183790627-183790956
chr3:183790827-183790961	RBP_site_242030	UCHL5	other	YEATS2	m6A	GSE144984	ALKBH5	chr3:183790627-183790956
chr3:183790827-183790961	RBP_site_459592	UCHL5	other	YEATS2	m6A	GSE144984	ALKBH5	chr3:183790627-183790956
chr3:183790817-183790848	RBP_site_459592	NUDT21	other	YEATS2	m6A	GSE144984	ALKBH5	chr3:183790627-183790956
chr3:183790843-183790974	RBP_site_522932	DDX54	other	YEATS2	m6A	GSE144984	ALKBH5	chr3:183790627-183790956
chr3:183790821-183790922	RBP_site_522932	METAP2	other	YEATS2	m6A	GSE144984	ALKBH5	chr3:183790627-183790956
chr3:183790869-183790895	RBP_site_522932	PRPF8	other	YEATS2	m6A	GSE144984	ALKBH5	chr3:183790627-183790956
chr3:183790940-183790966	RBP_site_242030	LIN28B	other	YEATS2	m6A	GSE144984	ALKBH5	chr3:183790627-183790956
chr3:183790859-183790978	RBP_site_786774	DDX24	other	YEATS2	m6A	GSE144984	ALKBH5	chr3:183790627-183790956
chr3:183790864-183790914	RBP_site_522932	FXR2	other	YEATS2	m6A	GSE144984	ALKBH5	chr3:183790627-183790956
chr3:183790941-183790952	RBP_site_786774	SRSF1	other	YEATS2	m6A	GSE144984	ALKBH5	chr3:183790627-183790956
chr3:183790827-183790961	RBP_site_522932	UCHL5	other	YEATS2	m6A	GSE144984	ALKBH5	chr3:183790627-183790956
chr3:183790941-183790952	RBP_site_242030	SRSF1	other	YEATS2	m6A	GSE144984	ALKBH5	chr3:183790627-183790956
chr3:183790843-183790974	RBP_site_242030	DDX54	other	YEATS2	m6A	GSE144984	ALKBH5	chr3:183790627-183790956
chr3:183790843-183790974	RBP_site_459592	DDX54	other	YEATS2	m6A	GSE144984	ALKBH5	chr3:183790627-183790956
chr3:183790887-183790934	RBP_site_522932	AGO2	other	YEATS2	m6A	GSE144984	ALKBH5	chr3:183790627-183790956
chr3:183790877-183790905	RBP_site_522932	FAM120A	other	YEATS2	m6A	GSE144984	ALKBH5	chr3:183790627-183790956
chr3:183790845-183790866	RBP_site_459592	CNBP	other	YEATS2	m6A	GSE144984	ALKBH5	chr3:183790627-183790956
chr3:183790897-183790944	RBP_site_786774	TRA2A	other	YEATS2	m6A	GSE144984	ALKBH5	chr3:183790627-183790956
chr3:183790827-183790961	RBP_site_786774	UCHL5	other	YEATS2	m6A	GSE144984	ALKBH5	chr3:183790627-183790956
chr3:183790920-183790945	RBP_site_786774	EIF4A3	other	YEATS2	m6A	GSE144984	ALKBH5	chr3:183790627-183790956
chr3:183790859-183790978	RBP_site_242030	DDX24	other	YEATS2	m6A	GSE144984	ALKBH5	chr3:183790627-183790956
chr3:183790821-183790922	RBP_site_459592	METAP2	other	YEATS2	m6A	GSE144984	ALKBH5	chr3:183790627-183790956
chr3:183790878-183790957	RBP_site_786774	BUD13	other	YEATS2	m6A	GSE144984	ALKBH5	chr3:183790627-183790956
chr3:183790941-183790951	RBP_site_786774	SRSF3	other	YEATS2	m6A	GSE144984	ALKBH5	chr3:183790627-183790956
chr3:183790843-183790974	RBP_site_786774	DDX54	other	YEATS2	m6A	GSE144984	ALKBH5	chr3:183790627-183790956
chr3:183790949-183790963	RBP_site_242030	TRA2A	other	YEATS2	m6A	GSE144984	ALKBH5	chr3:183790627-183790956
chr3:183790859-183790978	RBP_site_522932	DDX24	other	YEATS2	m6A	GSE144984	ALKBH5	chr3:183790627-183790956
chr3:183790878-183790957	RBP_site_242030	BUD13	other	YEATS2	m6A	GSE144984	ALKBH5	chr3:183790627-183790956
chr3:183790877-183790932	RBP_site_522932	SRSF1	other	YEATS2	m6A	GSE144984	ALKBH5	chr3:183790627-183790956
chr3:183790949-183790981	RBP_site_242030	EIF4A3	other	YEATS2	m6A	GSE144984	ALKBH5	chr3:183790627-183790956
chr3:183790898-183790945	RBP_site_786774	BCCIP	other	YEATS2	m6A	GSE144984	ALKBH5	chr3:183790627-183790956
chr3:183790940-183790966	RBP_site_786774	LIN28B	other	YEATS2	m6A	GSE144984	ALKBH5	chr3:183790627-183790956
chr3:183790878-183790957	RBP_site_522932	BUD13	other	YEATS2	m6A	GSE144984	ALKBH5	chr3:183790627-183790956
chr3:183790941-183790951	RBP_site_242030	SRSF3	other	YEATS2	m6A	GSE144984	ALKBH5	chr3:183790627-183790956
chr3:183790850-183790897	RBP_site_522932	CPSF6	other	YEATS2	m6A	GSE144984	ALKBH5	chr3:183790627-183790956
chr3:183790905-183790948	RBP_site_786774	EIF4G2	other	YEATS2	m6A	GSE144984	ALKBH5	chr3:183790627-183790956
chr3:183790921-183790959	RBP_site_786774	NUDT21	other	YEATS2	m6A	GSE144984	ALKBH5	chr3:183790627-183790956
chr3:183790924-183790952	RBP_site_786774	IGF2BP3	reader	YEATS2	m6A	GSE144984	ALKBH5	chr3:183790627-183790956
chr3:183790892-183790893	RBP_site_522932	YTHDC1	reader	YEATS2	m6A	GSE144984	ALKBH5	chr3:183790627-183790956
chr3:183790941-183790962	RBP_site_242030	IGF2BP2	reader	YEATS2	m6A	GSE144984	ALKBH5	chr3:183790627-183790956
chr3:183790941-183790962	RBP_site_786774	IGF2BP2	reader	YEATS2	m6A	GSE144984	ALKBH5	chr3:183790627-183790956
chr3:183790887-183790896	RBP_site_522932	IGF2BP3	reader	YEATS2	m6A	GSE144984	ALKBH5	chr3:183790627-183790956
chr3:183790858-183790898	RBP_site_522932	ELAVL1	reader	YEATS2	m6A	GSE144984	ALKBH5	chr3:183790627-183790956
chr3:183790924-183790952	RBP_site_242030	IGF2BP3	reader	YEATS2	m6A	GSE144984	ALKBH5	chr3:183790627-183790956
chr12:49044869-49044903	RBP_site_571641	ATXN2	other	KMT2D	m6A	GSE144984	ALKBH5	chr12:49044855-49045055
chr12:49044908-49044944	RBP_site_567273	CPSF7	other	KMT2D	m6A	GSE144984	ALKBH5	chr12:49044855-49045055
chr12:49044741-49044959	RBP_site_571641	EIF4A3	other	KMT2D	m6A	GSE144984	ALKBH5	chr12:49044855-49045055
chr12:49044917-49044960	RBP_site_567273	FIP1L1	other	KMT2D	m6A	GSE144984	ALKBH5	chr12:49044855-49045055
chr12:49044741-49044959	RBP_site_567273	EIF4A3	other	KMT2D	m6A	GSE144984	ALKBH5	chr12:49044855-49045055
chr12:49044915-49044960	RBP_site_567273	EFTUD2	other	KMT2D	m6A	GSE144984	ALKBH5	chr12:49044855-49045055
chr12:49044741-49044959	RBP_site_109999	EIF4A3	other	KMT2D	m6A	GSE144984	ALKBH5	chr12:49044855-49045055
chr12:49044741-49044959	RBP_site_27479	EIF4A3	other	KMT2D	m6A	GSE144984	ALKBH5	chr12:49044855-49045055
chr12:49044872-49044919	RBP_site_571641	FXR2	other	KMT2D	m6A	GSE144984	ALKBH5	chr12:49044855-49045055
chr12:49044900-49044942	RBP_site_567273	DGCR8	other	KMT2D	m6A	GSE144984	ALKBH5	chr12:49044855-49045055
chr12:49044880-49044881	RBP_site_571641	DDX3X	other	KMT2D	m6A	GSE144984	ALKBH5	chr12:49044855-49045055
chr12:49044880-49044916	RBP_site_571641	CSTF2T	other	KMT2D	m6A	GSE144984	ALKBH5	chr12:49044855-49045055
chr12:49044741-49044959	RBP_site_513174	EIF4A3	other	KMT2D	m6A	GSE144984	ALKBH5	chr12:49044855-49045055
chr12:49044906-49044936	RBP_site_567273	RBM27	other	KMT2D	m6A	GSE144984	ALKBH5	chr12:49044855-49045055
chr12:49044922-49044928	RBP_site_567273	CPSF6	other	KMT2D	m6A	GSE144984	ALKBH5	chr12:49044855-49045055
chr12:49044751-49044943	RBP_site_109999	ELAVL1	reader	KMT2D	m6A	GSE144984	ALKBH5	chr12:49044855-49045055
chr12:49044751-49044943	RBP_site_27479	ELAVL1	reader	KMT2D	m6A	GSE144984	ALKBH5	chr12:49044855-49045055
chr12:49044859-49044904	RBP_site_571641	IGF2BP2	reader	KMT2D	m6A	GSE144984	ALKBH5	chr12:49044855-49045055
chr12:49044751-49044943	RBP_site_571641	ELAVL1	reader	KMT2D	m6A	GSE144984	ALKBH5	chr12:49044855-49045055
chr12:49044751-49044943	RBP_site_513174	ELAVL1	reader	KMT2D	m6A	GSE144984	ALKBH5	chr12:49044855-49045055
chr12:49044751-49044943	RBP_site_567273	ELAVL1	reader	KMT2D	m6A	GSE144984	ALKBH5	chr12:49044855-49045055
chr10:92013677-92013766	RBP_site_402987	CSTF2T	other	BTAF1	m6A	GSE144984	ALKBH5	chr10:92013577-92013961
chr10:92013662-92013692	RBP_site_644052	FIP1L1	other	BTAF1	m6A	GSE144984	ALKBH5	chr10:92013577-92013961
chr10:92013755-92013776	RBP_site_402987	CSTF2	other	BTAF1	m6A	GSE144984	ALKBH5	chr10:92013577-92013961
chr10:92013667-92013810	RBP_site_402987	EIF4A3	other	BTAF1	m6A	GSE144984	ALKBH5	chr10:92013577-92013961
chr10:92013666-92013698	RBP_site_644052	SRSF9	other	BTAF1	m6A	GSE144984	ALKBH5	chr10:92013577-92013961
chr10:92013643-92013673	RBP_site_644052	DDX54	other	BTAF1	m6A	GSE144984	ALKBH5	chr10:92013577-92013961
chr10:92013667-92013810	RBP_site_644052	EIF4A3	other	BTAF1	m6A	GSE144984	ALKBH5	chr10:92013577-92013961
chr10:92013733-92013771	RBP_site_402987	AUH	other	BTAF1	m6A	GSE144984	ALKBH5	chr10:92013577-92013961
chr10:92013652-92013678	RBP_site_644052	CPSF6	other	BTAF1	m6A	GSE144984	ALKBH5	chr10:92013577-92013961
chr10:92013680-92013770	RBP_site_402987	AGO1-4	other	BTAF1	m6A	GSE144984	ALKBH5	chr10:92013577-92013961
chr10:92013722-92013769	RBP_site_402987	AGO1	other	BTAF1	m6A	GSE144984	ALKBH5	chr10:92013577-92013961
chr10:92013698-92013768	RBP_site_402987	IGF2BP2	reader	BTAF1	m6A	GSE144984	ALKBH5	chr10:92013577-92013961
chr1:235810365-235810565	RBP_site_121772	AGO1-4	other	LYST	m6A	GSE144984	ALKBH5	chr1:235810387-235810658
chr1:235810437-235810492	RBP_site_121772	EIF4A3	other	LYST	m6A	GSE144984	ALKBH5	chr1:235810387-235810658
chr1:235810445-235810492	RBP_site_121772	IGF2BP2	reader	LYST	m6A	GSE144984	ALKBH5	chr1:235810387-235810658
chr9:73158521-73158561	RBP_site_489777	LIN28B	other	ANXA1	m6A	GSE144984	ALKBH5	chr9:73158509-73158709
chr9:73158693-73158701	RBP_site_647531	TROVE2	other	ANXA1	m6A	GSE144984	ALKBH5	chr9:73158509-73158709
chr9:73158693-73158703	RBP_site_647531	LIN28B	other	ANXA1	m6A	GSE144984	ALKBH5	chr9:73158509-73158709
chr9:73158521-73158533	RBP_site_489777	YWHAG	other	ANXA1	m6A	GSE144984	ALKBH5	chr9:73158509-73158709
chr9:73158696-73158766	RBP_site_647531	CPSF6	other	ANXA1	m6A	GSE144984	ALKBH5	chr9:73158509-73158709
chr9:73158692-73158715	RBP_site_647531	NONO	other	ANXA1	m6A	GSE144984	ALKBH5	chr9:73158509-73158709
chr9:73158694-73158766	RBP_site_647531	ACIN1	other	ANXA1	m6A	GSE144984	ALKBH5	chr9:73158509-73158709
chr9:73158521-73158581	RBP_site_489777	FXR2	other	ANXA1	m6A	GSE144984	ALKBH5	chr9:73158509-73158709
chr9:73158684-73158705	RBP_site_647531	CSTF2	other	ANXA1	m6A	GSE144984	ALKBH5	chr9:73158509-73158709
chr9:73158694-73158805	RBP_site_647531	EIF4A3	other	ANXA1	m6A	GSE144984	ALKBH5	chr9:73158509-73158709
chr9:73158521-73158586	RBP_site_489777	GEMIN5	other	ANXA1	m6A	GSE144984	ALKBH5	chr9:73158509-73158709
chr9:73158696-73158755	RBP_site_647531	U2AF2	other	ANXA1	m6A	GSE144984	ALKBH5	chr9:73158509-73158709
chr9:73158695-73158806	RBP_site_647531	RPS3	other	ANXA1	m6A	GSE144984	ALKBH5	chr9:73158509-73158709
chr9:73158521-73158523	RBP_site_489777	LSM11	other	ANXA1	m6A	GSE144984	ALKBH5	chr9:73158509-73158709
chr9:73158693-73158759	RBP_site_647531	RBM47	other	ANXA1	m6A	GSE144984	ALKBH5	chr9:73158509-73158709
chr9:73158693-73158803	RBP_site_647531	UCHL5	other	ANXA1	m6A	GSE144984	ALKBH5	chr9:73158509-73158709
chr9:73158521-73158526	RBP_site_489777	RBM27	other	ANXA1	m6A	GSE144984	ALKBH5	chr9:73158509-73158709
chr9:73158521-73158540	RBP_site_489777	DGCR8	other	ANXA1	m6A	GSE144984	ALKBH5	chr9:73158509-73158709
chr9:73158693-73158785	RBP_site_647531	TARDBP	other	ANXA1	m6A	GSE144984	ALKBH5	chr9:73158509-73158709
chr9:73158461-73158602	RBP_site_489777	RBM47	other	ANXA1	m6A	GSE144984	ALKBH5	chr9:73158509-73158709
chr9:73158521-73158522	RBP_site_489777	SND1	other	ANXA1	m6A	GSE144984	ALKBH5	chr9:73158509-73158709
chr9:73158511-73158537	RBP_site_489777	U2AF1	other	ANXA1	m6A	GSE144984	ALKBH5	chr9:73158509-73158709
chr9:73158521-73158546	RBP_site_489777	DDX3X	other	ANXA1	m6A	GSE144984	ALKBH5	chr9:73158509-73158709
chr9:73158693-73158792	RBP_site_647531	ZNF622	other	ANXA1	m6A	GSE144984	ALKBH5	chr9:73158509-73158709
chr1:43447024-43447151	RBP_site_729109	CSTF2T	other	SZT2	m6A	GSE144984	ALKBH5	chr1:43446839-43447111
chr1:43447027-43447227	RBP_site_729109	AGO1-4	other	SZT2	m6A	GSE144984	ALKBH5	chr1:43446839-43447111
chr1:43447105-43447153	RBP_site_729109	HNRNPA2B1	reader	SZT2	m6A	GSE144984	ALKBH5	chr1:43446839-43447111
chr12:62508292-62508456	RBP_site_323459	CSTF2T	other	MON2	m6A	GSE144984	ALKBH5	chr12:62508142-62508399
chr12:62508294-62508471	RBP_site_323459	PPIG	other	MON2	m6A	GSE144984	ALKBH5	chr12:62508142-62508399
chr12:62508360-62508478	RBP_site_364206	NOL12	other	MON2	m6A	GSE144984	ALKBH5	chr12:62508142-62508399
chr12:62508292-62508456	RBP_site_364206	CSTF2T	other	MON2	m6A	GSE144984	ALKBH5	chr12:62508142-62508399
chr12:62508392-62508465	RBP_site_323459	EIF4A3	other	MON2	m6A	GSE144984	ALKBH5	chr12:62508142-62508399
chr12:62508294-62508468	RBP_site_323459	FASTKD2	other	MON2	m6A	GSE144984	ALKBH5	chr12:62508142-62508399
chr12:62508294-62508468	RBP_site_364206	FASTKD2	other	MON2	m6A	GSE144984	ALKBH5	chr12:62508142-62508399
chr12:62508294-62508471	RBP_site_364206	PPIG	other	MON2	m6A	GSE144984	ALKBH5	chr12:62508142-62508399
chr12:62508358-62508393	RBP_site_364206	SRSF1	other	MON2	m6A	GSE144984	ALKBH5	chr12:62508142-62508399
chr12:62508360-62508478	RBP_site_323459	NOL12	other	MON2	m6A	GSE144984	ALKBH5	chr12:62508142-62508399
chr12:62508370-62508425	RBP_site_323459	DDX54	other	MON2	m6A	GSE144984	ALKBH5	chr12:62508142-62508399
chr12:62508329-62508416	RBP_site_323459	IGF2BP1	reader	MON2	m6A	GSE144984	ALKBH5	chr12:62508142-62508399
chr12:62508329-62508416	RBP_site_364206	IGF2BP1	reader	MON2	m6A	GSE144984	ALKBH5	chr12:62508142-62508399
chr4:122281579-122281766	RBP_site_83877	CSTF2T	other	KIAA1109	m6A	GSE144984	ALKBH5	chr4:122281398-122281659
chr4:122281579-122281635	RBP_site_507595	DDX54	other	KIAA1109	m6A	GSE144984	ALKBH5	chr4:122281398-122281659
chr4:122281579-122281766	RBP_site_407120	CSTF2T	other	KIAA1109	m6A	GSE144984	ALKBH5	chr4:122281398-122281659
chr4:122281540-122281595	RBP_site_507595	EIF4A3	other	KIAA1109	m6A	GSE144984	ALKBH5	chr4:122281398-122281659
chr4:122281579-122281635	RBP_site_83877	DDX54	other	KIAA1109	m6A	GSE144984	ALKBH5	chr4:122281398-122281659
chr4:122281579-122281635	RBP_site_407120	DDX54	other	KIAA1109	m6A	GSE144984	ALKBH5	chr4:122281398-122281659
chr4:122281552-122281588	RBP_site_507595	SMNDC1	other	KIAA1109	m6A	GSE144984	ALKBH5	chr4:122281398-122281659
chr4:122281579-122281766	RBP_site_507595	CSTF2T	other	KIAA1109	m6A	GSE144984	ALKBH5	chr4:122281398-122281659
chr4:122281593-122281625	RBP_site_83877	UCHL5	other	KIAA1109	m6A	GSE144984	ALKBH5	chr4:122281398-122281659
chr4:122281597-122281623	RBP_site_83877	AGO2	other	KIAA1109	m6A	GSE144984	ALKBH5	chr4:122281398-122281659
chr4:122281593-122281625	RBP_site_407120	UCHL5	other	KIAA1109	m6A	GSE144984	ALKBH5	chr4:122281398-122281659
chr4:122281597-122281623	RBP_site_407120	AGO2	other	KIAA1109	m6A	GSE144984	ALKBH5	chr4:122281398-122281659
chr4:122281562-122281628	RBP_site_83877	IGF2BP2	reader	KIAA1109	m6A	GSE144984	ALKBH5	chr4:122281398-122281659
chr4:122281562-122281628	RBP_site_507595	IGF2BP2	reader	KIAA1109	m6A	GSE144984	ALKBH5	chr4:122281398-122281659
chr4:122281562-122281628	RBP_site_407120	IGF2BP2	reader	KIAA1109	m6A	GSE144984	ALKBH5	chr4:122281398-122281659
chr16:88726546-88726643	RBP_site_83244	EIF4A3	other	PIEZO1	m6A	GSE144984	ALKBH5	chr16:88726403-88726633
chr16:88726406-88726433	RBP_site_247667	SRSF1	other	PIEZO1	m6A	GSE144984	ALKBH5	chr16:88726403-88726633
chr16:88726391-88726436	RBP_site_247667	ATXN2	other	PIEZO1	m6A	GSE144984	ALKBH5	chr16:88726403-88726633
chr16:88726372-88726455	RBP_site_695309	EIF4A3	other	PIEZO1	m6A	GSE144984	ALKBH5	chr16:88726403-88726633
chr16:88726372-88726455	RBP_site_801264	EIF4A3	other	PIEZO1	m6A	GSE144984	ALKBH5	chr16:88726403-88726633
chr16:88726411-88726456	RBP_site_247667	LIN28B	other	PIEZO1	m6A	GSE144984	ALKBH5	chr16:88726403-88726633
chr16:88726420-88726454	RBP_site_390007	DDX24	other	PIEZO1	m6A	GSE144984	ALKBH5	chr16:88726403-88726633
chr16:88726566-88726670	RBP_site_83244	ACIN1	other	PIEZO1	m6A	GSE144984	ALKBH5	chr16:88726403-88726633
chr16:88726411-88726456	RBP_site_390007	LIN28B	other	PIEZO1	m6A	GSE144984	ALKBH5	chr16:88726403-88726633
chr16:88726290-88726440	RBP_site_247667	DDX54	other	PIEZO1	m6A	GSE144984	ALKBH5	chr16:88726403-88726633
chr16:88726290-88726440	RBP_site_801264	DDX54	other	PIEZO1	m6A	GSE144984	ALKBH5	chr16:88726403-88726633
chr16:88726282-88726445	RBP_site_247667	CSTF2T	other	PIEZO1	m6A	GSE144984	ALKBH5	chr16:88726403-88726633
chr16:88726411-88726456	RBP_site_801264	LIN28B	other	PIEZO1	m6A	GSE144984	ALKBH5	chr16:88726403-88726633
chr16:88726412-88726432	RBP_site_247667	FIP1L1	other	PIEZO1	m6A	GSE144984	ALKBH5	chr16:88726403-88726633
chr16:88726406-88726439	RBP_site_247667	BUD13	other	PIEZO1	m6A	GSE144984	ALKBH5	chr16:88726403-88726633
chr16:88726397-88726453	RBP_site_801264	MSI2	other	PIEZO1	m6A	GSE144984	ALKBH5	chr16:88726403-88726633
chr16:88726372-88726455	RBP_site_390007	EIF4A3	other	PIEZO1	m6A	GSE144984	ALKBH5	chr16:88726403-88726633
chr16:88726604-88726642	RBP_site_83244	FXR2	other	PIEZO1	m6A	GSE144984	ALKBH5	chr16:88726403-88726633
chr16:88726397-88726453	RBP_site_390007	MSI2	other	PIEZO1	m6A	GSE144984	ALKBH5	chr16:88726403-88726633
chr16:88726549-88726619	RBP_site_83244	CSTF2T	other	PIEZO1	m6A	GSE144984	ALKBH5	chr16:88726403-88726633
chr16:88726419-88726442	RBP_site_801264	PPIG	other	PIEZO1	m6A	GSE144984	ALKBH5	chr16:88726403-88726633
chr16:88726419-88726442	RBP_site_247667	PPIG	other	PIEZO1	m6A	GSE144984	ALKBH5	chr16:88726403-88726633
chr16:88726290-88726440	RBP_site_695309	DDX54	other	PIEZO1	m6A	GSE144984	ALKBH5	chr16:88726403-88726633
chr16:88726282-88726445	RBP_site_390007	CSTF2T	other	PIEZO1	m6A	GSE144984	ALKBH5	chr16:88726403-88726633
chr16:88726397-88726453	RBP_site_247667	MSI2	other	PIEZO1	m6A	GSE144984	ALKBH5	chr16:88726403-88726633
chr16:88726372-88726455	RBP_site_247667	EIF4A3	other	PIEZO1	m6A	GSE144984	ALKBH5	chr16:88726403-88726633
chr16:88726391-88726436	RBP_site_801264	ATXN2	other	PIEZO1	m6A	GSE144984	ALKBH5	chr16:88726403-88726633
chr16:88726420-88726454	RBP_site_247667	DDX24	other	PIEZO1	m6A	GSE144984	ALKBH5	chr16:88726403-88726633
chr16:88726282-88726445	RBP_site_695309	CSTF2T	other	PIEZO1	m6A	GSE144984	ALKBH5	chr16:88726403-88726633
chr16:88726419-88726442	RBP_site_390007	PPIG	other	PIEZO1	m6A	GSE144984	ALKBH5	chr16:88726403-88726633
chr16:88726282-88726445	RBP_site_801264	CSTF2T	other	PIEZO1	m6A	GSE144984	ALKBH5	chr16:88726403-88726633
chr16:88726420-88726454	RBP_site_801264	DDX24	other	PIEZO1	m6A	GSE144984	ALKBH5	chr16:88726403-88726633
chr16:88726371-88726415	RBP_site_695309	SF3B1	other	PIEZO1	m6A	GSE144984	ALKBH5	chr16:88726403-88726633
chr16:88726290-88726440	RBP_site_390007	DDX54	other	PIEZO1	m6A	GSE144984	ALKBH5	chr16:88726403-88726633
chr16:88726406-88726439	RBP_site_801264	BUD13	other	PIEZO1	m6A	GSE144984	ALKBH5	chr16:88726403-88726633
chr16:88726369-88726449	RBP_site_695309	ELAVL1	reader	PIEZO1	m6A	GSE144984	ALKBH5	chr16:88726403-88726633
chr16:88726369-88726449	RBP_site_801264	ELAVL1	reader	PIEZO1	m6A	GSE144984	ALKBH5	chr16:88726403-88726633
chr16:88726549-88726619	RBP_site_83244	IGF2BP2	reader	PIEZO1	m6A	GSE144984	ALKBH5	chr16:88726403-88726633
chr16:88726369-88726449	RBP_site_247667	ELAVL1	reader	PIEZO1	m6A	GSE144984	ALKBH5	chr16:88726403-88726633
chr16:88726369-88726449	RBP_site_390007	ELAVL1	reader	PIEZO1	m6A	GSE144984	ALKBH5	chr16:88726403-88726633
chr1:96770703-96770851	RBP_site_779019	EIF4A3	other	PTBP2	m6A	GSE144984	ALKBH5	chr1:96770602-96770830
chr1:96770806-96770840	RBP_site_587715	NUDT21	other	PTBP2	m6A	GSE144984	ALKBH5	chr1:96770602-96770830
chr1:96770752-96770865	RBP_site_245142	BUD13	other	PTBP2	m6A	GSE144984	ALKBH5	chr1:96770602-96770830
chr1:96770750-96770830	RBP_site_671237	DDX54	other	PTBP2	m6A	GSE144984	ALKBH5	chr1:96770602-96770830
chr1:96770712-96770741	RBP_site_306765	CSTF2T	other	PTBP2	m6A	GSE144984	ALKBH5	chr1:96770602-96770830
chr1:96770707-96770862	RBP_site_306765	ZNF622	other	PTBP2	m6A	GSE144984	ALKBH5	chr1:96770602-96770830
chr1:96770750-96770851	RBP_site_245142	CSTF2T	other	PTBP2	m6A	GSE144984	ALKBH5	chr1:96770602-96770830
chr1:96770709-96770733	RBP_site_306765	TARDBP	other	PTBP2	m6A	GSE144984	ALKBH5	chr1:96770602-96770830
chr1:96770828-96770849	RBP_site_300727	CSTF2	other	PTBP2	m6A	GSE144984	ALKBH5	chr1:96770602-96770830
chr1:96770750-96770806	RBP_site_671237	AGO1	other	PTBP2	m6A	GSE144984	ALKBH5	chr1:96770602-96770830
chr1:96770752-96770865	RBP_site_671237	BUD13	other	PTBP2	m6A	GSE144984	ALKBH5	chr1:96770602-96770830
chr1:96770707-96770862	RBP_site_245142	ZNF622	other	PTBP2	m6A	GSE144984	ALKBH5	chr1:96770602-96770830
chr1:96770717-96770754	RBP_site_306765	SRSF1	other	PTBP2	m6A	GSE144984	ALKBH5	chr1:96770602-96770830
chr1:96770703-96770851	RBP_site_300727	EIF4A3	other	PTBP2	m6A	GSE144984	ALKBH5	chr1:96770602-96770830
chr1:96770750-96770851	RBP_site_779019	CSTF2T	other	PTBP2	m6A	GSE144984	ALKBH5	chr1:96770602-96770830
chr1:96770813-96770833	RBP_site_245142	SRSF10	other	PTBP2	m6A	GSE144984	ALKBH5	chr1:96770602-96770830
chr1:96770712-96770819	RBP_site_587715	RBM47	other	PTBP2	m6A	GSE144984	ALKBH5	chr1:96770602-96770830
chr1:96770806-96770840	RBP_site_245142	NUDT21	other	PTBP2	m6A	GSE144984	ALKBH5	chr1:96770602-96770830
chr1:96770752-96770865	RBP_site_587715	BUD13	other	PTBP2	m6A	GSE144984	ALKBH5	chr1:96770602-96770830
chr1:96770750-96770851	RBP_site_300727	CSTF2T	other	PTBP2	m6A	GSE144984	ALKBH5	chr1:96770602-96770830
chr1:96770712-96770734	RBP_site_306765	BUD13	other	PTBP2	m6A	GSE144984	ALKBH5	chr1:96770602-96770830
chr1:96770752-96770865	RBP_site_779019	BUD13	other	PTBP2	m6A	GSE144984	ALKBH5	chr1:96770602-96770830
chr1:96770707-96770862	RBP_site_671237	ZNF622	other	PTBP2	m6A	GSE144984	ALKBH5	chr1:96770602-96770830
chr1:96770703-96770851	RBP_site_306765	EIF4A3	other	PTBP2	m6A	GSE144984	ALKBH5	chr1:96770602-96770830
chr1:96770776-96770892	RBP_site_245142	GPKOW	other	PTBP2	m6A	GSE144984	ALKBH5	chr1:96770602-96770830
chr1:96770703-96770851	RBP_site_245142	EIF4A3	other	PTBP2	m6A	GSE144984	ALKBH5	chr1:96770602-96770830
chr1:96770750-96770830	RBP_site_587715	DDX54	other	PTBP2	m6A	GSE144984	ALKBH5	chr1:96770602-96770830
chr1:96770712-96770819	RBP_site_306765	RBM47	other	PTBP2	m6A	GSE144984	ALKBH5	chr1:96770602-96770830
chr1:96770828-96770849	RBP_site_779019	CSTF2	other	PTBP2	m6A	GSE144984	ALKBH5	chr1:96770602-96770830
chr1:96770712-96770740	RBP_site_306765	CPSF6	other	PTBP2	m6A	GSE144984	ALKBH5	chr1:96770602-96770830
chr1:96770703-96770851	RBP_site_671237	EIF4A3	other	PTBP2	m6A	GSE144984	ALKBH5	chr1:96770602-96770830
chr1:96770707-96770862	RBP_site_779019	ZNF622	other	PTBP2	m6A	GSE144984	ALKBH5	chr1:96770602-96770830
chr1:96770705-96770854	RBP_site_587715	GRWD1	other	PTBP2	m6A	GSE144984	ALKBH5	chr1:96770602-96770830
chr1:96770752-96770865	RBP_site_300727	BUD13	other	PTBP2	m6A	GSE144984	ALKBH5	chr1:96770602-96770830
chr1:96770705-96770854	RBP_site_306765	GRWD1	other	PTBP2	m6A	GSE144984	ALKBH5	chr1:96770602-96770830
chr1:96770784-96770850	RBP_site_587715	CPSF7	other	PTBP2	m6A	GSE144984	ALKBH5	chr1:96770602-96770830
chr1:96770776-96770892	RBP_site_300727	GPKOW	other	PTBP2	m6A	GSE144984	ALKBH5	chr1:96770602-96770830
chr1:96770806-96770840	RBP_site_300727	NUDT21	other	PTBP2	m6A	GSE144984	ALKBH5	chr1:96770602-96770830
chr1:96770784-96770850	RBP_site_245142	CPSF7	other	PTBP2	m6A	GSE144984	ALKBH5	chr1:96770602-96770830
chr1:96770813-96770833	RBP_site_300727	SRSF10	other	PTBP2	m6A	GSE144984	ALKBH5	chr1:96770602-96770830
chr1:96770703-96770851	RBP_site_587715	EIF4A3	other	PTBP2	m6A	GSE144984	ALKBH5	chr1:96770602-96770830
chr1:96770784-96770850	RBP_site_779019	CPSF7	other	PTBP2	m6A	GSE144984	ALKBH5	chr1:96770602-96770830
chr1:96770712-96770819	RBP_site_671237	RBM47	other	PTBP2	m6A	GSE144984	ALKBH5	chr1:96770602-96770830
chr1:96770750-96770851	RBP_site_671237	CSTF2T	other	PTBP2	m6A	GSE144984	ALKBH5	chr1:96770602-96770830
chr1:96770784-96770850	RBP_site_300727	CPSF7	other	PTBP2	m6A	GSE144984	ALKBH5	chr1:96770602-96770830
chr1:96770703-96770724	RBP_site_306765	CSTF2	other	PTBP2	m6A	GSE144984	ALKBH5	chr1:96770602-96770830
chr1:96770707-96770862	RBP_site_300727	ZNF622	other	PTBP2	m6A	GSE144984	ALKBH5	chr1:96770602-96770830
chr1:96770705-96770854	RBP_site_779019	GRWD1	other	PTBP2	m6A	GSE144984	ALKBH5	chr1:96770602-96770830
chr1:96770707-96770862	RBP_site_587715	ZNF622	other	PTBP2	m6A	GSE144984	ALKBH5	chr1:96770602-96770830
chr1:96770813-96770833	RBP_site_587715	SRSF10	other	PTBP2	m6A	GSE144984	ALKBH5	chr1:96770602-96770830
chr1:96770776-96770892	RBP_site_587715	GPKOW	other	PTBP2	m6A	GSE144984	ALKBH5	chr1:96770602-96770830
chr1:96770776-96770892	RBP_site_779019	GPKOW	other	PTBP2	m6A	GSE144984	ALKBH5	chr1:96770602-96770830
chr1:96770715-96770744	RBP_site_306765	CPSF7	other	PTBP2	m6A	GSE144984	ALKBH5	chr1:96770602-96770830
chr1:96770705-96770854	RBP_site_245142	GRWD1	other	PTBP2	m6A	GSE144984	ALKBH5	chr1:96770602-96770830
chr1:96770705-96770854	RBP_site_671237	GRWD1	other	PTBP2	m6A	GSE144984	ALKBH5	chr1:96770602-96770830
chr1:96770824-96770844	RBP_site_300727	SRRM4	other	PTBP2	m6A	GSE144984	ALKBH5	chr1:96770602-96770830
chr1:96770750-96770830	RBP_site_245142	DDX54	other	PTBP2	m6A	GSE144984	ALKBH5	chr1:96770602-96770830
chr1:96770746-96770779	RBP_site_671237	CPSF7	other	PTBP2	m6A	GSE144984	ALKBH5	chr1:96770602-96770830
chr1:96770705-96770854	RBP_site_300727	GRWD1	other	PTBP2	m6A	GSE144984	ALKBH5	chr1:96770602-96770830
chr1:96770701-96770746	RBP_site_306765	PPIG	other	PTBP2	m6A	GSE144984	ALKBH5	chr1:96770602-96770830
chr1:96770711-96770731	RBP_site_306765	ACIN1	other	PTBP2	m6A	GSE144984	ALKBH5	chr1:96770602-96770830
chr1:96770750-96770851	RBP_site_587715	CSTF2T	other	PTBP2	m6A	GSE144984	ALKBH5	chr1:96770602-96770830
chr1:96770708-96770812	RBP_site_306765	IGF2BP3	reader	PTBP2	m6A	GSE144984	ALKBH5	chr1:96770602-96770830
chr1:96770718-96770812	RBP_site_306765	IGF2BP2	reader	PTBP2	m6A	GSE144984	ALKBH5	chr1:96770602-96770830
chr1:96770718-96770812	RBP_site_671237	IGF2BP2	reader	PTBP2	m6A	GSE144984	ALKBH5	chr1:96770602-96770830
chr1:96770708-96770812	RBP_site_671237	IGF2BP3	reader	PTBP2	m6A	GSE144984	ALKBH5	chr1:96770602-96770830
chr1:96770704-96770724	RBP_site_306765	RBM15B	writer	PTBP2	m6A	GSE144984	ALKBH5	chr1:96770602-96770830
chr1:96770764-96770784	RBP_site_671237	RBM15	writer	PTBP2	m6A	GSE144984	ALKBH5	chr1:96770602-96770830
chr19:1051979-1052002	RBP_site_360783	SF3A3	other	ABCA7	m6A	GSE144984	ALKBH5	chr19:1051812-1052225
chr19:1051969-1052127	RBP_site_360783	EIF4A3	other	ABCA7	m6A	GSE144984	ALKBH5	chr19:1051812-1052225
chr19:1051982-1052000	RBP_site_360783	CPSF6	other	ABCA7	m6A	GSE144984	ALKBH5	chr19:1051812-1052225
chr19:1052221-1052253	RBP_site_695280	DDX24	other	ABCA7	m6A	GSE144984	ALKBH5	chr19:1051812-1052225
chr19:1051981-1052013	RBP_site_360783	SND1	other	ABCA7	m6A	GSE144984	ALKBH5	chr19:1051812-1052225
chr19:1051985-1052027	RBP_site_360783	DDX54	other	ABCA7	m6A	GSE144984	ALKBH5	chr19:1051812-1052225
chr19:1051971-1052014	RBP_site_360783	PPIG	other	ABCA7	m6A	GSE144984	ALKBH5	chr19:1051812-1052225
chr19:1051951-1052016	RBP_site_360783	DDX3X	other	ABCA7	m6A	GSE144984	ALKBH5	chr19:1051812-1052225
chr19:1051993-1052029	RBP_site_360783	AGO2	other	ABCA7	m6A	GSE144984	ALKBH5	chr19:1051812-1052225
chr19:1051950-1052075	RBP_site_360783	RPS3	other	ABCA7	m6A	GSE144984	ALKBH5	chr19:1051812-1052225
chr19:1052211-1052287	RBP_site_695280	EIF4A3	other	ABCA7	m6A	GSE144984	ALKBH5	chr19:1051812-1052225
chr19:1052217-1052249	RBP_site_695280	SRSF9	other	ABCA7	m6A	GSE144984	ALKBH5	chr19:1051812-1052225
chr19:1051988-1052006	RBP_site_360783	TROVE2	other	ABCA7	m6A	GSE144984	ALKBH5	chr19:1051812-1052225
chr19:1052219-1052282	RBP_site_695280	PPIG	other	ABCA7	m6A	GSE144984	ALKBH5	chr19:1051812-1052225
chr6:89692960-89693079	RBP_site_436205	DDX54	other	MDN1	m6A	GSE144984	ALKBH5	chr6:89692991-89693255
chr6:89692961-89693007	RBP_site_207482	FXR2	other	MDN1	m6A	GSE144984	ALKBH5	chr6:89692991-89693255
chr6:89692960-89693119	RBP_site_207482	CSTF2T	other	MDN1	m6A	GSE144984	ALKBH5	chr6:89692991-89693255
chr6:89692986-89693110	RBP_site_5885	GRWD1	other	MDN1	m6A	GSE144984	ALKBH5	chr6:89692991-89693255
chr6:89692953-89693035	RBP_site_436205	EIF4A3	other	MDN1	m6A	GSE144984	ALKBH5	chr6:89692991-89693255
chr6:89692986-89693110	RBP_site_207482	GRWD1	other	MDN1	m6A	GSE144984	ALKBH5	chr6:89692991-89693255
chr6:89692960-89693119	RBP_site_5885	CSTF2T	other	MDN1	m6A	GSE144984	ALKBH5	chr6:89692991-89693255
chr6:89692960-89693079	RBP_site_207482	DDX54	other	MDN1	m6A	GSE144984	ALKBH5	chr6:89692991-89693255
chr6:89693046-89693084	RBP_site_602552	FIP1L1	other	MDN1	m6A	GSE144984	ALKBH5	chr6:89692991-89693255
chr6:89693044-89693088	RBP_site_602552	LARP7	other	MDN1	m6A	GSE144984	ALKBH5	chr6:89692991-89693255
chr6:89692985-89693027	RBP_site_207482	AIFM1	other	MDN1	m6A	GSE144984	ALKBH5	chr6:89692991-89693255
chr6:89693031-89693082	RBP_site_602552	SMNDC1	other	MDN1	m6A	GSE144984	ALKBH5	chr6:89692991-89693255
chr6:89692979-89693109	RBP_site_5885	YBX3	other	MDN1	m6A	GSE144984	ALKBH5	chr6:89692991-89693255
chr6:89692979-89693109	RBP_site_207482	YBX3	other	MDN1	m6A	GSE144984	ALKBH5	chr6:89692991-89693255
chr6:89693002-89693088	RBP_site_602552	EIF3H	other	MDN1	m6A	GSE144984	ALKBH5	chr6:89692991-89693255
chr6:89693057-89693090	RBP_site_602552	BUD13	other	MDN1	m6A	GSE144984	ALKBH5	chr6:89692991-89693255
chr6:89693046-89693093	RBP_site_602552	FXR2	other	MDN1	m6A	GSE144984	ALKBH5	chr6:89692991-89693255
chr6:89692960-89693119	RBP_site_436205	CSTF2T	other	MDN1	m6A	GSE144984	ALKBH5	chr6:89692991-89693255
chr6:89693087-89693101	RBP_site_5885	DGCR8	other	MDN1	m6A	GSE144984	ALKBH5	chr6:89692991-89693255
chr6:89692960-89693079	RBP_site_602552	DDX54	other	MDN1	m6A	GSE144984	ALKBH5	chr6:89692991-89693255
chr6:89692961-89693007	RBP_site_436205	FXR2	other	MDN1	m6A	GSE144984	ALKBH5	chr6:89692991-89693255
chr6:89693046-89693093	RBP_site_5885	FXR2	other	MDN1	m6A	GSE144984	ALKBH5	chr6:89692991-89693255
chr6:89692960-89693119	RBP_site_602552	CSTF2T	other	MDN1	m6A	GSE144984	ALKBH5	chr6:89692991-89693255
chr6:89692979-89693109	RBP_site_602552	YBX3	other	MDN1	m6A	GSE144984	ALKBH5	chr6:89692991-89693255
chr6:89692980-89693010	RBP_site_207482	SRSF9	other	MDN1	m6A	GSE144984	ALKBH5	chr6:89692991-89693255
chr6:89692953-89693035	RBP_site_207482	EIF4A3	other	MDN1	m6A	GSE144984	ALKBH5	chr6:89692991-89693255
chr6:89693078-89693094	RBP_site_602552	UCHL5	other	MDN1	m6A	GSE144984	ALKBH5	chr6:89692991-89693255
chr6:89692986-89693055	RBP_site_207482	SUB1	other	MDN1	m6A	GSE144984	ALKBH5	chr6:89692991-89693255
chr6:89692986-89693008	RBP_site_207482	SND1	other	MDN1	m6A	GSE144984	ALKBH5	chr6:89692991-89693255
chr6:89693078-89693094	RBP_site_5885	UCHL5	other	MDN1	m6A	GSE144984	ALKBH5	chr6:89692991-89693255
chr6:89692966-89692999	RBP_site_207482	NUDT21	other	MDN1	m6A	GSE144984	ALKBH5	chr6:89692991-89693255
chr6:89692986-89693110	RBP_site_602552	GRWD1	other	MDN1	m6A	GSE144984	ALKBH5	chr6:89692991-89693255
chr6:89693031-89693085	RBP_site_602552	SRSF1	other	MDN1	m6A	GSE144984	ALKBH5	chr6:89692991-89693255
chr6:89693083-89693101	RBP_site_5885	MOV10	other	MDN1	m6A	GSE144984	ALKBH5	chr6:89692991-89693255
chr6:89692987-89693017	RBP_site_207482	EIF3D	reader	MDN1	m6A	GSE144984	ALKBH5	chr6:89692991-89693255
chr6:89693061-89693081	RBP_site_602552	RBM15	writer	MDN1	m6A	GSE144984	ALKBH5	chr6:89692991-89693255
chrX:71555287-71555310	RBP_site_784865	AGO2	other	OGT	m6A	GSE144984	ALKBH5	chrX:71555095-71555294
chrX:71555189-71555342	RBP_site_346097	EIF3H	other	OGT	m6A	GSE144984	ALKBH5	chrX:71555095-71555294
chrX:71555189-71555342	RBP_site_314762	EIF3H	other	OGT	m6A	GSE144984	ALKBH5	chrX:71555095-71555294
chrX:71555293-71555374	RBP_site_346097	DDX54	other	OGT	m6A	GSE144984	ALKBH5	chrX:71555095-71555294
chrX:71555180-71555376	RBP_site_784865	RBM47	other	OGT	m6A	GSE144984	ALKBH5	chrX:71555095-71555294
chrX:71555185-71555387	RBP_site_314762	EIF4A3	other	OGT	m6A	GSE144984	ALKBH5	chrX:71555095-71555294
chrX:71555293-71555374	RBP_site_314762	DDX54	other	OGT	m6A	GSE144984	ALKBH5	chrX:71555095-71555294
chrX:71555185-71555387	RBP_site_346097	EIF4A3	other	OGT	m6A	GSE144984	ALKBH5	chrX:71555095-71555294
chrX:71555189-71555342	RBP_site_784865	EIF3H	other	OGT	m6A	GSE144984	ALKBH5	chrX:71555095-71555294
chrX:71555293-71555374	RBP_site_784865	DDX54	other	OGT	m6A	GSE144984	ALKBH5	chrX:71555095-71555294
chrX:71555293-71555320	RBP_site_784865	CPSF4	other	OGT	m6A	GSE144984	ALKBH5	chrX:71555095-71555294
chrX:71555180-71555376	RBP_site_346097	RBM47	other	OGT	m6A	GSE144984	ALKBH5	chrX:71555095-71555294
chrX:71555185-71555387	RBP_site_784865	EIF4A3	other	OGT	m6A	GSE144984	ALKBH5	chrX:71555095-71555294
chrX:71555180-71555376	RBP_site_314762	RBM47	other	OGT	m6A	GSE144984	ALKBH5	chrX:71555095-71555294
chrX:71555275-71555305	RBP_site_784865	GTF2F1	other	OGT	m6A	GSE144984	ALKBH5	chrX:71555095-71555294
chrX:71555283-71555361	RBP_site_346097	IGF2BP1	reader	OGT	m6A	GSE144984	ALKBH5	chrX:71555095-71555294
chrX:71555283-71555361	RBP_site_314762	IGF2BP1	reader	OGT	m6A	GSE144984	ALKBH5	chrX:71555095-71555294
chrX:71555283-71555361	RBP_site_784865	IGF2BP1	reader	OGT	m6A	GSE144984	ALKBH5	chrX:71555095-71555294
chr3:52331174-52331244	RBP_site_742031	SRSF1	other	DNAH1	m6A	GSE144984	ALKBH5	chr3:52331014-52331245
chr3:52331150-52331270	RBP_site_66147	DDX54	other	DNAH1	m6A	GSE144984	ALKBH5	chr3:52331014-52331245
chr3:52331146-52331292	RBP_site_742031	EIF4A3	other	DNAH1	m6A	GSE144984	ALKBH5	chr3:52331014-52331245
chr3:52331150-52331270	RBP_site_742031	DDX54	other	DNAH1	m6A	GSE144984	ALKBH5	chr3:52331014-52331245
chr3:52331146-52331292	RBP_site_66147	EIF4A3	other	DNAH1	m6A	GSE144984	ALKBH5	chr3:52331014-52331245
chr3:52331147-52331217	RBP_site_742031	IGF2BP2	reader	DNAH1	m6A	GSE144984	ALKBH5	chr3:52331014-52331245
chr3:52331147-52331217	RBP_site_66147	IGF2BP2	reader	DNAH1	m6A	GSE144984	ALKBH5	chr3:52331014-52331245
chr16:2097439-2097476	RBP_site_529083	CPSF6	other	PKD1	m6A	GSE144984	ALKBH5	chr16:2097262-2097573
chr16:2097454-2097507	RBP_site_529083	DDX24	other	PKD1	m6A	GSE144984	ALKBH5	chr16:2097262-2097573
chr16:2097456-2097504	RBP_site_529083	LIN28B	other	PKD1	m6A	GSE144984	ALKBH5	chr16:2097262-2097573
chr16:2097369-2097494	RBP_site_529083	DDX54	other	PKD1	m6A	GSE144984	ALKBH5	chr16:2097262-2097573
chr16:2097174-2097314	RBP_site_10552	EFTUD2	other	PKD1	m6A	GSE144984	ALKBH5	chr16:2097262-2097573
chr16:2097174-2097314	RBP_site_478293	EFTUD2	other	PKD1	m6A	GSE144984	ALKBH5	chr16:2097262-2097573
chr16:2097389-2097504	RBP_site_529083	SUB1	other	PKD1	m6A	GSE144984	ALKBH5	chr16:2097262-2097573
chr16:2097457-2097503	RBP_site_529083	EIF3H	other	PKD1	m6A	GSE144984	ALKBH5	chr16:2097262-2097573
chr16:2097426-2097503	RBP_site_529083	SRSF1	other	PKD1	m6A	GSE144984	ALKBH5	chr16:2097262-2097573
chr16:2097369-2097490	RBP_site_529083	EIF4A3	other	PKD1	m6A	GSE144984	ALKBH5	chr16:2097262-2097573
chr16:2097454-2097476	RBP_site_529083	TARDBP	other	PKD1	m6A	GSE144984	ALKBH5	chr16:2097262-2097573
chr16:2097216-2097263	RBP_site_478293	BUD13	other	PKD1	m6A	GSE144984	ALKBH5	chr16:2097262-2097573
chr16:2097450-2097505	RBP_site_529083	EIF3D	reader	PKD1	m6A	GSE144984	ALKBH5	chr16:2097262-2097573
chr16:2097453-2097467	RBP_site_529083	IGF2BP2	reader	PKD1	m6A	GSE144984	ALKBH5	chr16:2097262-2097573
chr16:2097147-2097545	RBP_site_23849	CSTF2T	other	PKD1	m6A	GSE144984	ALKBH5	chr16:2097262-2097573
chr16:2097147-2097545	RBP_site_478293	CSTF2T	other	PKD1	m6A	GSE144984	ALKBH5	chr16:2097262-2097573
chr16:2097147-2097545	RBP_site_10552	CSTF2T	other	PKD1	m6A	GSE144984	ALKBH5	chr16:2097262-2097573
chr16:2097147-2097545	RBP_site_529083	CSTF2T	other	PKD1	m6A	GSE144984	ALKBH5	chr16:2097262-2097573
chr11:108281009-108281030	RBP_site_391254	TARDBP	other	ATM	m6A	GSE144984	ALKBH5	chr11:108280857-108281105
chr11:108281093-108281124	RBP_site_722451	SRSF7	other	ATM	m6A	GSE144984	ALKBH5	chr11:108280857-108281105
chr11:108281009-108281030	RBP_site_51373	TARDBP	other	ATM	m6A	GSE144984	ALKBH5	chr11:108280857-108281105
chr11:108281069-108281159	RBP_site_702488	BUD13	other	ATM	m6A	GSE144984	ALKBH5	chr11:108280857-108281105
chr11:108281082-108281168	RBP_site_702488	PPIG	other	ATM	m6A	GSE144984	ALKBH5	chr11:108280857-108281105
chr11:108280997-108281025	RBP_site_51373	U2AF2	other	ATM	m6A	GSE144984	ALKBH5	chr11:108280857-108281105
chr11:108281069-108281159	RBP_site_722451	BUD13	other	ATM	m6A	GSE144984	ALKBH5	chr11:108280857-108281105
chr11:108280999-108281014	RBP_site_391254	U2AF1	other	ATM	m6A	GSE144984	ALKBH5	chr11:108280857-108281105
chr11:108281065-108281110	RBP_site_722451	AGO2	other	ATM	m6A	GSE144984	ALKBH5	chr11:108280857-108281105
chr11:108281092-108281135	RBP_site_722451	SMNDC1	other	ATM	m6A	GSE144984	ALKBH5	chr11:108280857-108281105
chr11:108281080-108281150	RBP_site_722451	AGO1-4	other	ATM	m6A	GSE144984	ALKBH5	chr11:108280857-108281105
chr11:108281088-108281154	RBP_site_722451	SRSF9	other	ATM	m6A	GSE144984	ALKBH5	chr11:108280857-108281105
chr11:108281082-108281168	RBP_site_722451	PPIG	other	ATM	m6A	GSE144984	ALKBH5	chr11:108280857-108281105
chr11:108281080-108281150	RBP_site_702488	AGO1-4	other	ATM	m6A	GSE144984	ALKBH5	chr11:108280857-108281105
chr11:108280993-108281033	RBP_site_391254	DGCR8	other	ATM	m6A	GSE144984	ALKBH5	chr11:108280857-108281105
chr11:108280997-108281025	RBP_site_391254	U2AF2	other	ATM	m6A	GSE144984	ALKBH5	chr11:108280857-108281105
chr11:108280993-108281033	RBP_site_51373	DGCR8	other	ATM	m6A	GSE144984	ALKBH5	chr11:108280857-108281105
chr11:108281079-108281131	RBP_site_722451	EIF3H	other	ATM	m6A	GSE144984	ALKBH5	chr11:108280857-108281105
chr11:108280991-108281014	RBP_site_391254	SMNDC1	other	ATM	m6A	GSE144984	ALKBH5	chr11:108280857-108281105
chr11:108281088-108281154	RBP_site_702488	SRSF9	other	ATM	m6A	GSE144984	ALKBH5	chr11:108280857-108281105
chr11:108280993-108281081	RBP_site_391254	EIF4A3	other	ATM	m6A	GSE144984	ALKBH5	chr11:108280857-108281105
chr11:108280993-108281081	RBP_site_51373	EIF4A3	other	ATM	m6A	GSE144984	ALKBH5	chr11:108280857-108281105
chr11:108280994-108281011	RBP_site_391254	TRA2A	other	ATM	m6A	GSE144984	ALKBH5	chr11:108280857-108281105
chr11:108281042-108281108	RBP_site_722451	IGF2BP2	reader	ATM	m6A	GSE144984	ALKBH5	chr11:108280857-108281105
chr18:45858543-45858753	RBP_site_456894	AGO1-4	other	EPG5	m6A	GSE144984	ALKBH5	chr18:45858697-45858953
chr18:45858543-45858753	RBP_site_736445	AGO1-4	other	EPG5	m6A	GSE144984	ALKBH5	chr18:45858697-45858953
chr18:45858543-45858753	RBP_site_429327	AGO1-4	other	EPG5	m6A	GSE144984	ALKBH5	chr18:45858697-45858953
chr15:63612447-63612557	RBP_site_295570	FXR2	other	HERC1	m6A	GSE144984	ALKBH5	chr15:63612407-63612664
chr15:63612427-63612530	RBP_site_295570	AGO2	other	HERC1	m6A	GSE144984	ALKBH5	chr15:63612407-63612664
chr15:63612361-63612546	RBP_site_295570	CSTF2T	other	HERC1	m6A	GSE144984	ALKBH5	chr15:63612407-63612664
chr15:63612361-63612546	RBP_site_188684	CSTF2T	other	HERC1	m6A	GSE144984	ALKBH5	chr15:63612407-63612664
chr15:63612342-63612530	RBP_site_295570	EIF4A3	other	HERC1	m6A	GSE144984	ALKBH5	chr15:63612407-63612664
chr15:63612342-63612530	RBP_site_188684	EIF4A3	other	HERC1	m6A	GSE144984	ALKBH5	chr15:63612407-63612664
chr15:63612441-63612505	RBP_site_295570	IGF2BP2	reader	HERC1	m6A	GSE144984	ALKBH5	chr15:63612407-63612664
chr19:35729176-35729216	RBP_site_37735	AGO2	other	KMT2B	m6A	GSE144984	ALKBH5	chr19:35728652-35729194
chr19:35728834-35728868	RBP_site_405589	SRSF1	other	KMT2B	m6A	GSE144984	ALKBH5	chr19:35728652-35729194
chr19:35728812-35728837	RBP_site_736981	CNBP	other	KMT2B	m6A	GSE144984	ALKBH5	chr19:35728652-35729194
chr19:35729186-35729201	RBP_site_37735	U2AF1	other	KMT2B	m6A	GSE144984	ALKBH5	chr19:35728652-35729194
chr19:35728807-35728843	RBP_site_736981	CPSF7	other	KMT2B	m6A	GSE144984	ALKBH5	chr19:35728652-35729194
chr19:35728799-35728841	RBP_site_736981	EIF4A3	other	KMT2B	m6A	GSE144984	ALKBH5	chr19:35728652-35729194
chr19:35729022-35729046	RBP_site_514149	FAM120A	other	KMT2B	m6A	GSE144984	ALKBH5	chr19:35728652-35729194
chr19:35728775-35728886	RBP_site_736981	CSTF2T	other	KMT2B	m6A	GSE144984	ALKBH5	chr19:35728652-35729194
chr19:35728801-35728865	RBP_site_232499	UCHL5	other	KMT2B	m6A	GSE144984	ALKBH5	chr19:35728652-35729194
chr19:35728825-35728847	RBP_site_232499	DDX54	other	KMT2B	m6A	GSE144984	ALKBH5	chr19:35728652-35729194
chr19:35728721-35728921	RBP_site_736981	AGO1-4	other	KMT2B	m6A	GSE144984	ALKBH5	chr19:35728652-35729194
chr19:35729165-35729204	RBP_site_37735	HNRNPUL1	other	KMT2B	m6A	GSE144984	ALKBH5	chr19:35728652-35729194
chr19:35728801-35728865	RBP_site_405589	UCHL5	other	KMT2B	m6A	GSE144984	ALKBH5	chr19:35728652-35729194
chr19:35728721-35728921	RBP_site_405589	AGO1-4	other	KMT2B	m6A	GSE144984	ALKBH5	chr19:35728652-35729194
chr19:35728775-35728886	RBP_site_232499	CSTF2T	other	KMT2B	m6A	GSE144984	ALKBH5	chr19:35728652-35729194
chr19:35728801-35728865	RBP_site_736981	UCHL5	other	KMT2B	m6A	GSE144984	ALKBH5	chr19:35728652-35729194
chr19:35729015-35729077	RBP_site_514149	EIF4A3	other	KMT2B	m6A	GSE144984	ALKBH5	chr19:35728652-35729194
chr19:35729068-35729074	RBP_site_602529	BUD13	other	KMT2B	m6A	GSE144984	ALKBH5	chr19:35728652-35729194
chr19:35729009-35729032	RBP_site_514149	U2AF1	other	KMT2B	m6A	GSE144984	ALKBH5	chr19:35728652-35729194
chr19:35728721-35728921	RBP_site_232499	AGO1-4	other	KMT2B	m6A	GSE144984	ALKBH5	chr19:35728652-35729194
chr19:35728990-35729059	RBP_site_514149	NUDT21	other	KMT2B	m6A	GSE144984	ALKBH5	chr19:35728652-35729194
chr19:35728994-35729046	RBP_site_514149	GRWD1	other	KMT2B	m6A	GSE144984	ALKBH5	chr19:35728652-35729194
chr19:35728819-35728857	RBP_site_405589	LIN28	other	KMT2B	m6A	GSE144984	ALKBH5	chr19:35728652-35729194
chr19:35728847-35728884	RBP_site_405589	AUH	other	KMT2B	m6A	GSE144984	ALKBH5	chr19:35728652-35729194
chr19:35728981-35729068	RBP_site_514149	CSTF2T	other	KMT2B	m6A	GSE144984	ALKBH5	chr19:35728652-35729194
chr19:35728791-35728877	RBP_site_405589	DDX24	other	KMT2B	m6A	GSE144984	ALKBH5	chr19:35728652-35729194
chr19:35728988-35729074	RBP_site_514149	DDX24	other	KMT2B	m6A	GSE144984	ALKBH5	chr19:35728652-35729194
chr19:35728988-35729074	RBP_site_602529	DDX24	other	KMT2B	m6A	GSE144984	ALKBH5	chr19:35728652-35729194
chr19:35728815-35728889	RBP_site_736981	MOV10	other	KMT2B	m6A	GSE144984	ALKBH5	chr19:35728652-35729194
chr19:35729159-35729359	RBP_site_37735	AGO1-4	other	KMT2B	m6A	GSE144984	ALKBH5	chr19:35728652-35729194
chr19:35728815-35728889	RBP_site_232499	MOV10	other	KMT2B	m6A	GSE144984	ALKBH5	chr19:35728652-35729194
chr19:35728791-35728877	RBP_site_232499	DDX24	other	KMT2B	m6A	GSE144984	ALKBH5	chr19:35728652-35729194
chr19:35729022-35729058	RBP_site_514149	CPSF6	other	KMT2B	m6A	GSE144984	ALKBH5	chr19:35728652-35729194
chr19:35728822-35728854	RBP_site_232499	GNL3	other	KMT2B	m6A	GSE144984	ALKBH5	chr19:35728652-35729194
chr19:35729190-35729300	RBP_site_37735	GRWD1	other	KMT2B	m6A	GSE144984	ALKBH5	chr19:35728652-35729194
chr19:35728791-35728877	RBP_site_736981	DDX24	other	KMT2B	m6A	GSE144984	ALKBH5	chr19:35728652-35729194
chr19:35728819-35728857	RBP_site_736981	LIN28	other	KMT2B	m6A	GSE144984	ALKBH5	chr19:35728652-35729194
chr19:35728822-35728854	RBP_site_736981	GNL3	other	KMT2B	m6A	GSE144984	ALKBH5	chr19:35728652-35729194
chr19:35729023-35729055	RBP_site_514149	SRSF9	other	KMT2B	m6A	GSE144984	ALKBH5	chr19:35728652-35729194
chr19:35728807-35728843	RBP_site_232499	CPSF7	other	KMT2B	m6A	GSE144984	ALKBH5	chr19:35728652-35729194
chr19:35729188-35729321	RBP_site_37735	CSTF2T	other	KMT2B	m6A	GSE144984	ALKBH5	chr19:35728652-35729194
chr19:35728834-35728868	RBP_site_232499	SRSF1	other	KMT2B	m6A	GSE144984	ALKBH5	chr19:35728652-35729194
chr19:35728992-35729065	RBP_site_514149	DDX54	other	KMT2B	m6A	GSE144984	ALKBH5	chr19:35728652-35729194
chr19:35728825-35728847	RBP_site_736981	DDX54	other	KMT2B	m6A	GSE144984	ALKBH5	chr19:35728652-35729194
chr19:35728819-35728857	RBP_site_232499	LIN28	other	KMT2B	m6A	GSE144984	ALKBH5	chr19:35728652-35729194
chr19:35729192-35729249	RBP_site_37735	DDX24	other	KMT2B	m6A	GSE144984	ALKBH5	chr19:35728652-35729194
chr19:35728815-35728889	RBP_site_405589	MOV10	other	KMT2B	m6A	GSE144984	ALKBH5	chr19:35728652-35729194
chr19:35728816-35728834	RBP_site_736981	CPSF6	other	KMT2B	m6A	GSE144984	ALKBH5	chr19:35728652-35729194
chr19:35729015-35729077	RBP_site_602529	EIF4A3	other	KMT2B	m6A	GSE144984	ALKBH5	chr19:35728652-35729194
chr19:35729153-35729296	RBP_site_37735	EIF4A3	other	KMT2B	m6A	GSE144984	ALKBH5	chr19:35728652-35729194
chr19:35728775-35728886	RBP_site_405589	CSTF2T	other	KMT2B	m6A	GSE144984	ALKBH5	chr19:35728652-35729194
chr19:35728849-35728882	RBP_site_405589	PPIG	other	KMT2B	m6A	GSE144984	ALKBH5	chr19:35728652-35729194
chr19:35729012-35729052	RBP_site_514149	PPIG	other	KMT2B	m6A	GSE144984	ALKBH5	chr19:35728652-35729194
chr19:35728822-35728854	RBP_site_405589	GNL3	other	KMT2B	m6A	GSE144984	ALKBH5	chr19:35728652-35729194
chr19:35729176-35729204	RBP_site_37735	ELAVL1	reader	KMT2B	m6A	GSE144984	ALKBH5	chr19:35728652-35729194
chr19:35728990-35729032	RBP_site_514149	ELAVL1	reader	KMT2B	m6A	GSE144984	ALKBH5	chr19:35728652-35729194
chr19:35729016-35729040	RBP_site_514149	HNRNPA2B1	reader	KMT2B	m6A	GSE144984	ALKBH5	chr19:35728652-35729194
chr19:35728813-35728854	RBP_site_405589	ELAVL1	reader	KMT2B	m6A	GSE144984	ALKBH5	chr19:35728652-35729194
chr19:35729001-35729034	RBP_site_514149	IGF2BP1	reader	KMT2B	m6A	GSE144984	ALKBH5	chr19:35728652-35729194
chr19:35728838-35728858	RBP_site_232499	IGF2BP2	reader	KMT2B	m6A	GSE144984	ALKBH5	chr19:35728652-35729194
chr19:35729182-35729204	RBP_site_37735	YTHDF1	reader	KMT2B	m6A	GSE144984	ALKBH5	chr19:35728652-35729194
chr19:35728838-35728858	RBP_site_405589	IGF2BP2	reader	KMT2B	m6A	GSE144984	ALKBH5	chr19:35728652-35729194
chr19:35728813-35728854	RBP_site_736981	ELAVL1	reader	KMT2B	m6A	GSE144984	ALKBH5	chr19:35728652-35729194
chr19:35728813-35728854	RBP_site_232499	ELAVL1	reader	KMT2B	m6A	GSE144984	ALKBH5	chr19:35728652-35729194
chr19:35728993-35729039	RBP_site_514149	IGF2BP2	reader	KMT2B	m6A	GSE144984	ALKBH5	chr19:35728652-35729194
chr12:112229708-112229761	RBP_site_764294	TRA2A	other	HECTD4	m6A	GSE144984	ALKBH5	chr12:112229734-112230007
chr12:112229782-112229816	RBP_site_514710	ATXN2	other	HECTD4	m6A	GSE144984	ALKBH5	chr12:112229734-112230007
chr12:112229693-112229768	RBP_site_764294	ZNF622	other	HECTD4	m6A	GSE144984	ALKBH5	chr12:112229734-112230007
chr12:112229697-112229879	RBP_site_69648	CSTF2T	other	HECTD4	m6A	GSE144984	ALKBH5	chr12:112229734-112230007
chr12:112229697-112229879	RBP_site_764294	CSTF2T	other	HECTD4	m6A	GSE144984	ALKBH5	chr12:112229734-112230007
chr12:112229782-112229816	RBP_site_69648	ATXN2	other	HECTD4	m6A	GSE144984	ALKBH5	chr12:112229734-112230007
chr12:112229718-112229770	RBP_site_764294	BUD13	other	HECTD4	m6A	GSE144984	ALKBH5	chr12:112229734-112230007
chr12:112229759-112229806	RBP_site_514710	BCCIP	other	HECTD4	m6A	GSE144984	ALKBH5	chr12:112229734-112230007
chr12:112229759-112229806	RBP_site_69648	BCCIP	other	HECTD4	m6A	GSE144984	ALKBH5	chr12:112229734-112230007
chr12:112229697-112229879	RBP_site_514710	CSTF2T	other	HECTD4	m6A	GSE144984	ALKBH5	chr12:112229734-112230007
chr12:112229695-112229780	RBP_site_764294	EIF4A3	other	HECTD4	m6A	GSE144984	ALKBH5	chr12:112229734-112230007
chr11:65629349-65629407	RBP_site_174738	AGO1-4	other	PCNX3	m6A	GSE144984	ALKBH5	chr11:65629361-65629566
chr11:65629519-65629600	RBP_site_465652	DDX24	other	PCNX3	m6A	GSE144984	ALKBH5	chr11:65629361-65629566
chr11:65629520-65629726	RBP_site_465652	CSTF2T	other	PCNX3	m6A	GSE144984	ALKBH5	chr11:65629361-65629566
chr11:65629397-65629415	RBP_site_356150	EIF4A3	other	PCNX3	m6A	GSE144984	ALKBH5	chr11:65629361-65629566
chr11:65629366-65629420	RBP_site_356150	DDX24	other	PCNX3	m6A	GSE144984	ALKBH5	chr11:65629361-65629566
chr11:65629397-65629415	RBP_site_174738	EIF4A3	other	PCNX3	m6A	GSE144984	ALKBH5	chr11:65629361-65629566
chr11:65629371-65629415	RBP_site_174738	DDX55	other	PCNX3	m6A	GSE144984	ALKBH5	chr11:65629361-65629566
chr11:65629366-65629416	RBP_site_174738	GEMIN5	other	PCNX3	m6A	GSE144984	ALKBH5	chr11:65629361-65629566
chr11:65629366-65629420	RBP_site_174738	DDX24	other	PCNX3	m6A	GSE144984	ALKBH5	chr11:65629361-65629566
chr11:65629375-65629406	RBP_site_174738	CPSF6	other	PCNX3	m6A	GSE144984	ALKBH5	chr11:65629361-65629566
chr11:65629519-65629736	RBP_site_465652	EIF4A3	other	PCNX3	m6A	GSE144984	ALKBH5	chr11:65629361-65629566
chr11:65629394-65629412	RBP_site_356150	SND1	other	PCNX3	m6A	GSE144984	ALKBH5	chr11:65629361-65629566
chr11:65629371-65629415	RBP_site_356150	DDX55	other	PCNX3	m6A	GSE144984	ALKBH5	chr11:65629361-65629566
chr11:65629366-65629416	RBP_site_356150	GEMIN5	other	PCNX3	m6A	GSE144984	ALKBH5	chr11:65629361-65629566
chr11:65629367-65629416	RBP_site_356150	DDX54	other	PCNX3	m6A	GSE144984	ALKBH5	chr11:65629361-65629566
chr11:65629395-65629413	RBP_site_356150	ZNF184	other	PCNX3	m6A	GSE144984	ALKBH5	chr11:65629361-65629566
chr11:65629367-65629416	RBP_site_174738	DDX54	other	PCNX3	m6A	GSE144984	ALKBH5	chr11:65629361-65629566
chr11:65629394-65629412	RBP_site_174738	SND1	other	PCNX3	m6A	GSE144984	ALKBH5	chr11:65629361-65629566
chr11:65629395-65629413	RBP_site_174738	ZNF184	other	PCNX3	m6A	GSE144984	ALKBH5	chr11:65629361-65629566
chr11:65629390-65629408	RBP_site_174738	IGF2BP2	reader	PCNX3	m6A	GSE144984	ALKBH5	chr11:65629361-65629566
chr11:65629405-65629417	RBP_site_356150	YTHDC1	reader	PCNX3	m6A	GSE144984	ALKBH5	chr11:65629361-65629566
chr11:65629406-65629418	RBP_site_356150	YTHDF1	reader	PCNX3	m6A	GSE144984	ALKBH5	chr11:65629361-65629566
chr11:65629563-65629617	RBP_site_465652	ELAVL1	reader	PCNX3	m6A	GSE144984	ALKBH5	chr11:65629361-65629566
chr6:89725253-89725398	RBP_site_766690	EIF4A3	other	MDN1	m6A	GSE144984	ALKBH5	chr6:89725281-89725506
chr6:89725329-89725366	RBP_site_766690	SRSF1	other	MDN1	m6A	GSE144984	ALKBH5	chr6:89725281-89725506
chr6:89725228-89725378	RBP_site_70679	CSTF2T	other	MDN1	m6A	GSE144984	ALKBH5	chr6:89725281-89725506
chr6:89725363-89725393	RBP_site_766690	SF3A3	other	MDN1	m6A	GSE144984	ALKBH5	chr6:89725281-89725506
chr6:89725228-89725378	RBP_site_766690	CSTF2T	other	MDN1	m6A	GSE144984	ALKBH5	chr6:89725281-89725506
chr6:89725331-89725376	RBP_site_766690	MSI2	other	MDN1	m6A	GSE144984	ALKBH5	chr6:89725281-89725506
chr6:89725237-89725285	RBP_site_70679	IGF2BP2	reader	MDN1	m6A	GSE144984	ALKBH5	chr6:89725281-89725506
chr11:108243967-108243987	RBP_site_298261	NUDT21	other	ATM	m6A	GSE144984	ALKBH5	chr11:108243816-108244049
chr11:108244024-108244079	RBP_site_474384	AGO1-4	other	ATM	m6A	GSE144984	ALKBH5	chr11:108243816-108244049
chr11:108243988-108244004	RBP_site_775077	U2AF2	other	ATM	m6A	GSE144984	ALKBH5	chr11:108243816-108244049
chr11:108244026-108244088	RBP_site_474384	EIF4A3	other	ATM	m6A	GSE144984	ALKBH5	chr11:108243816-108244049
chr11:108243973-108244048	RBP_site_298261	ZNF622	other	ATM	m6A	GSE144984	ALKBH5	chr11:108243816-108244049
chr11:108243961-108243988	RBP_site_298261	U2AF2	other	ATM	m6A	GSE144984	ALKBH5	chr11:108243816-108244049
chr11:108244000-108244063	RBP_site_474384	DDX54	other	ATM	m6A	GSE144984	ALKBH5	chr11:108243816-108244049
chr11:108244026-108244088	RBP_site_138603	EIF4A3	other	ATM	m6A	GSE144984	ALKBH5	chr11:108243816-108244049
chr11:108244044-108244075	RBP_site_474384	PPIG	other	ATM	m6A	GSE144984	ALKBH5	chr11:108243816-108244049
chr11:108243954-108243989	RBP_site_298261	GTF2F1	other	ATM	m6A	GSE144984	ALKBH5	chr11:108243816-108244049
chr11:108244046-108244066	RBP_site_474384	CNBP	other	ATM	m6A	GSE144984	ALKBH5	chr11:108243816-108244049
chr11:108243973-108244048	RBP_site_775077	ZNF622	other	ATM	m6A	GSE144984	ALKBH5	chr11:108243816-108244049
chr11:108244023-108244067	RBP_site_474384	IGF2BP2	reader	ATM	m6A	GSE144984	ALKBH5	chr11:108243816-108244049
chr6:147278105-147278209	RBP_site_413693	DDX24	other	STXBP5	m6A	GSE144984	ALKBH5	chr6:147277915-147278160
chr6:147278122-147278234	RBP_site_284631	RBM47	other	STXBP5	m6A	GSE144984	ALKBH5	chr6:147277915-147278160
chr6:147278078-147278209	RBP_site_284631	GRWD1	other	STXBP5	m6A	GSE144984	ALKBH5	chr6:147277915-147278160
chr6:147278088-147278117	RBP_site_413693	EIF4A3	other	STXBP5	m6A	GSE144984	ALKBH5	chr6:147277915-147278160
chr6:147278149-147278183	RBP_site_284631	DDX54	other	STXBP5	m6A	GSE144984	ALKBH5	chr6:147277915-147278160
chr6:147278122-147278234	RBP_site_428933	RBM47	other	STXBP5	m6A	GSE144984	ALKBH5	chr6:147277915-147278160
chr6:147278101-147278149	RBP_site_413693	DDX54	other	STXBP5	m6A	GSE144984	ALKBH5	chr6:147277915-147278160
chr6:147278142-147278208	RBP_site_284631	EIF4A3	other	STXBP5	m6A	GSE144984	ALKBH5	chr6:147277915-147278160
chr6:147278078-147278209	RBP_site_413693	GRWD1	other	STXBP5	m6A	GSE144984	ALKBH5	chr6:147277915-147278160
chr6:147278142-147278208	RBP_site_428933	EIF4A3	other	STXBP5	m6A	GSE144984	ALKBH5	chr6:147277915-147278160
chr6:147278105-147278209	RBP_site_428933	DDX24	other	STXBP5	m6A	GSE144984	ALKBH5	chr6:147277915-147278160
chr6:147278080-147278122	RBP_site_413693	PPIG	other	STXBP5	m6A	GSE144984	ALKBH5	chr6:147277915-147278160
chr6:147278105-147278209	RBP_site_284631	DDX24	other	STXBP5	m6A	GSE144984	ALKBH5	chr6:147277915-147278160
chr6:147278078-147278209	RBP_site_428933	GRWD1	other	STXBP5	m6A	GSE144984	ALKBH5	chr6:147277915-147278160
chr6:147278102-147278127	RBP_site_413693	IGF2BP2	reader	STXBP5	m6A	GSE144984	ALKBH5	chr6:147277915-147278160
chr15:28238628-28238768	RBP_site_762295	EIF4A3	other	HERC2	m6A	GSE144984	ALKBH5	chr15:28238703-28238919
chr15:28238670-28238736	RBP_site_259920	CSTF2T	other	HERC2	m6A	GSE144984	ALKBH5	chr15:28238703-28238919
chr15:28238670-28238709	RBP_site_259920	FUS	other	HERC2	m6A	GSE144984	ALKBH5	chr15:28238703-28238919
chr15:28238628-28238768	RBP_site_378826	EIF4A3	other	HERC2	m6A	GSE144984	ALKBH5	chr15:28238703-28238919
chr15:28238628-28238768	RBP_site_259920	EIF4A3	other	HERC2	m6A	GSE144984	ALKBH5	chr15:28238703-28238919
chr15:28238702-28238764	RBP_site_762295	U2AF2	other	HERC2	m6A	GSE144984	ALKBH5	chr15:28238703-28238919
chr15:28238617-28238706	RBP_site_378826	ZNF622	other	HERC2	m6A	GSE144984	ALKBH5	chr15:28238703-28238919
chr15:28238628-28238768	RBP_site_393375	EIF4A3	other	HERC2	m6A	GSE144984	ALKBH5	chr15:28238703-28238919
chr15:28238617-28238706	RBP_site_393375	ZNF622	other	HERC2	m6A	GSE144984	ALKBH5	chr15:28238703-28238919
chr15:28238670-28238709	RBP_site_393375	FUS	other	HERC2	m6A	GSE144984	ALKBH5	chr15:28238703-28238919
chr15:28238617-28238706	RBP_site_259920	ZNF622	other	HERC2	m6A	GSE144984	ALKBH5	chr15:28238703-28238919
chr15:28238696-28238721	RBP_site_259920	GNL3	other	HERC2	m6A	GSE144984	ALKBH5	chr15:28238703-28238919
chr15:28238628-28238768	RBP_site_541542	EIF4A3	other	HERC2	m6A	GSE144984	ALKBH5	chr15:28238703-28238919
chr15:28238685-28238716	RBP_site_259920	ZNF184	other	HERC2	m6A	GSE144984	ALKBH5	chr15:28238703-28238919
chr15:28238670-28238736	RBP_site_393375	CSTF2T	other	HERC2	m6A	GSE144984	ALKBH5	chr15:28238703-28238919
chr15:28238617-28238706	RBP_site_541542	ZNF622	other	HERC2	m6A	GSE144984	ALKBH5	chr15:28238703-28238919
chr15:28238665-28238728	RBP_site_259920	IGF2BP2	reader	HERC2	m6A	GSE144984	ALKBH5	chr15:28238703-28238919
chr15:28238665-28238728	RBP_site_393375	IGF2BP2	reader	HERC2	m6A	GSE144984	ALKBH5	chr15:28238703-28238919
chrX:53604618-53604834	RBP_site_81514	DDX54	other	HUWE1	m6A	GSE144984	ALKBH5	chrX:53604725-53604947
chrX:53604639-53604821	RBP_site_73165	EIF3H	other	HUWE1	m6A	GSE144984	ALKBH5	chrX:53604725-53604947
chrX:53604806-53604826	RBP_site_456898	HNRNPK	other	HUWE1	m6A	GSE144984	ALKBH5	chrX:53604725-53604947
chrX:53604781-53604807	RBP_site_73165	ACIN1	other	HUWE1	m6A	GSE144984	ALKBH5	chrX:53604725-53604947
chrX:53604639-53604821	RBP_site_456898	EIF3H	other	HUWE1	m6A	GSE144984	ALKBH5	chrX:53604725-53604947
chrX:53604779-53604799	RBP_site_73165	FUS	other	HUWE1	m6A	GSE144984	ALKBH5	chrX:53604725-53604947
chrX:53604709-53604737	RBP_site_81514	SF3A3	other	HUWE1	m6A	GSE144984	ALKBH5	chrX:53604725-53604947
chrX:53604639-53604821	RBP_site_81514	EIF3H	other	HUWE1	m6A	GSE144984	ALKBH5	chrX:53604725-53604947
chrX:53604803-53604828	RBP_site_456898	EWSR1	other	HUWE1	m6A	GSE144984	ALKBH5	chrX:53604725-53604947
chrX:53604776-53604836	RBP_site_456898	AGO1-4	other	HUWE1	m6A	GSE144984	ALKBH5	chrX:53604725-53604947
chrX:53604803-53604828	RBP_site_456898	GNL3	other	HUWE1	m6A	GSE144984	ALKBH5	chrX:53604725-53604947
chrX:53604618-53604834	RBP_site_456898	DDX54	other	HUWE1	m6A	GSE144984	ALKBH5	chrX:53604725-53604947
chrX:53604716-53604792	RBP_site_73165	PCBP2	other	HUWE1	m6A	GSE144984	ALKBH5	chrX:53604725-53604947
chrX:53604636-53604740	RBP_site_81514	RPS3	other	HUWE1	m6A	GSE144984	ALKBH5	chrX:53604725-53604947
chrX:53604692-53604746	RBP_site_81514	TARDBP	other	HUWE1	m6A	GSE144984	ALKBH5	chrX:53604725-53604947
chrX:53604618-53604834	RBP_site_73165	DDX54	other	HUWE1	m6A	GSE144984	ALKBH5	chrX:53604725-53604947
chrX:53604711-53604748	RBP_site_81514	SRSF9	other	HUWE1	m6A	GSE144984	ALKBH5	chrX:53604725-53604947
chrX:53604664-53604747	RBP_site_81514	EIF4A3	other	HUWE1	m6A	GSE144984	ALKBH5	chrX:53604725-53604947
chrX:53604702-53604759	RBP_site_81514	GRWD1	other	HUWE1	m6A	GSE144984	ALKBH5	chrX:53604725-53604947
chrX:53604794-53604827	RBP_site_456898	UPF1	other	HUWE1	m6A	GSE144984	ALKBH5	chrX:53604725-53604947
chrX:53604767-53604810	RBP_site_73165	CDC40	other	HUWE1	m6A	GSE144984	ALKBH5	chrX:53604725-53604947
chrX:53604776-53604836	RBP_site_73165	AGO1-4	other	HUWE1	m6A	GSE144984	ALKBH5	chrX:53604725-53604947
chrX:53604650-53604747	RBP_site_81514	RBM47	other	HUWE1	m6A	GSE144984	ALKBH5	chrX:53604725-53604947
chrX:53604699-53604738	RBP_site_81514	SRSF1	other	HUWE1	m6A	GSE144984	ALKBH5	chrX:53604725-53604947
chrX:53604696-53604727	RBP_site_81514	NUDT21	other	HUWE1	m6A	GSE144984	ALKBH5	chrX:53604725-53604947
chrX:53604659-53604733	RBP_site_81514	DDX24	other	HUWE1	m6A	GSE144984	ALKBH5	chrX:53604725-53604947
chrX:53604766-53604785	RBP_site_73165	IGF2BP2	reader	HUWE1	m6A	GSE144984	ALKBH5	chrX:53604725-53604947
chrX:53604767-53604831	RBP_site_456898	IGF2BP1	reader	HUWE1	m6A	GSE144984	ALKBH5	chrX:53604725-53604947
chrX:53604769-53604789	RBP_site_73165	YTHDF1	reader	HUWE1	m6A	GSE144984	ALKBH5	chrX:53604725-53604947
chrX:53604701-53604798	RBP_site_81514	ELAVL1	reader	HUWE1	m6A	GSE144984	ALKBH5	chrX:53604725-53604947
chrX:53604767-53604831	RBP_site_73165	IGF2BP1	reader	HUWE1	m6A	GSE144984	ALKBH5	chrX:53604725-53604947
chrX:53604701-53604798	RBP_site_73165	ELAVL1	reader	HUWE1	m6A	GSE144984	ALKBH5	chrX:53604725-53604947
chr6:89683190-89683231	RBP_site_533849	GRWD1	other	MDN1	m6A	GSE144984	ALKBH5	chr6:89683211-89683414
chr6:89683141-89683315	RBP_site_486466	EIF4A3	other	MDN1	m6A	GSE144984	ALKBH5	chr6:89683211-89683414
chr6:89683179-89683246	RBP_site_64712	DDX54	other	MDN1	m6A	GSE144984	ALKBH5	chr6:89683211-89683414
chr6:89683187-89683215	RBP_site_533849	CPSF7	other	MDN1	m6A	GSE144984	ALKBH5	chr6:89683211-89683414
chr6:89683195-89683219	RBP_site_533849	NUDT21	other	MDN1	m6A	GSE144984	ALKBH5	chr6:89683211-89683414
chr6:89683226-89683301	RBP_site_208138	CPSF7	other	MDN1	m6A	GSE144984	ALKBH5	chr6:89683211-89683414
chr6:89683141-89683315	RBP_site_208138	EIF4A3	other	MDN1	m6A	GSE144984	ALKBH5	chr6:89683211-89683414
chr6:89683236-89683272	RBP_site_64712	TRA2A	other	MDN1	m6A	GSE144984	ALKBH5	chr6:89683211-89683414
chr6:89683179-89683308	RBP_site_208138	CSTF2T	other	MDN1	m6A	GSE144984	ALKBH5	chr6:89683211-89683414
chr6:89683141-89683315	RBP_site_64712	EIF4A3	other	MDN1	m6A	GSE144984	ALKBH5	chr6:89683211-89683414
chr6:89683141-89683315	RBP_site_533849	EIF4A3	other	MDN1	m6A	GSE144984	ALKBH5	chr6:89683211-89683414
chr6:89683270-89683330	RBP_site_208138	AGO1-4	other	MDN1	m6A	GSE144984	ALKBH5	chr6:89683211-89683414
chr6:89683179-89683308	RBP_site_533849	CSTF2T	other	MDN1	m6A	GSE144984	ALKBH5	chr6:89683211-89683414
chr6:89683179-89683308	RBP_site_64712	CSTF2T	other	MDN1	m6A	GSE144984	ALKBH5	chr6:89683211-89683414
chr6:89683198-89683217	RBP_site_533849	CNBP	other	MDN1	m6A	GSE144984	ALKBH5	chr6:89683211-89683414
chr6:89683179-89683246	RBP_site_533849	DDX54	other	MDN1	m6A	GSE144984	ALKBH5	chr6:89683211-89683414
chr6:89683141-89683315	RBP_site_197707	EIF4A3	other	MDN1	m6A	GSE144984	ALKBH5	chr6:89683211-89683414
chr6:89683226-89683301	RBP_site_64712	CPSF7	other	MDN1	m6A	GSE144984	ALKBH5	chr6:89683211-89683414
chr6:89683190-89683265	RBP_site_533849	IGF2BP2	reader	MDN1	m6A	GSE144984	ALKBH5	chr6:89683211-89683414
chr6:89683270-89683310	RBP_site_208138	ELAVL1	reader	MDN1	m6A	GSE144984	ALKBH5	chr6:89683211-89683414
chr6:89683190-89683265	RBP_site_64712	IGF2BP2	reader	MDN1	m6A	GSE144984	ALKBH5	chr6:89683211-89683414
chr15:63640144-63640290	RBP_site_96845	EIF4A3	other	HERC1	m6A	GSE144984	ALKBH5	chr15:63640287-63640522
chr15:63640313-63640345	RBP_site_129805	SND1	other	HERC1	m6A	GSE144984	ALKBH5	chr15:63640287-63640522
chr15:63640162-63640400	RBP_site_730424	CSTF2T	other	HERC1	m6A	GSE144984	ALKBH5	chr15:63640287-63640522
chr15:63640162-63640400	RBP_site_96845	CSTF2T	other	HERC1	m6A	GSE144984	ALKBH5	chr15:63640287-63640522
chr15:63640144-63640290	RBP_site_84987	EIF4A3	other	HERC1	m6A	GSE144984	ALKBH5	chr15:63640287-63640522
chr15:63640162-63640400	RBP_site_129805	CSTF2T	other	HERC1	m6A	GSE144984	ALKBH5	chr15:63640287-63640522
chr15:63640162-63640400	RBP_site_84987	CSTF2T	other	HERC1	m6A	GSE144984	ALKBH5	chr15:63640287-63640522
chr15:63640347-63640381	RBP_site_730424	EIF4A3	other	HERC1	m6A	GSE144984	ALKBH5	chr15:63640287-63640522
chr15:63640361-63640381	RBP_site_730424	U2AF2	other	HERC1	m6A	GSE144984	ALKBH5	chr15:63640287-63640522
chr15:63640314-63640327	RBP_site_129805	U2AF1	other	HERC1	m6A	GSE144984	ALKBH5	chr15:63640287-63640522
chr15:63640304-63640384	RBP_site_129805	EIF3H	other	HERC1	m6A	GSE144984	ALKBH5	chr15:63640287-63640522
chr15:63640246-63640350	RBP_site_129805	DDX54	other	HERC1	m6A	GSE144984	ALKBH5	chr15:63640287-63640522
chr15:63640304-63640384	RBP_site_730424	EIF3H	other	HERC1	m6A	GSE144984	ALKBH5	chr15:63640287-63640522
chr15:63640292-63640344	RBP_site_129805	IGF2BP1	reader	HERC1	m6A	GSE144984	ALKBH5	chr15:63640287-63640522
chr15:63640312-63640341	RBP_site_129805	IGF2BP2	reader	HERC1	m6A	GSE144984	ALKBH5	chr15:63640287-63640522
chr15:63640344-63640427	RBP_site_730424	EIF3D	reader	HERC1	m6A	GSE144984	ALKBH5	chr15:63640287-63640522
chr15:63640302-63640346	RBP_site_129805	IGF2BP3	reader	HERC1	m6A	GSE144984	ALKBH5	chr15:63640287-63640522
chr1:96777623-96777749	RBP_site_608232	EIF4A3	other	PTBP2	m6A	GSE144984	ALKBH5	chr1:96777477-96777676
chr7:98961314-98961450	RBP_site_650576	CSTF2T	other	TRRAP	m6A	GSE144984	ALKBH5	chr7:98961102-98961375
chr7:98961264-98961325	RBP_site_575798	AGO1-4	other	TRRAP	m6A	GSE144984	ALKBH5	chr7:98961102-98961375
chr7:98961268-98961289	RBP_site_575798	TARDBP	other	TRRAP	m6A	GSE144984	ALKBH5	chr7:98961102-98961375
chr7:98961276-98961333	RBP_site_7401	YBX3	other	TRRAP	m6A	GSE144984	ALKBH5	chr7:98961102-98961375
chr7:98961266-98961285	RBP_site_7401	AGO2	other	TRRAP	m6A	GSE144984	ALKBH5	chr7:98961102-98961375
chr7:98961363-98961379	RBP_site_807393	CPSF6	other	TRRAP	m6A	GSE144984	ALKBH5	chr7:98961102-98961375
chr7:98961306-98961384	RBP_site_807393	DDX54	other	TRRAP	m6A	GSE144984	ALKBH5	chr7:98961102-98961375
chr7:98961266-98961285	RBP_site_575798	AGO2	other	TRRAP	m6A	GSE144984	ALKBH5	chr7:98961102-98961375
chr7:98961202-98961276	RBP_site_575798	CELF2	other	TRRAP	m6A	GSE144984	ALKBH5	chr7:98961102-98961375
chr7:98961324-98961462	RBP_site_756151	AGO2	other	TRRAP	m6A	GSE144984	ALKBH5	chr7:98961102-98961375
chr7:98961266-98961302	RBP_site_575798	EIF4A3	other	TRRAP	m6A	GSE144984	ALKBH5	chr7:98961102-98961375
chr7:98961324-98961462	RBP_site_807393	AGO2	other	TRRAP	m6A	GSE144984	ALKBH5	chr7:98961102-98961375
chr7:98961266-98961302	RBP_site_7401	EIF4A3	other	TRRAP	m6A	GSE144984	ALKBH5	chr7:98961102-98961375
chr7:98961314-98961450	RBP_site_756151	CSTF2T	other	TRRAP	m6A	GSE144984	ALKBH5	chr7:98961102-98961375
chr7:98961279-98961305	RBP_site_7401	CNBP	other	TRRAP	m6A	GSE144984	ALKBH5	chr7:98961102-98961375
chr7:98961314-98961450	RBP_site_807393	CSTF2T	other	TRRAP	m6A	GSE144984	ALKBH5	chr7:98961102-98961375
chr7:98961264-98961325	RBP_site_7401	AGO1-4	other	TRRAP	m6A	GSE144984	ALKBH5	chr7:98961102-98961375
chr7:98961346-98961377	RBP_site_807393	FXR2	other	TRRAP	m6A	GSE144984	ALKBH5	chr7:98961102-98961375
chr7:98961277-98961299	RBP_site_7401	CPSF6	other	TRRAP	m6A	GSE144984	ALKBH5	chr7:98961102-98961375
chr7:98961324-98961462	RBP_site_650576	AGO2	other	TRRAP	m6A	GSE144984	ALKBH5	chr7:98961102-98961375
chr7:98961274-98961297	RBP_site_7401	CPSF7	other	TRRAP	m6A	GSE144984	ALKBH5	chr7:98961102-98961375
chr7:98961268-98961289	RBP_site_7401	TARDBP	other	TRRAP	m6A	GSE144984	ALKBH5	chr7:98961102-98961375
chr7:98961228-98961277	RBP_site_575798	FTO	eraser	TRRAP	m6A	GSE144984	ALKBH5	chr7:98961102-98961375
chr7:98961323-98961376	RBP_site_807393	IGF2BP3	reader	TRRAP	m6A	GSE144984	ALKBH5	chr7:98961102-98961375
chr15:61929500-61929750	RBP_site_720133	EIF4A3	other	VPS13C	m6A	GSE144984	ALKBH5	chr15:61929666-61929894
chr15:61929500-61929750	RBP_site_643501	EIF4A3	other	VPS13C	m6A	GSE144984	ALKBH5	chr15:61929666-61929894
chr15:61929717-61929747	RBP_site_218452	PTBP1	other	VPS13C	m6A	GSE144984	ALKBH5	chr15:61929666-61929894
chr15:61929738-61929748	RBP_site_218452	EIF3H	other	VPS13C	m6A	GSE144984	ALKBH5	chr15:61929666-61929894
chr15:61929659-61929705	RBP_site_643501	PTBP1	other	VPS13C	m6A	GSE144984	ALKBH5	chr15:61929666-61929894
chr15:61929727-61929749	RBP_site_218452	SND1	other	VPS13C	m6A	GSE144984	ALKBH5	chr15:61929666-61929894
chr15:61929638-61929722	RBP_site_303290	DDX54	other	VPS13C	m6A	GSE144984	ALKBH5	chr15:61929666-61929894
chr15:61929500-61929750	RBP_site_218452	EIF4A3	other	VPS13C	m6A	GSE144984	ALKBH5	chr15:61929666-61929894
chr15:61929638-61929722	RBP_site_643501	DDX54	other	VPS13C	m6A	GSE144984	ALKBH5	chr15:61929666-61929894
chr15:61929659-61929705	RBP_site_303290	PTBP1	other	VPS13C	m6A	GSE144984	ALKBH5	chr15:61929666-61929894
chr15:61929500-61929750	RBP_site_762945	EIF4A3	other	VPS13C	m6A	GSE144984	ALKBH5	chr15:61929666-61929894
chr15:61929500-61929750	RBP_site_303290	EIF4A3	other	VPS13C	m6A	GSE144984	ALKBH5	chr15:61929666-61929894
chr2:61203151-61203212	RBP_site_588586	AGO1-4	other	USP34	m6A	GSE144984	ALKBH5	chr2:61203195-61203403
chr2:61203137-61203258	RBP_site_588586	EIF4A3	other	USP34	m6A	GSE144984	ALKBH5	chr2:61203195-61203403
chr14:71046977-71047105	RBP_site_424568	EIF4A3	other	PCNX1	m6A	GSE144984	ALKBH5	chr14:71046874-71047073
chr14:71046977-71047105	RBP_site_121666	EIF4A3	other	PCNX1	m6A	GSE144984	ALKBH5	chr14:71046874-71047073
chr14:71047011-71047088	RBP_site_205109	RBM47	other	PCNX1	m6A	GSE144984	ALKBH5	chr14:71046874-71047073
chr14:71047029-71047076	RBP_site_205109	AGO2	other	PCNX1	m6A	GSE144984	ALKBH5	chr14:71046874-71047073
chr14:71046989-71047014	RBP_site_528028	EWSR1	other	PCNX1	m6A	GSE144984	ALKBH5	chr14:71046874-71047073
chr14:71047023-71047078	RBP_site_121666	PTBP1	other	PCNX1	m6A	GSE144984	ALKBH5	chr14:71046874-71047073
chr14:71047026-71047062	RBP_site_121666	CSTF2T	other	PCNX1	m6A	GSE144984	ALKBH5	chr14:71046874-71047073
chr14:71047023-71047078	RBP_site_205109	PTBP1	other	PCNX1	m6A	GSE144984	ALKBH5	chr14:71046874-71047073
chr14:71046977-71047105	RBP_site_528028	EIF4A3	other	PCNX1	m6A	GSE144984	ALKBH5	chr14:71046874-71047073
chr14:71047029-71047076	RBP_site_121666	AGO2	other	PCNX1	m6A	GSE144984	ALKBH5	chr14:71046874-71047073
chr14:71047050-71047089	RBP_site_121666	TARDBP	other	PCNX1	m6A	GSE144984	ALKBH5	chr14:71046874-71047073
chr14:71047050-71047089	RBP_site_205109	TARDBP	other	PCNX1	m6A	GSE144984	ALKBH5	chr14:71046874-71047073
chr14:71047042-71047069	RBP_site_121666	NUDT21	other	PCNX1	m6A	GSE144984	ALKBH5	chr14:71046874-71047073
chr14:71047011-71047088	RBP_site_121666	RBM47	other	PCNX1	m6A	GSE144984	ALKBH5	chr14:71046874-71047073
chr14:71046977-71047011	RBP_site_528028	WDR33	other	PCNX1	m6A	GSE144984	ALKBH5	chr14:71046874-71047073
chr14:71047037-71047058	RBP_site_121666	HNRNPC	other	PCNX1	m6A	GSE144984	ALKBH5	chr14:71046874-71047073
chr14:71046977-71047105	RBP_site_205109	EIF4A3	other	PCNX1	m6A	GSE144984	ALKBH5	chr14:71046874-71047073
chr14:71047044-71047076	RBP_site_121666	IGF2BP3	reader	PCNX1	m6A	GSE144984	ALKBH5	chr14:71046874-71047073
chr14:71047044-71047076	RBP_site_205109	IGF2BP3	reader	PCNX1	m6A	GSE144984	ALKBH5	chr14:71046874-71047073
chr4:122349907-122350034	RBP_site_400641	CSTF2T	other	KIAA1109	m6A	GSE144984	ALKBH5	chr4:122349786-122349993
chr4:122349960-122350000	RBP_site_344373	RBM47	other	KIAA1109	m6A	GSE144984	ALKBH5	chr4:122349786-122349993
chr4:122349913-122350113	RBP_site_459425	AGO1-4	other	KIAA1109	m6A	GSE144984	ALKBH5	chr4:122349786-122349993
chr4:122349960-122350000	RBP_site_459425	RBM47	other	KIAA1109	m6A	GSE144984	ALKBH5	chr4:122349786-122349993
chr4:122349913-122350113	RBP_site_639194	AGO1-4	other	KIAA1109	m6A	GSE144984	ALKBH5	chr4:122349786-122349993
chr4:122349969-122349993	RBP_site_459425	DDX54	other	KIAA1109	m6A	GSE144984	ALKBH5	chr4:122349786-122349993
chr4:122349907-122350034	RBP_site_344373	CSTF2T	other	KIAA1109	m6A	GSE144984	ALKBH5	chr4:122349786-122349993
chr4:122349907-122349942	RBP_site_400641	AGO2	other	KIAA1109	m6A	GSE144984	ALKBH5	chr4:122349786-122349993
chr4:122349986-122350036	RBP_site_639194	EIF4A3	other	KIAA1109	m6A	GSE144984	ALKBH5	chr4:122349786-122349993
chr4:122349913-122350113	RBP_site_344373	AGO1-4	other	KIAA1109	m6A	GSE144984	ALKBH5	chr4:122349786-122349993
chr4:122349907-122350034	RBP_site_459425	CSTF2T	other	KIAA1109	m6A	GSE144984	ALKBH5	chr4:122349786-122349993
chr4:122349913-122350113	RBP_site_400641	AGO1-4	other	KIAA1109	m6A	GSE144984	ALKBH5	chr4:122349786-122349993
chr4:122349951-122349978	RBP_site_344373	IGF2BP2	reader	KIAA1109	m6A	GSE144984	ALKBH5	chr4:122349786-122349993
chr4:122349992-122350041	RBP_site_639194	IGF2BP1	reader	KIAA1109	m6A	GSE144984	ALKBH5	chr4:122349786-122349993
chr4:122349932-122349978	RBP_site_344373	IGF2BP3	reader	KIAA1109	m6A	GSE144984	ALKBH5	chr4:122349786-122349993
chr4:122349951-122349978	RBP_site_459425	IGF2BP2	reader	KIAA1109	m6A	GSE144984	ALKBH5	chr4:122349786-122349993
chr4:122349932-122349978	RBP_site_459425	IGF2BP3	reader	KIAA1109	m6A	GSE144984	ALKBH5	chr4:122349786-122349993
chr5:177531324-177531458	RBP_site_221247	CSTF2T	other	FAM193B	m6A	GSE144984	ALKBH5	chr5:177531339-177531578
chr5:177531344-177531410	RBP_site_221247	DDX54	other	FAM193B	m6A	GSE144984	ALKBH5	chr5:177531339-177531578
chr5:177531375-177531407	RBP_site_221247	SRSF7	other	FAM193B	m6A	GSE144984	ALKBH5	chr5:177531339-177531578
chr5:177531480-177531500	RBP_site_76501	CPSF6	other	FAM193B	m6A	GSE144984	ALKBH5	chr5:177531339-177531578
chr5:177531449-177531502	RBP_site_76501	EIF4A3	other	FAM193B	m6A	GSE144984	ALKBH5	chr5:177531339-177531578
chr5:177531374-177531419	RBP_site_221247	SF3B1	other	FAM193B	m6A	GSE144984	ALKBH5	chr5:177531339-177531578
chr1:12358458-12358597	RBP_site_65148	EIF4A3	other	VPS13D	m6A	GSE144984	ALKBH5	chr1:12358343-12358547
chr1:12358505-12358594	RBP_site_65148	DDX24	other	VPS13D	m6A	GSE144984	ALKBH5	chr1:12358343-12358547
chr1:19115469-19115579	RBP_site_271567	DDX54	other	UBR4	m6A	GSE144984	ALKBH5	chr1:19115567-19115766
chr1:19115400-19115603	RBP_site_271567	CSTF2T	other	UBR4	m6A	GSE144984	ALKBH5	chr1:19115567-19115766
chr1:19115400-19115603	RBP_site_472793	CSTF2T	other	UBR4	m6A	GSE144984	ALKBH5	chr1:19115567-19115766
chr1:19115400-19115603	RBP_site_98160	CSTF2T	other	UBR4	m6A	GSE144984	ALKBH5	chr1:19115567-19115766
chr1:19115558-19115597	RBP_site_97532	TRA2A	other	UBR4	m6A	GSE144984	ALKBH5	chr1:19115567-19115766
chr1:19115488-19115637	RBP_site_271567	EIF4A3	other	UBR4	m6A	GSE144984	ALKBH5	chr1:19115567-19115766
chr1:19115469-19115579	RBP_site_98160	DDX54	other	UBR4	m6A	GSE144984	ALKBH5	chr1:19115567-19115766
chr1:19115488-19115637	RBP_site_97532	EIF4A3	other	UBR4	m6A	GSE144984	ALKBH5	chr1:19115567-19115766
chr1:19115469-19115579	RBP_site_299260	DDX54	other	UBR4	m6A	GSE144984	ALKBH5	chr1:19115567-19115766
chr1:19115488-19115637	RBP_site_98160	EIF4A3	other	UBR4	m6A	GSE144984	ALKBH5	chr1:19115567-19115766
chr1:19115563-19115594	RBP_site_97532	AIFM1	other	UBR4	m6A	GSE144984	ALKBH5	chr1:19115567-19115766
chr1:19115538-19115608	RBP_site_97532	FXR2	other	UBR4	m6A	GSE144984	ALKBH5	chr1:19115567-19115766
chr1:19115589-19115609	RBP_site_97532	ACIN1	other	UBR4	m6A	GSE144984	ALKBH5	chr1:19115567-19115766
chr1:19115400-19115603	RBP_site_299260	CSTF2T	other	UBR4	m6A	GSE144984	ALKBH5	chr1:19115567-19115766
chr1:19115488-19115637	RBP_site_299260	EIF4A3	other	UBR4	m6A	GSE144984	ALKBH5	chr1:19115567-19115766
chr1:19115400-19115603	RBP_site_97532	CSTF2T	other	UBR4	m6A	GSE144984	ALKBH5	chr1:19115567-19115766
chr1:19115550-19115617	RBP_site_97532	IGF2BP2	reader	UBR4	m6A	GSE144984	ALKBH5	chr1:19115567-19115766
chr18:9557286-9557368	RBP_site_50684	FXR2	other	PPP4R1	m6A	GSE144984	ALKBH5	chr18:9557313-9557560
chr18:9557234-9557386	RBP_site_674237	EIF4A3	other	PPP4R1	m6A	GSE144984	ALKBH5	chr18:9557313-9557560
chr18:9557364-9557388	RBP_site_674237	MOV10	other	PPP4R1	m6A	GSE144984	ALKBH5	chr18:9557313-9557560
chr18:9557286-9557368	RBP_site_674237	FXR2	other	PPP4R1	m6A	GSE144984	ALKBH5	chr18:9557313-9557560
chr18:9557234-9557386	RBP_site_50684	EIF4A3	other	PPP4R1	m6A	GSE144984	ALKBH5	chr18:9557313-9557560
chr18:9557290-9557326	RBP_site_50684	AGO2	other	PPP4R1	m6A	GSE144984	ALKBH5	chr18:9557313-9557560
chr18:9557292-9557330	RBP_site_50684	CPSF7	other	PPP4R1	m6A	GSE144984	ALKBH5	chr18:9557313-9557560
chr18:9557234-9557365	RBP_site_50684	RBM47	other	PPP4R1	m6A	GSE144984	ALKBH5	chr18:9557313-9557560
chr18:9557342-9557368	RBP_site_674237	CPSF4	other	PPP4R1	m6A	GSE144984	ALKBH5	chr18:9557313-9557560
chr18:9557342-9557380	RBP_site_674237	CPSF7	other	PPP4R1	m6A	GSE144984	ALKBH5	chr18:9557313-9557560
chr18:9557346-9557384	RBP_site_674237	FIP1L1	other	PPP4R1	m6A	GSE144984	ALKBH5	chr18:9557313-9557560
chr18:9557317-9557375	RBP_site_674237	IGF2BP2	reader	PPP4R1	m6A	GSE144984	ALKBH5	chr18:9557313-9557560
chr1:19112722-19112748	RBP_site_424690	NPM1	other	UBR4	m6A	GSE144984	ALKBH5	chr1:19112735-19112951
chr1:19112679-19112799	RBP_site_401127	RBM47	other	UBR4	m6A	GSE144984	ALKBH5	chr1:19112735-19112951
chr1:19112632-19112761	RBP_site_628167	EIF4A3	other	UBR4	m6A	GSE144984	ALKBH5	chr1:19112735-19112951
chr1:19112705-19112744	RBP_site_424690	AIFM1	other	UBR4	m6A	GSE144984	ALKBH5	chr1:19112735-19112951
chr1:19112785-19112823	RBP_site_186870	RANGAP1	other	UBR4	m6A	GSE144984	ALKBH5	chr1:19112735-19112951
chr1:19112684-19112757	RBP_site_424690	GRWD1	other	UBR4	m6A	GSE144984	ALKBH5	chr1:19112735-19112951
chr1:19112722-19112775	RBP_site_424690	NUDT21	other	UBR4	m6A	GSE144984	ALKBH5	chr1:19112735-19112951
chr1:19112724-19112748	RBP_site_424690	SLTM	other	UBR4	m6A	GSE144984	ALKBH5	chr1:19112735-19112951
chr1:19112543-19112830	RBP_site_85931	DDX54	other	UBR4	m6A	GSE144984	ALKBH5	chr1:19112735-19112951
chr1:19112751-19112808	RBP_site_186870	BCCIP	other	UBR4	m6A	GSE144984	ALKBH5	chr1:19112735-19112951
chr1:19112772-19112826	RBP_site_186870	ZNF184	other	UBR4	m6A	GSE144984	ALKBH5	chr1:19112735-19112951
chr1:19112816-19112840	RBP_site_85931	CPSF6	other	UBR4	m6A	GSE144984	ALKBH5	chr1:19112735-19112951
chr1:19112769-19112783	RBP_site_401127	EIF3H	other	UBR4	m6A	GSE144984	ALKBH5	chr1:19112735-19112951
chr1:19112709-19112763	RBP_site_424690	TNRC6A	other	UBR4	m6A	GSE144984	ALKBH5	chr1:19112735-19112951
chr1:19112786-19112809	RBP_site_186870	SRSF9	other	UBR4	m6A	GSE144984	ALKBH5	chr1:19112735-19112951
chr1:19112543-19112830	RBP_site_186870	DDX54	other	UBR4	m6A	GSE144984	ALKBH5	chr1:19112735-19112951
chr1:19112817-19112903	RBP_site_85931	GPKOW	other	UBR4	m6A	GSE144984	ALKBH5	chr1:19112735-19112951
chr1:19112543-19112830	RBP_site_336957	DDX54	other	UBR4	m6A	GSE144984	ALKBH5	chr1:19112735-19112951
chr1:19112707-19112745	RBP_site_424690	GTF2F1	other	UBR4	m6A	GSE144984	ALKBH5	chr1:19112735-19112951
chr1:19112632-19112755	RBP_site_336957	METAP2	other	UBR4	m6A	GSE144984	ALKBH5	chr1:19112735-19112951
chr1:19112543-19112830	RBP_site_424690	DDX54	other	UBR4	m6A	GSE144984	ALKBH5	chr1:19112735-19112951
chr1:19112709-19112736	RBP_site_424690	LARP7	other	UBR4	m6A	GSE144984	ALKBH5	chr1:19112735-19112951
chr1:19112789-19112869	RBP_site_85931	EIF4A3	other	UBR4	m6A	GSE144984	ALKBH5	chr1:19112735-19112951
chr1:19112714-19112747	RBP_site_424690	AGO2	other	UBR4	m6A	GSE144984	ALKBH5	chr1:19112735-19112951
chr1:19112714-19112750	RBP_site_424690	TIA1	other	UBR4	m6A	GSE144984	ALKBH5	chr1:19112735-19112951
chr1:19112773-19112793	RBP_site_401127	CPSF6	other	UBR4	m6A	GSE144984	ALKBH5	chr1:19112735-19112951
chr1:19112784-19112794	RBP_site_186870	NPM1	other	UBR4	m6A	GSE144984	ALKBH5	chr1:19112735-19112951
chr1:19112716-19112757	RBP_site_424690	HNRNPK	other	UBR4	m6A	GSE144984	ALKBH5	chr1:19112735-19112951
chr1:19112705-19112786	RBP_site_401127	RBM27	other	UBR4	m6A	GSE144984	ALKBH5	chr1:19112735-19112951
chr1:19112679-19112799	RBP_site_628167	RBM47	other	UBR4	m6A	GSE144984	ALKBH5	chr1:19112735-19112951
chr1:19112723-19112737	RBP_site_424690	RANGAP1	other	UBR4	m6A	GSE144984	ALKBH5	chr1:19112735-19112951
chr1:19112773-19112793	RBP_site_186870	CPSF6	other	UBR4	m6A	GSE144984	ALKBH5	chr1:19112735-19112951
chr1:19112694-19112740	RBP_site_424690	PPIG	other	UBR4	m6A	GSE144984	ALKBH5	chr1:19112735-19112951
chr1:19112815-19112833	RBP_site_85931	ACIN1	other	UBR4	m6A	GSE144984	ALKBH5	chr1:19112735-19112951
chr1:19112679-19112799	RBP_site_424690	RBM47	other	UBR4	m6A	GSE144984	ALKBH5	chr1:19112735-19112951
chr1:19112786-19112812	RBP_site_186870	AIFM1	other	UBR4	m6A	GSE144984	ALKBH5	chr1:19112735-19112951
chr1:19112772-19112821	RBP_site_186870	DDX42	other	UBR4	m6A	GSE144984	ALKBH5	chr1:19112735-19112951
chr1:19112754-19112806	RBP_site_186870	MSI2	other	UBR4	m6A	GSE144984	ALKBH5	chr1:19112735-19112951
chr1:19112820-19112864	RBP_site_85931	FAM120A	other	UBR4	m6A	GSE144984	ALKBH5	chr1:19112735-19112951
chr1:19112791-19112830	RBP_site_186870	XRN2	other	UBR4	m6A	GSE144984	ALKBH5	chr1:19112735-19112951
chr1:19112688-19112744	RBP_site_424690	YWHAG	other	UBR4	m6A	GSE144984	ALKBH5	chr1:19112735-19112951
chr1:19112772-19112791	RBP_site_401127	BUD13	other	UBR4	m6A	GSE144984	ALKBH5	chr1:19112735-19112951
chr1:19112543-19112830	RBP_site_416936	DDX54	other	UBR4	m6A	GSE144984	ALKBH5	chr1:19112735-19112951
chr1:19112772-19112826	RBP_site_401127	ZNF184	other	UBR4	m6A	GSE144984	ALKBH5	chr1:19112735-19112951
chr1:19112707-19112736	RBP_site_424690	U2AF1	other	UBR4	m6A	GSE144984	ALKBH5	chr1:19112735-19112951
chr1:19112543-19112830	RBP_site_401127	DDX54	other	UBR4	m6A	GSE144984	ALKBH5	chr1:19112735-19112951
chr1:19112543-19112830	RBP_site_628167	DDX54	other	UBR4	m6A	GSE144984	ALKBH5	chr1:19112735-19112951
chr1:19112789-19112869	RBP_site_186870	EIF4A3	other	UBR4	m6A	GSE144984	ALKBH5	chr1:19112735-19112951
chr1:19112755-19112865	RBP_site_186870	DDX24	other	UBR4	m6A	GSE144984	ALKBH5	chr1:19112735-19112951
chr1:19112741-19112777	RBP_site_401127	FKBP4	other	UBR4	m6A	GSE144984	ALKBH5	chr1:19112735-19112951
chr1:19112749-19112809	RBP_site_401127	AUH	other	UBR4	m6A	GSE144984	ALKBH5	chr1:19112735-19112951
chr1:19112741-19112802	RBP_site_401127	AGO1-4	other	UBR4	m6A	GSE144984	ALKBH5	chr1:19112735-19112951
chr1:19112693-19112750	RBP_site_424690	DDX24	other	UBR4	m6A	GSE144984	ALKBH5	chr1:19112735-19112951
chr1:19112632-19112761	RBP_site_424690	EIF4A3	other	UBR4	m6A	GSE144984	ALKBH5	chr1:19112735-19112951
chr1:19112772-19112821	RBP_site_401127	DDX42	other	UBR4	m6A	GSE144984	ALKBH5	chr1:19112735-19112951
chr1:19112754-19112806	RBP_site_401127	MSI2	other	UBR4	m6A	GSE144984	ALKBH5	chr1:19112735-19112951
chr1:19112803-19112854	RBP_site_85931	CPSF7	other	UBR4	m6A	GSE144984	ALKBH5	chr1:19112735-19112951
chr1:19112787-19112804	RBP_site_186870	SRSF7	other	UBR4	m6A	GSE144984	ALKBH5	chr1:19112735-19112951
chr1:19112681-19112751	RBP_site_628167	SUB1	other	UBR4	m6A	GSE144984	ALKBH5	chr1:19112735-19112951
chr1:19112695-19112737	RBP_site_424690	BUD13	other	UBR4	m6A	GSE144984	ALKBH5	chr1:19112735-19112951
[truncated: 276 more rows]
