# Supplementary material for: RMzyme: regulations of RNA-modifying enzymes in humans
Source: Signal Transduct Target Ther. 2026 Feb 12;11:52. doi: 10.1038/s41392-025-02568-2 (PMC12895048; doi:10.1038/s41392-025-02568-2)
Supplement: Supplementary file 2 — Supplementary Tables [file 41392_2025_2568_MOESM2_ESM.zip › TableS/TableS6.xlsx]

## Sheet: Sheet1
Entry	Reviewed	Entry.Name	Protein.names	Gene.Names	Organism	Length	Gene.encoded.by	Pathway	Interacts.with	Tissue.specificity	Gene.Ontology..cellular.component.	Gene.Ontology..molecular.function.	Subcellular.location..CC.	GeneSymbol	uniprotLoc	Nucleus	Secreted	Cytoplasm	Surface	multi.loc	proteinLoc
Q86U44	reviewed	MTA70_HUMAN	N6-adenosine-methyltransferase catalytic subunit (EC 2.1.1.348) (Methyltransferase-like protein 3) (hMETTL3) (N6-adenosine-methyltransferase 70 kDa subunit) (MT-A70)	METTL3	Homo sapiens (Human)	580			Q9HCE5; Q9HCE5	TISSUE SPECIFICITY: Widely expressed at low level. Expressed in spleen, thymus, prostate, testis, ovary, small intestine, colon and peripheral blood leukocytes. {ECO:0000269|PubMed:9409616}.	cytoplasm [GO:0005737]; nuclear speck [GO:0016607]; nucleoplasm [GO:0005654]; nucleus [GO:0005634]; RNA N6-methyladenosine methyltransferase complex [GO:0036396]	methyltransferase activity [GO:0008168]; mRNA (2'-O-methyladenosine-N6-)-methyltransferase activity [GO:0016422]; mRNA (N6-adenosine)-methyltransferase activity [GO:0001734]; mRNA binding [GO:0003729]; protein heterodimerization activity [GO:0046982]; RNA methyltransferase activity [GO:0008173]; S-adenosyl-L-methionine binding [GO:1904047]	SUBCELLULAR LOCATION: Nucleus {ECO:0000269|PubMed:25719671, ECO:0000269|PubMed:26458103, ECO:0000269|PubMed:27117702, ECO:0000269|PubMed:29348140, ECO:0000269|PubMed:29506078}. Nucleus speckle {ECO:0000269|PubMed:9409616}. Cytoplasm {ECO:0000269|PubMed:27117702}. Note=Colocalizes with speckles in interphase nuclei, suggesting that it may be associated with nuclear pre-mRNA splicing components (Pu…	METTL3	Nucleus {ECO:0000269|PubMed:25719671, ECO:0000269|PubMed:26458103, ECO:0000269|PubMed:27117702, ECO:0000269|PubMed:29348140, ECO:0000269|PubMed:29506078}. Nucleus speckle {ECO:0000269|PubMed:9409616}. Cytoplasm {ECO:0000269|PubMed:27117702}. Note=Colocalizes with speckles in interphase nuclei, suggesting that it may be associated with nuclear pre-mRNA splicing components (PubMed:9409616). In resp…	Nucleus	0	Cytoplasm	0	2	Nucleus;Cytoplasm
A0A0G2JH39	unreviewed	A0A0G2JH39_HUMAN	Methyltransferase 3, N6-adenosine-methyltransferase complex catalytic subunit	METTL3	Homo sapiens (Human)	9								METTL3		0	0	0	0	0
B4DTN4	unreviewed	B4DTN4_HUMAN	Methyltransferase 3, N6-adenosine-methyltransferase complex catalytic subunit (cDNA FLJ58857, highly similar to N6-adenosine-methyltransferase 70 kDa subunit)	METTL3	Homo sapiens (Human)	258					nucleus [GO:0005634]	mRNA (2'-O-methyladenosine-N6-)-methyltransferase activity [GO:0016422]		METTL3		0	0	0	0	0
B4E349	unreviewed	B4E349_HUMAN	Methyltransferase 3, N6-adenosine-methyltransferase complex catalytic subunit (cDNA FLJ57780, highly similar to N6-adenosine-methyltransferase 70 kDa subunit)	METTL3	Homo sapiens (Human)	153						methyltransferase activity [GO:0008168]		METTL3		0	0	0	0	0
F5H6D8	unreviewed	F5H6D8_HUMAN	Methyltransferase 3, N6-adenosine-methyltransferase complex catalytic subunit	METTL3	Homo sapiens (Human)	245					nucleus [GO:0005634]	mRNA (2'-O-methyladenosine-N6-)-methyltransferase activity [GO:0016422]		METTL3		0	0	0	0	0
H0YFV6	unreviewed	H0YFV6_HUMAN	Methyltransferase 3, N6-adenosine-methyltransferase complex catalytic subunit	METTL3	Homo sapiens (Human)	336					nucleus [GO:0005634]	mRNA (2'-O-methyladenosine-N6-)-methyltransferase activity [GO:0016422]		METTL3		0	0	0	0	0
RNALocate_ID	Species	RNA_Symbol	RNA_Type	Subcellular_Localization	GO_Accession	PubMed_ID	RNALocate_Score
RL-E-m-0285893	Homo sapiens	LINC00324	mRNA	Microvesicle	GO:1990742	23344721	0.328976
RL-E-lnc-0476463	Homo sapiens	LINC00324	lncRNA	Chromatin	GO:0000785		0.328976
RL-E-lnc-0480476	Homo sapiens	LINC00324	lncRNA	Cytoplasm	GO:0005737		0.328976
RL-E-lnc-0519424	Homo sapiens	LINC00324	lncRNA	Cytosol	GO:0005829		0.396359
RL-E-lnc-0551547	Homo sapiens	LINC00324	lncRNA	Cytosol	GO:0005829		0.396359
RL-E-lnc-0560119	Homo sapiens	LINC00324	lncRNA	Cytosolsub			0.328976
RL-E-lnc-0675236	Homo sapiens	LINC00324	lncRNA	Extracellular exosome	GO:0070062		0.396359
RL-E-lnc-0694392	Homo sapiens	LINC00324	lncRNA	Extracellular exosome	GO:0070062		0.396359
RL-E-lnc-0750697	Homo sapiens	LINC00324	lncRNA	Extracellular vesicle	GO:1903561		0.328976
RL-E-lnc-0757230	Homo sapiens	LINC00324	lncRNA	Membrane	GO:0016020		0.328976
RL-E-lnc-0767908	Homo sapiens	LINC00324	lncRNA	Mitochondrion	GO:0005739		0.328976
RL-E-lnc-0832484	Homo sapiens	LINC00324	lncRNA	Nucleolus	GO:0005730		0.328976
RL-E-lnc-0833767	Homo sapiens	LINC00324	lncRNA	Nucleoplasm	GO:0005654		0.328976
RL-E-lnc-0844768	Homo sapiens	LINC00324	lncRNA	Nucleus	GO:0005634		0.396359
RL-E-lnc-0847063	Homo sapiens	LINC00324	lncRNA	Nucleus	GO:0005634		0.396359
RL-E-lnc-0900000	Homo sapiens	LINC00324	lncRNA	Ribosome	GO:0005840		0.328976
RL-E-linc-1257889	Homo sapiens	LINC00324	lincRNA	Extracellular exosome	GO:0070062	26054723	0.328976
RL-E-linc-1257999	Homo sapiens	LINC00324	lincRNA	Cytosol	GO:0005829	24393600	0.328976
