# Supplementary material for: RMzyme: regulations of RNA-modifying enzymes in humans
Source: Signal Transduct Target Ther. 2026 Feb 12;11:52. doi: 10.1038/s41392-025-02568-2 (PMC12895048; doi:10.1038/s41392-025-02568-2)
Supplement: Supplementary file 2 — Supplementary Tables [file 41392_2025_2568_MOESM2_ESM.zip › TableS/TableS19.xlsx]

## Sheet: Sheet1
patient_id	project_id	tissue	disease	omics
0	CPTAC-LUNG	lung	healthy	lactylomics
047563_1562-all-cells	GSE183676	prostate	benign prostatic hyperplasia	single-cell transcriptomics
048752_1579-all-cells	GSE183676	prostate	benign prostatic hyperplasia	single-cell transcriptomics
052095_1628-all-cells	GSE183676	prostate	benign prostatic hyperplasia	single-cell transcriptomics
052097_1595-all-cells	GSE183676	prostate	benign prostatic hyperplasia	single-cell transcriptomics
052099_1652-all-cells	GSE183676	prostate	benign prostatic hyperplasia	single-cell transcriptomics
0993F8	GSE171555	blood	covid-19	single-cell transcriptomics
0B943B	GSE171555	pbmc	covid-19	single-cell transcriptomics
0BF51C	GSE171555	blood	covid-19	single-cell transcriptomics
1	E-MTAB-9489	duodenum	healthy	single-cell transcriptomics
1	GSE118184	kidney	healthy	single-cell transcriptomics
1	GSE162115	stomach	gastrointestinal stromal tumor	single-cell transcriptomics
100	CPTAC-GBM	brain	glioblastoma	glycosylomics
103	CPTAC-CCRCC	kidney	kidney cancer	genomics
103	CPTAC-CCRCC	kidney	kidney cancer	phosphoproteomics
103	CPTAC-CCRCC	kidney	kidney cancer	proteomics
103	CPTAC-CCRCC	kidney	kidney cancer	transcriptomics
104	CPTAC-UCEC	endometrium	endometrioid adenocarcinoma	glycosylomics
105	CPTAC-PDAC	pancreas	pancreatic ductal adenocarcinoma	genomics
105	CPTAC-PDAC	pancreas	pancreatic ductal adenocarcinoma	phosphoproteomics
105	CPTAC-PDAC	pancreas	pancreatic ductal adenocarcinoma	proteomics
105	CPTAC-PDAC	pancreas	pancreatic ductal adenocarcinoma	transcriptomics
1053BW	E-MTAB-10129	pbmc	healthy	single-cell transcriptomics
106	CPTAC-COAD	colon	colorectal adenocarcinoma	transcriptomics
106	CPTAC-LUAD	lung	lung adenocarcinoma	phosphoproteomics
106	CPTAC-LUAD	lung	lung adenocarcinoma	proteomics
106	CPTAC-LUAD	lung	lung adenocarcinoma	transcriptomics
107	CPTAC-HNSCC	head and neck	head and neck squamous carcinoma	genomics
108	CPTAC-HNSCC	head and neck	head and neck squamous carcinoma	phosphoproteomics
108	CPTAC-HNSCC	head and neck	head and neck squamous carcinoma	proteomics
108	CPTAC-HNSCC	head and neck	head and neck squamous carcinoma	transcriptomics
108	CPTAC-LSCC	lung	lung squamous carcinoma	acetylomics
108	CPTAC-LSCC	lung	lung squamous carcinoma	genomics
108	CPTAC-LSCC	lung	lung squamous carcinoma	phosphoproteomics
108	CPTAC-LSCC	lung	lung squamous carcinoma	proteomics
108	CPTAC-LSCC	lung	lung squamous carcinoma	transcriptomics
108	CPTAC-LUAD	lung	lung adenocarcinoma	genomics
110	CPTAC-CCRCC	kidney	kidney cancer	glycosylomics
110	CPTAC-LSCC	lung	lung squamous carcinoma	glycosylomics
110	CPTAC-LUAD	lung	lung adenocarcinoma	acetylomics
112	CPTAC-HNSCC	head and neck	head and neck squamous carcinoma	glycosylomics
119	CPTAC-LUAD	lung	lung adenocarcinoma	glycosylomics
1193BW	E-MTAB-10129	pbmc	healthy	single-cell transcriptomics
120	CPTAC-BRCA	breast	breast cancer	acetylomics
121	CPTAC-BRCA	breast	breast cancer	transcriptomics
122	CPTAC-BRCA	breast	breast cancer	genomics
122	CPTAC-BRCA	breast	breast cancer	phosphoproteomics
122	CPTAC-BRCA	breast	breast cancer	proteomics
133	CPTAC-BRCA	breast	breast cancer	glycosylomics
142	CPTAC-PDAC	pancreas	pancreatic ductal adenocarcinoma	glycosylomics
145	GSE192391	pbmc	covid-19	single-cell transcriptomics
154	GSE192391	pbmc	covid-19	single-cell transcriptomics
163	GSE192391	pbmc	covid-19	single-cell transcriptomics
180E1A	GSE171555	pbmc	covid-19	single-cell transcriptomics
181429	GSE229413	pancreas	pancreatic ductal adenocarcinoma	single-cell transcriptomics
19-227	GSE229413	pancreas	adjacent tumor/disease section	single-cell transcriptomics
19-734PancNorm	GSE229413	pancreas	adjacent tumor/disease section	single-cell transcriptomics
2	E-MTAB-9489	duodenum	healthy	single-cell transcriptomics
2	GSE162115	stomach	gastrointestinal stromal tumor	single-cell transcriptomics
22CBD6	GSE171555	pbmc	healthy	single-cell transcriptomics
251	GSE192391	pbmc	covid-19	single-cell transcriptomics
272	GSE192391	pbmc	covid-19	single-cell transcriptomics
276	GSE192391	pbmc	covid-19	single-cell transcriptomics
2773BW	E-MTAB-10129	pbmc	healthy	single-cell transcriptomics
283	GSE192391	pbmc	covid-19	single-cell transcriptomics
290b	E-MTAB-8007	colon	healthy	single-cell transcriptomics
2982BW	E-MTAB-10129	pbmc	healthy	single-cell transcriptomics
298c	E-MTAB-8007	colon	healthy	single-cell transcriptomics
2AD75E	GSE171555	pbmc	covid-19	single-cell transcriptomics
2DB5F9	GSE171555	blood	covid-19	single-cell transcriptomics
3	E-MTAB-9489	duodenum	healthy	single-cell transcriptomics
302c	E-MTAB-8007	colon	healthy	single-cell transcriptomics
3126BW	E-MTAB-10129	pbmc	healthy	single-cell transcriptomics
3577BW	E-MTAB-10129	pbmc	healthy	single-cell transcriptomics
3829-EC	GSE229413	pancreas	pancreatic intraepithelial neoplasia	single-cell transcriptomics
3861-EC	GSE229413	pancreas	healthy	single-cell transcriptomics
3862-EC	GSE229413	pancreas	healthy	single-cell transcriptomics
4	E-MTAB-9489	small intestine	healthy	single-cell transcriptomics
40067F	GSE171555	pbmc	covid-19	single-cell transcriptomics
4007	GSE136394	intestine	colorectal cancer	single-cell transcriptomics
4071	GSE136394	intestine	colorectal cancer	single-cell transcriptomics
4081	GSE136394	intestine	colorectal cancer	single-cell transcriptomics
4095	GSE136394	blood	colorectal cancer	single-cell transcriptomics
4160-EC	GSE229413	pancreas	healthy	single-cell transcriptomics
4161-EC	GSE229413	pancreas	healthy	single-cell transcriptomics
4346-EC	GSE229413	pancreas	pancreatic intraepithelial neoplasia	single-cell transcriptomics
4347-EC	GSE229413	pancreas	pancreatic intraepithelial neoplasia	single-cell transcriptomics
4450-EC	GSE229413	pancreas	healthy	single-cell transcriptomics
4451-EC	GSE229413	pancreas	healthy	single-cell transcriptomics
450905	GSE171555	pbmc	covid-19	single-cell transcriptomics
45FBA5	GSE171555	pbmc	covid-19	single-cell transcriptomics
460F8D	GSE171555	pbmc	covid-19	single-cell transcriptomics
4637-EC1	GSE229413	pancreas	pancreatic intraepithelial neoplasia	single-cell transcriptomics
4637-EC2	GSE229413	pancreas	pancreatic intraepithelial neoplasia	single-cell transcriptomics
4741-EC1	GSE229413	pancreas	pancreatic intraepithelial neoplasia	single-cell transcriptomics
4741-EC2	GSE229413	pancreas	pancreatic intraepithelial neoplasia	single-cell transcriptomics
4861STDY7387181	E-MTAB-10287	endometrium	healthy	single-cell transcriptomics
4861STDY7387182	E-MTAB-10287	endometrium	healthy	single-cell transcriptomics
4861STDY7387183	E-MTAB-10287	endometrium	healthy	single-cell transcriptomics
4861STDY7771115	E-MTAB-10287	endometrium	healthy	single-cell transcriptomics
4861STDY7771123	E-MTAB-10287	endometrium	healthy	single-cell transcriptomics
5	CPTAC-GC	stomach	gastric cancer	lactylomics
5	CPTAC-mHCC	liver	metastatic hepatocellular carcinoma	lactylomics
5	E-MTAB-9489	small intestine	healthy	single-cell transcriptomics
5-8F_METTL1KO_vs_WT	GSE169589	nasopharynx	5-8f	transcriptomics
5046BW	E-MTAB-10129	pbmc	healthy	single-cell transcriptomics
52BA23	GSE171555	pbmc	healthy	single-cell transcriptomics
58	CPTAC-HCC	liver	hepatocellular carcinoma	lactylomics
6	E-MTAB-6653	lung	healthy	single-cell transcriptomics
6	E-MTAB-6653	lung	lung carcinoma	single-cell transcriptomics
6	E-MTAB-9489	duodenum	healthy	single-cell transcriptomics
6130BW	E-MTAB-10129	pbmc	healthy	single-cell transcriptomics
61353210-Tumor	GSE229413	pancreas	pancreatic ductal adenocarcinoma	single-cell transcriptomics
61354770	GSE229413	pancreas	pancreatic ductal adenocarcinoma	single-cell transcriptomics
61354830	GSE229413	pancreas	pancreatic ductal adenocarcinoma	single-cell transcriptomics
61356750	GSE229413	pancreas	pancreatic ductal adenocarcinoma	single-cell transcriptomics
61BBAD	GSE171555	pbmc	healthy	single-cell transcriptomics
655A91	GSE171555	pbmc	healthy	single-cell transcriptomics
7	E-MTAB-6653	lung	healthy	single-cell transcriptomics
7	E-MTAB-6653	lung	lung carcinoma	single-cell transcriptomics
7	E-MTAB-9489	duodenum	healthy	single-cell transcriptomics
7085CA	GSE171555	pbmc	covid-19	single-cell transcriptomics
72	GSE192391	pbmc	covid-19	single-cell transcriptomics
7541BW	E-MTAB-10129	pbmc	healthy	single-cell transcriptomics
777000	GSE171555	blood	healthy	single-cell transcriptomics
77DA77	GSE171555	pbmc	healthy	single-cell transcriptomics
79	GSE192391	pbmc	covid-19	single-cell transcriptomics
8	E-MTAB-6653	lung	healthy	single-cell transcriptomics
8	E-MTAB-6653	lung	lung carcinoma	single-cell transcriptomics
8	E-MTAB-9489	duodenum	healthy	single-cell transcriptomics
80	GSE192391	pbmc	covid-19	single-cell transcriptomics
80A16A	GSE171555	pbmc	healthy	single-cell transcriptomics
82	CPTAC-HGSC	ovary	ovary cancer	genomics
82	CPTAC-HGSC	ovary	ovary cancer	transcriptomics
82CCF5	GSE171555	blood	covid-19	single-cell transcriptomics
83	CPTAC-OV	ovary	ovary cancer	phosphoproteomics
83	CPTAC-OV	ovary	ovary cancer	proteomics
84	CPTAC-HGSC	ovary	ovary cancer	glycosylomics
85	CPTAC-LSCC	lung	lung squamous carcinoma	ubiquitylomics
85	GSE192391	pbmc	covid-19	single-cell transcriptomics
92.1_METTL14OE_vs_WT	GSE215095	eye	92.1	transcriptomics
936128	GSE171555	pbmc	covid-19	single-cell transcriptomics
94D44E	GSE171555	pbmc	healthy	single-cell transcriptomics
95	CPTAC-UCEC	endometrium	endometrioid adenocarcinoma	acetylomics
95	CPTAC-UCEC	endometrium	endometrioid adenocarcinoma	genomics
95	CPTAC-UCEC	endometrium	endometrioid adenocarcinoma	phosphoproteomics
95	CPTAC-UCEC	endometrium	endometrioid adenocarcinoma	proteomics
95	CPTAC-UCEC	endometrium	endometrioid adenocarcinoma	transcriptomics
96	CPTAC-COAD	colon	colorectal adenocarcinoma	genomics
97	CPTAC-COAD	colon	colorectal adenocarcinoma	glycosylomics
97	CPTAC-COAD	colon	colorectal adenocarcinoma	phosphoproteomics
97	CPTAC-COAD	colon	colorectal adenocarcinoma	proteomics
99	CPTAC-GBM	brain	glioblastoma	acetylomics
99	CPTAC-GBM	brain	glioblastoma	genomics
99	CPTAC-GBM	brain	glioblastoma	phosphoproteomics
99	CPTAC-GBM	brain	glioblastoma	proteomics
99	CPTAC-GBM	brain	glioblastoma	transcriptomics
A001-C-007	GSE201348	colon	colorectal cancer	single-cell transcriptomics
A001-C-014	GSE201348	colon	familial adenomatous polyposis	single-cell transcriptomics
A001-C-104	GSE201348	colon	familial adenomatous polyposis	single-cell transcriptomics
A001-C-108	GSE201348	colon	familial adenomatous polyposis	single-cell transcriptomics
A001-C-119	GSE201348	colon	familial adenomatous polyposis	single-cell transcriptomics
A001-C-202	GSE201348	colon	familial adenomatous polyposis	single-cell transcriptomics
A001-C-203	GSE201348	colon	familial adenomatous polyposis	single-cell transcriptomics
A001-C-207	GSE201348	colon	familial adenomatous polyposis	single-cell transcriptomics
A002-C-010	GSE201348	colon	familial adenomatous polyposis	single-cell transcriptomics
A002-C-010-R0	GSE201348	colon	familial adenomatous polyposis	single-cell transcriptomics
A002-C-016	GSE201348	colon	familial adenomatous polyposis	single-cell transcriptomics
A002-C-021	GSE201348	colon	familial adenomatous polyposis	single-cell transcriptomics
A002-C-106	GSE201348	colon	familial adenomatous polyposis	single-cell transcriptomics
A002-C-114	GSE201348	colon	familial adenomatous polyposis	single-cell transcriptomics
A002-C-116	GSE201348	colon	familial adenomatous polyposis	single-cell transcriptomics
A002-C-201	GSE201348	colon	familial adenomatous polyposis	single-cell transcriptomics
A002-C-203	GSE201348	colon	familial adenomatous polyposis	single-cell transcriptomics
A002-C-204	GSE201348	colon	familial adenomatous polyposis	single-cell transcriptomics
A002-C-205	GSE201348	colon	familial adenomatous polyposis	single-cell transcriptomics
A008-E-008	GSE201348	colon	familial adenomatous polyposis	single-cell transcriptomics
A008-E-015	GSE201348	colon	familial adenomatous polyposis	single-cell transcriptomics
A010-E-018	GSE201348	colon	familial adenomatous polyposis	single-cell transcriptomics
A010-E-023	GSE201348	colon	familial adenomatous polyposis	single-cell transcriptomics
A014-C-001	GSE201348	colon	familial adenomatous polyposis	single-cell transcriptomics
A014-C-008	GSE201348	colon	familial adenomatous polyposis	single-cell transcriptomics
A014-C-040	GSE201348	colon	familial adenomatous polyposis	single-cell transcriptomics
A014-C-043	GSE201348	colon	familial adenomatous polyposis	single-cell transcriptomics
A014-C-101	GSE201348	colon	familial adenomatous polyposis	single-cell transcriptomics
A014-C-108	GSE201348	colon	familial adenomatous polyposis	single-cell transcriptomics
A015-C-001	GSE201348	colon	colorectal cancer	single-cell transcriptomics
A015-C-002	GSE201348	colon	familial adenomatous polyposis	single-cell transcriptomics
A015-C-005	GSE201348	colon	familial adenomatous polyposis	single-cell transcriptomics
A015-C-006	GSE201348	colon	familial adenomatous polyposis	single-cell transcriptomics
A015-C-104	GSE201348	colon	familial adenomatous polyposis	single-cell transcriptomics
A015-C-106	GSE201348	colon	familial adenomatous polyposis	single-cell transcriptomics
A015-C-202	GSE201348	colon	familial adenomatous polyposis	single-cell transcriptomics
A015-C-203	GSE201348	colon	familial adenomatous polyposis	single-cell transcriptomics
A015-C-204	GSE201348	colon	familial adenomatous polyposis	single-cell transcriptomics
A018-E-013	GSE201348	colon	familial adenomatous polyposis	single-cell transcriptomics
A018-E-020	GSE201348	colon	familial adenomatous polyposis	single-cell transcriptomics
A022-E-022	GSE201348	colon	familial adenomatous polyposis	single-cell transcriptomics
A375_ALKBH5KD_vs_WT	GSE253795	skin	a375	epitranscriptomics
A375_ALKBH5KD_vs_WT	GSE253795	skin	a375	transcriptomics
A549_KIAA1429KD_vs_WT	GSE55572	lung	a549	epitranscriptomics
A549_KIAA1429KD_vs_WT	GSE55572	lung	a549	transcriptomics
A549_METTL14KD_vs_WT	GSE55572	lung	a549	epitranscriptomics
A549_METTL14KD_vs_WT	GSE55572	lung	a549	transcriptomics
A549_METTL1KD_vs_WT	GSE112181	lung	a549	epitranscriptomics
A549_METTL1KD_vs_WT	GSE112181	lung	a549	transcriptomics
A549_METTL3_14KD_vs_WT	GSE55572	lung	a549	epitranscriptomics
A549_METTL3_14KD_vs_WT	GSE55572	lung	a549	transcriptomics
A549_METTL3KD_vs_WT	GSE55572	lung	a549	epitranscriptomics
A549_METTL3KD_vs_WT	GSE55572	lung	a549	transcriptomics
A549_METTL3KD_vs_WT	GSE76367	lung	a549	transcriptomics
A549_WTAPKD_vs_WT	GSE55572	lung	a549	epitranscriptomics
A549_WTAPKD_vs_WT	GSE55572	lung	a549	transcriptomics
A549.RSV_NSUN2KO_vs_WT	GSE174374	lung	a549.rsv	epitranscriptomics
A549.RSV_NSUN2KO_vs_WT	GSE174374	lung	a549.rsv	transcriptomics
A549.VSV_NSUN2KO_vs_WT	GSE174374	lung	a549.vsv	epitranscriptomics
A549.VSV_NSUN2KO_vs_WT	GSE174374	lung	a549.vsv	transcriptomics
AA_01	HRA000203	pbmc	healthy	single-cell transcriptomics
AA_03	HRA000203	pbmc	healthy	single-cell transcriptomics
AA_04	HRA000203	pbmc	healthy	single-cell transcriptomics
AA_05	HRA000203	pbmc	healthy	single-cell transcriptomics
AA_06	HRA000203	pbmc	healthy	single-cell transcriptomics
AA_07	HRA000203	pbmc	healthy	single-cell transcriptomics
AA_08	HRA000203	pbmc	healthy	single-cell transcriptomics
Adj_PTCwithHT_6	GSE163203	thyroid	hashimoto's thyroiditis	single-cell transcriptomics
Adj_PTCwithHT_8	GSE163203	thyroid	hashimoto's thyroiditis	single-cell transcriptomics
AEH-subject1	SRP349751	endometrium	atypical endometrial hyperplasia	single-cell transcriptomics
AEH-subject2	SRP349751	endometrium	atypical endometrial hyperplasia	single-cell transcriptomics
AEH-subject3	SRP349751	endometrium	atypical endometrial hyperplasia	single-cell transcriptomics
AEH-subject4	SRP349751	endometrium	atypical endometrial hyperplasia	single-cell transcriptomics
AEH-subject5	SRP349751	endometrium	atypical endometrial hyperplasia	single-cell transcriptomics
AGS_YTHDF1KD_vs_WT	GSE166972	stomach	ags	epitranscriptomics
AGS_YTHDF1KD_vs_WT	GSE166972	stomach	ags	transcriptomics
AP1	E-MTAB-10026	pbmc	covid-19	single-cell transcriptomics
AP10	E-MTAB-10026	pbmc	covid-19	single-cell transcriptomics
AP11	E-MTAB-10026	pbmc	covid-19	single-cell transcriptomics
AP12	E-MTAB-10026	pbmc	covid-19	single-cell transcriptomics
AP2	E-MTAB-10026	pbmc	covid-19	single-cell transcriptomics
AP3	E-MTAB-10026	pbmc	covid-19	single-cell transcriptomics
AP4	E-MTAB-10026	pbmc	covid-19	single-cell transcriptomics
AP5	E-MTAB-10026	pbmc	covid-19	single-cell transcriptomics
AP6	E-MTAB-10026	pbmc	covid-19	single-cell transcriptomics
AP8	E-MTAB-10026	pbmc	covid-19	single-cell transcriptomics
AP9	E-MTAB-10026	pbmc	covid-19	single-cell transcriptomics
ATC08	GSE193581	thyroid	anaplastic thyroid cancer	single-cell transcriptomics
ATC09	GSE193581	thyroid	anaplastic thyroid cancer	single-cell transcriptomics
ATC1	GSE148673	thyroid	anaplastic thyroid cancer	single-cell transcriptomics
ATC10	GSE193581	thyroid	anaplastic thyroid cancer	single-cell transcriptomics
ATC11	GSE193581	thyroid	anaplastic thyroid cancer	single-cell transcriptomics
ATC12	GSE193581	thyroid	anaplastic thyroid cancer	single-cell transcriptomics
ATC13	GSE193581	thyroid	anaplastic thyroid cancer	single-cell transcriptomics
ATC14	GSE193581	thyroid	anaplastic thyroid cancer	single-cell transcriptomics
ATC15	GSE193581	thyroid	anaplastic thyroid cancer	single-cell transcriptomics
ATC17	GSE193581	thyroid	anaplastic thyroid cancer	single-cell transcriptomics
ATC18	GSE193581	thyroid	anaplastic thyroid cancer	single-cell transcriptomics
ATC2	GSE148673	thyroid	anaplastic thyroid cancer	single-cell transcriptomics
ATC3	GSE148673	thyroid	anaplastic thyroid cancer	single-cell transcriptomics
ATC4	GSE148673	thyroid	anaplastic thyroid cancer	single-cell transcriptomics
ATC5	GSE148673	thyroid	anaplastic thyroid cancer	single-cell transcriptomics
B85D75	GSE171555	pbmc	covid-19	single-cell transcriptomics
BAAF62	GSE171555	pbmc	covid-19	single-cell transcriptomics
Bac17	GSE167118	lung	bacterial pneumonia	single-cell transcriptomics
Bac18	GSE167118	lung	bacterial pneumonia	single-cell transcriptomics
Bac19	GSE167118	lung	bacterial pneumonia	single-cell transcriptomics
Bac20	GSE167118	lung	bacterial pneumonia	single-cell transcriptomics
BC09	GSE114727	breast	breast carcinoma	single-cell transcriptomics
BC10	GSE114727	breast	breast carcinoma	single-cell transcriptomics
BC11	GSE114727	breast	breast carcinoma	single-cell transcriptomics
BCBL1.la_SND1KO_vs_WT	GSE119026	intestine	bcbl1.la	transcriptomics
BCBL1.ly_SND1KO_vs_WT	GSE119026	intestine	bcbl1.ly	transcriptomics
BCBL1.TREX.la_SND1KO_vs_WT	GSE119026	intestine	bcbl1.trex.la	transcriptomics
BCBL1.TREX.ly_SND1KO_vs_WT	GSE119026	intestine	bcbl1.trex.ly	transcriptomics
BGC823_METTL3KD_vs_WT	GSE133132	stomach	bgc823	epitranscriptomics
BGC823_METTL3KD_vs_WT	GSE133132	stomach	bgc823	transcriptomics
blood1	GSE136103	liver	cirrhotic	single-cell transcriptomics
blood2	GSE136103	liver	cirrhotic	single-cell transcriptomics
blood3	GSE136103	liver	cirrhotic	single-cell transcriptomics
blood4	GSE136103	liver	cirrhotic	single-cell transcriptomics
BM150	GSE164241	mouth	healthy	single-cell transcriptomics
BM152	GSE164241	mouth	healthy	single-cell transcriptomics
BM156	GSE164241	mouth	healthy	single-cell transcriptomics
BM157	GSE164241	mouth	healthy	single-cell transcriptomics
BM158	GSE164241	mouth	healthy	single-cell transcriptomics
BM165	GSE164241	mouth	healthy	single-cell transcriptomics
BM168	GSE164241	mouth	healthy	single-cell transcriptomics
BM169	GSE164241	mouth	healthy	single-cell transcriptomics
BP05191345	E-MTAB-10129	pbmc	healthy	single-cell transcriptomics
BP08191115	E-MTAB-10129	pbmc	healthy	single-cell transcriptomics
BRC2026	E-MTAB-8901	duodenum	healthy	single-cell transcriptomics
BRC2029	E-MTAB-8901	ileum	healthy	single-cell transcriptomics
BRC2121	E-MTAB-8901	duodenum	healthy	single-cell transcriptomics
BRC2133	E-MTAB-8901	colon	healthy	single-cell transcriptomics
BRC2134	E-MTAB-8901	ileum	healthy	single-cell transcriptomics
brca1	GSE174588	breast	precancerous lesion from brca1 mutation carriers	single-cell transcriptomics
brca10	GSE174588	breast	precancerous lesion from brca1 mutation carriers	single-cell transcriptomics
brca11	GSE174588	breast	precancerous lesion from brca1 mutation carriers	single-cell transcriptomics
brca2	GSE174588	breast	precancerous lesion from brca1 mutation carriers	single-cell transcriptomics
brca3	GSE174588	breast	precancerous lesion from brca1 mutation carriers	single-cell transcriptomics
brca4	GSE174588	breast	precancerous lesion from brca1 mutation carriers	single-cell transcriptomics
brca5	GSE174588	breast	precancerous lesion from brca1 mutation carriers	single-cell transcriptomics
brca6	GSE174588	breast	precancerous lesion from brca1 mutation carriers	single-cell transcriptomics
brca7	GSE174588	breast	precancerous lesion from brca1 mutation carriers	single-cell transcriptomics
brca8	GSE174588	breast	precancerous lesion from brca1 mutation carriers	single-cell transcriptomics
brca9	GSE174588	breast	precancerous lesion from brca1 mutation carriers	single-cell transcriptomics
BRONCHO_58	GSE203360	lung	invasive lung adenocarcinoma	single-cell transcriptomics
C-8816	E-MTAB-10026	pbmc	covid-19	single-cell transcriptomics
C-8820	E-MTAB-10026	pbmc	covid-19	single-cell transcriptomics
C-8821	E-MTAB-10026	pbmc	covid-19	single-cell transcriptomics
C-8822	E-MTAB-10026	pbmc	covid-19	single-cell transcriptomics
C-8823	E-MTAB-10026	pbmc	covid-19	single-cell transcriptomics
C-8825	E-MTAB-10026	pbmc	covid-19	single-cell transcriptomics
C-8826	E-MTAB-10026	pbmc	covid-19	single-cell transcriptomics
C-8827	E-MTAB-10026	pbmc	covid-19	single-cell transcriptomics
C-8828	E-MTAB-10026	pbmc	covid-19	single-cell transcriptomics
C-8829	E-MTAB-10026	pbmc	covid-19	single-cell transcriptomics
C-8882	E-MTAB-10026	pbmc	covid-19	single-cell transcriptomics
C-8883	E-MTAB-10026	pbmc	covid-19	single-cell transcriptomics
C-8884	E-MTAB-10026	pbmc	covid-19	single-cell transcriptomics
C-8885	E-MTAB-10026	pbmc	covid-19	single-cell transcriptomics
C-8886	E-MTAB-10026	pbmc	covid-19	single-cell transcriptomics
C-8887	E-MTAB-10026	pbmc	covid-19	single-cell transcriptomics
C-8890	E-MTAB-10026	pbmc	covid-19	single-cell transcriptomics
C-8893	E-MTAB-10026	pbmc	covid-19	single-cell transcriptomics
C-8895	E-MTAB-10026	pbmc	covid-19	single-cell transcriptomics
C-8896	E-MTAB-10026	pbmc	covid-19	single-cell transcriptomics
C-8897	E-MTAB-10026	pbmc	covid-19	single-cell transcriptomics
C-8898	E-MTAB-10026	pbmc	covid-19	single-cell transcriptomics
C-8899	E-MTAB-10026	pbmc	covid-19	single-cell transcriptomics
C-8902	E-MTAB-10026	pbmc	covid-19	single-cell transcriptomics
C-8903	E-MTAB-10026	pbmc	covid-19	single-cell transcriptomics
C-8905	E-MTAB-10026	pbmc	covid-19	single-cell transcriptomics
C-8909	E-MTAB-10026	pbmc	covid-19	single-cell transcriptomics
C-8910	E-MTAB-10026	pbmc	covid-19	single-cell transcriptomics
C-8912	E-MTAB-10026	pbmc	covid-19	single-cell transcriptomics
C-8914	E-MTAB-10026	pbmc	healthy	single-cell transcriptomics
C-8915	E-MTAB-10026	pbmc	covid-19	single-cell transcriptomics
C-8918	E-MTAB-10026	pbmc	covid-19	single-cell transcriptomics
C-8921	E-MTAB-10026	pbmc	covid-19	single-cell transcriptomics
C-8922	E-MTAB-10026	pbmc	covid-19	single-cell transcriptomics
C-8926	E-MTAB-10026	pbmc	covid-19	single-cell transcriptomics
C-8928	E-MTAB-10026	pbmc	healthy	single-cell transcriptomics
C-8929	E-MTAB-10026	pbmc	covid-19	single-cell transcriptomics
C-8930	E-MTAB-10026	pbmc	healthy	single-cell transcriptomics
C-8931	E-MTAB-10026	pbmc	covid-19	single-cell transcriptomics
C-8934	E-MTAB-10026	pbmc	covid-19	single-cell transcriptomics
C-8935	E-MTAB-10026	pbmc	covid-19	single-cell transcriptomics
C-8936	E-MTAB-10026	pbmc	healthy	single-cell transcriptomics
C-8937	E-MTAB-10026	pbmc	healthy	single-cell transcriptomics
C-8938	E-MTAB-10026	pbmc	healthy	single-cell transcriptomics
C-8939	E-MTAB-10026	pbmc	healthy	single-cell transcriptomics
C-8940	E-MTAB-10026	pbmc	healthy	single-cell transcriptomics
C-8941	E-MTAB-10026	pbmc	healthy	single-cell transcriptomics
C-8942	E-MTAB-10026	pbmc	healthy	single-cell transcriptomics
C-8943	E-MTAB-10026	pbmc	healthy	single-cell transcriptomics
C-8944	E-MTAB-10026	pbmc	covid-19	single-cell transcriptomics
C-8946	E-MTAB-10026	pbmc	healthy	single-cell transcriptomics
C04	GSE181919	mouth	oral squamous cell carcinoma	single-cell transcriptomics
C06	GSE181919	mouth	oral squamous cell carcinoma	single-cell transcriptomics
C07	GSE181919	mouth	oral squamous cell carcinoma	single-cell transcriptomics
C08	GSE181919	mouth	oral squamous cell carcinoma	single-cell transcriptomics
C09	GSE181919	mouth	oral squamous cell carcinoma	single-cell transcriptomics
C12	GSE125527	rectum	healthy	single-cell transcriptomics
C15	GSE181919	mouth	oral squamous cell carcinoma	single-cell transcriptomics
C16	GSE125527	rectum	healthy	single-cell transcriptomics
C18	GSE125527	rectum	healthy	single-cell transcriptomics
C19	GSE125527	rectum	healthy	single-cell transcriptomics
C2	GSE175499	blood	healthy	single-cell transcriptomics
C21	GSE125527	ileum	healthy	single-cell transcriptomics
C21	GSE181919	mouth	oral squamous cell carcinoma	single-cell transcriptomics
C22	GSE181919	mouth	oral squamous cell carcinoma	single-cell transcriptomics
C26	GSE181919	mouth	oral squamous cell carcinoma	single-cell transcriptomics
C3	GSE175499	blood	healthy	single-cell transcriptomics
C30	GSE125527	rectum	healthy	single-cell transcriptomics
C30	GSE181919	mouth	oral squamous cell carcinoma	single-cell transcriptomics
C31	GSE181919	mouth	oral squamous cell carcinoma	single-cell transcriptomics
C33	GSE125527	ileum	healthy	single-cell transcriptomics
C38	GSE181919	mouth	oral squamous cell carcinoma	single-cell transcriptomics
C4	GSE175499	blood	healthy	single-cell transcriptomics
C43	GSE181919	mouth	oral squamous cell carcinoma	single-cell transcriptomics
C46	GSE181919	mouth	oral squamous cell carcinoma	single-cell transcriptomics
C51	GSE181919	mouth	oral squamous cell carcinoma	single-cell transcriptomics
C57	GSE181919	mouth	oral squamous cell carcinoma	single-cell transcriptomics
C59	GSE181919	mouth	oral squamous cell carcinoma	single-cell transcriptomics
C60	GSE181919	mouth	oral squamous cell carcinoma	single-cell transcriptomics
C84	GSE181919	mouth	oral squamous cell carcinoma	single-cell transcriptomics
C86	GSE181919	mouth	oral squamous cell carcinoma	single-cell transcriptomics
CA_HPV_1	GSE208653	cervix	cervix cancer	single-cell transcriptomics
CA_HPV_2	GSE208653	cervix	cervix cancer	single-cell transcriptomics
CA_HPV_3	GSE208653	cervix	cervix cancer	single-cell transcriptomics
Caco-2_METTL3KD_vs_WT	GSE167075	colon	caco-2	epitranscriptomics
CAG_1	GSE134520	stomach	chronic atrophic gastritis	single-cell transcriptomics
CAG_2	GSE134520	stomach	chronic atrophic gastritis	single-cell transcriptomics
CAG_3	GSE134520	stomach	chronic atrophic gastritis	single-cell transcriptomics
CCI_1	SCP1950	cervix	cervix cancer	single-cell transcriptomics
CCI_2	SCP1950	cervix	cervix cancer	single-cell transcriptomics
CCI_3	SCP1950	cervix	cervix cancer	single-cell transcriptomics
CCI_4	SCP1950	cervix	cervix cancer	single-cell transcriptomics
CCII_1	SCP1950	cervix	cervix cancer	single-cell transcriptomics
CCII_2	SCP1950	cervix	cervix cancer	single-cell transcriptomics
CCII_3	SCP1950	cervix	cervix cancer	single-cell transcriptomics
cirrhotic1_cd45-a	GSE136103	liver	cirrhotic	single-cell transcriptomics
cirrhotic1_cd45-b	GSE136103	liver	cirrhotic	single-cell transcriptomics
cirrhotic1_cd45+	GSE136103	liver	cirrhotic	single-cell transcriptomics
cirrhotic2_cd45-	GSE136103	liver	cirrhotic	single-cell transcriptomics
cirrhotic2_cd45+	GSE136103	liver	cirrhotic	single-cell transcriptomics
cirrhotic3_cd45-	GSE136103	liver	cirrhotic	single-cell transcriptomics
cirrhotic3_cd45+	GSE136103	liver	cirrhotic	single-cell transcriptomics
cirrhotic4_cd45+	GSE136103	liver	cirrhotic	single-cell transcriptomics
cirrhotic5_cd45+	GSE136103	liver	cirrhotic	single-cell transcriptomics
CL2	E-MTAB-10129	pbmc	healthy	single-cell transcriptomics
CM1_CM2	GSE154567	buffy coat	covid-19	single-cell transcriptomics
CM3_CM4	GSE154567	buffy coat	covid-19	single-cell transcriptomics
CM5	GSE154567	buffy coat	covid-19	single-cell transcriptomics
CNS0305029	CNP0001341	nasopharynx	nasopharyngeal carcinoma	single-cell transcriptomics
CNS0305030	CNP0001341	nasopharynx	nasopharyngeal carcinoma	single-cell transcriptomics
CNS0305031	CNP0001341	nasopharynx	nasopharyngeal carcinoma	single-cell transcriptomics
CNS0305032	CNP0001341	nasopharynx	nasopharyngeal carcinoma	single-cell transcriptomics
CNS0305033	CNP0001341	nasopharynx	nasopharyngeal carcinoma	single-cell transcriptomics
CNS0305034	CNP0001341	nasopharynx	nasopharyngeal carcinoma	single-cell transcriptomics
CNS0305035	CNP0001341	nasopharynx	nasopharyngeal carcinoma	single-cell transcriptomics
CNS0305036	CNP0001341	nasopharynx	nasopharyngeal carcinoma	single-cell transcriptomics
CNS0305037	CNP0001341	nasopharynx	nasopharyngeal carcinoma	single-cell transcriptomics
CNS0305038	CNP0001341	nasopharynx	nasopharyngeal carcinoma	single-cell transcriptomics
CNS0305039	CNP0001341	nasopharynx	nasopharyngeal carcinoma	single-cell transcriptomics
CNS0305040	CNP0001341	nasopharynx	nasopharyngeal carcinoma	single-cell transcriptomics
CNS0305041	CNP0001341	nasopharynx	nasopharyngeal carcinoma	single-cell transcriptomics
CNS0305042	CNP0001341	nasopharynx	nasopharyngeal carcinoma	single-cell transcriptomics
CNS0305043	CNP0001341	nasopharynx	nasopharyngeal carcinoma	single-cell transcriptomics
CNS0305044	CNP0001341	nasopharynx	nasopharyngeal carcinoma	single-cell transcriptomics
CNS0305045	CNP0001341	nasopharynx	nasopharyngeal carcinoma	single-cell transcriptomics
CNS0305046	CNP0001341	nasopharynx	nasopharyngeal carcinoma	single-cell transcriptomics
CNS0305047	CNP0001341	nasopharynx	nasopharyngeal carcinoma	single-cell transcriptomics
CNS0305048	CNP0001341	nasopharynx	nasopharyngeal carcinoma	single-cell transcriptomics
CNS0305049	CNP0001341	nasopharynx	nasopharyngeal carcinoma	single-cell transcriptomics
CNS0305050	CNP0001341	nasopharynx	nasopharyngeal carcinoma	single-cell transcriptomics
CNS0305051	CNP0001341	nasopharynx	nasopharyngeal carcinoma	single-cell transcriptomics
CNS0305052	CNP0001341	nasopharynx	nasopharyngeal carcinoma	single-cell transcriptomics
CNS0305053	CNP0001341	nasopharynx	nasopharyngeal carcinoma	single-cell transcriptomics
CNS0305054	CNP0001341	nasopharynx	nasopharyngeal carcinoma	single-cell transcriptomics
CNS0305055	CNP0001341	nasopharynx	nasopharyngeal carcinoma	single-cell transcriptomics
CNS0305056	CNP0001341	nasopharynx	nasopharyngeal carcinoma	single-cell transcriptomics
CNS0305057	CNP0001341	nasopharynx	nasopharyngeal carcinoma	single-cell transcriptomics
CNS0305058	CNP0001341	nasopharynx	nasopharyngeal carcinoma	single-cell transcriptomics
control 1	GSE192391	pbmc	healthy	single-cell transcriptomics
control 2	GSE192391	pbmc	healthy	single-cell transcriptomics
control 4	GSE192391	pbmc	healthy	single-cell transcriptomics
control 6	GSE192391	pbmc	healthy	single-cell transcriptomics
control 7	GSE192391	pbmc	healthy	single-cell transcriptomics
control 8	GSE192391	pbmc	healthy	single-cell transcriptomics
COV022	covid_atlas	pbmc	covid-19	single-cell transcriptomics
COV028	covid_atlas	pbmc	covid-19	single-cell transcriptomics
cov1	GSE155673	pbmc	covid-19	single-cell transcriptomics
cov2	GSE155673	pbmc	covid-19	single-cell transcriptomics
cov3	GSE155673	pbmc	covid-19	single-cell transcriptomics
cov4	GSE155673	pbmc	healthy	single-cell transcriptomics
cov7	GSE155673	pbmc	healthy	single-cell transcriptomics
cov8	GSE155673	pbmc	healthy	single-cell transcriptomics
cov9	GSE155673	pbmc	healthy	single-cell transcriptomics
CR13_CR14	GSE154567	buffy coat	covid-19	single-cell transcriptomics
CR15_CR16	GSE154567	buffy coat	covid-19	single-cell transcriptomics
CR17_CR18	GSE154567	buffy coat	covid-19	single-cell transcriptomics
CRC1_8810	GSE201348	colon	colorectal cancer	single-cell transcriptomics
CRC2_15564	GSE201348	colon	colorectal cancer	single-cell transcriptomics
CRC3_11773	GSE201348	colon	colorectal cancer	single-cell transcriptomics
CRX030762	CRA001160	pancreas	pancreatic ductal adenocarcinoma	single-cell transcriptomics
CRX030763	CRA001160	pancreas	pancreatic ductal adenocarcinoma	single-cell transcriptomics
CRX030764	CRA001160	pancreas	pancreatic ductal adenocarcinoma	single-cell transcriptomics
CRX030765	CRA001160	pancreas	pancreatic ductal adenocarcinoma	single-cell transcriptomics
CRX030766	CRA001160	pancreas	pancreatic ductal adenocarcinoma	single-cell transcriptomics
CRX030767	CRA001160	pancreas	pancreatic ductal adenocarcinoma	single-cell transcriptomics
CRX030768	CRA001160	pancreas	pancreatic ductal adenocarcinoma	single-cell transcriptomics
CRX030769	CRA001160	pancreas	pancreatic ductal adenocarcinoma	single-cell transcriptomics
CRX030770	CRA001160	pancreas	pancreatic ductal adenocarcinoma	single-cell transcriptomics
CRX030771	CRA001160	pancreas	pancreatic ductal adenocarcinoma	single-cell transcriptomics
CRX030772	CRA001160	pancreas	pancreatic ductal adenocarcinoma	single-cell transcriptomics
CRX030773	CRA001160	pancreas	pancreatic ductal adenocarcinoma	single-cell transcriptomics
CRX030774	CRA001160	pancreas	pancreatic ductal adenocarcinoma	single-cell transcriptomics
CRX030775	CRA001160	pancreas	pancreatic ductal adenocarcinoma	single-cell transcriptomics
CRX030776	CRA001160	pancreas	pancreatic ductal adenocarcinoma	single-cell transcriptomics
CRX030777	CRA001160	pancreas	pancreatic ductal adenocarcinoma	single-cell transcriptomics
CRX030778	CRA001160	pancreas	pancreatic ductal adenocarcinoma	single-cell transcriptomics
CRX030779	CRA001160	pancreas	pancreatic ductal adenocarcinoma	single-cell transcriptomics
CRX030780	CRA001160	pancreas	pancreatic ductal adenocarcinoma	single-cell transcriptomics
CRX030781	CRA001160	pancreas	pancreatic ductal adenocarcinoma	single-cell transcriptomics
CRX030782	CRA001160	pancreas	pancreatic ductal adenocarcinoma	single-cell transcriptomics
CRX030783	CRA001160	pancreas	pancreatic ductal adenocarcinoma	single-cell transcriptomics
CRX030784	CRA001160	pancreas	pancreatic ductal adenocarcinoma	single-cell transcriptomics
CRX030785	CRA001160	pancreas	pancreatic ductal adenocarcinoma	single-cell transcriptomics
CRX075191	CRA001276	liver	hepatocellular carcinoma	single-cell transcriptomics
CRX075193	CRA001276	liver	hepatocellular carcinoma	single-cell transcriptomics
CRX075195	CRA001276	liver	hepatocellular carcinoma	single-cell transcriptomics
CRX075197	CRA001276	liver	hepatocellular carcinoma	single-cell transcriptomics
CRX075199	CRA001276	liver	hepatocellular carcinoma	single-cell transcriptomics
CS11_CS12	GSE154567	buffy coat	covid-19	single-cell transcriptomics
CS7_CS8	GSE154567	buffy coat	covid-19	single-cell transcriptomics
CS9_CS10	GSE154567	buffy coat	covid-19	single-cell transcriptomics
cSCC_p1	GSE221390	skin	cutaneous squamous cell carcinoma	single-cell transcriptomics
cSCC_p10	GSE221390	skin	cutaneous squamous cell carcinoma	single-cell transcriptomics
cSCC_p11	GSE221390	skin	cutaneous squamous cell carcinoma	single-cell transcriptomics
cSCC_p2	GSE221390	skin	cutaneous squamous cell carcinoma	single-cell transcriptomics
cSCC_p3	GSE221390	skin	cutaneous squamous cell carcinoma	single-cell transcriptomics
cSCC_p4	GSE221390	skin	cutaneous squamous cell carcinoma	single-cell transcriptomics
cSCC_p5	GSE221390	skin	cutaneous squamous cell carcinoma	single-cell transcriptomics
cSCC_p6	GSE221390	skin	cutaneous squamous cell carcinoma	single-cell transcriptomics
cSCC_p7	GSE221390	skin	cutaneous squamous cell carcinoma	single-cell transcriptomics
cSCC_p8	GSE221390	skin	cutaneous squamous cell carcinoma	single-cell transcriptomics
cSCC_p9	GSE221390	skin	cutaneous squamous cell carcinoma	single-cell transcriptomics
ctrl6	GSE174588	breast	precancerous lesion from brca1 mutation carriers	single-cell transcriptomics
CV0025	E-MTAB-10026	pbmc	covid-19	single-cell transcriptomics
CV0037	E-MTAB-10026	pbmc	covid-19	single-cell transcriptomics
CV0050	E-MTAB-10026	pbmc	covid-19	single-cell transcriptomics
CV0052	E-MTAB-10026	pbmc	covid-19	single-cell transcriptomics
CV0058	E-MTAB-10026	pbmc	covid-19	single-cell transcriptomics
CV0059	E-MTAB-10026	pbmc	covid-19	single-cell transcriptomics
CV0062	E-MTAB-10026	pbmc	covid-19	single-cell transcriptomics
CV0068	E-MTAB-10026	pbmc	covid-19	single-cell transcriptomics
CV0073	E-MTAB-10026	pbmc	covid-19	single-cell transcriptomics
CV0074	E-MTAB-10026	pbmc	covid-19	single-cell transcriptomics
CV0084	E-MTAB-10026	pbmc	covid-19	single-cell transcriptomics
CV0094	E-MTAB-10026	pbmc	covid-19	single-cell transcriptomics
CV0100	E-MTAB-10026	pbmc	covid-19	single-cell transcriptomics
CV0104	E-MTAB-10026	pbmc	covid-19	single-cell transcriptomics
CV0120	E-MTAB-10026	pbmc	covid-19	single-cell transcriptomics
CV0128	E-MTAB-10026	pbmc	covid-19	single-cell transcriptomics
CV0134	E-MTAB-10026	pbmc	covid-19	single-cell transcriptomics
CV0137	E-MTAB-10026	pbmc	covid-19	single-cell transcriptomics
CV0155	E-MTAB-10026	pbmc	covid-19	single-cell transcriptomics
CV0160	E-MTAB-10026	pbmc	covid-19	single-cell transcriptomics
CV0164	E-MTAB-10026	pbmc	covid-19	single-cell transcriptomics
CV0171	E-MTAB-10026	pbmc	covid-19	single-cell transcriptomics
CV0176	E-MTAB-10026	pbmc	covid-19	single-cell transcriptomics
CV0178	E-MTAB-10026	pbmc	covid-19	single-cell transcriptomics
CV0180	E-MTAB-10026	pbmc	covid-19	single-cell transcriptomics
CV0198	E-MTAB-10026	pbmc	covid-19	single-cell transcriptomics
CV0200	E-MTAB-10026	pbmc	covid-19	single-cell transcriptomics
CV0231	E-MTAB-10026	pbmc	covid-19	single-cell transcriptomics
CV0234	E-MTAB-10026	pbmc	covid-19	single-cell transcriptomics
CV0257	E-MTAB-10026	pbmc	covid-19	single-cell transcriptomics
CV0262	E-MTAB-10026	pbmc	covid-19	single-cell transcriptomics
CV0279	E-MTAB-10026	pbmc	covid-19	single-cell transcriptomics
CV0284	E-MTAB-10026	pbmc	covid-19	single-cell transcriptomics
CV0902	E-MTAB-10026	pbmc	healthy	single-cell transcriptomics
CV0904	E-MTAB-10026	pbmc	healthy	single-cell transcriptomics
CV0911	E-MTAB-10026	pbmc	healthy	single-cell transcriptomics
CV0915	E-MTAB-10026	pbmc	healthy	single-cell transcriptomics
CV0917	E-MTAB-10026	pbmc	healthy	single-cell transcriptomics
CV0926	E-MTAB-10026	pbmc	healthy	single-cell transcriptomics
CV0929	E-MTAB-10026	pbmc	healthy	single-cell transcriptomics
CV0934	E-MTAB-10026	pbmc	healthy	single-cell transcriptomics
CV0939	E-MTAB-10026	pbmc	healthy	single-cell transcriptomics
CV0940	E-MTAB-10026	pbmc	healthy	single-cell transcriptomics
DCIS1	GSE181254	breast	ductal carcinoma in situ	single-cell transcriptomics
DCIS2	GSE181254	breast	ductal carcinoma in situ	single-cell transcriptomics
DHIM_Subject2	GSE154386	blood	denv infection	single-cell transcriptomics
DHIM_Subject3	GSE154386	blood	denv infection	single-cell transcriptomics
DS20191253Tumor	GSE229413	pancreas	pancreatic ductal adenocarcinoma	single-cell transcriptomics
DS20191258PancAdjN	GSE229413	pancreas	adjacent tumor/disease section	single-cell transcriptomics
DS20191261Tumor	GSE229413	pancreas	pancreatic ductal adenocarcinoma	single-cell transcriptomics
DS20191261TumorKeller	GSE229413	pancreas	pancreatic ductal adenocarcinoma	single-cell transcriptomics
DS20191262Tumor	GSE229413	pancreas	pancreatic ductal adenocarcinoma	single-cell transcriptomics
DS20191294Tumor	GSE229413	pancreas	pancreatic ductal adenocarcinoma	single-cell transcriptomics
DS20191296Tumor	GSE229413	pancreas	pancreatic ductal adenocarcinoma	single-cell transcriptomics
DS20191299Tumor	GSE229413	pancreas	pancreatic ductal adenocarcinoma	single-cell transcriptomics
DS20191302Tumor	GSE229413	pancreas	pancreatic ductal adenocarcinoma	single-cell transcriptomics
DS20191306Tumor	GSE229413	pancreas	pancreatic ductal adenocarcinoma	single-cell transcriptomics
DS20191307Tumor	GSE229413	pancreas	pancreatic ductal adenocarcinoma	single-cell transcriptomics
DS20191314Tumor	GSE229413	pancreas	pancreatic ductal adenocarcinoma	single-cell transcriptomics
EBUS_06	GSE203360	lung	invasive lung adenocarcinoma	single-cell transcriptomics
EBUS_28	GSE203360	lung	invasive lung adenocarcinoma	single-cell transcriptomics
EBUS_49	GSE203360	lung	invasive lung adenocarcinoma	single-cell transcriptomics
EC109_METTL14KD_vs_WT	GSE254232	esophagus	ec109	transcriptomics
EC109_METTL3KD_vs_WT	GSE254232	esophagus	ec109	transcriptomics
EC109.hs_METTL3KD_vs_WT	GSE254232	esophagus	ec109.hs	transcriptomics
EEC-subject1	SRP349751	endometrium	endometrial carcinoma	single-cell transcriptomics
EEC-subject2	SRP349751	endometrium	endometrial carcinoma	single-cell transcriptomics
EEC-subject3	SRP349751	endometrium	endometrial carcinoma	single-cell transcriptomics
EEC-subject4	SRP349751	endometrium	endometrial carcinoma	single-cell transcriptomics
EEC-subject5	SRP349751	endometrium	endometrial carcinoma	single-cell transcriptomics
EGC	GSE134520	stomach	gastric cancer	single-cell transcriptomics
EndoC-bH1_METTL14KD_vs_WT	GSE120024	pancreatic islet	endoc-bh1	epitranscriptomics
EndoC-bH1_METTL14KD_vs_WT	GSE120024	pancreatic islet	endoc-bh1	transcriptomics
EndoC-bH1_METTL3KD_vs_WT	GSE120024	pancreatic islet	endoc-bh1	epitranscriptomics
EndoC-bH1_METTL3KD_vs_WT	GSE120024	pancreatic islet	endoc-bh1	transcriptomics
EOLP-1	GSE211630	mouth	erosive oral lichen planus	single-cell transcriptomics
EOLP-2	GSE211630	mouth	erosive oral lichen planus	single-cell transcriptomics
ERS-1	CRA002497	pbmc	covid-19	single-cell transcriptomics
ERS-2	CRA002497	pbmc	covid-19	single-cell transcriptomics
ERS-3	CRA002497	pbmc	covid-19	single-cell transcriptomics
ERS-4	CRA002497	pbmc	covid-19	single-cell transcriptomics
ERS-5	CRA002497	pbmc	covid-19	single-cell transcriptomics
ERX11148723	E-MTAB-8142	skin	healthy	single-cell transcriptomics
ERX11148724	E-MTAB-8142	skin	healthy	single-cell transcriptomics
ERX11148725	E-MTAB-8142	skin	healthy	single-cell transcriptomics
ERX11148726	E-MTAB-8142	skin	healthy	single-cell transcriptomics
ERX11148727	E-MTAB-8142	skin	healthy	single-cell transcriptomics
ERX11148728	E-MTAB-8142	skin	healthy	single-cell transcriptomics
ERX11148729	E-MTAB-8142	skin	healthy	single-cell transcriptomics
ERX11148730	E-MTAB-8142	skin	healthy	single-cell transcriptomics
ERX11148731	E-MTAB-8142	skin	healthy	single-cell transcriptomics
ERX11148732	E-MTAB-8142	skin	healthy	single-cell transcriptomics
ERX11148733	E-MTAB-8142	skin	healthy	single-cell transcriptomics
ERX11148734	E-MTAB-8142	skin	healthy	single-cell transcriptomics
ERX11148735	E-MTAB-8142	skin	healthy	single-cell transcriptomics
ERX11148736	E-MTAB-8142	skin	healthy	single-cell transcriptomics
ERX11148737	E-MTAB-8142	skin	healthy	single-cell transcriptomics
ERX11148738	E-MTAB-8142	skin	healthy	single-cell transcriptomics
ERX11148739	E-MTAB-8142	skin	healthy	single-cell transcriptomics
ERX11148740	E-MTAB-8142	skin	healthy	single-cell transcriptomics
ERX11148741	E-MTAB-8142	skin	healthy	single-cell transcriptomics
ERX11148742	E-MTAB-8142	skin	healthy	single-cell transcriptomics
ERX11148743	E-MTAB-8142	skin	healthy	single-cell transcriptomics
ERX11148744	E-MTAB-8142	skin	healthy	single-cell transcriptomics
ERX11148745	E-MTAB-8142	skin	healthy	single-cell transcriptomics
ERX11148746	E-MTAB-8142	skin	healthy	single-cell transcriptomics
ERX11148747	E-MTAB-8142	skin	atopic eczema	single-cell transcriptomics
ERX11148748	E-MTAB-8142	skin	atopic eczema	single-cell transcriptomics
ERX11148749	E-MTAB-8142	skin	atopic eczema	single-cell transcriptomics
ERX11148750	E-MTAB-8142	skin	atopic eczema	single-cell transcriptomics
ERX11148751	E-MTAB-8142	skin	atopic eczema	single-cell transcriptomics
ERX11148752	E-MTAB-8142	skin	atopic eczema	single-cell transcriptomics
ERX11148753	E-MTAB-8142	skin	atopic eczema	single-cell transcriptomics
ERX11148754	E-MTAB-8142	skin	atopic eczema	single-cell transcriptomics
ERX11148755	E-MTAB-8142	skin	atopic eczema	single-cell transcriptomics
ERX11148756	E-MTAB-8142	skin	atopic eczema	single-cell transcriptomics
ERX11148757	E-MTAB-8142	skin	atopic eczema	single-cell transcriptomics
ERX11148758	E-MTAB-8142	skin	atopic eczema	single-cell transcriptomics
ERX11148759	E-MTAB-8142	skin	atopic eczema	single-cell transcriptomics
ERX11148761	E-MTAB-8142	skin	atopic eczema	single-cell transcriptomics
ERX11148762	E-MTAB-8142	skin	atopic eczema	single-cell transcriptomics
ERX11148763	E-MTAB-8142	skin	atopic eczema	single-cell transcriptomics
ERX11148764	E-MTAB-8142	skin	atopic eczema	single-cell transcriptomics
ERX11148765	E-MTAB-8142	skin	atopic eczema	single-cell transcriptomics
ERX11148766	E-MTAB-8142	skin	atopic eczema	single-cell transcriptomics
ERX11148767	E-MTAB-8142	skin	atopic eczema	single-cell transcriptomics
ERX11148768	E-MTAB-8142	skin	atopic eczema	single-cell transcriptomics
ERX11148769	E-MTAB-8142	skin	atopic eczema	single-cell transcriptomics
ERX11148770	E-MTAB-8142	skin	atopic eczema	single-cell transcriptomics
ERX11148771	E-MTAB-8142	skin	atopic eczema	single-cell transcriptomics
ERX11148772	E-MTAB-8142	skin	atopic eczema	single-cell transcriptomics
ERX11148773	E-MTAB-8142	skin	atopic eczema	single-cell transcriptomics
ERX11148774	E-MTAB-8142	skin	atopic eczema	single-cell transcriptomics
ERX11148775	E-MTAB-8142	skin	atopic eczema	single-cell transcriptomics
ERX11148776	E-MTAB-8142	skin	atopic eczema	single-cell transcriptomics
ERX11148777	E-MTAB-8142	skin	atopic eczema	single-cell transcriptomics
ERX11148778	E-MTAB-8142	skin	atopic eczema	single-cell transcriptomics
ERX11148779	E-MTAB-8142	skin	psoriasis	single-cell transcriptomics
ERX11148780	E-MTAB-8142	skin	psoriasis	single-cell transcriptomics
ERX11148781	E-MTAB-8142	skin	psoriasis	single-cell transcriptomics
ERX11148782	E-MTAB-8142	skin	psoriasis	single-cell transcriptomics
ERX11148783	E-MTAB-8142	skin	psoriasis	single-cell transcriptomics
ERX11148784	E-MTAB-8142	skin	psoriasis	single-cell transcriptomics
ERX11148785	E-MTAB-8142	skin	psoriasis	single-cell transcriptomics
ERX11148786	E-MTAB-8142	skin	psoriasis	single-cell transcriptomics
ERX11148787	E-MTAB-8142	skin	psoriasis	single-cell transcriptomics
ERX11148788	E-MTAB-8142	skin	psoriasis	single-cell transcriptomics
ERX11148789	E-MTAB-8142	skin	psoriasis	single-cell transcriptomics
ERX11148790	E-MTAB-8142	skin	psoriasis	single-cell transcriptomics
ERX11148791	E-MTAB-8142	skin	psoriasis	single-cell transcriptomics
ERX11148792	E-MTAB-8142	skin	psoriasis	single-cell transcriptomics
ERX11148793	E-MTAB-8142	skin	psoriasis	single-cell transcriptomics
ERX11148794	E-MTAB-8142	skin	psoriasis	single-cell transcriptomics
ERX11148795	E-MTAB-8142	skin	psoriasis	single-cell transcriptomics
ERX11148796	E-MTAB-8142	skin	psoriasis	single-cell transcriptomics
ERX11148797	E-MTAB-8142	skin	psoriasis	single-cell transcriptomics
ERX11148798	E-MTAB-8142	skin	psoriasis	single-cell transcriptomics
ERX11148799	E-MTAB-8142	skin	psoriasis	single-cell transcriptomics
ERX11148800	E-MTAB-8142	skin	psoriasis	single-cell transcriptomics
ERX11148801	E-MTAB-8142	skin	psoriasis	single-cell transcriptomics
ERX11148802	E-MTAB-8142	skin	psoriasis	single-cell transcriptomics
ERX11148803	E-MTAB-8142	skin	healthy	single-cell transcriptomics
ERX11148804	E-MTAB-8142	skin	healthy	single-cell transcriptomics
ERX11148805	E-MTAB-8142	skin	healthy	single-cell transcriptomics
ERX11148806	E-MTAB-8142	skin	healthy	single-cell transcriptomics
ERX11148807	E-MTAB-8142	skin	healthy	single-cell transcriptomics
ERX11148808	E-MTAB-8142	skin	healthy	single-cell transcriptomics
ERX11148809	E-MTAB-8142	skin	healthy	single-cell transcriptomics
ERX11148810	E-MTAB-8142	skin	healthy	single-cell transcriptomics
ERX11148811	E-MTAB-8142	skin	healthy	single-cell transcriptomics
ERX11148812	E-MTAB-8142	skin	healthy	single-cell transcriptomics
ERX11148813	E-MTAB-8142	skin	healthy	single-cell transcriptomics
ERX11148814	E-MTAB-8142	skin	healthy	single-cell transcriptomics
ERX11148815	E-MTAB-8142	skin	healthy	single-cell transcriptomics
ERX11148816	E-MTAB-8142	skin	healthy	single-cell transcriptomics
ERX11148817	E-MTAB-8142	skin	healthy	single-cell transcriptomics
ERX11148818	E-MTAB-8142	skin	healthy	single-cell transcriptomics
ERX3537206	E-MTAB-8322	synovial joint	healthy	single-cell transcriptomics
ERX3537207	E-MTAB-8322	synovial joint	healthy	single-cell transcriptomics
ERX3537208	E-MTAB-8322	synovial joint	healthy	single-cell transcriptomics
ERX3537209	E-MTAB-8322	synovial joint	healthy	single-cell transcriptomics
ERX3537210	E-MTAB-8322	synovial joint	rheumatoid arthritis	single-cell transcriptomics
ERX3537211	E-MTAB-8322	synovial joint	rheumatoid arthritis	single-cell transcriptomics
ERX3537212	E-MTAB-8322	synovial joint	rheumatoid arthritis	single-cell transcriptomics
ERX3537213	E-MTAB-8322	synovial joint	rheumatoid arthritis	single-cell transcriptomics
ERX3537216	E-MTAB-8322	synovial joint	rheumatoid arthritis	single-cell transcriptomics
ERX3537217	E-MTAB-8322	synovial joint	rheumatoid arthritis	single-cell transcriptomics
ERX3537218	E-MTAB-8322	synovial joint	rheumatoid arthritis	single-cell transcriptomics
ERX3537219	E-MTAB-8322	synovial joint	rheumatoid arthritis	single-cell transcriptomics
ERX3537220	E-MTAB-8322	synovial joint	rheumatoid arthritis	single-cell transcriptomics
ERX3537221	E-MTAB-8322	synovial joint	rheumatoid arthritis	single-cell transcriptomics
ERX3537225	E-MTAB-8322	synovial joint	rheumatoid arthritis	single-cell transcriptomics
ERX3537227	E-MTAB-8322	synovial joint	rheumatoid arthritis	single-cell transcriptomics
ERX3537228	E-MTAB-8322	synovial joint	rheumatoid arthritis	single-cell transcriptomics
ERX3537229	E-MTAB-8322	synovial joint	undifferentiated arthritis	single-cell transcriptomics
ERX3537230	E-MTAB-8322	synovial joint	undifferentiated arthritis	single-cell transcriptomics
ERX3537231	E-MTAB-8322	synovial joint	undifferentiated arthritis	single-cell transcriptomics
ERX3537232	E-MTAB-8322	synovial joint	undifferentiated arthritis	single-cell transcriptomics
ERX3989371	E-MTAB-8884	bone marrow	chronic myelomonocytic leukemia	single-cell transcriptomics
ERX3989372	E-MTAB-8884	bone marrow	chronic myelomonocytic leukemia	single-cell transcriptomics
ERX3989373	E-MTAB-8884	bone marrow	chronic myelomonocytic leukemia	single-cell transcriptomics
ERX3989374	E-MTAB-8884	bone marrow	chronic myelomonocytic leukemia	single-cell transcriptomics
ERX3989375	E-MTAB-8884	bone marrow	chronic myelomonocytic leukemia	single-cell transcriptomics
ERX3989376	E-MTAB-8884	bone marrow	chronic myelomonocytic leukemia	single-cell transcriptomics
ERX3989377	E-MTAB-8884	bone marrow	chronic myelomonocytic leukemia	single-cell transcriptomics
ERX3989378	E-MTAB-8884	bone marrow	chronic myelomonocytic leukemia	single-cell transcriptomics
ERX4147013	E-MTAB-9139	bone marrow	healthy	single-cell transcriptomics
ERX4147014	E-MTAB-9139	bone marrow	multiple myeloma	single-cell transcriptomics
ERX4147015	E-MTAB-9139	bone marrow	multiple myeloma	single-cell transcriptomics
ERX4147016	E-MTAB-9139	bone marrow	multiple myeloma	single-cell transcriptomics
ERX4147017	E-MTAB-9139	bone marrow	multiple myeloma	single-cell transcriptomics
ERX4147018	E-MTAB-9139	bone marrow	healthy	single-cell transcriptomics
ERX4147019	E-MTAB-9139	bone marrow	multiple myeloma	single-cell transcriptomics
ERX4147020	E-MTAB-9139	bone marrow	multiple myeloma	single-cell transcriptomics
ERX4147021	E-MTAB-9139	bone marrow	multiple myeloma	single-cell transcriptomics
ERX4147022	E-MTAB-9139	bone marrow	multiple myeloma	single-cell transcriptomics
ERX4147023	E-MTAB-9139	bone marrow	multiple myeloma	single-cell transcriptomics
ERX4147024	E-MTAB-9139	bone marrow	multiple myeloma	single-cell transcriptomics
ERX4147025	E-MTAB-9139	bone marrow	multiple myeloma	single-cell transcriptomics
ERX4147026	E-MTAB-9139	bone marrow	multiple myeloma	single-cell transcriptomics
ERX4147027	E-MTAB-9139	bone marrow	multiple myeloma	single-cell transcriptomics
ERX4147028	E-MTAB-9139	bone marrow	multiple myeloma	single-cell transcriptomics
ERX4147029	E-MTAB-9139	bone marrow	multiple myeloma	single-cell transcriptomics
ERX4147030	E-MTAB-9139	bone marrow	multiple myeloma	single-cell transcriptomics
ERX4147031	E-MTAB-9139	bone marrow	multiple myeloma	single-cell transcriptomics
ERX4147032	E-MTAB-9139	bone marrow	multiple myeloma	single-cell transcriptomics
ERX4147033	E-MTAB-9139	bone marrow	multiple myeloma	single-cell transcriptomics
ERX4147034	E-MTAB-9139	bone marrow	multiple myeloma	single-cell transcriptomics
ERX4147035	E-MTAB-9139	bone marrow	multiple myeloma	single-cell transcriptomics
ERX4327573	E-MTAB-9389	bone marrow	healthy	single-cell transcriptomics
ERX4327574	E-MTAB-9389	bone marrow	healthy	single-cell transcriptomics
ERX4327575	E-MTAB-9389	bone marrow	healthy	single-cell transcriptomics
ERX4327576	E-MTAB-9389	bone marrow	healthy	single-cell transcriptomics
ERX4327577	E-MTAB-9389	bone marrow	healthy	single-cell transcriptomics
ERX4327578	E-MTAB-9389	bone marrow	healthy	single-cell transcriptomics
ERX4327579	E-MTAB-9389	bone marrow	healthy	single-cell transcriptomics
ERX4327580	E-MTAB-9389	bone marrow	healthy	single-cell transcriptomics
ERX4327581	E-MTAB-9389	bone marrow	healthy	single-cell transcriptomics
ERX4327582	E-MTAB-9389	bone marrow	healthy	single-cell transcriptomics
ERX4327583	E-MTAB-9389	bone marrow	healthy	single-cell transcriptomics
ERX4327584	E-MTAB-9389	bone marrow	healthy	single-cell transcriptomics
ERX4327585	E-MTAB-9389	bone marrow	healthy	single-cell transcriptomics
ERX4327586	E-MTAB-9389	bone marrow	healthy	single-cell transcriptomics
ERX4327587	E-MTAB-9389	bone marrow	healthy	single-cell transcriptomics
ERX4327588	E-MTAB-9389	bone marrow	healthy	single-cell transcriptomics
ERX4327589	E-MTAB-9389	bone marrow	healthy	single-cell transcriptomics
ERX4327590	E-MTAB-9389	bone marrow	healthy	single-cell transcriptomics
ERX4327591	E-MTAB-9389	bone marrow	healthy	single-cell transcriptomics
ERX4327592	E-MTAB-9389	bone marrow	healthy	single-cell transcriptomics
ERX4327593	E-MTAB-9389	bone marrow	healthy	single-cell transcriptomics
ERX4327594	E-MTAB-9389	bone marrow	healthy	single-cell transcriptomics
ERX4327595	E-MTAB-9389	bone marrow	healthy	single-cell transcriptomics
ERX4327596	E-MTAB-9389	bone marrow	healthy	single-cell transcriptomics
ERX4327597	E-MTAB-9389	bone marrow	healthy	single-cell transcriptomics
ERX4327598	E-MTAB-9389	bone marrow	healthy	single-cell transcriptomics
ERX4327599	E-MTAB-9389	bone marrow	healthy	single-cell transcriptomics
ERX4327600	E-MTAB-9389	bone marrow	healthy	single-cell transcriptomics
ERX4327601	E-MTAB-9389	bone marrow	healthy	single-cell transcriptomics
ERX4327602	E-MTAB-9389	bone marrow	healthy	single-cell transcriptomics
ERX4327603	E-MTAB-9389	bone marrow	healthy	single-cell transcriptomics
ERX4327604	E-MTAB-9389	bone marrow	healthy	single-cell transcriptomics
ERX4327605	E-MTAB-9389	bone marrow	healthy	single-cell transcriptomics
ERX4327606	E-MTAB-9389	bone marrow	healthy	single-cell transcriptomics
ERX4327607	E-MTAB-9389	bone marrow	healthy	single-cell transcriptomics
ERX4327608	E-MTAB-9389	bone marrow	healthy	single-cell transcriptomics
ERX4327609	E-MTAB-9389	bone marrow	healthy	single-cell transcriptomics
ERX4327610	E-MTAB-9389	bone marrow	healthy	single-cell transcriptomics
ERX4327611	E-MTAB-9389	bone marrow	healthy	single-cell transcriptomics
ERX4327612	E-MTAB-9389	bone marrow	healthy	single-cell transcriptomics
ERX4327613	E-MTAB-9389	bone marrow	down syndrome	single-cell transcriptomics
ERX4327614	E-MTAB-9389	bone marrow	down syndrome	single-cell transcriptomics
ERX4327615	E-MTAB-9389	bone marrow	down syndrome	single-cell transcriptomics
ERX4327616	E-MTAB-9389	bone marrow	down syndrome	single-cell transcriptomics
ERX4327617	E-MTAB-9389	bone marrow	down syndrome	single-cell transcriptomics
ERX4489138	E-MTAB-9363	duodenum	healthy	single-cell transcriptomics
ERX4489139	E-MTAB-9363	lung	healthy	single-cell transcriptomics
ERX4489140	E-MTAB-9363	ileum	healthy	single-cell transcriptomics
ERX4720922	E-MTAB-9139	bone marrow	multiple myeloma	single-cell transcriptomics
ERX4720923	E-MTAB-9139	bone marrow	multiple myeloma	single-cell transcriptomics
ERX4720924	E-MTAB-9139	bone marrow	multiple myeloma	single-cell transcriptomics
ERX4720925	E-MTAB-9139	bone marrow	multiple myeloma	single-cell transcriptomics
ERX4720926	E-MTAB-9139	bone marrow	multiple myeloma	single-cell transcriptomics
ERX4720927	E-MTAB-9139	bone marrow	multiple myeloma	single-cell transcriptomics
ERX4720928	E-MTAB-9139	bone marrow	healthy	single-cell transcriptomics
ERX4720929	E-MTAB-9139	bone marrow	healthy	single-cell transcriptomics
ERX4720930	E-MTAB-9139	bone marrow	healthy	single-cell transcriptomics
ERX4720931	E-MTAB-9139	bone marrow	healthy	single-cell transcriptomics
ERX4720932	E-MTAB-9139	bone marrow	healthy	single-cell transcriptomics
ERX4720933	E-MTAB-9139	bone marrow	healthy	single-cell transcriptomics
ERX4720934	E-MTAB-9139	bone marrow	healthy	single-cell transcriptomics
ERX4720935	E-MTAB-9139	bone marrow	healthy	single-cell transcriptomics
ERX4720936	E-MTAB-9139	bone marrow	healthy	single-cell transcriptomics
ERX4720937	E-MTAB-9139	bone marrow	healthy	single-cell transcriptomics
ERX4720938	E-MTAB-9139	bone marrow	healthy	single-cell transcriptomics
ERX4720939	E-MTAB-9139	bone marrow	healthy	single-cell transcriptomics
ERX4720940	E-MTAB-9139	bone marrow	healthy	single-cell transcriptomics
ERX4720941	E-MTAB-9139	bone marrow	healthy	single-cell transcriptomics
ERX4720942	E-MTAB-9139	bone marrow	healthy	single-cell transcriptomics
ERX5239480	E-MTAB-8495	bile duct	healthy	single-cell transcriptomics
ERX5239481	E-MTAB-8495	bile duct	healthy	single-cell transcriptomics
ERX5239482	E-MTAB-8495	bile duct	healthy	single-cell transcriptomics
ERX5239494	E-MTAB-8495	bile duct	healthy	single-cell transcriptomics
ERX5239495	E-MTAB-8495	bile duct	healthy	single-cell transcriptomics
ERX5239496	E-MTAB-8495	bile duct	healthy	single-cell transcriptomics
ERX5239497	E-MTAB-8495	bile duct	healthy	single-cell transcriptomics
F007	GSE201348	colon	familial adenomatous polyposis	single-cell transcriptomics
F034	GSE201348	colon	familial adenomatous polyposis	single-cell transcriptomics
F072B	GSE201348	colon	familial adenomatous polyposis	single-cell transcriptomics
F091	GSE201348	colon	familial adenomatous polyposis	single-cell transcriptomics
F10	E-MTAB-7407	liver	healthy	single-cell transcriptomics
F11	E-MTAB-7407	liver	healthy	single-cell transcriptomics
F12	E-MTAB-7407	liver	healthy	single-cell transcriptomics
F13	E-MTAB-7407	liver	healthy	single-cell transcriptomics
F14	E-MTAB-7407	liver	healthy	single-cell transcriptomics
F15	E-MTAB-7407	liver	healthy	single-cell transcriptomics
F16	E-MTAB-7407	liver	healthy	single-cell transcriptomics
F2	E-MTAB-7407	liver	healthy	single-cell transcriptomics
F3	E-MTAB-7407	liver	healthy	single-cell transcriptomics
F5	E-MTAB-7407	liver	healthy	single-cell transcriptomics
F6	E-MTAB-7407	liver	healthy	single-cell transcriptomics
F7	E-MTAB-7407	liver	healthy	single-cell transcriptomics
F74	E-MTAB-8581	colon	healthy	single-cell transcriptomics
F8	E-MTAB-7407	liver	healthy	single-cell transcriptomics
female-WTA	GSE158291	thyroid	papillary thyroid cancer	single-cell transcriptomics
Fibroblasts_METTL3KD_vs_WT	GSE114019	skin	fibroblasts	epitranscriptomics
Fibroblasts_METTL3KD_vs_WT	GSE114019	skin	fibroblasts	transcriptomics
GM136	GSE164241	mouth	healthy	single-cell transcriptomics
GM143	GSE164241	mouth	healthy	single-cell transcriptomics
GM144	GSE164241	mouth	healthy	single-cell transcriptomics
GM147	GSE164241	mouth	healthy	single-cell transcriptomics
GM148	GSE164241	mouth	healthy	single-cell transcriptomics
GM169	GSE164241	mouth	healthy	single-cell transcriptomics
GM183	GSE164241	mouth	healthy	single-cell transcriptomics
GM184a	GSE164241	mouth	healthy	single-cell transcriptomics
GM238	GSE164241	mouth	healthy	single-cell transcriptomics
GM241	GSE164241	mouth	healthy	single-cell transcriptomics
GM242	GSE164241	mouth	healthy	single-cell transcriptomics
GM283	GSE164241	mouth	healthy	single-cell transcriptomics
GM289	GSE164241	mouth	healthy	single-cell transcriptomics
GSC11_ALKBH5KD_vs_WT	GSE87515	brain	gsc11	epitranscriptomics
GSC11_ALKBH5KD_vs_WT	GSE87515	brain	gsc11	transcriptomics
GSM3011853	GSE110686	breast	breast carcinoma	single-cell transcriptomics
GSM3011854	GSE110686	breast	breast carcinoma	single-cell transcriptomics
GSM3044521	GSE111896	lung	lung carcinoma	single-cell transcriptomics
GSM3044522	GSE111896	lung	lung carcinoma	single-cell transcriptomics
GSM3044523	GSE111896	lung	lung carcinoma	single-cell transcriptomics
GSM3044524	GSE111896	lung	lung carcinoma	single-cell transcriptomics
GSM3178782	GSE115469	liver	healthy	single-cell transcriptomics
GSM3178783	GSE115469	liver	healthy	single-cell transcriptomics
GSM3178784	GSE115469	liver	healthy	single-cell transcriptomics
GSM3178786	GSE115469	liver	healthy	single-cell transcriptomics
GSM3214201	GSE116222	colon	inflammatory bowel disease	single-cell transcriptomics
GSM3214204	GSE116222	colon	inflammatory bowel disease	single-cell transcriptomics
GSM3214205	GSE116222	colon	healthy	single-cell transcriptomics
GSM3214206	GSE116222	colon	healthy	single-cell transcriptomics
GSM3214207	GSE116222	colon	inflammatory bowel disease	single-cell transcriptomics
GSM3214208	GSE116222	colon	healthy	single-cell transcriptomics
GSM3214209	GSE116222	colon	healthy	single-cell transcriptomics
GSM3265101	GSE116947	lung	non-small cell lung carcinoma	single-cell transcriptomics
GSM3265102	GSE116947	lung	healthy	single-cell transcriptomics
GSM3317833	GSE118056	blood	merkel cell carcinoma	single-cell transcriptomics
GSM3317835	GSE118056	skin	merkel cell carcinoma	single-cell transcriptomics
GSM3317836	GSE118056	skin	merkel cell carcinoma	single-cell transcriptomics
GSM3330559	GSE117988	skin	merkel cell carcinoma	single-cell transcriptomics
GSM3330560	GSE117988	skin	merkel cell carcinoma	single-cell transcriptomics
GSM3425686	GSE121080	lung	healthy	single-cell transcriptomics
GSM3425687	GSE121080	lung	healthy	single-cell transcriptomics
GSM3425692	GSE121080	lung	healthy	single-cell transcriptomics
GSM3425693	GSE121080	lung	healthy	single-cell transcriptomics
GSM3440844	GSE121638	kidney	renal clear cell carcinoma	single-cell transcriptomics
GSM3440845	GSE121638	kidney	renal clear cell carcinoma	single-cell transcriptomics
GSM3440846	GSE121638	kidney	renal clear cell carcinoma	single-cell transcriptomics
GSM3486911	GSE122846	intestine	healthy	single-cell transcriptomics
GSM3516662	GSE123902	lung	lung adenocarcinoma	single-cell transcriptomics
GSM3516663	GSE123902	lung	lung adenocarcinoma	single-cell transcriptomics
GSM3516665	GSE123902	lung	lung adenocarcinoma	single-cell transcriptomics
GSM3516667	GSE123902	lung	lung adenocarcinoma	single-cell transcriptomics
GSM3516669	GSE123902	lung	lung adenocarcinoma	single-cell transcriptomics
GSM3516670	GSE123902	lung	lung adenocarcinoma	single-cell transcriptomics
GSM3516672	GSE123902	lung	lung adenocarcinoma	single-cell transcriptomics
GSM3516674	GSE123902	lung	lung adenocarcinoma	single-cell transcriptomics
GSM3516675	GSE123902	lung	healthy	single-cell transcriptomics
GSM3516676	GSE123902	lung	healthy	single-cell transcriptomics
GSM3589407	GSE126030	lung	healthy	single-cell transcriptomics
GSM3589410	GSE126030	lymph node	healthy	single-cell transcriptomics
GSM3589411	GSE126030	lymph node	healthy	single-cell transcriptomics
GSM3589412	GSE126030	lung	healthy	single-cell transcriptomics
GSM3589413	GSE126030	lung	healthy	single-cell transcriptomics
GSM3589416	GSE126030	lymph node	healthy	single-cell transcriptomics
GSM3589417	GSE126030	lymph node	healthy	single-cell transcriptomics
GSM3667328	GSE128066	skin	healthy	single-cell transcriptomics
GSM3711757	GSE129363	adipose	diabetes	single-cell transcriptomics
GSM3711758	GSE129363	adipose	diabetes	single-cell transcriptomics
GSM3711759	GSE129363	adipose	diabetes	single-cell transcriptomics
GSM3711760	GSE129363	adipose	diabetes	single-cell transcriptomics
GSM3711771	GSE129363	adipose	diabetes	single-cell transcriptomics
GSM3711773	GSE129363	adipose	healthy	single-cell transcriptomics
GSM3711774	GSE129363	adipose	healthy	single-cell transcriptomics
GSM3711775	GSE129363	adipose	healthy	single-cell transcriptomics
GSM3711776	GSE129363	adipose	diabetes	single-cell transcriptomics
GSM3711777	GSE129363	adipose	diabetes	single-cell transcriptomics
GSM3711779	GSE129363	adipose	healthy	single-cell transcriptomics
GSM3711780	GSE129363	adipose	healthy	single-cell transcriptomics
GSM3711781	GSE129363	adipose	healthy	single-cell transcriptomics
GSM3711782	GSE129363	adipose	healthy	single-cell transcriptomics
GSM3711783	GSE129363	adipose	healthy	single-cell transcriptomics
GSM3711784	GSE129363	adipose	healthy	single-cell transcriptomics
GSM3711786	GSE129363	adipose	diabetes	single-cell transcriptomics
GSM3711787	GSE129363	adipose	diabetes	single-cell transcriptomics
GSM3711788	GSE129363	adipose	diabetes	single-cell transcriptomics
GSM3743501	GSE130560	uterus	healthy	single-cell transcriptomics
GSM3743502	GSE130560	uterus	healthy	single-cell transcriptomics
GSM3743503	GSE130560	uterus	healthy	single-cell transcriptomics
GSM3743504	GSE130560	uterus	recurrent spontaneous abortion (rsa) patient	single-cell transcriptomics
GSM3743505	GSE130560	uterus	recurrent spontaneous abortion (rsa) patient	single-cell transcriptomics
GSM3743506	GSE130560	uterus	recurrent spontaneous abortion (rsa) patient	single-cell transcriptomics
GSM3758115	GSE130973	skin	healthy	single-cell transcriptomics
GSM3758116	GSE130973	skin	healthy	single-cell transcriptomics
GSM3758117	GSE130973	skin	healthy	single-cell transcriptomics
GSM3758118	GSE130973	skin	healthy	single-cell transcriptomics
GSM3758119	GSE130973	skin	healthy	single-cell transcriptomics
GSM3823939	GSE131882	kidney	healthy	single-cell transcriptomics
GSM3823940	GSE131882	kidney	healthy	single-cell transcriptomics
GSM3823941	GSE131882	kidney	healthy	single-cell transcriptomics
GSM3823942	GSE131882	kidney	diabetic nephropathy	single-cell transcriptomics
GSM3823943	GSE131882	kidney	diabetic nephropathy	single-cell transcriptomics
GSM3823944	GSE131882	kidney	diabetic nephropathy	single-cell transcriptomics
GSM3892569	GSE132802	skin	drug-induced hypersensitivity syndrome/drug reaction with eosinophilia and systemic symptoms	single-cell transcriptomics
GSM3892571	GSE132802	blood	healthy	single-cell transcriptomics
GSM3892579	GSE132802	skin	healthy	single-cell transcriptomics
GSM3892580	GSE132802	skin	healthy	single-cell transcriptomics
GSM3892582	GSE132802	skin	healthy	single-cell transcriptomics
GSM3901485	GSE133181	bone marrow	healthy	single-cell transcriptomics
GSM3901486	GSE133181	bone marrow	healthy	single-cell transcriptomics
GSM3901489	GSE133181	bone marrow	major thalassemia	single-cell transcriptomics
GSM3901490	GSE133181	bone marrow	major thalassemia	single-cell transcriptomics
GSM3901491	GSE133181	bone marrow	major thalassemia	single-cell transcriptomics
GSM3901493	GSE133181	bone marrow	sickle cell disease patient	single-cell transcriptomics
GSM3901494	GSE133181	bone marrow	sickle cell disease patient	single-cell transcriptomics
GSM3901495	GSE133181	bone marrow	sickle cell disease patient	single-cell transcriptomics
GSM3901496	GSE133181	bone marrow	sickle cell disease patient	single-cell transcriptomics
GSM3901498	GSE133181	bone marrow	sickle cell disease patient	single-cell transcriptomics
GSM3926545	GSE133747	lung	healthy	single-cell transcriptomics
GSM3926546	GSE133747	lung	healthy	single-cell transcriptomics
GSM3954946	GSE134520	colon	healthy	single-cell transcriptomics
GSM3954946	GSE134520	duodenum	healthy	single-cell transcriptomics
GSM3954946	GSE134520	ileum	healthy	single-cell transcriptomics
GSM3954946	GSE134520	stomach	healthy	single-cell transcriptomics
GSM3954947	GSE134520	colon	healthy	single-cell transcriptomics
GSM3954947	GSE134520	duodenum	healthy	single-cell transcriptomics
GSM3954947	GSE134520	ileum	healthy	single-cell transcriptomics
GSM3954947	GSE134520	stomach	healthy	single-cell transcriptomics
GSM3954948	GSE134520	colon	healthy	single-cell transcriptomics
GSM3954948	GSE134520	duodenum	healthy	single-cell transcriptomics
GSM3954948	GSE134520	ileum	healthy	single-cell transcriptomics
GSM3954948	GSE134520	stomach	healthy	single-cell transcriptomics
GSM3954949	GSE134520	stomach	chronic atrophic gastritis	single-cell transcriptomics
GSM3954950	GSE134520	stomach	chronic atrophic gastritis	single-cell transcriptomics
GSM3954951	GSE134520	stomach	chronic atrophic gastritis	single-cell transcriptomics
GSM3954952	GSE134520	stomach	gastric metaplasia	single-cell transcriptomics
GSM3954953	GSE134520	stomach	gastric metaplasia	single-cell transcriptomics
GSM3954954	GSE134520	stomach	gastric metaplasia	single-cell transcriptomics
GSM3954955	GSE134520	stomach	gastric metaplasia	single-cell transcriptomics
GSM3954956	GSE134520	stomach	gastric metaplasia	single-cell transcriptomics
GSM3954957	GSE134520	stomach	gastric metaplasia	single-cell transcriptomics
GSM3954958	GSE134520	stomach	gastric cancer	single-cell transcriptomics
GSM3972009	GSE134809	ileum	crohn's disease	single-cell transcriptomics
GSM3972010	GSE134809	ileum	healthy	single-cell transcriptomics
GSM3972013	GSE134809	ileum	crohn's disease	single-cell transcriptomics
GSM3972014	GSE134809	ileum	healthy	single-cell transcriptomics
GSM3972015	GSE134809	ileum	healthy	single-cell transcriptomics
GSM3972016	GSE134809	ileum	crohn's disease	single-cell transcriptomics
GSM3972017	GSE134809	ileum	crohn's disease	single-cell transcriptomics
GSM3972018	GSE134809	ileum	healthy	single-cell transcriptomics
GSM3972019	GSE134809	ileum	healthy	single-cell transcriptomics
GSM3972020	GSE134809	ileum	crohn's disease	single-cell transcriptomics
GSM3972021	GSE134809	ileum	healthy	single-cell transcriptomics
GSM3972022	GSE134809	ileum	crohn's disease	single-cell transcriptomics
GSM3972023	GSE134809	ileum	healthy	single-cell transcriptomics
GSM3972024	GSE134809	ileum	crohn's disease	single-cell transcriptomics
GSM3972025	GSE134809	ileum	healthy	single-cell transcriptomics
GSM3972026	GSE134809	ileum	crohn's disease	single-cell transcriptomics
GSM3972027	GSE134809	ileum	healthy	single-cell transcriptomics
GSM3972028	GSE134809	ileum	crohn's disease	single-cell transcriptomics
GSM3972029	GSE134809	ileum	healthy	single-cell transcriptomics
GSM3972030	GSE134809	ileum	crohn's disease	single-cell transcriptomics
GSM3993343	GSE135194	bone marrow	gata2 deficiency	single-cell transcriptomics
GSM3993344	GSE135194	bone marrow	gata2 deficiency	single-cell transcriptomics
GSM3993345	GSE135194	bone marrow	gata2 deficiency	single-cell transcriptomics
GSM3993346	GSE135194	bone marrow	gata2 deficiency	single-cell transcriptomics
GSM3993347	GSE135194	bone marrow	gata2 deficiency	single-cell transcriptomics
GSM3993348	GSE135194	bone marrow	gata2 deficiency	single-cell transcriptomics
GSM3993349	GSE135194	bone marrow	gata2 deficiency	single-cell transcriptomics
GSM3993350	GSE135194	bone marrow	gata2 deficiency	single-cell transcriptomics
GSM3993351	GSE135194	bone marrow	gata2 deficiency	single-cell transcriptomics
GSM3993352	GSE135194	bone marrow	healthy	single-cell transcriptomics
GSM3993353	GSE135194	bone marrow	healthy	single-cell transcriptomics
GSM3993354	GSE135194	bone marrow	healthy	single-cell transcriptomics
GSM3993355	GSE135194	bone marrow	healthy	single-cell transcriptomics
GSM4026527	GSE135710	breast	breast carcinoma	single-cell transcriptomics
GSM4026528	GSE135710	breast	breast carcinoma	single-cell transcriptomics
GSM4037297	GSE135893	lung	pulmonary fibrosis	single-cell transcriptomics
GSM4037300	GSE135893	lung	pulmonary fibrosis	single-cell transcriptomics
GSM4037301	GSE135893	lung	healthy	single-cell transcriptomics
GSM4037302	GSE135893	lung	healthy	single-cell transcriptomics
GSM4037303	GSE135893	lung	pulmonary fibrosis	single-cell transcriptomics
GSM4037304	GSE135893	lung	pulmonary fibrosis	single-cell transcriptomics
GSM4037305	GSE135893	lung	healthy	single-cell transcriptomics
GSM4037306	GSE135893	lung	healthy	single-cell transcriptomics
GSM4037307	GSE135893	lung	pulmonary fibrosis	single-cell transcriptomics
GSM4037308	GSE135893	lung	pulmonary fibrosis	single-cell transcriptomics
GSM4037309	GSE135893	lung	healthy	single-cell transcriptomics
GSM4037310	GSE135893	lung	pulmonary fibrosis	single-cell transcriptomics
GSM4037311	GSE135893	lung	pulmonary fibrosis	single-cell transcriptomics
GSM4037312	GSE135893	lung	pulmonary fibrosis	single-cell transcriptomics
GSM4037313	GSE135893	lung	healthy	single-cell transcriptomics
GSM4037314	GSE135893	lung	pulmonary fibrosis	single-cell transcriptomics
GSM4037315	GSE135893	lung	pulmonary fibrosis	single-cell transcriptomics
GSM4037316	GSE135893	lung	healthy	single-cell transcriptomics
GSM4037317	GSE135893	lung	pulmonary fibrosis	single-cell transcriptomics
GSM4037318	GSE135893	lung	pulmonary fibrosis	single-cell transcriptomics
GSM4037319	GSE135893	lung	pulmonary fibrosis	single-cell transcriptomics
GSM4037320	GSE135893	lung	pulmonary fibrosis	single-cell transcriptomics
GSM4037321	GSE135893	lung	pulmonary fibrosis	single-cell transcriptomics
GSM4037322	GSE135893	lung	pulmonary fibrosis	single-cell transcriptomics
GSM4037323	GSE135893	lung	healthy	single-cell transcriptomics
GSM4037324	GSE135893	lung	healthy	single-cell transcriptomics
GSM4037325	GSE135893	lung	healthy	single-cell transcriptomics
GSM4037326	GSE135893	lung	pulmonary fibrosis	single-cell transcriptomics
GSM4037327	GSE135893	lung	pulmonary fibrosis	single-cell transcriptomics
GSM4037328	GSE135893	lung	pulmonary fibrosis	single-cell transcriptomics
GSM4037329	GSE135893	lung	pulmonary fibrosis	single-cell transcriptomics
GSM4037330	GSE135893	lung	pulmonary fibrosis	single-cell transcriptomics
GSM4041150	GSE136103	liver	healthy	single-cell transcriptomics
GSM4041153	GSE136103	liver	healthy	single-cell transcriptomics
GSM4041155	GSE136103	liver	healthy	single-cell transcriptomics
GSM4041158	GSE136103	liver	healthy	single-cell transcriptomics
GSM4041160	GSE136103	liver	healthy	single-cell transcriptomics
GSM4042945	GSE136229	adipose	healthy	single-cell transcriptomics
GSM4042946	GSE136229	adipose	healthy	single-cell transcriptomics
GSM4120426	GSE138852	brain	healthy	single-cell transcriptomics
GSM4120428	GSE138852	brain	healthy	single-cell transcriptomics
GSM4138110	GSE139324	blood	head and neck squamous cell carcinoma	single-cell transcriptomics
GSM4138111	GSE139324	nasal cavity	head and neck squamous cell carcinoma	single-cell transcriptomics
GSM4138112	GSE139324	blood	head and neck squamous cell carcinoma	single-cell transcriptomics
GSM4138113	GSE139324	mouth	head and neck squamous cell carcinoma	single-cell transcriptomics
GSM4138114	GSE139324	blood	head and neck squamous cell carcinoma	single-cell transcriptomics
GSM4138115	GSE139324	mouth	head and neck squamous cell carcinoma	single-cell transcriptomics
GSM4138116	GSE139324	blood	head and neck squamous cell carcinoma	single-cell transcriptomics
GSM4138117	GSE139324	mucosa	head and neck squamous cell carcinoma	single-cell transcriptomics
GSM4138118	GSE139324	blood	head and neck squamous cell carcinoma	single-cell transcriptomics
GSM4138119	GSE139324	tongue	head and neck squamous cell carcinoma	single-cell transcriptomics
GSM4138120	GSE139324	blood	head and neck squamous cell carcinoma	single-cell transcriptomics
GSM4138121	GSE139324	larynx	head and neck squamous cell carcinoma	single-cell transcriptomics
GSM4138122	GSE139324	blood	head and neck squamous cell carcinoma	single-cell transcriptomics
GSM4138123	GSE139324	mouth	head and neck squamous cell carcinoma	single-cell transcriptomics
GSM4138124	GSE139324	blood	head and neck squamous cell carcinoma	single-cell transcriptomics
GSM4138125	GSE139324	tongue	head and neck squamous cell carcinoma	single-cell transcriptomics
GSM4138126	GSE139324	blood	head and neck squamous cell carcinoma	single-cell transcriptomics
GSM4138127	GSE139324	nasal cavity	head and neck squamous cell carcinoma	single-cell transcriptomics
GSM4138128	GSE139324	blood	head and neck squamous cell carcinoma	single-cell transcriptomics
GSM4138129	GSE139324	tongue	head and neck squamous cell carcinoma	single-cell transcriptomics
GSM4138130	GSE139324	blood	head and neck squamous cell carcinoma	single-cell transcriptomics
GSM4138131	GSE139324	tongue	head and neck squamous cell carcinoma	single-cell transcriptomics
GSM4138132	GSE139324	blood	head and neck squamous cell carcinoma	single-cell transcriptomics
GSM4138133	GSE139324	tongue	head and neck squamous cell carcinoma	single-cell transcriptomics
GSM4138134	GSE139324	blood	head and neck squamous cell carcinoma	single-cell transcriptomics
GSM4138135	GSE139324	supraglottis	head and neck squamous cell carcinoma	single-cell transcriptomics
GSM4138136	GSE139324	blood	head and neck squamous cell carcinoma	single-cell transcriptomics
GSM4138137	GSE139324	mouth	head and neck squamous cell carcinoma	single-cell transcriptomics
GSM4138138	GSE139324	blood	head and neck squamous cell carcinoma	single-cell transcriptomics
GSM4138139	GSE139324	tongue	head and neck squamous cell carcinoma	single-cell transcriptomics
GSM4138140	GSE139324	blood	head and neck squamous cell carcinoma	single-cell transcriptomics
GSM4138141	GSE139324	tongue	head and neck squamous cell carcinoma	single-cell transcriptomics
GSM4138142	GSE139324	blood	head and neck squamous cell carcinoma	single-cell transcriptomics
GSM4138143	GSE139324	mucosa	head and neck squamous cell carcinoma	single-cell transcriptomics
GSM4138144	GSE139324	blood	head and neck squamous cell carcinoma	single-cell transcriptomics
GSM4138145	GSE139324	mouth	head and neck squamous cell carcinoma	single-cell transcriptomics
GSM4138146	GSE139324	blood	head and neck squamous cell carcinoma	single-cell transcriptomics
GSM4138147	GSE139324	tongue	head and neck squamous cell carcinoma	single-cell transcriptomics
GSM4138148	GSE139324	blood	head and neck squamous cell carcinoma	single-cell transcriptomics
GSM4138149	GSE139324	tongue	head and neck squamous cell carcinoma	single-cell transcriptomics
GSM4138150	GSE139324	blood	head and neck squamous cell carcinoma	single-cell transcriptomics
GSM4138151	GSE139324	tongue	head and neck squamous cell carcinoma	single-cell transcriptomics
GSM4138152	GSE139324	blood	head and neck squamous cell carcinoma	single-cell transcriptomics
GSM4138154	GSE139324	blood	head and neck squamous cell carcinoma	single-cell transcriptomics
GSM4138155	GSE139324	tongue	head and neck squamous cell carcinoma	single-cell transcriptomics
GSM4138156	GSE139324	blood	head and neck squamous cell carcinoma	single-cell transcriptomics
GSM4138157	GSE139324	tongue	head and neck squamous cell carcinoma	single-cell transcriptomics
GSM4138158	GSE139324	blood	head and neck squamous cell carcinoma	single-cell transcriptomics
GSM4138160	GSE139324	blood	head and neck squamous cell carcinoma	single-cell transcriptomics
GSM4138872	GSE139369	bone marrow	healthy	single-cell transcriptomics
GSM4138873	GSE139369	bone marrow	healthy	single-cell transcriptomics
GSM4138874	GSE139369	bone marrow	healthy	single-cell transcriptomics
GSM4138875	GSE139369	bone marrow	healthy	single-cell transcriptomics
GSM4138878	GSE139369	blood	mixed-phenotype acute leukemia	single-cell transcriptomics
GSM4138879	GSE139369	blood	mixed-phenotype acute leukemia	single-cell transcriptomics
GSM4138880	GSE139369	bone marrow	mixed-phenotype acute leukemia	single-cell transcriptomics
GSM4138881	GSE139369	blood	mixed-phenotype acute leukemia	single-cell transcriptomics
GSM4138882	GSE139369	blood	mixed-phenotype acute leukemia	single-cell transcriptomics
GSM4138883	GSE139369	blood	mixed-phenotype acute leukemia	single-cell transcriptomics
GSM4138884	GSE139369	blood	mixed-phenotype acute leukemia	single-cell transcriptomics
GSM4138885	GSE139369	bone marrow	mixed-phenotype acute leukemia	single-cell transcriptomics
GSM4138886	GSE139369	blood	mixed-phenotype acute leukemia	single-cell transcriptomics
GSM4138887	GSE139369	blood	mixed-phenotype acute leukemia	single-cell transcriptomics
GSM4145204	GSE131685	kidney	healthy	single-cell transcriptomics
GSM4145205	GSE131685	kidney	healthy	single-cell transcriptomics
GSM4145206	GSE131685	kidney	healthy	single-cell transcriptomics
GSM4157067	GSE140231	brain	healthy	single-cell transcriptomics
GSM4157068	GSE140231	brain	healthy	single-cell transcriptomics
GSM4157070	GSE140231	brain	healthy	single-cell transcriptomics
GSM4157073	GSE140231	brain	healthy	single-cell transcriptomics
GSM4157074	GSE140231	brain	healthy	single-cell transcriptomics
GSM4157075	GSE140231	brain	healthy	single-cell transcriptomics
GSM4157077	GSE140231	brain	healthy	single-cell transcriptomics
GSM4205686	GSE141526	skin	basal cell carcinoma	single-cell transcriptomics
GSM4205687	GSE141526	skin	basal cell carcinoma	single-cell transcriptomics
GSM4205688	GSE141526	skin	basal cell carcinoma	single-cell transcriptomics
GSM4205689	GSE141526	skin	basal cell carcinoma	single-cell transcriptomics
GSM4205690	GSE141526	skin	healthy	single-cell transcriptomics
GSM4205691	GSE141526	skin	healthy	single-cell transcriptomics
GSM4206900	GSE141552	brain	alcohol use disorder	single-cell transcriptomics
GSM4206901	GSE141552	brain	alcohol use disorder	single-cell transcriptomics
GSM4206902	GSE141552	brain	alcohol use disorder	single-cell transcriptomics
GSM4206903	GSE141552	brain	healthy	single-cell transcriptomics
GSM4206904	GSE141552	brain	healthy	single-cell transcriptomics
GSM4206905	GSE141552	brain	healthy	single-cell transcriptomics
GSM4206906	GSE141552	brain	healthy	single-cell transcriptomics
GSM4281974	GSE144136	brain	major depressive disorder	single-cell transcriptomics
GSM4281975	GSE144136	brain	healthy	single-cell transcriptomics
GSM4281976	GSE144136	brain	healthy	single-cell transcriptomics
GSM4281977	GSE144136	brain	major depressive disorder	single-cell transcriptomics
GSM4281978	GSE144136	brain	major depressive disorder	single-cell transcriptomics
GSM4281979	GSE144136	brain	major depressive disorder	single-cell transcriptomics
GSM4281980	GSE144136	brain	healthy	single-cell transcriptomics
GSM4281981	GSE144136	brain	major depressive disorder	single-cell transcriptomics
GSM4281982	GSE144136	brain	healthy	single-cell transcriptomics
GSM4281983	GSE144136	brain	major depressive disorder	single-cell transcriptomics
GSM4281984	GSE144136	brain	major depressive disorder	single-cell transcriptomics
GSM4281985	GSE144136	brain	healthy	single-cell transcriptomics
GSM4281986	GSE144136	brain	healthy	single-cell transcriptomics
GSM4281987	GSE144136	brain	major depressive disorder	single-cell transcriptomics
GSM4281988	GSE144136	brain	healthy	single-cell transcriptomics
GSM4281989	GSE144136	brain	healthy	single-cell transcriptomics
GSM4281990	GSE144136	brain	major depressive disorder	single-cell transcriptomics
GSM4281991	GSE144136	brain	major depressive disorder	single-cell transcriptomics
GSM4281992	GSE144136	brain	healthy	single-cell transcriptomics
GSM4281993	GSE144136	brain	healthy	single-cell transcriptomics
GSM4281994	GSE144136	brain	healthy	single-cell transcriptomics
GSM4281995	GSE144136	brain	healthy	single-cell transcriptomics
GSM4281996	GSE144136	brain	major depressive disorder	single-cell transcriptomics
GSM4281999	GSE144136	brain	major depressive disorder	single-cell transcriptomics
GSM4282000	GSE144136	brain	healthy	single-cell transcriptomics
GSM4282001	GSE144136	brain	major depressive disorder	single-cell transcriptomics
GSM4282002	GSE144136	brain	healthy	single-cell transcriptomics
GSM4282003	GSE144136	brain	major depressive disorder	single-cell transcriptomics
GSM4282004	GSE144136	brain	healthy	single-cell transcriptomics
GSM4282005	GSE144136	brain	major depressive disorder	single-cell transcriptomics
GSM4282006	GSE144136	brain	major depressive disorder	single-cell transcriptomics
GSM4282007	GSE144136	brain	major depressive disorder	single-cell transcriptomics
GSM4284227	GSE144236	skin	cutaneous squamous cell carcinoma	single-cell transcriptomics
GSM4284228	GSE144236	skin	healthy	single-cell transcriptomics
GSM4284232	GSE144236	skin	cutaneous squamous cell carcinoma	single-cell transcriptomics
GSM4284236	GSE144236	skin	cutaneous squamous cell carcinoma	single-cell transcriptomics
GSM4284237	GSE144236	skin	healthy	single-cell transcriptomics
GSM4284238	GSE144236	skin	cutaneous squamous cell carcinoma	single-cell transcriptomics
GSM4284239	GSE144236	skin	healthy	single-cell transcriptomics
GSM4284240	GSE144236	skin	cutaneous squamous cell carcinoma	single-cell transcriptomics
GSM4284244	GSE144236	skin	cutaneous squamous cell carcinoma	single-cell transcriptomics
GSM4284245	GSE144236	skin	healthy	single-cell transcriptomics
GSM4284246	GSE144236	skin	cutaneous squamous cell carcinoma	single-cell transcriptomics
GSM4284247	GSE144236	skin	healthy	single-cell transcriptomics
GSM4339769	GSE145926	lung	covid-19	single-cell transcriptomics
GSM4339770	GSE145926	lung	covid-19	single-cell transcriptomics
GSM4339771	GSE145926	lung	covid-19	single-cell transcriptomics
GSM4339773	GSE145926	lung	covid-19	single-cell transcriptomics
GSM4339774	GSE145926	lung	covid-19	single-cell transcriptomics
GSM4339775	GSE145927	kidney	acute antibody-mediated rejection	single-cell transcriptomics
GSM4339776	GSE145927	kidney	acute antibody-mediated rejection	single-cell transcriptomics
GSM4339777	GSE145927	kidney	acute antibody-mediated rejection	single-cell transcriptomics
GSM4339778	GSE145927	kidney	acute antibody-mediated rejection	single-cell transcriptomics
GSM4339779	GSE145927	kidney	acute antibody-mediated rejection	single-cell transcriptomics
GSM4339780	GSE145927	kidney	acute antibody-mediated rejection	single-cell transcriptomics
GSM4339781	GSE145927	kidney	acute antibody-mediated rejection	single-cell transcriptomics
GSM4430459	GSE147424	skin	atopic dermatitis	single-cell transcriptomics
GSM4430462	GSE147424	skin	healthy	single-cell transcriptomics
GSM4430466	GSE147424	skin	healthy	single-cell transcriptomics
GSM4430467	GSE147424	skin	healthy	single-cell transcriptomics
GSM4453625	GSE148073	pancreas	autoantibodies towards pancreatic islet proteins	single-cell transcriptomics
GSM4453626	GSE148073	pancreas	autoantibodies towards pancreatic islet proteins	single-cell transcriptomics
GSM4453627	GSE148073	pancreas	autoantibodies towards pancreatic islet proteins	single-cell transcriptomics
GSM4453628	GSE148073	pancreas	type 1 diabetes	single-cell transcriptomics
GSM4453629	GSE148073	pancreas	type 1 diabetes	single-cell transcriptomics
GSM4453630	GSE148073	pancreas	type 1 diabetes	single-cell transcriptomics
GSM4453631	GSE148073	pancreas	type 1 diabetes	single-cell transcriptomics
GSM4453632	GSE148073	pancreas	type 1 diabetes	single-cell transcriptomics
GSM4475048	GSE145926	lung	healthy	single-cell transcriptomics
GSM4475049	GSE145926	lung	healthy	single-cell transcriptomics
GSM4475050	GSE145926	lung	healthy	single-cell transcriptomics
GSM4475051	GSE145926	lung	covid-19	single-cell transcriptomics
GSM4475052	GSE145926	lung	covid-19	single-cell transcriptomics
GSM4475053	GSE145926	lung	covid-19	single-cell transcriptomics
GSM4483692	GSE148837	colon	healthy	single-cell transcriptomics
GSM4483693	GSE148837	intestine	healthy	single-cell transcriptomics
GSM4483694	GSE148837	colon	healthy	single-cell transcriptomics
GSM4483695	GSE148837	colon	ulcerative colitis	single-cell transcriptomics
GSM4483696	GSE148837	colon	ulcerative colitis	single-cell transcriptomics
GSM4483697	GSE148837	colon	ulcerative colitis	single-cell transcriptomics
GSM4504191	GSE149512	testis	healthy	single-cell transcriptomics
GSM4504192	GSE149512	testis	healthy	single-cell transcriptomics
GSM4504193	GSE149512	testis	healthy	single-cell transcriptomics
GSM4504194	GSE149512	testis	healthy	single-cell transcriptomics
GSM4504195	GSE149512	testis	non-obstructive azoospermia	single-cell transcriptomics
GSM4504196	GSE149512	testis	non-obstructive azoospermia	single-cell transcriptomics
GSM4504197	GSE149512	testis	non-obstructive azoospermia	single-cell transcriptomics
GSM4509021	GSE149689	blood	covid-19	single-cell transcriptomics
GSM4509024	GSE149689	blood	healthy	single-cell transcriptomics
GSM4509025	GSE149689	blood	covid-19	single-cell transcriptomics
GSM4509029	GSE149689	blood	healthy	single-cell transcriptomics
GSM4550479	GSE150430	nasopharynx	healthy	single-cell transcriptomics
GSM4559280	GSE150825	nasopharynx	nasopharyngeal carcinoma	single-cell transcriptomics
GSM4559281	GSE150825	nasopharynx	nasopharyngeal carcinoma	single-cell transcriptomics
GSM4567895	GSE151177	skin	psoriasis	single-cell transcriptomics
GSM4567898	GSE151177	skin	psoriasis	single-cell transcriptomics
GSM4568340	GSE151192	vaginal wall	healthy	single-cell transcriptomics
GSM4568341	GSE151192	vaginal wall	healthy	single-cell transcriptomics
GSM4568342	GSE151192	vaginal wall	healthy	single-cell transcriptomics
GSM4568343	GSE151192	vaginal wall	healthy	single-cell transcriptomics
GSM4568344	GSE151192	vaginal wall	healthy	single-cell transcriptomics
GSM4568345	GSE151192	vaginal wall	anterior vaginal prolapse	single-cell transcriptomics
GSM4568346	GSE151192	vaginal wall	anterior vaginal prolapse	single-cell transcriptomics
GSM4568347	GSE151192	vaginal wall	anterior vaginal prolapse	single-cell transcriptomics
GSM4568348	GSE151192	vaginal wall	anterior vaginal prolapse	single-cell transcriptomics
GSM4568349	GSE151192	vaginal wall	anterior vaginal prolapse	single-cell transcriptomics
GSM4568350	GSE151192	vaginal wall	anterior vaginal prolapse	single-cell transcriptomics
GSM4568351	GSE151192	vaginal wall	anterior vaginal prolapse	single-cell transcriptomics
GSM4568352	GSE151192	vaginal wall	anterior vaginal prolapse	single-cell transcriptomics
GSM4568353	GSE151192	vaginal wall	anterior vaginal prolapse	single-cell transcriptomics
GSM4568354	GSE151192	vaginal wall	anterior vaginal prolapse	single-cell transcriptomics
GSM4568355	GSE151192	vaginal wall	anterior vaginal prolapse	single-cell transcriptomics
GSM4568356	GSE151192	vaginal wall	anterior vaginal prolapse	single-cell transcriptomics
GSM4568357	GSE151192	vaginal wall	anterior vaginal prolapse	single-cell transcriptomics
GSM4568358	GSE151192	vaginal wall	anterior vaginal prolapse	single-cell transcriptomics
GSM4568359	GSE151192	vaginal wall	anterior vaginal prolapse	single-cell transcriptomics
GSM4568360	GSE151192	vaginal wall	anterior vaginal prolapse	single-cell transcriptomics
GSM4572192	GSE151302	kidney	healthy	single-cell transcriptomics
GSM4572193	GSE151302	kidney	healthy	single-cell transcriptomics
GSM4572194	GSE151302	kidney	healthy	single-cell transcriptomics
GSM4572195	GSE151302	kidney	healthy	single-cell transcriptomics
GSM4572196	GSE151302	kidney	healthy	single-cell transcriptomics
GSM4586332	GSE150825	nasopharynx	nasopharyngeal carcinoma	single-cell transcriptomics
GSM4586333	GSE150825	nasopharynx	nasopharyngeal carcinoma	single-cell transcriptomics
GSM4586334	GSE150825	nasopharynx	nasopharyngeal carcinoma	single-cell transcriptomics
GSM4586335	GSE150825	nasopharynx	nasopharyngeal carcinoma	single-cell transcriptomics
GSM4586336	GSE150825	nasopharynx	nasopharyngeal carcinoma	single-cell transcriptomics
GSM4586337	GSE150825	nasopharynx	nasopharyngeal carcinoma	single-cell transcriptomics
GSM4586338	GSE150825	lymph node	nasopharyngeal lymphoid hyperplasia	single-cell transcriptomics
GSM4586339	GSE150825	nasopharynx	nasopharyngeal carcinoma	single-cell transcriptomics
GSM4600896	GSE152042	gingiva	healthy	single-cell transcriptomics
GSM4600897	GSE152042	gingiva	healthy	single-cell transcriptomics
GSM4600898	GSE152042	gingiva	periodontitis	single-cell transcriptomics
GSM4600899	GSE152042	gingiva	periodontitis	single-cell transcriptomics
GSM4603512	GSE150825	nasopharynx	nasopharyngeal carcinoma	single-cell transcriptomics
GSM4603513	GSE150825	nasopharynx	nasopharyngeal carcinoma	single-cell transcriptomics
GSM4603514	GSE150825	lymph node	nasopharyngeal lymphoid hyperplasia	single-cell transcriptomics
GSM4603515	GSE150825	lymph node	nasopharyngeal lymphoid hyperplasia	single-cell transcriptomics
GSM4603516	GSE150825	lymph node	nasopharyngeal lymphoid hyperplasia	single-cell transcriptomics
GSM4673371	GSE154557	skin	diabetes, wound	single-cell transcriptomics
GSM4673372	GSE154557	skin	healthy	single-cell transcriptomics
GSM4674664	GSE154567	blood	covid-19	single-cell transcriptomics
GSM4674665	GSE154567	blood	covid-19	single-cell transcriptomics
GSM4679492	GSE154775	skin	hidradenitis suppurativa	single-cell transcriptomics
GSM4679493	GSE154775	skin	hidradenitis suppurativa	single-cell transcriptomics
GSM4679500	GSE154775	skin	hidradenitis suppurativa	single-cell transcriptomics
GSM4695524	GSE155109	breast	breast carcinoma	single-cell transcriptomics
GSM4695525	GSE155109	breast	breast carcinoma	single-cell transcriptomics
GSM4695526	GSE155109	breast	healthy	single-cell transcriptomics
GSM4695527	GSE155109	breast	healthy	single-cell transcriptomics
GSM4695528	GSE155109	breast	breast carcinoma	single-cell transcriptomics
GSM4695529	GSE155109	breast	breast carcinoma	single-cell transcriptomics
GSM4695530	GSE155109	breast	breast carcinoma	single-cell transcriptomics
GSM4695531	GSE155109	breast	breast carcinoma	single-cell transcriptomics
GSM4695532	GSE155109	breast	healthy	single-cell transcriptomics
GSM4695533	GSE155109	breast	healthy	single-cell transcriptomics
GSM4695534	GSE155109	breast	breast carcinoma	single-cell transcriptomics
GSM4695535	GSE155109	breast	healthy	single-cell transcriptomics
GSM4695536	GSE155109	breast	healthy	single-cell transcriptomics
GSM4695537	GSE155109	breast	breast carcinoma	single-cell transcriptomics
GSM4695538	GSE155109	breast	breast carcinoma	single-cell transcriptomics
GSM4695539	GSE155109	breast	breast carcinoma	single-cell transcriptomics
GSM4695540	GSE155109	breast	healthy	single-cell transcriptomics
GSM4695541	GSE155109	breast	healthy	single-cell transcriptomics
GSM4695542	GSE155109	breast	breast carcinoma	single-cell transcriptomics
GSM4695543	GSE155109	breast	healthy	single-cell transcriptomics
GSM4695544	GSE155109	breast	breast carcinoma	single-cell transcriptomics
GSM4695545	GSE155109	breast	breast carcinoma	single-cell transcriptomics
GSM4695546	GSE155109	breast	healthy	single-cell transcriptomics
GSM4695547	GSE155109	breast	healthy	single-cell transcriptomics
GSM4695548	GSE155109	breast	breast carcinoma	single-cell transcriptomics
GSM4695549	GSE155109	breast	breast carcinoma	single-cell transcriptomics
GSM4695550	GSE155109	breast	healthy	single-cell transcriptomics
GSM4695551	GSE155109	breast	healthy	single-cell transcriptomics
GSM4695552	GSE155109	breast	breast carcinoma	single-cell transcriptomics
GSM4695553	GSE155109	breast	breast carcinoma	single-cell transcriptomics
GSM4695554	GSE155109	breast	breast carcinoma	single-cell transcriptomics
GSM4695555	GSE155109	breast	breast carcinoma	single-cell transcriptomics
GSM4704931	GSE155468	aortic tissue	healthy	single-cell transcriptomics
GSM4704932	GSE155468	aortic tissue	healthy	single-cell transcriptomics
GSM4704933	GSE155468	aortic tissue	healthy	single-cell transcriptomics
GSM4704934	GSE155468	aortic tissue	ascending thoracic aortic aneurysm	single-cell transcriptomics
GSM4704935	GSE155468	aortic tissue	ascending thoracic aortic aneurysm	single-cell transcriptomics
GSM4704936	GSE155468	aortic tissue	ascending thoracic aortic aneurysm	single-cell transcriptomics
GSM4704937	GSE155468	aortic tissue	ascending thoracic aortic aneurysm	single-cell transcriptomics
GSM4704938	GSE155468	aortic tissue	ascending thoracic aortic aneurysm	single-cell transcriptomics
GSM4704939	GSE155468	aortic tissue	ascending thoracic aortic aneurysm	single-cell transcriptomics
GSM4704940	GSE155468	aortic tissue	ascending thoracic aortic aneurysm	single-cell transcriptomics
GSM4704941	GSE155468	aortic tissue	ascending thoracic aortic aneurysm	single-cell transcriptomics
GSM4712891	GSE155673	blood	covid-19	single-cell transcriptomics
GSM4712895	GSE155673	blood	healthy	single-cell transcriptomics
GSM4712901	GSE155673	blood	covid-19	single-cell transcriptomics
GSM4724861	GSE156110	adipose	healthy	single-cell transcriptomics
GSM4724862	GSE156110	adipose	healthy	single-cell transcriptomics
GSM4724863	GSE156110	adipose	healthy	single-cell transcriptomics
GSM4724864	GSE156110	adipose	healthy	single-cell transcriptomics
GSM4724865	GSE156110	adipose	healthy	single-cell transcriptomics
GSM4724866	GSE156110	adipose	healthy	single-cell transcriptomics
GSM4724867	GSE156110	adipose	healthy	single-cell transcriptomics
GSM4724868	GSE156110	adipose	healthy	single-cell transcriptomics
GSM4728360	GSE156285	sinonasal tissue	aspirin exacerbated respiratory disease, chronic rhinosinusitis with nasal polyps	single-cell transcriptomics
GSM4728361	GSE156285	sinonasal tissue	aspirin exacerbated respiratory disease, chronic rhinosinusitis with nasal polyps	single-cell transcriptomics
GSM4728362	GSE156285	sinonasal tissue	chronic rhinosinusitis with nasal polyps	single-cell transcriptomics
GSM4728363	GSE156285	sinonasal tissue	chronic rhinosinusitis with nasal polyps	single-cell transcriptomics
GSM4728858	GSE156310	lung	idiopathic pulmonary fibrosis	single-cell transcriptomics
GSM4735097	GSE156625	liver	hepatocellular carcinoma	single-cell transcriptomics
GSM4735098	GSE156625	liver	hepatocellular carcinoma	single-cell transcriptomics
GSM4735099	GSE156625	liver	hepatocellular carcinoma	single-cell transcriptomics
GSM4735100	GSE156625	liver	hepatocellular carcinoma	single-cell transcriptomics
GSM4735101	GSE156625	liver	hepatocellular carcinoma	single-cell transcriptomics
GSM4735102	GSE156625	liver	healthy	single-cell transcriptomics
GSM4735103	GSE156625	liver	hepatocellular carcinoma	single-cell transcriptomics
GSM4735104	GSE156625	liver	hepatocellular carcinoma	single-cell transcriptomics
GSM4735105	GSE156625	liver	hepatocellular carcinoma	single-cell transcriptomics
GSM4735106	GSE156625	liver	healthy	single-cell transcriptomics
GSM4735107	GSE156625	liver	hepatocellular carcinoma	single-cell transcriptomics
GSM4735108	GSE156625	liver	hepatocellular carcinoma	single-cell transcriptomics
GSM4735109	GSE156625	liver	hepatocellular carcinoma	single-cell transcriptomics
GSM4735110	GSE156625	liver	hepatocellular carcinoma	single-cell transcriptomics
GSM4735111	GSE156625	liver	hepatocellular carcinoma	single-cell transcriptomics
GSM4735112	GSE156625	liver	healthy	single-cell transcriptomics
GSM4735113	GSE156625	liver	hepatocellular carcinoma	single-cell transcriptomics
GSM4735114	GSE156625	liver	hepatocellular carcinoma	single-cell transcriptomics
GSM4735116	GSE156625	liver	healthy	single-cell transcriptomics
GSM4735117	GSE156625	liver	hepatocellular carcinoma	single-cell transcriptomics
GSM4735118	GSE156625	liver	hepatocellular carcinoma	single-cell transcriptomics
GSM4735119	GSE156625	liver	healthy	single-cell transcriptomics
GSM4735120	GSE156625	liver	hepatocellular carcinoma	single-cell transcriptomics
GSM4735121	GSE156625	liver	hepatocellular carcinoma	single-cell transcriptomics
GSM4735123	GSE156625	liver	hepatocellular carcinoma	single-cell transcriptomics
GSM4735124	GSE156625	liver	hepatocellular carcinoma	single-cell transcriptomics
GSM4735126	GSE156625	liver	hepatocellular carcinoma	single-cell transcriptomics
GSM4735127	GSE156625	liver	hepatocellular carcinoma	single-cell transcriptomics
GSM4735128	GSE156625	liver	hepatocellular carcinoma	single-cell transcriptomics
GSM4735129	GSE156625	liver	hepatocellular carcinoma	single-cell transcriptomics
GSM4735130	GSE156625	liver	hepatocellular carcinoma	single-cell transcriptomics
GSM4735131	GSE156625	liver	healthy	single-cell transcriptomics
GSM4735132	GSE156625	liver	hepatocellular carcinoma	single-cell transcriptomics
GSM4735133	GSE156625	liver	hepatocellular carcinoma	single-cell transcriptomics
GSM4735134	GSE156625	liver	hepatocellular carcinoma	single-cell transcriptomics
GSM4735135	GSE156625	liver	hepatocellular carcinoma	single-cell transcriptomics
GSM4735136	GSE156625	liver	healthy	single-cell transcriptomics
GSM4735137	GSE156625	liver	hepatocellular carcinoma	single-cell transcriptomics
GSM4735138	GSE156625	liver	hepatocellular carcinoma	single-cell transcriptomics
GSM4735142	GSE156625	liver	healthy	single-cell transcriptomics
GSM4735149	GSE156625	liver	healthy	single-cell transcriptomics
GSM4735154	GSE156625	liver	healthy	single-cell transcriptomics
GSM4735155	GSE156625	liver	healthy	single-cell transcriptomics
GSM4735156	GSE156625	liver	healthy	single-cell transcriptomics
GSM4735157	GSE156625	liver	healthy	single-cell transcriptomics
GSM4735158	GSE156625	liver	healthy	single-cell transcriptomics
GSM4735159	GSE156625	liver	healthy	single-cell transcriptomics
GSM4735161	GSE156625	liver	healthy	single-cell transcriptomics
GSM4760624	GSE157278	blood	healthy	single-cell transcriptomics
GSM4760626	GSE157278	blood	primary sjögren's syndrome	single-cell transcriptomics
GSM4760627	GSE157278	blood	primary sjögren's syndrome	single-cell transcriptomics
GSM4760629	GSE157278	blood	primary sjögren's syndrome	single-cell transcriptomics
GSM4761138	GSE134809	blood	crohn's disease	single-cell transcriptomics
GSM4763856	GSE157376	lung	idiopathic pulmonary fibrosis	single-cell transcriptomics
GSM4763859	GSE157376	lung	healthy	single-cell transcriptomics
GSM4766841	GSE157477	intestine	crohn's disease	single-cell transcriptomics
GSM4766843	GSE157477	intestine	crohn's disease	single-cell transcriptomics
GSM4766847	GSE157477	intestine	crohn's disease	single-cell transcriptomics
GSM4766849	GSE157477	intestine	crohn's disease	single-cell transcriptomics
GSM4773521	GSE157703	prostate	prostate cancer	single-cell transcriptomics
GSM4773522	GSE157703	prostate	prostate cancer	single-cell transcriptomics
GSM4774931	GSE157783	brain	idiopathic parkinson's disease	single-cell transcriptomics
GSM4774932	GSE157783	brain	idiopathic parkinson's disease	single-cell transcriptomics
GSM4774933	GSE157783	brain	idiopathic parkinson's disease	single-cell transcriptomics
GSM4774934	GSE157783	brain	idiopathic parkinson's disease	single-cell transcriptomics
GSM4774935	GSE157783	brain	idiopathic parkinson's disease	single-cell transcriptomics
GSM4774936	GSE157783	brain	healthy	single-cell transcriptomics
GSM4774937	GSE157783	brain	healthy	single-cell transcriptomics
GSM4774938	GSE157783	brain	healthy	single-cell transcriptomics
GSM4774939	GSE157783	brain	healthy	single-cell transcriptomics
GSM4774940	GSE157783	brain	healthy	single-cell transcriptomics
GSM4774941	GSE157783	brain	healthy	single-cell transcriptomics
GSM4775561	GSE157827	brain	alzheimer's disease	single-cell transcriptomics
GSM4775562	GSE157827	brain	alzheimer's disease	single-cell transcriptomics
GSM4775563	GSE157827	brain	alzheimer's disease	single-cell transcriptomics
GSM4775564	GSE157827	brain	alzheimer's disease	single-cell transcriptomics
GSM4775566	GSE157827	brain	alzheimer's disease	single-cell transcriptomics
GSM4775567	GSE157827	brain	alzheimer's disease	single-cell transcriptomics
GSM4775568	GSE157827	brain	alzheimer's disease	single-cell transcriptomics
GSM4775569	GSE157827	brain	alzheimer's disease	single-cell transcriptomics
GSM4775570	GSE157827	brain	alzheimer's disease	single-cell transcriptomics
GSM4775571	GSE157827	brain	alzheimer's disease	single-cell transcriptomics
GSM4775572	GSE157827	brain	alzheimer's disease	single-cell transcriptomics
GSM4775573	GSE157827	brain	healthy	single-cell transcriptomics
GSM4775574	GSE157827	brain	healthy	single-cell transcriptomics
GSM4775576	GSE157827	brain	healthy	single-cell transcriptomics
GSM4775577	GSE157827	brain	healthy	single-cell transcriptomics
GSM4775578	GSE157827	brain	healthy	single-cell transcriptomics
GSM4775580	GSE157827	brain	healthy	single-cell transcriptomics
GSM4775581	GSE157827	brain	healthy	single-cell transcriptomics
GSM4775591	GSE157829	blood	healthy	single-cell transcriptomics
GSM4775593	GSE157829	blood	healthy	single-cell transcriptomics
GSM4775594	GSE157829	blood	healthy	single-cell transcriptomics
GSM4785642	GSE158038	lung	covid-19	single-cell transcriptomics
GSM4785644	GSE158038	lung	covid-19	single-cell transcriptomics
GSM4808342	GSE158702	intestine	healthy	single-cell transcriptomics
GSM4808343	GSE158702	intestine	healthy	single-cell transcriptomics
GSM4808344	GSE158702	intestine	healthy	single-cell transcriptomics
GSM4808346	GSE158702	intestine	healthy	single-cell transcriptomics
GSM4808348	GSE158702	intestine	healthy	single-cell transcriptomics
GSM4815800	GSE158924	skin	granuloma annulare	single-cell transcriptomics
GSM4815802	GSE158924	skin	granuloma annulare	single-cell transcriptomics
GSM4815804	GSE158924	skin	healthy	single-cell transcriptomics
GSM4835995	GSE159624	bone marrow	acute myeloid leukemia	single-cell transcriptomics
GSM4835996	GSE159624	bone marrow	acute myeloid leukemia	single-cell transcriptomics
GSM4835997	GSE159624	bone marrow	acute myeloid leukemia	single-cell transcriptomics
GSM4835998	GSE159624	bone marrow	acute myeloid leukemia	single-cell transcriptomics
GSM4835999	GSE159624	bone marrow	acute myeloid leukemia	single-cell transcriptomics
GSM4836000	GSE159624	bone marrow	acute myeloid leukemia	single-cell transcriptomics
GSM4836001	GSE159624	bone marrow	acute myeloid leukemia	single-cell transcriptomics
GSM4836002	GSE159624	bone marrow	acute myeloid leukemia	single-cell transcriptomics
GSM4836003	GSE159624	bone marrow	healthy	single-cell transcriptomics
GSM4836004	GSE159624	bone marrow	healthy	single-cell transcriptomics
GSM4836005	GSE159624	bone marrow	healthy	single-cell transcriptomics
GSM4836006	GSE159624	bone marrow	healthy	single-cell transcriptomics
GSM4836007	GSE159624	bone marrow	healthy	single-cell transcriptomics
GSM4836008	GSE159624	bone marrow	healthy	single-cell transcriptomics
GSM4836009	GSE159624	bone marrow	healthy	single-cell transcriptomics
GSM4836010	GSE159624	bone marrow	healthy	single-cell transcriptomics
GSM4837523	GSE159677	artery	atherogenesis	single-cell transcriptomics
GSM4837524	GSE159677	artery	healthy	single-cell transcriptomics
GSM4837525	GSE159677	artery	atherogenesis	single-cell transcriptomics
GSM4837526	GSE159677	artery	healthy	single-cell transcriptomics
GSM4837527	GSE159677	artery	atherogenesis	single-cell transcriptomics
GSM4837528	GSE159677	artery	healthy	single-cell transcriptomics
GSM4850288	GSE159913	kidney	renal adenocarcinoma	single-cell transcriptomics
GSM4850289	GSE159913	kidney	renal adenocarcinoma	single-cell transcriptomics
GSM4850580	GSE159929	duodenum	healthy	single-cell transcriptomics
GSM4850582	GSE159929	liver	healthy	single-cell transcriptomics
GSM4850586	GSE159929	colon	healthy	single-cell transcriptomics
GSM4850587	GSE159929	skin	healthy	single-cell transcriptomics
GSM4850588	GSE159929	colon	healthy	single-cell transcriptomics
GSM4850590	GSE159929	colon	healthy	single-cell transcriptomics
GSM4879379	GSE160794	lung	healthy	single-cell transcriptomics
GSM4904935	GSE161329	blood	healthy	single-cell transcriptomics
GSM4904936	GSE161329	blood	healthy	single-cell transcriptomics
GSM4905212	GSE161354	blood	hemorrhagic fever with renal syndrome	single-cell transcriptomics
GSM4905213	GSE161354	blood	hemorrhagic fever with renal syndrome	single-cell transcriptomics
GSM4909253	GSE161529	breast	healthy	single-cell transcriptomics
GSM4909254	GSE161529	breast	healthy	single-cell transcriptomics
GSM4909255	GSE161529	breast	healthy	single-cell transcriptomics
GSM4909256	GSE161529	breast	healthy	single-cell transcriptomics
GSM4909257	GSE161529	breast	healthy	single-cell transcriptomics
GSM4909258	GSE161529	breast	healthy	single-cell transcriptomics
GSM4909259	GSE161529	breast	healthy	single-cell transcriptomics
GSM4909260	GSE161529	breast	healthy	single-cell transcriptomics
GSM4909261	GSE161529	breast	healthy	single-cell transcriptomics
GSM4909262	GSE161529	breast	healthy	single-cell transcriptomics
GSM4909263	GSE161529	breast	healthy	single-cell transcriptomics
GSM4909264	GSE161529	breast	healthy	single-cell transcriptomics
GSM4909265	GSE161529	breast	healthy	single-cell transcriptomics
GSM4909266	GSE161529	breast	healthy	single-cell transcriptomics
GSM4909267	GSE161529	breast	healthy	single-cell transcriptomics
GSM4909268	GSE161529	breast	healthy	single-cell transcriptomics
GSM4909269	GSE161529	breast	healthy	single-cell transcriptomics
GSM4909270	GSE161529	breast	healthy	single-cell transcriptomics
GSM4909271	GSE161529	breast	healthy	single-cell transcriptomics
GSM4909272	GSE161529	breast	healthy	single-cell transcriptomics
GSM4909273	GSE161529	breast	healthy	single-cell transcriptomics
GSM4909274	GSE161529	breast	healthy	single-cell transcriptomics
GSM4909275	GSE161529	breast	healthy	single-cell transcriptomics
GSM4909276	GSE161529	breast	healthy	single-cell transcriptomics
GSM4909289	GSE161529	breast	invasive ductal carcinoma	single-cell transcriptomics
GSM4909290	GSE161529	breast	invasive ductal carcinoma	single-cell transcriptomics
GSM4909291	GSE161529	breast	invasive ductal carcinoma	single-cell transcriptomics
GSM4909292	GSE161529	breast	invasive ductal carcinoma	single-cell transcriptomics
GSM4909293	GSE161529	breast	invasive ductal carcinoma	single-cell transcriptomics
GSM4909294	GSE161529	breast	invasive ductal carcinoma	single-cell transcriptomics
GSM4909295	GSE161529	breast	invasive ductal carcinoma	single-cell transcriptomics
GSM4909296	GSE161529	breast	invasive ductal carcinoma	single-cell transcriptomics
GSM4909297	GSE161529	breast	invasive ductal carcinoma	single-cell transcriptomics
GSM4909298	GSE161529	breast	invasive ductal carcinoma	single-cell transcriptomics
GSM4909299	GSE161529	breast	invasive ductal carcinoma	single-cell transcriptomics
GSM4909300	GSE161529	breast	invasive ductal carcinoma	single-cell transcriptomics
GSM4909301	GSE161529	breast	invasive ductal carcinoma	single-cell transcriptomics
GSM4909302	GSE161529	breast	invasive ductal carcinoma	single-cell transcriptomics
GSM4909303	GSE161529	breast	invasive ductal carcinoma	single-cell transcriptomics
GSM4909304	GSE161529	breast	invasive ductal carcinoma	single-cell transcriptomics
GSM4909305	GSE161529	breast	invasive ductal carcinoma	single-cell transcriptomics
GSM4909306	GSE161529	breast	invasive ductal carcinoma	single-cell transcriptomics
GSM4909307	GSE161529	breast	invasive ductal carcinoma	single-cell transcriptomics
GSM4909308	GSE161529	breast	invasive ductal carcinoma	single-cell transcriptomics
GSM4909309	GSE161529	breast	invasive ductal carcinoma	single-cell transcriptomics
GSM4909310	GSE161529	breast	invasive ductal carcinoma	single-cell transcriptomics
GSM4909311	GSE161529	breast	invasive ductal carcinoma	single-cell transcriptomics
GSM4909312	GSE161529	breast	invasive ductal carcinoma	single-cell transcriptomics
GSM4909313	GSE161529	breast	invasive ductal carcinoma	single-cell transcriptomics
GSM4909314	GSE161529	breast	invasive ductal carcinoma	single-cell transcriptomics
GSM4909315	GSE161529	breast	invasive ductal carcinoma	single-cell transcriptomics
GSM4909316	GSE161529	breast	invasive ductal carcinoma	single-cell transcriptomics
GSM4909317	GSE161529	breast	invasive ductal carcinoma	single-cell transcriptomics
GSM4909318	GSE161529	breast	invasive ductal carcinoma	single-cell transcriptomics
GSM4909319	GSE161529	breast	invasive ductal carcinoma	single-cell transcriptomics
GSM4909320	GSE161529	breast	invasive ductal carcinoma	single-cell transcriptomics
GSM4909321	GSE161529	breast	invasive ductal carcinoma	single-cell transcriptomics
GSM4929846	GSE162025	nasopharynx	nasopharyngeal carcinoma	single-cell transcriptomics
GSM4929848	GSE162025	nasopharynx	nasopharyngeal carcinoma	single-cell transcriptomics
GSM4929850	GSE162025	nasopharynx	nasopharyngeal carcinoma	single-cell transcriptomics
GSM4929852	GSE162025	nasopharynx	nasopharyngeal carcinoma	single-cell transcriptomics
GSM4929853	GSE162025	blood	nasopharyngeal carcinoma	single-cell transcriptomics
GSM4929854	GSE162025	nasopharynx	nasopharyngeal carcinoma	single-cell transcriptomics
GSM4929856	GSE162025	nasopharynx	nasopharyngeal carcinoma	single-cell transcriptomics
GSM4929858	GSE162025	nasopharynx	nasopharyngeal carcinoma	single-cell transcriptomics
GSM4929860	GSE162025	nasopharynx	nasopharyngeal carcinoma	single-cell transcriptomics
GSM4929862	GSE162025	nasopharynx	nasopharyngeal carcinoma	single-cell transcriptomics
GSM4929863	GSE162025	blood	nasopharyngeal carcinoma	single-cell transcriptomics
GSM4929864	GSE162025	nasopharynx	nasopharyngeal carcinoma	single-cell transcriptomics
GSM4952957	GSE162500	lung	non-small cell lung carcinoma	single-cell transcriptomics
GSM4952958	GSE162500	lung	non-small cell lung carcinoma	single-cell transcriptomics
GSM4952959	GSE162500	lung	non-small cell lung carcinoma	single-cell transcriptomics
GSM4952960	GSE162500	lung	non-small cell lung carcinoma	single-cell transcriptomics
GSM4952962	GSE162500	lung	non-small cell lung carcinoma	single-cell transcriptomics
GSM4952964	GSE162500	lung	non-small cell lung carcinoma	single-cell transcriptomics
GSM4952965	GSE162500	lung	healthy	single-cell transcriptomics
GSM4952967	GSE162500	lung	non-small cell lung carcinoma	single-cell transcriptomics
GSM4952968	GSE162500	lung	healthy	single-cell transcriptomics
GSM4954813	GSE162577	blood	healthy	single-cell transcriptomics
GSM4955425	GSE162616	liver	healthy	single-cell transcriptomics
GSM4983790	GSE163678	lung	pleuropulmonary blastoma	single-cell transcriptomics
GSM4994379	GSE163973	skin	keloid	single-cell transcriptomics
GSM4994380	GSE163973	skin	keloid	single-cell transcriptomics
GSM4994381	GSE163973	skin	keloid	single-cell transcriptomics
GSM4994382	GSE163973	skin	healthy	single-cell transcriptomics
GSM4994383	GSE163973	skin	healthy	single-cell transcriptomics
GSM4994384	GSE163973	skin	healthy	single-cell transcriptomics
GSM4994385	GSE163974	intestine	healthy	single-cell transcriptomics
GSM4994386	GSE163974	intestine	colorectal cancer	single-cell transcriptomics
GSM4994943	GSE164015	lung	asthma	single-cell transcriptomics
GSM4994944	GSE164015	lung	asthma	single-cell transcriptomics
GSM4994945	GSE164015	lung	asthma	single-cell transcriptomics
GSM4994946	GSE164015	lung	asthma	single-cell transcriptomics
GSM4994947	GSE164015	lung	asthma	single-cell transcriptomics
GSM4994948	GSE164015	lung	asthma	single-cell transcriptomics
GSM4994950	GSE164015	lung	asthma	single-cell transcriptomics
GSM4995426	GSE163668	blood	covid-19	single-cell transcriptomics
GSM4995429	GSE163668	blood	covid-19	single-cell transcriptomics
GSM4995434	GSE163668	blood	covid-19	single-cell transcriptomics
GSM4995438	GSE163668	blood	covid-19	single-cell transcriptomics
GSM4995443	GSE163668	blood	healthy	single-cell transcriptomics
GSM4995452	GSE163668	blood	healthy	single-cell transcriptomics
GSM4995456	GSE163668	blood	healthy	single-cell transcriptomics
GSM4995460	GSE163668	blood	healthy	single-cell transcriptomics
GSM4995462	GSE163668	blood	healthy	single-cell transcriptomics
GSM5020383	GSE164829	lung	healthy	single-cell transcriptomics
GSM5020384	GSE164829	lung	healthy	single-cell transcriptomics
GSM5020385	GSE164829	lung	healthy	single-cell transcriptomics
GSM5022599	GSE164898	breast	healthy	single-cell transcriptomics
GSM5022600	GSE164898	breast	healthy	single-cell transcriptomics
GSM5022600_D2	GSE164898	breast	healthy	single-cell transcriptomics
GSM5022601	GSE164898	breast	healthy	single-cell transcriptomics
GSM5022601_D3	GSE164898	breast	healthy	single-cell transcriptomics
GSM5022602	GSE164898	breast	healthy	single-cell transcriptomics
GSM5022602_D4	GSE164898	breast	healthy	single-cell transcriptomics
GSM5022603	GSE164898	breast	healthy	single-cell transcriptomics
GSM5022604	GSE164898	breast	healthy	single-cell transcriptomics
GSM5022604_D6-D10_Pool_CMG	GSE164898	breast	healthy	single-cell transcriptomics
GSM5022605	GSE164898	breast	healthy	single-cell transcriptomics
GSM5022605_D6-D10_Pool_HN	GSE164898	breast	healthy	single-cell transcriptomics
GSM5022606	GSE164898	breast	healthy	single-cell transcriptomics
GSM5022606_D11	GSE164898	breast	healthy	single-cell transcriptomics
GSM5047372	GSE165645	bone marrow	healthy	single-cell transcriptomics
GSM5047374	GSE165645	bone marrow	agammaglobulineia	single-cell transcriptomics
GSM5068907	GSE166352	blood	non-hodgkin lymphoma	single-cell transcriptomics
GSM5068908	GSE166352	blood	non-hodgkin lymphoma	single-cell transcriptomics
GSM5068909	GSE166352	blood	non-hodgkin lymphoma	single-cell transcriptomics
GSM5068910	GSE166352	blood	non-hodgkin lymphoma	single-cell transcriptomics
GSM5068911	GSE166352	blood	non-hodgkin lymphoma	single-cell transcriptomics
GSM5068912	GSE166352	blood	non-hodgkin lymphoma	single-cell transcriptomics
GSM5068913	GSE166352	blood	non-hodgkin lymphoma	single-cell transcriptomics
GSM5068914	GSE166352	blood	non-hodgkin lymphoma	single-cell transcriptomics
GSM5068915	GSE166352	blood	non-hodgkin lymphoma	single-cell transcriptomics
GSM5082608	GSE166790	brain	parkinson's disease	single-cell transcriptomics
GSM5090446	GSE166992	pbmc	healthy	single-cell transcriptomics
GSM5090447	GSE166992	pbmc	covid-19	single-cell transcriptomics
GSM5090448	GSE166992	pbmc	healthy	single-cell transcriptomics
GSM5090449	GSE166992	pbmc	covid-19	single-cell transcriptomics
GSM5090450	GSE166992	blood	covid-19	single-cell transcriptomics
GSM5090451	GSE166992	pbmc	covid-19	single-cell transcriptomics
GSM5090452	GSE166992	blood	covid-19	single-cell transcriptomics
GSM5090454	GSE166992	pbmc	healthy	single-cell transcriptomics
GSM5100069	GSE167232	lung	healthy	single-cell transcriptomics
GSM5100070	GSE167232	lung	healthy	single-cell transcriptomics
GSM5101018	GSE167297	stomach	healthy	single-cell transcriptomics
GSM5101024	GSE167297	stomach	healthy	single-cell transcriptomics
GSM5102901	GSE167363	blood	healthy	single-cell transcriptomics
GSM5145402	GSE168522	blood	healthy	single-cell transcriptomics
GSM5202205	GSE169426	bone marrow	myelodysplastic syndrome	single-cell transcriptomics
GSM5202206	GSE169426	bone marrow	myelodysplastic syndrome	single-cell transcriptomics
GSM5226813	GSE171539	liver	healthy	single-cell transcriptomics
GSM5226814	GSE171539	liver	healthy	single-cell transcriptomics
GSM5226815	GSE171539	liver	healthy	single-cell transcriptomics
GSM5227138	GSE171555	pbmc	healthy	single-cell transcriptomics
GSM5227139	GSE171555	buffy coat	healthy	single-cell transcriptomics
GSM5227139	GSE171555	pbmc	healthy	single-cell transcriptomics
GSM5227140	GSE171555	pbmc	healthy	single-cell transcriptomics
GSM5237039	GSE171899	liver	healthy	single-cell transcriptomics
GSM5237040	GSE171899	liver	healthy	single-cell transcriptomics
GSM5237041	GSE171899	liver	healthy	single-cell transcriptomics
GSM5237042	GSE171899	liver	healthy	single-cell transcriptomics
GSM5237043	GSE171899	liver	healthy	single-cell transcriptomics
GSM5237044	GSE171899	liver	healthy	single-cell transcriptomics
GSM5252126_BPH283PrGF_Via	GSE172357	prostate	benign prostatic hyperplasia	single-cell transcriptomics
GSM5252127_BPH283PrSF_Via	GSE172357	prostate	benign prostatic hyperplasia	single-cell transcriptomics
GSM5252128_BPH327PrGF_Via	GSE172357	prostate	benign prostatic hyperplasia	single-cell transcriptomics
GSM5252129_BPH327PrSF_Via	GSE172357	prostate	benign prostatic hyperplasia	single-cell transcriptomics
GSM5252130_BPH340PrGF_Via	GSE172357	prostate	benign prostatic hyperplasia	single-cell transcriptomics
GSM5252131_BPH340PrSF_Via	GSE172357	prostate	benign prostatic hyperplasia	single-cell transcriptomics
GSM5252132_BPH389PrGF	GSE172357	prostate	benign prostatic hyperplasia	single-cell transcriptomics
GSM5252133_BPH389PrSF	GSE172357	prostate	benign prostatic hyperplasia	single-cell transcriptomics
GSM5252134_BPH511PrG_Fcol_3GEX	GSE172357	prostate	benign prostatic hyperplasia	single-cell transcriptomics
GSM5252135_BPH511PrPUr_Fcol_3GEX	GSE172357	prostate	benign prostatic hyperplasia	single-cell transcriptomics
GSM5252136_BPH556PrGA1_Fcol	GSE172357	prostate	benign prostatic hyperplasia	single-cell transcriptomics
GSM5252137_BPH556PrGA2_Fcol	GSE172357	prostate	benign prostatic hyperplasia	single-cell transcriptomics
GSM5252138_BPH556PrSN_Fcol	GSE172357	prostate	benign prostatic hyperplasia	single-cell transcriptomics
GSM5252457_D17PrPzF_Via	GSE172357	prostate	healthy	single-cell transcriptomics
GSM5252458_D17PrTzF_Via	GSE172357	prostate	healthy	single-cell transcriptomics
GSM5252459_D27PrPzF_Via	GSE172357	prostate	healthy	single-cell transcriptomics
GSM5252460_D27PrTzF_Via	GSE172357	prostate	healthy	single-cell transcriptomics
GSM5252461_D35PrPzF_Via	GSE172357	prostate	healthy	single-cell transcriptomics
GSM5252462_D35PrTzF_Via	GSE172357	prostate	healthy	single-cell transcriptomics
GSM5258385	GSE172577	mouth	oral squamous cell carcinoma	single-cell transcriptomics
GSM5258386	GSE172577	mouth	oral squamous cell carcinoma	single-cell transcriptomics
GSM5258387	GSE172577	mouth	oral squamous cell carcinoma	single-cell transcriptomics
GSM5258388	GSE172577	mouth	oral squamous cell carcinoma	single-cell transcriptomics
GSM5258389	GSE172577	mouth	oral squamous cell carcinoma	single-cell transcriptomics
GSM5258390	GSE172577	mouth	oral squamous cell carcinoma	single-cell transcriptomics
GSM5261695	GSE173193	placenta	healthy	single-cell transcriptomics
GSM5261696	GSE173193	placenta	healthy	single-cell transcriptomics
GSM5261697	GSE173193	placenta	gestational diabetes	single-cell transcriptomics
GSM5261698	GSE173193	placenta	gestational diabetes	single-cell transcriptomics
GSM5261699	GSE173193	placenta	preeclampsia	single-cell transcriptomics
GSM5261700	GSE173193	placenta	preeclampsia	single-cell transcriptomics
GSM5261701	GSE173193	placenta	healthy	single-cell transcriptomics
GSM5261702	GSE173193	placenta	healthy	single-cell transcriptomics
GSM5264342	GSE173252	skin	healthy	single-cell transcriptomics
GSM5264343	GSE173252	skin	healthy	single-cell transcriptomics
GSM5264345	GSE173252	skin	healthy	single-cell transcriptomics
GSM5264347	GSE173252	skin	dupuytren's disease	single-cell transcriptomics
GSM5264348	GSE173252	skin	dupuytren's disease	single-cell transcriptomics
GSM5264349	GSE173252	skin	dupuytren's disease	single-cell transcriptomics
GSM5276933	GSE173682	endometrium	endometrial carcinoma	single-cell transcriptomics
GSM5276934	GSE173682	endometrium	endometrial carcinoma	single-cell transcriptomics
GSM5276935	GSE173682	endometrium	endometrial carcinoma	single-cell transcriptomics
GSM5276936	GSE173682	endometrium	endometrial carcinoma	single-cell transcriptomics
GSM5276937	GSE173682	endometrium	endometrial carcinoma	single-cell transcriptomics
GSM5277170	GSE173706	skin	healthy	single-cell transcriptomics
GSM5277171	GSE173706	skin	healthy	single-cell transcriptomics
GSM5277172	GSE173706	skin	healthy	single-cell transcriptomics
GSM5277173	GSE173706	skin	healthy	single-cell transcriptomics
GSM5277174	GSE173706	skin	healthy	single-cell transcriptomics
GSM5277175	GSE173706	skin	healthy	single-cell transcriptomics
GSM5277176	GSE173706	skin	healthy	single-cell transcriptomics
GSM5277177	GSE173706	skin	healthy	single-cell transcriptomics
GSM5277178	GSE173706	skin	healthy	single-cell transcriptomics
GSM5277179	GSE173706	skin	healthy	single-cell transcriptomics
GSM5277180	GSE173706	skin	healthy	single-cell transcriptomics
GSM5277181	GSE173706	skin	healthy	single-cell transcriptomics
GSM5277182	GSE173706	skin	healthy	single-cell transcriptomics
GSM5277183	GSE173706	skin	healthy	single-cell transcriptomics
GSM5277184	GSE173706	skin	healthy	single-cell transcriptomics
GSM5277185	GSE173706	skin	healthy	single-cell transcriptomics
GSM5277186	GSE173706	skin	healthy	single-cell transcriptomics
GSM5277187	GSE173706	skin	healthy	single-cell transcriptomics
GSM5277188	GSE173706	skin	healthy	single-cell transcriptomics
GSM5277189	GSE173706	skin	psoriasis	single-cell transcriptomics
GSM5277190	GSE173706	skin	psoriasis	single-cell transcriptomics
GSM5277191	GSE173706	skin	psoriasis	single-cell transcriptomics
GSM5277192	GSE173706	skin	psoriasis	single-cell transcriptomics
GSM5277193	GSE173706	skin	psoriasis	single-cell transcriptomics
GSM5277194	GSE173706	skin	psoriasis	single-cell transcriptomics
GSM5277195	GSE173706	skin	psoriasis	single-cell transcriptomics
GSM5277196	GSE173706	skin	psoriasis	single-cell transcriptomics
GSM5277197	GSE173706	skin	psoriasis	single-cell transcriptomics
GSM5277198	GSE173706	skin	psoriasis	single-cell transcriptomics
GSM5277199	GSE173706	skin	psoriasis	single-cell transcriptomics
GSM5277200	GSE173706	skin	psoriasis	single-cell transcriptomics
GSM5277201	GSE173706	skin	psoriasis	single-cell transcriptomics
GSM5277202	GSE173706	skin	psoriasis	single-cell transcriptomics
GSM5282537	GSE173896	lung	chronic obstructive pulmonary disease	single-cell transcriptomics
GSM5282538	GSE173896	lung	chronic obstructive pulmonary disease	single-cell transcriptomics
GSM5282539	GSE173896	lung	chronic obstructive pulmonary disease	single-cell transcriptomics
GSM5282540	GSE173896	lung	chronic obstructive pulmonary disease	single-cell transcriptomics
GSM5282541	GSE173896	lung	chronic obstructive pulmonary disease	single-cell transcriptomics
GSM5282542	GSE173896	lung	chronic obstructive pulmonary disease	single-cell transcriptomics
GSM5282544	GSE173896	lung	healthy	single-cell transcriptomics
GSM5282545	GSE173896	lung	healthy	single-cell transcriptomics
GSM5282546	GSE173896	lung	healthy	single-cell transcriptomics
GSM5282547	GSE173896	lung	healthy	single-cell transcriptomics
GSM5282548	GSE173896	lung	healthy	single-cell transcriptomics
GSM5292838	GSE174367	brain	healthy	single-cell transcriptomics
GSM5292839	GSE174367	brain	healthy	single-cell transcriptomics
GSM5292840	GSE174367	brain	alzheimer's disease	single-cell transcriptomics
GSM5292841	GSE174367	brain	alzheimer's disease	single-cell transcriptomics
GSM5292842	GSE174367	brain	alzheimer's disease	single-cell transcriptomics
GSM5292843	GSE174367	brain	alzheimer's disease	single-cell transcriptomics
GSM5292844	GSE174367	brain	alzheimer's disease	single-cell transcriptomics
GSM5292845	GSE174367	brain	alzheimer's disease	single-cell transcriptomics
GSM5292846	GSE174367	brain	alzheimer's disease	single-cell transcriptomics
GSM5292847	GSE174367	brain	alzheimer's disease	single-cell transcriptomics
GSM5292848	GSE174367	brain	alzheimer's disease	single-cell transcriptomics
GSM5292849	GSE174367	brain	alzheimer's disease	single-cell transcriptomics
GSM5292850	GSE174367	brain	alzheimer's disease	single-cell transcriptomics
GSM5292851	GSE174367	brain	healthy	single-cell transcriptomics
GSM5292852	GSE174367	brain	healthy	single-cell transcriptomics
GSM5292853	GSE174367	brain	healthy	single-cell transcriptomics
GSM5292854	GSE174367	brain	healthy	single-cell transcriptomics
GSM5292855	GSE174367	brain	healthy	single-cell transcriptomics
GSM5292856	GSE174367	brain	healthy	single-cell transcriptomics
GSM5348398	GSE175817	skin	acne	single-cell transcriptomics
GSM5348399	GSE175817	skin	acne	single-cell transcriptomics
GSM5348400	GSE175817	skin	acne	single-cell transcriptomics
GSM5348401	GSE175817	skin	acne	single-cell transcriptomics
GSM5348402	GSE175817	skin	acne	single-cell transcriptomics
GSM5348403	GSE175817	skin	acne	single-cell transcriptomics
GSM5353214_PA_AUG_PB_1A_S1	GSE176031	prostate	prostate adenocarcinoma	single-cell transcriptomics
GSM5353215_PA_AUG_PB_1B_S2	GSE176031	prostate	prostate adenocarcinoma	single-cell transcriptomics
GSM5353216_PA_PB1A_Pool_1_3_S50_L002	GSE176031	prostate	prostate adenocarcinoma	single-cell transcriptomics
GSM5353217_PA_PB1A_Pool_2_S107_L004	GSE176031	prostate	prostate adenocarcinoma	single-cell transcriptomics
GSM5353218_PA_PB1B_Pool_1_2_S74_L003	GSE176031	prostate	prostate adenocarcinoma	single-cell transcriptomics
GSM5353219_PA_PB1B_Pool_2_S24_L001	GSE176031	prostate	prostate adenocarcinoma	single-cell transcriptomics
GSM5353220_PA_PB1B_Pool_3_S51_L002	GSE176031	prostate	prostate adenocarcinoma	single-cell transcriptomics
GSM5353221_PA_PB2A_Pool_1_3_S25_L001	GSE176031	prostate	prostate adenocarcinoma	single-cell transcriptomics
GSM5353222_PA_PB2B_Pool_1_3_S52_L002	GSE176031	prostate	prostate adenocarcinoma	single-cell transcriptomics
GSM5353223_PA_PB2B_Pool_2_S26_L001	GSE176031	prostate	prostate adenocarcinoma	single-cell transcriptomics
GSM5353224_PA_PR5186_Pool_1_2_3_S27_L001	GSE176031	prostate	prostate adenocarcinoma	single-cell transcriptomics
GSM5353225_PA_PR5196-1_Pool_1_2_3_S53_L002	GSE176031	prostate	prostate adenocarcinoma	single-cell transcriptomics
GSM5353226_PA_PR5196-2_Pool_1_2_3_S54_L002	GSE176031	prostate	prostate adenocarcinoma	single-cell transcriptomics
GSM5353227_PA_PR5199-193K_Pool_1_2_3_S55_L002	GSE176031	prostate	prostate adenocarcinoma	single-cell transcriptomics
GSM5353228_PA_PR5199-640K_Pool_1_3_S108_L004	GSE176031	prostate	prostate adenocarcinoma	single-cell transcriptomics
GSM5353229_PA_PR5199-640K_Pool_2_S56_L002	GSE176031	prostate	prostate adenocarcinoma	single-cell transcriptomics
GSM5353230_PA_PR5249_N1_S1_L001	GSE176031	prostate	adjacent tumor/disease section	single-cell transcriptomics
GSM5353231_PA_PR5249_N2_S2_L001	GSE176031	prostate	adjacent tumor/disease section	single-cell transcriptomics
GSM5353232_PA_PR5249_T1_S3_L001	GSE176031	prostate	prostate adenocarcinoma	single-cell transcriptomics
GSM5353233_PA_PR5249_T2_S4_L001	GSE176031	prostate	prostate adenocarcinoma	single-cell transcriptomics
GSM5353234_PA_PR5251_N1_S5_L001	GSE176031	prostate	adjacent tumor/disease section	single-cell transcriptomics
GSM5353235_PA_PR5251_N2_S6_L001	GSE176031	prostate	adjacent tumor/disease section	single-cell transcriptomics
GSM5353236_PA_PR5251_T1_S7_L001	GSE176031	prostate	prostate adenocarcinoma	single-cell transcriptomics
GSM5353237_PA_PR5251_T2_S8_L001	GSE176031	prostate	prostate adenocarcinoma	single-cell transcriptomics
GSM5353238_PA_PR5254_N1_S13_L001	GSE176031	prostate	adjacent tumor/disease section	single-cell transcriptomics
GSM5353239_PA_PR5254_N2_S14_L001	GSE176031	prostate	adjacent tumor/disease section	single-cell transcriptomics
GSM5353240_PA_PR5254_T1_S15_L001	GSE176031	prostate	prostate adenocarcinoma	single-cell transcriptomics
GSM5353241_PA_PR5261_N1_S21_L002	GSE176031	prostate	adjacent tumor/disease section	single-cell transcriptomics
GSM5353242_PA_PR5261_N2_S22_L002	GSE176031	prostate	adjacent tumor/disease section	single-cell transcriptomics
GSM5353243_PA_PR5261_T1_S23_L002	GSE176031	prostate	prostate adenocarcinoma	single-cell transcriptomics
GSM5353244_PA_PR5261_T2_S24_L002	GSE176031	prostate	prostate adenocarcinoma	single-cell transcriptomics
GSM5353245_PA_PR5269_1_S25_L002	GSE176031	prostate	prostate adenocarcinoma	single-cell transcriptomics
GSM5353246_PA_PR5269_2_S26_L002	GSE176031	prostate	prostate adenocarcinoma	single-cell transcriptomics
GSM5353247_PA_PR5269_3_S27_L002	GSE176031	prostate	prostate adenocarcinoma	single-cell transcriptomics
GSM5353248_PA_PR5269_4_S28_L002	GSE176031	prostate	prostate adenocarcinoma	single-cell transcriptomics
GSM5410849	GSE179159	coronary	atheroma	single-cell transcriptomics
GSM5410850	GSE179159	coronary	atheroma	single-cell transcriptomics
GSM5410851	GSE179159	coronary	atheroma	single-cell transcriptomics
GSM5410852	GSE179159	coronary	atheroma	single-cell transcriptomics
GSM5436518	GSE179887	adipose	lipoma	single-cell transcriptomics
GSM5436519	GSE179887	adipose	lipoma	single-cell transcriptomics
GSM5467406	GSE180665	liver	healthy	single-cell transcriptomics
GSM5467411	GSE180665	liver	healthy	single-cell transcriptomics
GSM5494107	GSE181279	blood	alzheimer's disease	single-cell transcriptomics
GSM5494113	GSE181279	blood	alzheimer's disease	single-cell transcriptomics
GSM5509264	GSE181688	teeth	chronic apical periodontitis	single-cell transcriptomics
GSM5509265	GSE181688	teeth	chronic apical periodontitis	single-cell transcriptomics
GSM5509266	GSE181688	teeth	chronic apical periodontitis	single-cell transcriptomics
GSM5514805	GSE181957	skin	scleroderma	single-cell transcriptomics
GSM5514808	GSE181957	skin	scleroderma	single-cell transcriptomics
GSM5514809	GSE181957	skin	scleroderma	single-cell transcriptomics
GSM5515741	GSE181989	bone marrow	aplastic anemia	single-cell transcriptomics
GSM5515742	GSE181989	bone marrow	aplastic anemia	single-cell transcriptomics
GSM5515743	GSE181989	bone marrow	healthy	single-cell transcriptomics
GSM5515744	GSE181989	bone marrow	healthy	single-cell transcriptomics
GSM5580154	GSE184198	stomach	gastric cancer	single-cell transcriptomics
GSM5580155	GSE184198	stomach	healthy	single-cell transcriptomics
GSM5599220	GSE184880	ovary	healthy	single-cell transcriptomics
GSM5599221	GSE184880	ovary	healthy	single-cell transcriptomics
GSM5599222	GSE184880	ovary	healthy	single-cell transcriptomics
GSM5599223	GSE184880	ovary	healthy	single-cell transcriptomics
GSM5599224	GSE184880	ovary	healthy	single-cell transcriptomics
GSM5599225	GSE184880	ovary	high-grade serous ovarian cancer	single-cell transcriptomics
GSM5599226	GSE184880	ovary	high-grade serous ovarian cancer	single-cell transcriptomics
GSM5599227	GSE184880	ovary	high-grade serous ovarian cancer	single-cell transcriptomics
GSM5599228	GSE184880	ovary	high-grade serous ovarian cancer	single-cell transcriptomics
GSM5599229	GSE184880	ovary	high-grade serous ovarian cancer	single-cell transcriptomics
GSM5599230	GSE184880	ovary	high-grade serous ovarian cancer	single-cell transcriptomics
GSM5599231	GSE184880	ovary	high-grade serous ovarian cancer	single-cell transcriptomics
GSM5611312	GSE185344	prostate	prostate cancer	single-cell transcriptomics
GSM5611313	GSE185344	prostate	prostate cancer	single-cell transcriptomics
GSM5611314	GSE185344	prostate	prostate cancer	single-cell transcriptomics
GSM5611315	GSE185344	prostate	prostate cancer	single-cell transcriptomics
GSM5611316	GSE185344	prostate	prostate cancer	single-cell transcriptomics
GSM5611317	GSE185344	prostate	prostate cancer	single-cell transcriptomics
GSM5611318	GSE185344	prostate	prostate cancer	single-cell transcriptomics
GSM5613745	GSE185381	bone marrow	acute myeloid leukemia	single-cell transcriptomics
GSM5613746	GSE185381	bone marrow	acute myeloid leukemia	single-cell transcriptomics
GSM5613747	GSE185381	bone marrow	healthy	single-cell transcriptomics
GSM5613747	GSE188222	bone marrow	healthy	single-cell transcriptomics
GSM5613748	GSE185381	bone marrow	healthy	single-cell transcriptomics
GSM5613748	GSE188222	bone marrow	healthy	single-cell transcriptomics
GSM5613749	GSE181989	bone marrow	healthy	single-cell transcriptomics
GSM5613749	GSE185381	bone marrow	healthy	single-cell transcriptomics
GSM5613749	GSE188222	bone marrow	healthy	single-cell transcriptomics
GSM5613750	GSE181989	bone marrow	healthy	single-cell transcriptomics
GSM5613750	GSE185381	bone marrow	healthy	single-cell transcriptomics
GSM5613750	GSE188222	bone marrow	healthy	single-cell transcriptomics
GSM5613751	GSE185381	bone marrow	acute myeloid leukemia	single-cell transcriptomics
GSM5613751	GSE185381	bone marrow	healthy	single-cell transcriptomics
GSM5613751	GSE188222	bone marrow	healthy	single-cell transcriptomics
GSM5613752	GSE185381	bone marrow	acute myeloid leukemia	single-cell transcriptomics
GSM5613752	GSE185381	bone marrow	healthy	single-cell transcriptomics
GSM5613752	GSE188222	bone marrow	healthy	single-cell transcriptomics
GSM5613753	GSE185381	bone marrow	acute myeloid leukemia	single-cell transcriptomics
GSM5613754	GSE185381	bone marrow	acute myeloid leukemia	single-cell transcriptomics
GSM5613755	GSE185381	bone marrow	acute myeloid leukemia	single-cell transcriptomics
GSM5613756	GSE185381	bone marrow	acute myeloid leukemia	single-cell transcriptomics
GSM5613756	GSE185381	bone marrow	healthy	single-cell transcriptomics
GSM5613756	GSE188222	bone marrow	healthy	single-cell transcriptomics
GSM5613757	GSE181989	bone marrow	healthy	single-cell transcriptomics
GSM5613757	GSE185381	bone marrow	acute myeloid leukemia	single-cell transcriptomics
GSM5613757	GSE185381	bone marrow	healthy	single-cell transcriptomics
GSM5613758	GSE181989	bone marrow	healthy	single-cell transcriptomics
GSM5613758	GSE185381	bone marrow	acute myeloid leukemia	single-cell transcriptomics
GSM5613758	GSE185381	bone marrow	healthy	single-cell transcriptomics
GSM5613759	GSE181989	bone marrow	healthy	single-cell transcriptomics
GSM5613759	GSE185381	bone marrow	acute myeloid leukemia	single-cell transcriptomics
GSM5613759	GSE185381	bone marrow	healthy	single-cell transcriptomics
GSM5613759	GSE188222	bone marrow	healthy	single-cell transcriptomics
GSM5613760	GSE185381	bone marrow	acute myeloid leukemia	single-cell transcriptomics
GSM5613761	GSE185381	bone marrow	acute myeloid leukemia	single-cell transcriptomics
GSM5613762	GSE185381	bone marrow	acute myeloid leukemia	single-cell transcriptomics
GSM5613763	GSE185381	bone marrow	acute myeloid leukemia	single-cell transcriptomics
GSM5613764	GSE185381	bone marrow	acute myeloid leukemia	single-cell transcriptomics
GSM5613765	GSE185381	bone marrow	acute myeloid leukemia	single-cell transcriptomics
GSM5613766	GSE185381	bone marrow	acute myeloid leukemia	single-cell transcriptomics
GSM5613767	GSE185381	bone marrow	acute myeloid leukemia	single-cell transcriptomics
GSM5613768	GSE185381	bone marrow	acute myeloid leukemia	single-cell transcriptomics
GSM5613769	GSE181989	bone marrow	healthy	single-cell transcriptomics
GSM5613769	GSE185381	bone marrow	acute myeloid leukemia	single-cell transcriptomics
GSM5613769	GSE185381	bone marrow	healthy	single-cell transcriptomics
GSM5613769	GSE188222	bone marrow	healthy	single-cell transcriptomics
GSM5613770	GSE185381	bone marrow	acute myeloid leukemia	single-cell transcriptomics
GSM5613770	GSE185381	bone marrow	healthy	single-cell transcriptomics
GSM5613770	GSE188222	bone marrow	healthy	single-cell transcriptomics
GSM5613771	GSE185381	bone marrow	acute myeloid leukemia	single-cell transcriptomics
GSM5613771	GSE185381	bone marrow	healthy	single-cell transcriptomics
GSM5613771	GSE188222	bone marrow	healthy	single-cell transcriptomics
GSM5613772	GSE185381	bone marrow	acute myeloid leukemia	single-cell transcriptomics
GSM5613773	GSE185381	bone marrow	acute myeloid leukemia	single-cell transcriptomics
GSM5613774	GSE185381	bone marrow	healthy	single-cell transcriptomics
GSM5613775	GSE185381	bone marrow	healthy	single-cell transcriptomics
GSM5613776	GSE185381	bone marrow	healthy	single-cell transcriptomics
GSM5613777	GSE185381	bone marrow	acute myeloid leukemia	single-cell transcriptomics
GSM5613778	GSE185381	bone marrow	acute myeloid leukemia	single-cell transcriptomics
GSM5613779	GSE185381	bone marrow	acute myeloid leukemia	single-cell transcriptomics
GSM5613780	GSE185381	bone marrow	acute myeloid leukemia	single-cell transcriptomics
GSM5613781	GSE185381	bone marrow	acute myeloid leukemia	single-cell transcriptomics
GSM5613781	GSE185381	bone marrow	healthy	single-cell transcriptomics
GSM5613781	GSE188222	bone marrow	healthy	single-cell transcriptomics
GSM5613782	GSE185381	bone marrow	acute myeloid leukemia	single-cell transcriptomics
GSM5613783	GSE185381	bone marrow	acute myeloid leukemia	single-cell transcriptomics
GSM5613784	GSE185381	bone marrow	acute myeloid leukemia	single-cell transcriptomics
GSM5613785	GSE185381	bone marrow	acute myeloid leukemia	single-cell transcriptomics
GSM5613786	GSE185381	bone marrow	acute myeloid leukemia	single-cell transcriptomics
GSM5613787	GSE185381	bone marrow	acute myeloid leukemia	single-cell transcriptomics
GSM5613787	GSE185381	bone marrow	healthy	single-cell transcriptomics
GSM5613787	GSE188222	bone marrow	healthy	single-cell transcriptomics
GSM5613788	GSE185381	bone marrow	acute myeloid leukemia	single-cell transcriptomics
GSM5613789	GSE185381	bone marrow	acute myeloid leukemia	single-cell transcriptomics
GSM5613790	GSE185381	bone marrow	acute myeloid leukemia	single-cell transcriptomics
GSM5613791	GSE185381	bone marrow	healthy	single-cell transcriptomics
GSM5613792	GSE185381	bone marrow	acute myeloid leukemia	single-cell transcriptomics
GSM5613793	GSE185381	bone marrow	healthy	single-cell transcriptomics
GSM5613794	GSE185381	bone marrow	healthy	single-cell transcriptomics
GSM5613795	GSE185381	bone marrow	healthy	single-cell transcriptomics
GSM5613796	GSE185381	bone marrow	healthy	single-cell transcriptomics
GSM5613797	GSE185381	bone marrow	healthy	single-cell transcriptomics
GSM5613799	GSE185381	bone marrow	acute myeloid leukemia	single-cell transcriptomics
GSM5613799	GSE185381	bone marrow	healthy	single-cell transcriptomics
GSM5613800	GSE185381	bone marrow	acute myeloid leukemia	single-cell transcriptomics
GSM5613801	GSE185381	bone marrow	acute myeloid leukemia	single-cell transcriptomics
GSM5613802	GSE185381	bone marrow	acute myeloid leukemia	single-cell transcriptomics
GSM5613803	GSE185381	bone marrow	acute myeloid leukemia	single-cell transcriptomics
GSM5613804	GSE185381	bone marrow	acute myeloid leukemia	single-cell transcriptomics
GSM5613805	GSE185381	bone marrow	acute myeloid leukemia	single-cell transcriptomics
GSM5613806	GSE185381	bone marrow	acute myeloid leukemia	single-cell transcriptomics
GSM5627944	GSE185965	head and neck	head and neck squamous cell carcinoma	single-cell transcriptomics
GSM5628163	GSE185991	bone marrow	acute myeloid leukemia	single-cell transcriptomics
GSM5628164	GSE185991	bone marrow	acute myeloid leukemia	single-cell transcriptomics
GSM5628165	GSE185991	bone marrow	acute myeloid leukemia	single-cell transcriptomics
GSM5628166	GSE185991	bone marrow	acute myeloid leukemia	single-cell transcriptomics
GSM5628167	GSE185991	bone marrow	acute myeloid leukemia	single-cell transcriptomics
GSM5628168	GSE185991	bone marrow	acute myeloid leukemia	single-cell transcriptomics
GSM5628169	GSE185991	bone marrow	acute myeloid leukemia	single-cell transcriptomics
GSM5628170	GSE185991	bone marrow	acute myeloid leukemia	single-cell transcriptomics
GSM5628171	GSE185991	bone marrow	acute myeloid leukemia	single-cell transcriptomics
GSM5628172	GSE185991	bone marrow	acute myeloid leukemia	single-cell transcriptomics
GSM5628173	GSE185991	bone marrow	acute myeloid leukemia	single-cell transcriptomics
GSM5628174	GSE185991	bone marrow	acute myeloid leukemia	single-cell transcriptomics
GSM5628175	GSE185991	bone marrow	acute myeloid leukemia	single-cell transcriptomics
GSM5628176	GSE185991	bone marrow	acute myeloid leukemia	single-cell transcriptomics
GSM5628177	GSE185991	bone marrow	acute myeloid leukemia	single-cell transcriptomics
GSM5628178	GSE185991	bone marrow	acute myeloid leukemia	single-cell transcriptomics
GSM5628179	GSE185991	bone marrow	acute myeloid leukemia	single-cell transcriptomics
GSM5628180	GSE185991	bone marrow	acute myeloid leukemia	single-cell transcriptomics
GSM5628181	GSE185991	bone marrow	acute myeloid leukemia	single-cell transcriptomics
GSM5628182	GSE185991	bone marrow	acute myeloid leukemia	single-cell transcriptomics
GSM5628183	GSE185991	bone marrow	acute myeloid leukemia	single-cell transcriptomics
GSM5628184	GSE185991	bone marrow	acute myeloid leukemia	single-cell transcriptomics
GSM5628185	GSE185991	bone marrow	acute myeloid leukemia	single-cell transcriptomics
GSM5628186	GSE185991	bone marrow	acute myeloid leukemia	single-cell transcriptomics
GSM5628187	GSE185991	bone marrow	acute myeloid leukemia	single-cell transcriptomics
GSM5628188	GSE185991	bone marrow	acute myeloid leukemia	single-cell transcriptomics
GSM5628189	GSE185991	bone marrow	acute myeloid leukemia	single-cell transcriptomics
GSM5628190	GSE185991	bone marrow	acute myeloid leukemia	single-cell transcriptomics
GSM5628191	GSE185991	bone marrow	acute myeloid leukemia	single-cell transcriptomics
GSM5628192	GSE185991	bone marrow	acute myeloid leukemia	single-cell transcriptomics
GSM5628195	GSE185991	bone marrow	acute myeloid leukemia	single-cell transcriptomics
GSM5628196	GSE185991	bone marrow	acute myeloid leukemia	single-cell transcriptomics
GSM5628197	GSE185991	bone marrow	acute myeloid leukemia	single-cell transcriptomics
GSM5672597	GSE188222	bone marrow	light chain amyloidosis	single-cell transcriptomics
GSM5672598	GSE188222	bone marrow	light chain amyloidosis	single-cell transcriptomics
GSM5672599	GSE188222	bone marrow	light chain amyloidosis	single-cell transcriptomics
GSM5672600	GSE188222	bone marrow	monoclonal gammopathy of undetermined significance	single-cell transcriptomics
GSM5672601	GSE188222	bone marrow	monoclonal gammopathy of undetermined significance	single-cell transcriptomics
GSM5678434	GSE185965	head and neck	head and neck squamous cell carcinoma	single-cell transcriptomics
GSM5678435	GSE185965	head and neck	head and neck squamous cell carcinoma	single-cell transcriptomics
GSM5769281	GSE192935	breast	breast carcinoma	single-cell transcriptomics
GSM5769283	GSE192935	breast	breast carcinoma	single-cell transcriptomics
GSM5769291	GSE192935	breast	breast carcinoma	single-cell transcriptomics
GSM5769292	GSE192935	breast	breast carcinoma	single-cell transcriptomics
GSM5769293	GSE192935	breast	breast carcinoma	single-cell transcriptomics
GSM5858661	GSE196052	bone marrow	healthy	single-cell transcriptomics
GSM5858662	GSE196052	bone marrow	healthy	single-cell transcriptomics
GSM5858663	GSE196052	bone marrow	healthy	single-cell transcriptomics
GSM5858664	GSE196052	bone marrow	healthy	single-cell transcriptomics
GSM5858665	GSE196052	bone marrow	vexas syndrome	single-cell transcriptomics
GSM5858666	GSE196052	bone marrow	vexas syndrome	single-cell transcriptomics
GSM5858667	GSE196052	bone marrow	vexas syndrome	single-cell transcriptomics
GSM5858668	GSE196052	bone marrow	vexas syndrome	single-cell transcriptomics
GSM5858669	GSE196052	bone marrow	vexas syndrome	single-cell transcriptomics
GSM5858670	GSE196052	bone marrow	vexas syndrome	single-cell transcriptomics
GSM5858671	GSE196052	bone marrow	vexas syndrome	single-cell transcriptomics
GSM5858672	GSE196052	bone marrow	vexas syndrome	single-cell transcriptomics
GSM5858673	GSE196052	bone marrow	vexas syndrome	single-cell transcriptomics
GSM5858674	GSE196052	bone marrow	healthy	single-cell transcriptomics
GSM5858675	GSE196052	bone marrow	healthy	single-cell transcriptomics
GSM5858676	GSE196052	bone marrow	healthy	single-cell transcriptomics
GSM5858677	GSE196052	bone marrow	healthy	single-cell transcriptomics
GSM5858678	GSE196052	bone marrow	vexas syndrome	single-cell transcriptomics
GSM5858679	GSE196052	bone marrow	vexas syndrome	single-cell transcriptomics
GSM5858680	GSE196052	bone marrow	vexas syndrome	single-cell transcriptomics
GSM5858681	GSE196052	bone marrow	vexas syndrome	single-cell transcriptomics
GSM5858682	GSE196052	bone marrow	vexas syndrome	single-cell transcriptomics
GSM5858683	GSE196052	bone marrow	vexas syndrome	single-cell transcriptomics
GSM5858684	GSE196052	bone marrow	vexas syndrome	single-cell transcriptomics
GSM5858685	GSE196052	bone marrow	vexas syndrome	single-cell transcriptomics
GSM5858686	GSE196052	bone marrow	vexas syndrome	single-cell transcriptomics
GSM5897136	GSE196638	lung	emphysema	single-cell transcriptomics
GSM5897137	GSE196638	lung	emphysema	single-cell transcriptomics
GSM5897138	GSE196638	lung	emphysema	single-cell transcriptomics
GSM5898060	GSE196676	bone marrow	immune thrombocytopenia	single-cell transcriptomics
[truncated: 2,072 more rows]
