# Supplementary material for: RMzyme: regulations of RNA-modifying enzymes in humans
Source: Signal Transduct Target Ther. 2026 Feb 12;11:52. doi: 10.1038/s41392-025-02568-2 (PMC12895048; doi:10.1038/s41392-025-02568-2)
Supplement: Supplementary file 2 — Supplementary Tables [file 41392_2025_2568_MOESM2_ESM.zip › TableS/TableS12.xlsx]

## Sheet: Sheet1
p_val	avg_log2FC	pct.1	pct.2	p_val_adj	gene
4.16128e-80	12.8526	0.723	0	6.7675e-76	RPS4Y1
3.54307e-67	-3.00404	0.241	0.948	5.76209e-63	XIST
1.79588e-66	1.43422	1	0.925	2.92064e-62	HINT1
3.52032e-55	1.27798	1	0.975	5.7251e-51	SNHG29
2.97117e-53	1.19581	1	0.984	4.83202e-49	RPL26
5.80833e-53	2.64685	0.872	0.391	9.44609e-49	PRDX1
6.1055e-53	1.36221	0.99	0.832	9.92938e-49	EIF3E
4.38277e-47	0.953468	1	0.987	7.1277e-43	RPS9
5.05616e-47	1.0808	1	0.984	8.22284e-43	RPS14
6.93858e-46	1.16592	1	0.947	1.12842e-41	NPM1
4.14966e-45	2.09922	0.903	0.39	6.74859e-41	SPINK2
1.68298e-42	-3.29356	0.292	0.798	2.73704e-38	HCST
1.02601e-41	0.953899	1	0.987	1.6686e-37	RPL3
4.02083e-37	2.86287	0.641	0.114	6.53907e-33	PRDX2
8.53958e-37	0.95896	1	0.986	1.38879e-32	RPL7A
1.42249e-36	3.11069	0.595	0.086	2.3134e-32	LAPTM4B
3.5045e-36	1.08974	0.995	0.963	5.69937e-32	GAS5
4.47099e-36	0.860888	1	0.981	7.27117e-32	RPL7
8.13218e-36	0.920552	1	0.994	1.32254e-31	RPS3A
2.09613e-35	0.96229	1	0.995	3.40894e-31	RPS2
3.86443e-35	3.00455	0.621	0.145	6.28473e-31	AREG
5.08794e-35	-1.96476	0.185	0.744	8.27451e-31	MPO
5.35297e-35	-2.79075	0.39	0.83	8.70553e-31	SAT1
5.94373e-34	-3.32447	0.144	0.649	9.66629e-30	TYROBP
2.74577e-33	2.43185	0.651	0.127	4.46544e-29	AVP
2.90419e-32	10.2104	0.344	0	4.72308e-28	DDX3Y
1.34125e-31	0.852925	1	0.984	2.18127e-27	NACA
5.15665e-31	-1.92957	0.446	0.809	8.38626e-27	CLEC11A
1.89798e-30	0.828337	1	0.99	3.08669e-26	RPS7
6.62983e-30	-2.23088	0.451	0.834	1.07821e-25	NFKBIA
1.28379e-29	0.737734	1	0.983	2.08783e-25	RPL18
2.15497e-29	-3.67624	0.128	0.521	3.50462e-25	CXCL8
1.02511e-28	-1.84945	0.574	0.861	1.66713e-24	CD44
1.15879e-28	0.820055	1	0.992	1.88454e-24	RPL10
4.05202e-27	0.676496	1	0.982	6.5898e-23	RPSA
1.5518e-26	0.706748	1	0.98	2.52369e-22	RPL23
4.2852e-26	0.75862	1	0.993	6.96902e-22	RPS18
1.24318e-25	0.692855	1	0.985	2.02178e-21	RPL15
1.97585e-25	1.58913	0.518	0.125	3.21332e-21	BEX2
2.83601e-25	2.4616	0.154	0.019	4.6122e-21	DAB2
3.14675e-25	-3.51314	0.138	0.553	5.11756e-21	CRIP1
3.1557e-25	0.663078	1	0.991	5.13211e-21	RPL17
5.25895e-25	0.691192	1	0.977	8.55263e-21	EEF1B2
1.84208e-24	-1.27416	0.656	0.922	2.99578e-20	TRA2B
2.67355e-24	0.689773	1	0.989	4.348e-20	RPS3
2.97138e-24	2.60287	0.544	0.14	4.83236e-20	HOPX
3.51396e-24	0.703899	1	0.937	5.71476e-20	NME2
8.76842e-24	0.637614	1	0.984	1.42601e-19	RACK1
9.14943e-24	-1.93087	0.579	0.855	1.48797e-19	KLF6
9.62976e-24	0.702542	1	0.971	1.56609e-19	BTF3
1.22007e-23	0.663532	1	0.99	1.9842e-19	TPT1
2.88239e-23	-6.26239	0	0.28	4.68763e-19	CD96
6.73909e-23	1.59919	0.79	0.339	1.09598e-18	NRIP1
1.02587e-22	1.16192	0.585	0.181	1.66837e-18	IFITM3
1.07705e-22	2.72266	0.462	0.079	1.75161e-18	CRHBP
1.2854e-22	0.994704	0.928	0.818	2.09044e-18	CIRBP
1.51146e-22	1.03936	0.949	0.751	2.45808e-18	SUMO2
1.69159e-22	2.10023	0.497	0.099	2.75103e-18	MLLT3
2.30689e-22	-1.3694	0.795	0.927	3.75169e-18	CYBA
2.92418e-22	0.999159	0.985	0.815	4.75559e-18	LDHB
3.63639e-22	0.594317	1	0.98	5.91387e-18	RPS5
9.21939e-22	0.566983	1	0.984	1.49935e-17	RPL8
1.10174e-21	9.40653	0.236	0	1.79175e-17	EIF1AY
1.13337e-21	-3.24729	0.226	0.619	1.8432e-17	TENT5A
1.21177e-21	2.11767	0.605	0.23	1.9707e-17	SYPL1
1.35331e-21	0.791746	1	0.988	2.20089e-17	RPS4X
1.36584e-21	2.52962	0.4	0.066	2.22127e-17	NFIA
1.43312e-21	0.65309	1	0.989	2.33069e-17	RPL11
5.27341e-21	-2.36095	0.451	0.758	8.57615e-17	IER2
7.07492e-21	0.575524	1	0.985	1.15059e-16	RPL10A
7.17378e-21	2.69161	0.446	0.073	1.16667e-16	NPDC1
1.09634e-20	0.638056	1	0.986	1.78297e-16	RPL12
1.5407e-20	0.706358	0.99	0.931	2.50564e-16	ATP5MC2
1.92e-20	0.643628	1	0.995	3.12249e-16	RPL5
2.00108e-20	0.584736	1	0.997	3.25436e-16	EEF1A1
2.38102e-20	2.15344	0.467	0.093	3.87225e-16	AJ009632.2
3.35343e-20	-3.54543	0.067	0.413	5.45368e-16	CEBPD
3.76805e-20	0.640457	1	0.991	6.12799e-16	RPS12
8.09749e-20	-3.0075	0.108	0.433	1.31689e-15	ADGRE5
9.74172e-20	-4.48072	0.051	0.379	1.5843e-15	TRIB1
1.24546e-19	1.97237	0.559	0.144	2.02549e-15	BEX4
1.4356e-19	0.697195	1	0.969	2.33472e-15	HNRNPA1
1.95011e-19	0.614508	1	0.992	3.17146e-15	RPS23
2.70199e-19	-1.85952	0.272	0.649	4.39425e-15	PLEK
7.09522e-19	0.596444	1	0.988	1.1539e-14	RPL30
8.02596e-19	9.13859	0.205	0	1.30526e-14	UTY
9.26329e-19	2.41563	0.313	0.045	1.50649e-14	DPPA4
1.44389e-18	-1.11198	0.882	0.955	2.3482e-14	HNRNPU
1.65675e-18	0.592973	1	0.988	2.69437e-14	RPS27A
1.73923e-18	-2.66594	0.062	0.396	2.82851e-14	FYB1
1.97434e-18	-2.25072	0.277	0.589	3.21087e-14	IFI6
2.9481e-18	2.20389	0.421	0.091	4.7945e-14	AC011139.1
3.12461e-18	1.82603	0.559	0.195	5.08156e-14	SPINT2
3.60478e-18	-1.57599	0.456	0.725	5.86245e-14	LY6E
4.21308e-18	2.46647	0.462	0.091	6.85173e-14	EREG
1.21211e-17	2.97063	0.323	0.038	1.97125e-13	CAVIN1
1.72509e-17	2.91723	0.313	0.045	2.80551e-13	PBX1
2.03389e-17	1.18294	0.805	0.468	3.30772e-13	SNHG7
2.20365e-17	-3.21001	0.103	0.37	3.58379e-13	HIST1H2AE
2.99491e-17	-1.47254	0.405	0.691	4.87062e-13	SLC38A2
3.44286e-17	-3.31847	0.056	0.393	5.59913e-13	CD7
5.51353e-17	-2.86742	0.067	0.354	8.96665e-13	CEBPA
5.87185e-17	-1.61507	0.354	0.622	9.54939e-13	TLE4
6.00846e-17	-5.47612	0	0.191	9.77155e-13	LY86
6.53624e-17	0.519274	1	0.974	1.06299e-12	EEF1G
7.40226e-17	0.504695	1	0.992	1.20383e-12	RPS6
7.58156e-17	0.49686	1	0.985	1.23299e-12	RPS13
8.14716e-17	-1.92622	0.231	0.524	1.32497e-12	PTGER4
8.97987e-17	1.69428	0.621	0.19	1.4604e-12	BEX3
1.2523e-16	-1.36237	0.518	0.828	2.03661e-12	HIST1H1C
1.55628e-16	0.551592	1	0.985	2.53098e-12	H3F3A
1.74435e-16	8.88144	0.179	0	2.83683e-12	USP9Y
1.8285e-16	1.688	0.59	0.243	2.9737e-12	AKR1A1
2.19915e-16	-1.92194	0.2	0.475	3.57648e-12	IL2RG
2.71481e-16	0.925877	0.81	0.403	4.41509e-12	MSI2
2.7353e-16	0.53291	1	0.995	4.44841e-12	RPL13
2.85946e-16	-1.22958	0.61	0.881	4.65034e-12	CCNL1
3.17427e-16	1.66056	0.467	0.154	5.16231e-12	VAMP5
3.36482e-16	0.45982	1	0.983	5.47221e-12	RPL19
3.43299e-16	1.46782	0.662	0.256	5.58308e-12	HSPB1
3.45669e-16	1.24043	0.703	0.396	5.62161e-12	EBPL
5.17398e-16	0.877076	0.944	0.742	8.41445e-12	EIF3K
8.27428e-16	0.908135	0.913	0.712	1.34565e-11	SLC25A3
9.59956e-16	-0.981565	0.944	0.981	1.56118e-11	DDX5
9.80805e-16	-1.61001	0.374	0.684	1.59508e-11	CORO1A
1.06066e-15	1.52534	0.677	0.312	1.72495e-11	EPB41L4A-AS1
1.16545e-15	1.22696	0.738	0.501	1.89537e-11	CD164
1.17052e-15	-1.78911	0.287	0.594	1.90362e-11	HLA-DRB5
1.20353e-15	-1.96419	0.221	0.548	1.95731e-11	SNHG9
1.36799e-15	1.51706	0.703	0.356	2.22475e-11	FAM30A
1.37092e-15	1.85122	0.431	0.11	2.22952e-11	RAB13
2.29182e-15	2.33992	0.374	0.073	3.72719e-11	ALDH1A1
2.57311e-15	-1.3905	0.492	0.753	4.18465e-11	MIS18BP1
2.85083e-15	0.498941	1	0.987	4.6363e-11	RPL14
4.00377e-15	2.24231	0.272	0.042	6.51133e-11	ALDH2
4.04564e-15	-1.55833	0.338	0.649	6.57943e-11	UPF2
5.30576e-15	1.59195	0.579	0.276	8.62876e-11	LIMS1
5.80085e-15	1.53706	0.451	0.16	9.43392e-11	TMEM18
7.72068e-15	-1.94066	0.262	0.485	1.25561e-10	ZFP36
9.56038e-15	1.73397	0.385	0.104	1.5548e-10	PTMS
9.62734e-15	0.48652	1	0.976	1.56569e-10	HSP90AB1
1.00144e-14	-1.5794	0.359	0.526	1.62865e-10	ITM2A
1.08633e-14	-0.953259	0.908	0.961	1.7667e-10	TPM3
1.32905e-14	1.89985	0.441	0.123	2.16143e-10	MDK
1.33795e-14	1.38976	0.508	0.222	2.1759e-10	NDUFB5
1.3866e-14	-0.67731	0.985	0.96	2.25503e-10	SERF2
1.60558e-14	-3.31833	0.097	0.406	2.61116e-10	PVT1
2.35935e-14	1.53302	0.738	0.43	3.837e-10	GYPC
2.45049e-14	-5.48174	0	0.162	3.98523e-10	AC007384.1
2.66561e-14	-2.38621	0.138	0.423	4.33507e-10	CTSA
2.72146e-14	2.394	0.297	0.049	4.42591e-10	ST8SIA6
2.77583e-14	0.906412	0.856	0.639	4.51433e-10	TKT
3.10468e-14	1.76276	0.344	0.083	5.04914e-10	FHL1
3.12498e-14	-0.74119	0.944	0.986	5.08216e-10	HLA-B
3.30618e-14	-0.959816	0.985	0.978	5.37684e-10	TMSB10
3.4499e-14	8.69381	0.154	0	5.61058e-10	ZFY
3.66077e-14	1.08673	0.754	0.423	5.95352e-10	CCT8
4.49031e-14	-0.805299	0.903	0.964	7.3026e-10	UBC
4.50606e-14	2.10119	0.379	0.091	7.3282e-10	RAB34
4.87809e-14	-0.871544	0.964	0.984	7.93323e-10	TMSB4X
5.99988e-14	-3.27878	0.046	0.319	9.75761e-10	MARCKS
6.55029e-14	0.565846	0.99	0.938	1.06527e-09	EEF1D
7.31885e-14	0.742661	0.851	0.569	1.19026e-09	SKP1
1.89524e-13	2.94838	0.221	0.027	3.08223e-09	ARHGAP22
2.18641e-13	-1.92952	0.226	0.523	3.55575e-09	TFRC
2.37873e-13	-1.0893	0.887	0.934	3.86853e-09	SH3BGRL3
2.54574e-13	0.0125343	0.569	0.324	4.14014e-09	TCF4
2.80943e-13	0.399319	1	0.984	4.56897e-09	RPS15
2.8221e-13	2.10456	0.405	0.127	4.58957e-09	CXXC5
2.96799e-13	2.82344	0.236	0.031	4.82684e-09	CALN1
3.13459e-13	0.795412	0.903	0.707	5.09778e-09	NOP53
3.13957e-13	-3.07438	0.087	0.352	5.10588e-09	PARP8
4.09652e-13	2.97956	0.215	0.027	6.66216e-09	ADGRG1
4.52469e-13	-2.31888	0.087	0.363	7.3585e-09	CITED4
4.87323e-13	-1.98501	0.369	0.581	7.92533e-09	AC103591.3
5.70927e-13	-1.10957	0.862	0.946	9.28499e-09	H1FX
6.85421e-13	0.871807	0.354	0.114	1.1147e-08	PCDH9
7.88987e-13	8.33124	0.138	0	1.28313e-08	KDM5D
8.13217e-13	0.970257	0.851	0.722	1.32253e-08	ZFP36L2
9.68053e-13	-0.945231	0.995	0.998	1.57434e-08	H3F3B
1.059e-12	1.19451	0.636	0.37	1.72225e-08	SMDT1
1.34105e-12	-1.9753	0.205	0.494	2.18095e-08	PLCG2
1.35384e-12	0.405376	1	0.993	2.20175e-08	RPL32
1.55027e-12	2.74832	0.241	0.032	2.52121e-08	PRKG2
1.56072e-12	2.83395	0.292	0.059	2.53819e-08	MZB1
1.69583e-12	2.07513	0.277	0.062	2.75792e-08	HTR1F
1.7345e-12	0.492294	1	0.94	2.82082e-08	EEF2
1.84888e-12	-1.02826	0.559	0.732	3.00683e-08	RSRC2
2.16864e-12	-0.740955	0.928	0.968	3.52685e-08	HLA-A
2.63976e-12	0.414308	1	0.989	4.29305e-08	RPS15A
2.65793e-12	-4.99575	0	0.134	4.32259e-08	AL391832.2
2.69222e-12	-1.35257	0.39	0.591	4.37836e-08	NUFIP2
3.40284e-12	2.76812	0.236	0.033	5.53403e-08	LINC01122
3.4951e-12	-2.24959	0.087	0.325	5.68408e-08	TESC
3.63665e-12	0.402855	1	0.99	5.91428e-08	RPL21
3.75533e-12	-1.63639	0.205	0.452	6.1073e-08	IQGAP1
4.0488e-12	-0.720838	0.81	0.955	6.58457e-08	SNHG5
4.83957e-12	-1.24253	0.538	0.699	7.8706e-08	PPP1R15A
5.02973e-12	3.10885	0.159	0.015	8.17984e-08	CHRM3-AS2
6.25176e-12	8.27877	0.128	0	1.01672e-07	TTTY14
6.79507e-12	2.03111	0.267	0.058	1.10508e-07	TPM1
6.97122e-12	0.375179	1	0.98	1.13373e-07	RPL24
7.75592e-12	-3.32077	0.062	0.294	1.26135e-07	FAM107B
8.16226e-12	-2.56483	0.056	0.318	1.32743e-07	PRSS21
8.44228e-12	-5.10183	0	0.151	1.37297e-07	ZNF385C
8.7645e-12	1.73169	0.195	0.042	1.42537e-07	PREX2
9.24726e-12	0.882588	0.779	0.58	1.50388e-07	SLC25A5
9.69207e-12	3.24825	0.174	0.014	1.57622e-07	CLEC9A
1.12414e-11	-2.43148	0.087	0.327	1.82819e-07	MYO1F
1.33112e-11	0.860073	0.821	0.595	2.16481e-07	ATP5PO
1.44039e-11	0.588268	0.923	0.722	2.34251e-07	GMFG
1.46193e-11	1.32028	0.641	0.342	2.37754e-07	SELL
1.50137e-11	-2.25639	0.262	0.505	2.44169e-07	LGALS1
1.52233e-11	-1.4804	0.497	0.584	2.47576e-07	DUSP1
1.54723e-11	2.89425	0.221	0.028	2.51626e-07	SKAP1
1.82706e-11	2.90977	0.205	0.025	2.97135e-07	HMGA2
1.90384e-11	2.62822	0.195	0.027	3.09622e-07	CHRM3
1.96216e-11	1.97369	0.333	0.082	3.19105e-07	GBP4
2.19499e-11	-1.07572	1	1	3.56971e-07	MALAT1
2.24426e-11	0.380571	1	0.988	3.64984e-07	RPS11
2.31652e-11	2.72365	0.221	0.03	3.76735e-07	SELENOP
2.33393e-11	1.68738	0.277	0.077	3.79566e-07	C1orf21
2.49761e-11	-0.754823	0.903	0.938	4.06187e-07	CFL1
2.66028e-11	1.00997	0.723	0.4	4.32641e-07	C12orf57
2.66701e-11	2.7927	0.215	0.027	4.33735e-07	AASS
2.88993e-11	3.14884	0.231	0.026	4.69989e-07	MYCT1
2.98104e-11	0.831678	0.851	0.628	4.84806e-07	PPDPF
3.22609e-11	3.72028	0.246	0.017	5.2466e-07	KRT18
3.30266e-11	-1.14877	0.472	0.61	5.37112e-07	PHIP
3.36859e-11	0.74859	0.708	0.505	5.47834e-07	ATP5F1C
3.49569e-11	0.346451	1	0.986	5.68503e-07	RPL29
3.65294e-11	0.394079	1	0.98	5.94077e-07	RPL23A
4.11161e-11	2.24776	0.267	0.064	6.68671e-07	TMEM220
4.72498e-11	-5.05732	0	0.142	7.68424e-07	PLD1
4.72498e-11	-5.39498	0	0.14	7.68424e-07	GPR183
4.73698e-11	1.93004	0.246	0.053	7.70375e-07	OPTN
5.21515e-11	-1.29151	0.503	0.731	8.4814e-07	PRPF4B
5.29904e-11	2.59427	0.246	0.034	8.61784e-07	HIST3H2A
5.31901e-11	2.52388	0.236	0.04	8.6503e-07	CTDSPL
6.31568e-11	-1.01755	0.487	0.695	1.02712e-06	EIF4G2
6.52893e-11	-2.47612	0.113	0.325	1.0618e-06	HIST1H2BG
6.60307e-11	-1.16149	0.6	0.775	1.07386e-06	HNRNPH1
7.72413e-11	-1.14142	0.662	0.831	1.25618e-06	MBNL1
8.86396e-11	2.47734	0.277	0.052	1.44155e-06	SERPINE2
9.64365e-11	-2.74631	0.051	0.233	1.56835e-06	MID1IP1
9.77399e-11	2.32225	0.262	0.056	1.58954e-06	BIN1
1.06409e-10	-1.19448	0.374	0.624	1.73053e-06	JUNB
1.1546e-10	1.02617	0.287	0.095	1.87773e-06	HBB
1.21472e-10	4.28131	0.21	0.015	1.97551e-06	CAVIN2
1.21698e-10	-0.965474	0.579	0.732	1.97918e-06	DDX24
1.22664e-10	3.02431	0.226	0.028	1.99488e-06	RBPMS
1.23893e-10	3.29761	0.185	0.024	2.01488e-06	CASC15
1.3386e-10	0.829767	0.759	0.53	2.17697e-06	SRSF9
1.41994e-10	-2.04597	0.154	0.388	2.30924e-06	PLIN2
1.85343e-10	-1.78433	0.159	0.379	3.01423e-06	SNHG25
2.12342e-10	0.968978	0.626	0.354	3.45332e-06	TMBIM4
2.34341e-10	1.04306	0.626	0.375	3.81108e-06	OSTC
2.39845e-10	-2.13115	0.128	0.38	3.90059e-06	HPGDS
2.60987e-10	-5.17656	0	0.144	4.24443e-06	PROK2
2.60987e-10	-5.0945	0	0.13	4.24443e-06	AL354733.3
2.60987e-10	-4.63093	0	0.102	4.24443e-06	DNAJB4
2.60987e-10	-4.43031	0	0.101	4.24443e-06	LPXN
2.60987e-10	-4.26402	0	0.087	4.24443e-06	HYAL3
2.60987e-10	-4.99575	0	0.125	4.24443e-06	CLECL1
2.62666e-10	2.14088	0.277	0.072	4.27173e-06	SLC40A1
2.83482e-10	0.612179	0.949	0.86	4.61027e-06	ANP32B
2.94517e-10	2.38186	0.215	0.038	4.78973e-06	HLF
3.29859e-10	1.09143	0.631	0.354	5.3645e-06	RABAC1
3.46791e-10	-0.958353	0.554	0.743	5.63986e-06	IRF2BP2
3.78654e-10	2.77291	0.185	0.026	6.15805e-06	AC090204.1
3.98308e-10	1.01711	0.677	0.366	6.47769e-06	CD81
4.02425e-10	-1.10423	0.441	0.611	6.54464e-06	EMP3
5.01332e-10	1.69536	0.267	0.062	8.15317e-06	TCEAL9
5.17913e-10	0.401385	1	0.99	8.42282e-06	RPL13A
5.19752e-10	1.09233	0.61	0.3	8.45272e-06	CAMLG
5.84584e-10	0.864864	0.677	0.395	9.5071e-06	IMPDH2
5.85878e-10	-1.97919	0.267	0.509	9.52814e-06	KLF2
6.46701e-10	2.1876	0.195	0.038	1.05173e-05	BCAS4
6.72482e-10	2.20196	0.231	0.042	1.09366e-05	MAGI2-AS3
7.88229e-10	-0.711372	0.754	0.894	1.2819e-05	SON
8.37836e-10	0.69235	0.867	0.695	1.36257e-05	PEBP1
9.24788e-10	2.30815	0.138	0.025	1.50398e-05	STK33
9.51358e-10	-1.23414	0.297	0.484	1.54719e-05	PARVG
1.00028e-09	0.986425	0.636	0.356	1.62675e-05	CD52
1.0009e-09	-3.45721	0.021	0.201	1.62776e-05	PDE3B
1.04681e-09	8.04745	0.103	0	1.70242e-05	PRKY
1.05506e-09	-1.7825	0.241	0.44	1.71584e-05	HIST1H2AC
1.14254e-09	0.38003	1	0.963	1.85812e-05	ACTG1
1.37103e-09	-0.834793	0.595	0.805	2.22971e-05	AMD1
1.43377e-09	-1.08256	0.933	0.962	2.33174e-05	NEAT1
1.52073e-09	0.58903	0.677	0.419	2.47317e-05	PAIP2
1.52719e-09	-2.36039	0.062	0.242	2.48366e-05	PDK1
1.58219e-09	2.04149	0.169	0.036	2.57312e-05	MEF2C-AS1
1.73198e-09	0.794335	0.333	0.125	2.81671e-05	BEX1
1.74478e-09	-0.973739	0.436	0.662	2.83754e-05	PRR13
1.79697e-09	1.95754	0.277	0.062	2.92242e-05	HEMGN
1.86797e-09	-1.9376	0.19	0.428	3.03788e-05	RAB11FIP1
1.9437e-09	0.344205	1	0.985	3.16104e-05	RPS20
2.32827e-09	2.42796	0.282	0.051	3.78646e-05	ADGRG6
2.43079e-09	-0.980275	0.59	0.735	3.9532e-05	DDX21
2.49898e-09	-6.11817	0	0.12	4.0641e-05	ADCY9
2.52242e-09	0.338897	1	0.972	4.10222e-05	PFDN5
2.53719e-09	-1.03951	0.431	0.627	4.12623e-05	RNASET2
2.55409e-09	-1.3737	0.262	0.471	4.15371e-05	CNOT1
2.59891e-09	-1.05376	0.667	0.827	4.2266e-05	RBM25
2.65505e-09	-1.44115	0.338	0.493	4.3179e-05	SPAG9
2.67074e-09	1.01023	0.636	0.358	4.34342e-05	CLNS1A
2.72133e-09	0.413264	1	0.951	4.42571e-05	COX4I1
2.73397e-09	0.79533	0.662	0.423	4.44626e-05	HNRNPA0
2.87021e-09	3.18946	0.185	0.021	4.66782e-05	NAALADL1
2.89022e-09	5.26085	0.097	0.002	4.70036e-05	AC008568.1
2.99019e-09	0.325161	1	0.989	4.86294e-05	RPL28
3.09266e-09	2.71196	0.2	0.029	5.0296e-05	NT5C3B
3.09868e-09	0.720934	0.995	0.992	5.03938e-05	FTH1
3.23489e-09	-1.03656	0.359	0.527	5.2609e-05	MT-ATP8
3.29399e-09	2.99337	0.082	0.008	5.35701e-05	NBEA
3.30581e-09	-0.887454	0.672	0.817	5.37624e-05	SRSF11
3.60698e-09	0.744634	0.8	0.573	5.86603e-05	RTRAF
4.34956e-09	2.16774	0.226	0.047	7.07368e-05	PRXL2A
4.38129e-09	-5.67333	0	0.135	7.12529e-05	TSIX
4.38129e-09	-6.08345	0	0.099	7.12529e-05	GOLGA6L7
4.85816e-09	-0.745803	0.728	0.839	7.90082e-05	CALR
4.92637e-09	0.573413	0.99	0.973	8.01175e-05	RPS26
5.04664e-09	1.78168	0.251	0.074	8.20735e-05	CMBL
5.24418e-09	0.926472	0.651	0.438	8.52861e-05	ICAM3
6.00551e-09	2.50551	0.164	0.021	9.76676e-05	LIMCH1
6.12227e-09	-0.580913	0.287	0.204	9.95665e-05	TRPS1
6.38344e-09	0.858529	0.846	0.597	0.000103814	EID1
6.42814e-09	1.26123	0.538	0.263	0.000104541	CCNB1IP1
6.57065e-09	-1.03547	0.631	0.766	0.000106858	ITGA4
6.72381e-09	-0.932737	0.615	0.77	0.000109349	ANXA1
7.11282e-09	3.36038	0.108	0.009	0.000115676	IL12RB2
7.2447e-09	-1.28574	0.292	0.442	0.000117821	RBPJ
7.46256e-09	0.548085	0.964	0.89	0.000121364	EIF4A1
7.76129e-09	-0.798694	0.636	0.802	0.000126222	ATP5ME
7.87583e-09	-2.13495	0.103	0.328	0.000128085	GOLGA8A
8.00257e-09	-2.25748	0.072	0.238	0.000130146	HIST1H2BD
8.53641e-09	0.303783	1	0.994	0.000138828	RPS24
9.24182e-09	-1.54596	0.226	0.448	0.0001503	AC004687.1
9.64571e-09	1.21658	0.462	0.211	0.000156868	MYL6B
9.85706e-09	1.21937	0.415	0.185	0.000160305	PCBD1
1.01468e-08	-1.4184	0.236	0.443	0.000165017	SPI1
1.09729e-08	1.31494	0.246	0.08	0.000178452	S100A9
1.1168e-08	-1.61042	0.154	0.358	0.000181625	MIR222HG
1.125e-08	0.684453	0.969	0.964	0.000182959	MT-ND5
1.13376e-08	3.56695	0.159	0.013	0.000184383	DBNDD2
1.18128e-08	-1.19667	0.272	0.469	0.000192111	RHOG
1.19731e-08	0.306204	1	0.981	0.000194719	RPL35A
1.21443e-08	-2.35672	0.056	0.232	0.000197502	LIME1
1.25857e-08	-0.882348	0.754	0.866	0.000204682	PRRC2C
1.34159e-08	-4.32787	0	0.084	0.000218183	CAPN15
1.49126e-08	-0.817585	0.615	0.733	0.000242523	UBL5
1.55965e-08	2.19752	0.251	0.062	0.000253647	SCAI
1.58056e-08	-2.40117	0.092	0.271	0.000257047	IFI44L
1.63664e-08	-1.47061	0.19	0.35	0.000266168	AHR
1.80498e-08	-1.29712	0.415	0.609	0.000293544	CHD2
1.80755e-08	-1.87371	0.179	0.377	0.000293961	ZBTB7A
1.91007e-08	1.90822	0.246	0.07	0.000310634	TMEM65
1.93265e-08	1.46358	0.185	0.051	0.000314307	HOXA6
2.12952e-08	0.659377	0.908	0.749	0.000346325	RBM3
2.15155e-08	1.61821	0.308	0.09	0.000349906	GATA2
2.1929e-08	0.775422	0.503	0.284	0.000356631	MAT2A
2.20224e-08	-1.68642	0.205	0.311	0.000358151	ATP2B1-AS1
2.29206e-08	-3.47173	0.062	0.257	0.000372758	SAMHD1
2.30023e-08	-0.516535	1	0.982	0.000374086	RPL38
2.31647e-08	0.879149	0.605	0.333	0.000376728	VAMP2
2.33936e-08	0.473806	0.985	0.976	0.000380451	NAP1L1
2.34328e-08	-4.89818	0	0.093	0.000381088	APOC2
2.46563e-08	-0.955928	0.487	0.609	0.000400985	ROCK1
2.5007e-08	0.916201	0.395	0.201	0.00040669	CFAP97
2.51694e-08	1.33454	0.354	0.128	0.000409331	IGHM
2.54216e-08	1.50728	0.395	0.158	0.000413432	CRYGD
2.59611e-08	1.18206	0.323	0.144	0.000422205	ZFAND1
2.70498e-08	-1.84535	0.205	0.415	0.00043991	S100A10
2.82275e-08	1.13286	0.564	0.292	0.000459064	ZNF22
2.86392e-08	0.960814	0.554	0.299	0.00046576	TAF7
2.89785e-08	-0.848751	0.456	0.522	0.000471277	CTSW
2.97423e-08	-0.653478	0.482	0.581	0.000483698	METAP2
3.13278e-08	-1.85945	0.2	0.329	0.000509484	CITED2
3.19443e-08	1.2108	0.59	0.354	0.00051951	NPR3
3.2142e-08	-1.88496	0.144	0.34	0.000522726	SLCO3A1
3.27021e-08	-0.998782	0.313	0.457	0.000531834	SH3KBP1
3.45375e-08	-1.0434	0.482	0.613	0.000561684	MDM4
3.54903e-08	1.02313	0.421	0.193	0.00057718	PSMG2
3.7404e-08	1.22843	0.359	0.152	0.000608301	FAM117A
3.79794e-08	0.737093	0.774	0.577	0.000617659	CNBP
4.088e-08	-4.93555	0	0.13	0.000664831	APOBR
4.088e-08	-4.50954	0	0.095	0.000664831	NRXN2
4.088e-08	-3.877	0	0.068	0.000664831	DLC1
4.13111e-08	0.871078	0.692	0.43	0.000671842	CCT4
4.14442e-08	-0.40549	0.995	0.988	0.000674007	MT-ND3
4.68501e-08	1.15056	0.549	0.299	0.000761922	SOD2
4.70424e-08	1.21554	0.272	0.088	0.000765051	PIM1
4.88163e-08	1.0561	0.385	0.192	0.000793899	NREP
5.06631e-08	0.843908	0.462	0.264	0.000823935	SPTBN1
5.24345e-08	-0.701647	0.185	0.134	0.000852743	DACH1
5.43608e-08	0.225369	1	0.987	0.000884069	RPLP0
6.16879e-08	-0.932198	0.636	0.725	0.00100323	SF3B1
6.56896e-08	-1.74714	0.467	0.709	0.00106831	ZEB2
6.73957e-08	1.63367	0.256	0.07	0.00109606	CD109
6.79255e-08	-1.33785	0.236	0.423	0.00110467	FLNA
6.81823e-08	1.31877	0.385	0.159	0.00110885	HEBP1
7.12348e-08	-4.38901	0	0.092	0.00115849	SLC16A3
7.21991e-08	1.12882	0.236	0.099	0.00117417	RFTN1
7.2741e-08	-1.06456	0.303	0.453	0.00118299	CNPY3
7.3487e-08	-1.17001	0.303	0.555	0.00119512	EIF3J
7.37922e-08	1.40841	0.221	0.084	0.00120008	AC008105.3
7.44172e-08	1.37704	0.492	0.23	0.00121025	CCDC18-AS1
7.54477e-08	-0.581469	0.821	0.864	0.00122701	OAZ1
7.70422e-08	3.69381	0.072	0.004	0.00125294	FIGN
7.74246e-08	0.650841	0.723	0.489	0.00125916	EGFL7
7.79499e-08	1.66077	0.251	0.074	0.0012677	ZNF33B
7.95077e-08	1.20196	0.41	0.191	0.00129303	PLAAT4
8.07774e-08	1.43274	0.113	0.029	0.00131368	CDC42BPA
8.30369e-08	0.615193	0.718	0.539	0.00135043	SSR2
8.31173e-08	3.2269	0.128	0.014	0.00135174	JAML
8.31911e-08	1.29593	0.462	0.195	0.00135294	TPRKB
8.80217e-08	0.796477	0.579	0.345	0.0014315	ANAPC16
8.94939e-08	0.821484	0.708	0.513	0.00145544	MYL12B
9.24164e-08	-0.980357	0.487	0.637	0.00150297	EIF5
9.28513e-08	1.25566	0.415	0.181	0.00151004	LTA4H
9.45381e-08	1.56041	0.138	0.037	0.00153747	CFH
9.48973e-08	-0.558931	0.923	0.962	0.00154331	HMGN1
9.78227e-08	-0.884849	0.467	0.629	0.00159089	ATP6V0B
1.03798e-07	-1.58974	0.164	0.374	0.00168806	CD84
1.08068e-07	0.782662	0.662	0.437	0.00175751	FIS1
1.10676e-07	-0.99711	0.641	0.768	0.00179993	TCF25
1.16797e-07	-2.11997	0.062	0.235	0.00189947	BAHCC1
1.17545e-07	-0.729419	0.523	0.623	0.00191163	ILF3
1.2115e-07	0.248313	1	0.987	0.00197026	RPL18A
1.22533e-07	-0.473328	0.826	0.884	0.00199275	SRRM1
1.23461e-07	0.836921	0.579	0.383	0.00200784	CLTA
1.23989e-07	-4.39498	0	0.08	0.00201644	HIST1H2BH
1.23989e-07	-4.51504	0	0.096	0.00201644	TMPRSS9
1.27456e-07	2.29194	0.185	0.038	0.00207282	GUCY1B1
1.27941e-07	2.1889	0.2	0.043	0.00208071	ARMCX1
1.35423e-07	1.9117	0.318	0.132	0.00220238	GP1BB
1.35524e-07	1.73188	0.251	0.074	0.00220403	PRKCQ-AS1
1.37458e-07	0.683761	0.949	0.836	0.00223547	UBB
1.4007e-07	1.74128	0.359	0.119	0.00227796	ARF5
1.41086e-07	1.27781	0.359	0.136	0.00229448	CD59
1.46675e-07	1.23813	0.385	0.185	0.00238538	ACAP1
1.48204e-07	-1.71623	0.174	0.351	0.00241024	LTC4S
1.49915e-07	0.928885	0.585	0.351	0.00243806	LEPROT
1.56132e-07	-0.925265	0.251	0.404	0.00253918	PTPN6
1.62568e-07	-2.12336	0.072	0.244	0.00264384	HIST1H3D
1.63908e-07	2.72742	0.077	0.012	0.00266564	CLGN
1.63908e-07	2.88003	0.077	0.009	0.00266564	IL12A-AS1
1.69261e-07	0.875283	0.513	0.345	0.0027527	LSM2
1.73927e-07	1.28442	0.323	0.132	0.00282857	CCS
1.75963e-07	0.292069	1	0.989	0.00286169	RPL27A
1.86502e-07	-0.524766	0.846	0.883	0.00303309	TMA7
1.94174e-07	0.747729	0.677	0.432	0.00315785	PSMA2
1.97808e-07	-1.98567	0.082	0.266	0.00321695	CD33
2.02653e-07	2.31158	0.159	0.033	0.00329575	KRT8
2.06416e-07	-2.789	0.026	0.148	0.00335695	HIST1H3H
2.07214e-07	0.755124	0.385	0.222	0.00336993	ERCC1
2.07428e-07	0.551898	0.421	0.239	0.0033734	TTC14
2.15578e-07	-4.03836	0	0.074	0.00350595	OSCAR
2.15578e-07	-5.15207	0	0.081	0.00350595	TKTL1
2.19749e-07	0.728703	0.61	0.381	0.00357378	LMO2
2.26378e-07	1.60961	0.123	0.027	0.00368159	EMP1
2.2742e-07	3.15465	0.113	0.01	0.00369853	CCDC175
2.40978e-07	-2.39983	0.123	0.24	0.00391902	AC138649.1
2.43117e-07	2.54813	0.128	0.021	0.00395381	PLCB4
2.44198e-07	-1.84729	0.087	0.238	0.00397139	SURF6
2.4757e-07	1.0234	0.569	0.358	0.00402624	PDIA6
2.49119e-07	-0.881941	0.549	0.706	0.00405142	ACTR2
2.53275e-07	0.874791	0.605	0.4	0.00411901	MYL12A
2.54538e-07	0.572139	0.815	0.605	0.00413955	ATP6V1G1
2.57057e-07	1.00531	0.462	0.254	0.00418052	DANCR
2.58301e-07	1.42435	0.103	0.03	0.00420075	LGALS3BP
2.74792e-07	1.8435	0.205	0.055	0.00446894	HSPA1A
2.75284e-07	4.18685	0.092	0.004	0.00447694	PAX8-AS1
2.84315e-07	1.01454	0.6	0.388	0.00462382	C1QBP
2.84551e-07	0.762221	0.821	0.591	0.00462765	BST2
2.93601e-07	1.49835	0.282	0.09	0.00477484	ANXA5
2.94605e-07	1.36534	0.374	0.17	0.00479115	ZNRF1
2.98015e-07	-1.30663	0.272	0.465	0.00484662	MFSD10
2.9958e-07	-1.09535	0.241	0.378	0.00487207	RSRC1
3.20416e-07	1.18017	0.359	0.146	0.00521092	BAALC
3.29219e-07	1.82196	0.297	0.096	0.00535409	LYSMD2
3.35549e-07	-0.998284	0.462	0.664	0.00545704	HIST1H1E
3.5018e-07	-1.01217	0.503	0.653	0.00569497	PRPF38B
3.5725e-07	1.53394	0.179	0.056	0.00580996	SLC35D2
3.71635e-07	-0.510767	0.933	0.983	0.00604391	CD74
3.74431e-07	-4.50954	0	0.091	0.00608937	SYCP2L
3.74431e-07	-5.31217	0	0.062	0.00608937	MSLN
3.74431e-07	-4.26402	0	0.079	0.00608937	RETN
3.76893e-07	2.56236	0.174	0.026	0.00612941	JAKMIP2
3.77709e-07	0.215143	1	0.988	0.00614269	RPL9
4.2105e-07	-1.91453	0.036	0.172	0.00684754	HLA-DQA2
4.23557e-07	2.2311	0.097	0.018	0.00688831	NKAIN2
4.31872e-07	-0.750971	0.574	0.658	0.00702353	HMGN3
4.33435e-07	-0.779627	1	0.99	0.00704896	RPS29
4.4196e-07	2.86092	0.113	0.015	0.0071876	TMEM14A
4.58715e-07	1.50441	0.349	0.142	0.00746008	PRDX3
4.6755e-07	1.41217	0.256	0.089	0.00760376	GNAI1
4.85277e-07	1.28644	0.395	0.17	0.00789205	CCNG1
5.10315e-07	0.89657	0.636	0.397	0.00829925	COX7A2L
5.22772e-07	-1.11078	0.569	0.709	0.00850184	HSPA5
5.26252e-07	1.33824	0.318	0.124	0.00855843	DIPK1B
5.28162e-07	-1.77049	0.164	0.317	0.00858951	ISG15
5.51341e-07	1.08205	0.282	0.125	0.00896646	MED30
5.52593e-07	2.17993	0.174	0.041	0.00898683	TSPAN13
5.59126e-07	-0.938728	0.354	0.476	0.00909306	NFKBIZ
5.62901e-07	2.12533	0.2	0.045	0.00915445	TPD52
5.63805e-07	3.18946	0.108	0.011	0.00916917	MMP28
5.78851e-07	1.01159	0.605	0.369	0.00941386	ESD
5.80779e-07	0.326018	0.708	0.514	0.0094452	SRSF7
6.11608e-07	2.085	0.205	0.041	0.00994657	ICA1
6.14942e-07	0.669355	0.615	0.423	0.0100008	UBXN1
6.17577e-07	-0.784505	0.569	0.744	0.0100437	ZC3H15
6.24649e-07	-1.68371	0.082	0.228	0.0101587	RGS18
6.40542e-07	-0.227976	0.374	0.217	0.0104171	H1F0
6.49685e-07	-4.86843	0	0.097	0.0105658	TLR2
6.49685e-07	-4.2963	0	0.082	0.0105658	SDR42E2
6.49685e-07	-4.65603	0	0.078	0.0105658	RFX8
6.49685e-07	-5.27053	0	0.09	0.0105658	LINC00926
6.85555e-07	-1.00058	0.513	0.581	0.0111492	SREK1
6.87088e-07	-3.21983	0.021	0.15	0.0111741	CSTA
7.02481e-07	-1.76954	0.108	0.263	0.0114244	LINC02256
7.4885e-07	-0.0837915	0.954	0.836	0.0121786	AIF1
7.71649e-07	1.03129	0.349	0.188	0.0125493	CHPT1
7.91122e-07	0.523884	0.728	0.592	0.012866	PARK7
7.96971e-07	3.04995	0.087	0.008	0.0129611	KLF12
8.0218e-07	1.95662	0.246	0.082	0.0130459	AC002454.1
8.22201e-07	2.47658	0.144	0.021	0.0133714	NAP1L3
8.48656e-07	2.63754	0.138	0.024	0.0138017	MYO5C
8.55016e-07	0.963622	0.426	0.229	0.0139051	TMEM256
8.62469e-07	-1.58464	0.108	0.286	0.0140263	NMT1
8.75871e-07	-0.561717	0.862	0.928	0.0142443	HLA-C
8.77699e-07	0.61461	0.421	0.212	0.014274	CAST
8.82409e-07	3.07748	0.179	0.033	0.0143506	NR4A1
9.01036e-07	1.20196	0.333	0.151	0.0146536	ABHD14B
9.02057e-07	-1.96363	0.267	0.413	0.0146701	NPW
9.34384e-07	0.890106	0.672	0.455	0.0151959	DUT
9.45834e-07	1.48436	0.236	0.089	0.0153821	ELP5
9.51659e-07	3.47808	0.113	0.011	0.0154768	IGHD
9.56845e-07	1.57528	0.221	0.078	0.0155612	AK6
9.58819e-07	-0.867137	0.421	0.535	0.0155933	SP100
9.74665e-07	1.39835	0.051	0.016	0.015851	PLAG1
9.7589e-07	2.59788	0.092	0.013	0.0158709	ASGR1
9.81415e-07	4.6308	0.113	0.005	0.0159607	EPCAM
9.92325e-07	-0.954251	0.728	0.69	0.0161382	FOS
1.00462e-06	-1.68557	0.062	0.193	0.0163381	HIST1H2AG
1.00973e-06	-1.0212	0.677	0.755	0.0164213	NKTR
1.0379e-06	-1.37542	0.344	0.497	0.0168794	KMT2C
1.06899e-06	0.189526	1	0.98	0.017385	RPS16
1.07326e-06	-0.837977	0.621	0.767	0.0174544	SRSF10
1.07841e-06	4.13686	0.103	0.007	0.0175382	TMEM246
1.11252e-06	0.906681	0.262	0.121	0.0180929	AC005670.3
1.12621e-06	-3.50954	0	0.05	0.0183156	SEMA4A
1.12621e-06	-4.1556	0	0.073	0.0183156	ARPP21
1.12621e-06	-4.39498	0	0.097	0.0183156	CSGALNACT1
1.12621e-06	-4.78446	0	0.093	0.0183156	UBASH3B
1.1447e-06	1.9579	0.231	0.059	0.0186162	AIG1
1.17459e-06	0.718662	0.759	0.541	0.0191024	EIF3M
1.18335e-06	1.61699	0.113	0.032	0.0192448	RAB3IP
1.20878e-06	-2.22689	0.051	0.22	0.0196584	CST7
1.21946e-06	4.61699	0.067	0.004	0.0198321	PRSS2
1.24287e-06	1.59788	0.118	0.036	0.0202127	RNF170
1.24287e-06	3.03846	0.118	0.012	0.0202127	TMEM98
1.24515e-06	0.967126	0.59	0.362	0.0202499	CCT3
1.26797e-06	1.55102	0.359	0.159	0.020621	KCNQ1OT1
1.32747e-06	2.04855	0.185	0.044	0.0215887	UBR5-AS1
1.33001e-06	2.90497	0.113	0.015	0.0216299	PDZD2
1.39623e-06	-0.813817	0.487	0.618	0.0227069	FAM133B
1.46983e-06	-0.713741	0.785	0.873	0.0239039	TAGLN2
1.49893e-06	0.841366	0.364	0.186	0.024377	TSPAN3
1.51532e-06	-0.56758	0.713	0.785	0.0246436	MORF4L1
1.59773e-06	1.64941	0.159	0.048	0.0259838	DRAM1
1.60242e-06	-0.652847	0.585	0.687	0.0260601	CD63
1.61943e-06	0.922891	0.595	0.35	0.0263368	SRP9
1.76996e-06	2.01609	0.241	0.063	0.0287849	TNFAIP8
1.79646e-06	1.20694	0.246	0.105	0.0292158	ZNF83
1.89329e-06	1.09268	0.246	0.089	0.0307905	PLXDC2
1.92502e-06	-0.974975	0.405	0.599	0.0313065	PET100
1.95051e-06	-4.43031	0	0.09	0.0317212	IL10RA
1.95051e-06	-4.21083	0	0.074	0.0317212	SFMBT2
1.95051e-06	-3.99182	0	0.067	0.0317212	SFMBT1
1.95051e-06	-3.83367	0	0.065	0.0317212	PITPNM1
1.95051e-06	-4.04597	0	0.068	0.0317212	AC017083.1
1.95051e-06	-4.0075	0	0.062	0.0317212	LINC02470
1.98187e-06	1.73472	0.215	0.069	0.0322311	AP3M2
2.01066e-06	2.28684	0.133	0.023	0.0326993	PLOD2
2.09528e-06	3.25087	0.108	0.01	0.0340756	SMIM10
2.1027e-06	2.73033	0.128	0.019	0.0341962	C3orf80
2.1666e-06	1.9556	0.246	0.063	0.0352355	ABLIM1
2.17134e-06	-0.803428	0.421	0.504	0.0353126	EIF2AK2
2.17866e-06	1.16167	0.405	0.205	0.0354316	GABARAPL2
2.18664e-06	0.629808	0.626	0.446	0.0355613	GDI2
2.24582e-06	-2.06907	0.067	0.23	0.0365238	CLEC12A
2.29726e-06	0.771923	0.615	0.412	0.0373603	PGLS
2.29876e-06	-0.514059	0.846	0.877	0.0373847	HLA-DPA1
2.33665e-06	1.9955	0.236	0.057	0.0380009	BLVRA
2.34362e-06	-0.483633	0.821	0.881	0.0381143	HNRNPK
2.35833e-06	2.10885	0.056	0.011	0.0383536	EFHC2
2.36436e-06	0.164517	0.995	0.923	0.0384516	GSTP1
2.4321e-06	2.03408	0.19	0.042	0.0395532	ZFP36L1
2.43397e-06	-1.67251	0.072	0.207	0.0395837	AC026979.2
2.44012e-06	1.55147	0.287	0.098	0.0396837	ISYNA1
2.45415e-06	-2.64318	0.031	0.186	0.0399119	UBE2E2
2.45822e-06	3.41697	0.118	0.012	0.039978	AC004130.2
2.48163e-06	2.43077	0.133	0.027	0.0403588	TCTEX1D1
2.49613e-06	-1.01111	0.344	0.481	0.0405945	GRB2
2.50124e-06	-0.88233	0.446	0.586	0.0406777	YTHDC1
2.55337e-06	-1.97994	0.026	0.131	0.0415255	HOMER3
2.58855e-06	0.70315	0.2	0.092	0.0420975	ATXN1
2.60091e-06	2.80142	0.087	0.014	0.0422985	TSPAN5
2.60223e-06	-0.769891	0.538	0.698	0.04232	LIMD2
2.60442e-06	1.51008	0.251	0.086	0.0423557	AKR1B1
2.6486e-06	1.70343	0.205	0.068	0.0430741	NT5M
2.68157e-06	3.07137	0.087	0.009	0.0436104	LINC01515
2.68201e-06	-1.31081	0.128	0.272	0.0436176	CMTM3
2.72253e-06	-0.678463	0.451	0.44	0.0442765	SMCHD1
2.73188e-06	-0.807322	0.718	0.824	0.0444286	SOX4
2.73315e-06	3.30149	0.087	0.008	0.0444492	AC004556.3
2.77198e-06	-0.853898	0.313	0.432	0.0450807	ZFAND5
2.83188e-06	1.59788	0.349	0.121	0.0460548	REXO2
2.95805e-06	-0.90536	0.359	0.485	0.0481068	YME1L1
2.98131e-06	1.08094	0.154	0.066	0.048485	KRCC1
3.03762e-06	0.542958	0.744	0.571	0.0494007	EIF3G
