# Supplementary material for: RMzyme: regulations of RNA-modifying enzymes in humans
Source: Signal Transduct Target Ther. 2026 Feb 12;11:52. doi: 10.1038/s41392-025-02568-2 (PMC12895048; doi:10.1038/s41392-025-02568-2)
Supplement: Supplementary file 2 — Supplementary Tables [file 41392_2025_2568_MOESM2_ESM.zip › TableS/TableS13.xlsx]

## Sheet: Sheet1
source	target	ligand	receptor	prob	pval	interaction_name	pathway_name
MOCS2+Stem_Cells	ALKBH5+Stem_Cells	MIF	CD74_CXCR4	3.06069e-07	0	MIF_CD74_CXCR4	MIF
NSUN6+Stem_Cells	ALKBH5+Stem_Cells	MIF	CD74_CXCR4	4.69113e-07	0	MIF_CD74_CXCR4	MIF
PCIF1+Stem_Cells	ALKBH5+Stem_Cells	MIF	CD74_CXCR4	9.09556e-07	0	MIF_CD74_CXCR4	MIF
RBM15+Stem_Cells	ALKBH5+Stem_Cells	MIF	CD74_CXCR4	3.59528e-07	0.01	MIF_CD74_CXCR4	MIF
RPUSD3+Stem_Cells	ALKBH5+Stem_Cells	MIF	CD74_CXCR4	1.20543e-06	0	MIF_CD74_CXCR4	MIF
TRMT1+Stem_Cells	ALKBH5+Stem_Cells	MIF	CD74_CXCR4	4.77629e-07	0	MIF_CD74_CXCR4	MIF
TRMT112+Stem_Cells	ALKBH5+Stem_Cells	MIF	CD74_CXCR4	9.57314e-07	0	MIF_CD74_CXCR4	MIF
ALKBH5+Stem_Cells	Bcells	MIF	CD74_CXCR4	9.74526e-06	0	MIF_CD74_CXCR4	MIF
Bcells	Bcells	MIF	CD74_CXCR4	0.000190418	0.04	MIF_CD74_CXCR4	MIF
Blood_Cells	Bcells	MIF	CD74_CXCR4	0.000106573	0	MIF_CD74_CXCR4	MIF
EIF3H+Stem_Cells	Bcells	MIF	CD74_CXCR4	1.74693e-06	0	MIF_CD74_CXCR4	MIF
IGF2BP2+Stem_Cells	Bcells	MIF	CD74_CXCR4	2.4118e-05	0	MIF_CD74_CXCR4	MIF
IGF2BP3+Stem_Cells	Bcells	MIF	CD74_CXCR4	4.38052e-06	0	MIF_CD74_CXCR4	MIF
METTL5+Stem_Cells	Bcells	MIF	CD74_CXCR4	2.03858e-05	0	MIF_CD74_CXCR4	MIF
MOCS2+Stem_Cells	Bcells	MIF	CD74_CXCR4	1.14186e-05	0	MIF_CD74_CXCR4	MIF
NKcells	Bcells	MIF	CD74_CXCR4	0.000213375	0	MIF_CD74_CXCR4	MIF
NSUN6+Stem_Cells	Bcells	MIF	CD74_CXCR4	1.78286e-05	0	MIF_CD74_CXCR4	MIF
NUDT16+Stem_Cells	Bcells	MIF	CD74_CXCR4	4.75492e-06	0	MIF_CD74_CXCR4	MIF
OtherImmunecells	Bcells	MIF	CD74_CXCR4	0.00204643	0	MIF_CD74_CXCR4	MIF
PCIF1+Stem_Cells	Bcells	MIF	CD74_CXCR4	3.44539e-05	0	MIF_CD74_CXCR4	MIF
RBM15+Stem_Cells	Bcells	MIF	CD74_CXCR4	1.37397e-05	0	MIF_CD74_CXCR4	MIF
RPUSD3+Stem_Cells	Bcells	MIF	CD74_CXCR4	4.50591e-05	0	MIF_CD74_CXCR4	MIF
Tcells	Bcells	MIF	CD74_CXCR4	0.00311046	0	MIF_CD74_CXCR4	MIF
TRMT1+Stem_Cells	Bcells	MIF	CD74_CXCR4	1.81102e-05	0	MIF_CD74_CXCR4	MIF
TRMT112+Stem_Cells	Bcells	MIF	CD74_CXCR4	3.61786e-05	0	MIF_CD74_CXCR4	MIF
ALKBH5+Stem_Cells	NUDT16+Stem_Cells	MIF	CD74_CXCR4	1.78246e-07	0	MIF_CD74_CXCR4	MIF
Blood_Cells	NUDT16+Stem_Cells	MIF	CD74_CXCR4	1.95161e-06	0	MIF_CD74_CXCR4	MIF
EIF3H+Stem_Cells	NUDT16+Stem_Cells	MIF	CD74_CXCR4	3.19898e-08	0	MIF_CD74_CXCR4	MIF
IGF2BP2+Stem_Cells	NUDT16+Stem_Cells	MIF	CD74_CXCR4	4.41216e-07	0	MIF_CD74_CXCR4	MIF
METTL5+Stem_Cells	NUDT16+Stem_Cells	MIF	CD74_CXCR4	3.7356e-07	0	MIF_CD74_CXCR4	MIF
MOCS2+Stem_Cells	NUDT16+Stem_Cells	MIF	CD74_CXCR4	2.10365e-07	0	MIF_CD74_CXCR4	MIF
NSUN6+Stem_Cells	NUDT16+Stem_Cells	MIF	CD74_CXCR4	3.27317e-07	0	MIF_CD74_CXCR4	MIF
NUDT16+Stem_Cells	NUDT16+Stem_Cells	MIF	CD74_CXCR4	8.69216e-08	0.02	MIF_CD74_CXCR4	MIF
OtherImmunecells	NUDT16+Stem_Cells	MIF	CD74_CXCR4	3.74283e-05	0	MIF_CD74_CXCR4	MIF
PCIF1+Stem_Cells	NUDT16+Stem_Cells	MIF	CD74_CXCR4	6.32935e-07	0	MIF_CD74_CXCR4	MIF
RBM15+Stem_Cells	NUDT16+Stem_Cells	MIF	CD74_CXCR4	2.51985e-07	0	MIF_CD74_CXCR4	MIF
RPUSD3+Stem_Cells	NUDT16+Stem_Cells	MIF	CD74_CXCR4	8.2982e-07	0	MIF_CD74_CXCR4	MIF
Tcells	NUDT16+Stem_Cells	MIF	CD74_CXCR4	5.68374e-05	0.02	MIF_CD74_CXCR4	MIF
TRMT1+Stem_Cells	NUDT16+Stem_Cells	MIF	CD74_CXCR4	3.32632e-07	0	MIF_CD74_CXCR4	MIF
TRMT112+Stem_Cells	NUDT16+Stem_Cells	MIF	CD74_CXCR4	6.6491e-07	0	MIF_CD74_CXCR4	MIF
MOCS2+Stem_Cells	OtherImmunecells	MIF	CD74_CXCR4	5.86509e-05	0	MIF_CD74_CXCR4	MIF
NSUN6+Stem_Cells	OtherImmunecells	MIF	CD74_CXCR4	8.95318e-05	0	MIF_CD74_CXCR4	MIF
PCIF1+Stem_Cells	OtherImmunecells	MIF	CD74_CXCR4	0.000173716	0	MIF_CD74_CXCR4	MIF
RPUSD3+Stem_Cells	OtherImmunecells	MIF	CD74_CXCR4	0.000230892	0	MIF_CD74_CXCR4	MIF
TRMT1+Stem_Cells	OtherImmunecells	MIF	CD74_CXCR4	9.12029e-05	0	MIF_CD74_CXCR4	MIF
TRMT112+Stem_Cells	OtherImmunecells	MIF	CD74_CXCR4	0.000182929	0	MIF_CD74_CXCR4	MIF
ALKBH5+Stem_Cells	RBM15+Stem_Cells	MIF	CD74_CXCR4	3.55262e-07	0.01	MIF_CD74_CXCR4	MIF
Blood_Cells	RBM15+Stem_Cells	MIF	CD74_CXCR4	3.89678e-06	0	MIF_CD74_CXCR4	MIF
EIF3H+Stem_Cells	RBM15+Stem_Cells	MIF	CD74_CXCR4	6.38717e-08	0	MIF_CD74_CXCR4	MIF
IGF2BP2+Stem_Cells	RBM15+Stem_Cells	MIF	CD74_CXCR4	8.79646e-07	0	MIF_CD74_CXCR4	MIF
METTL5+Stem_Cells	RBM15+Stem_Cells	MIF	CD74_CXCR4	7.46631e-07	0	MIF_CD74_CXCR4	MIF
MOCS2+Stem_Cells	RBM15+Stem_Cells	MIF	CD74_CXCR4	4.23893e-07	0	MIF_CD74_CXCR4	MIF
NSUN6+Stem_Cells	RBM15+Stem_Cells	MIF	CD74_CXCR4	6.56076e-07	0	MIF_CD74_CXCR4	MIF
OtherImmunecells	RBM15+Stem_Cells	MIF	CD74_CXCR4	7.45926e-05	0	MIF_CD74_CXCR4	MIF
PCIF1+Stem_Cells	RBM15+Stem_Cells	MIF	CD74_CXCR4	1.26986e-06	0	MIF_CD74_CXCR4	MIF
RBM15+Stem_Cells	RBM15+Stem_Cells	MIF	CD74_CXCR4	5.04278e-07	0	MIF_CD74_CXCR4	MIF
RPUSD3+Stem_Cells	RBM15+Stem_Cells	MIF	CD74_CXCR4	1.67119e-06	0	MIF_CD74_CXCR4	MIF
Tcells	RBM15+Stem_Cells	MIF	CD74_CXCR4	0.00011312	0.03	MIF_CD74_CXCR4	MIF
TRMT1+Stem_Cells	RBM15+Stem_Cells	MIF	CD74_CXCR4	6.67174e-07	0	MIF_CD74_CXCR4	MIF
TRMT112+Stem_Cells	RBM15+Stem_Cells	MIF	CD74_CXCR4	1.3349e-06	0	MIF_CD74_CXCR4	MIF
Blood_Cells	Tcells	MIF	CD74_CXCR4	0.00108342	0	MIF_CD74_CXCR4	MIF
IGF2BP2+Stem_Cells	Tcells	MIF	CD74_CXCR4	0.000244236	0.02	MIF_CD74_CXCR4	MIF
METTL5+Stem_Cells	Tcells	MIF	CD74_CXCR4	0.000207772	0	MIF_CD74_CXCR4	MIF
MOCS2+Stem_Cells	Tcells	MIF	CD74_CXCR4	0.000118837	0	MIF_CD74_CXCR4	MIF
NSUN6+Stem_Cells	Tcells	MIF	CD74_CXCR4	0.000183044	0	MIF_CD74_CXCR4	MIF
OtherImmunecells	Tcells	MIF	CD74_CXCR4	0.020704	0	MIF_CD74_CXCR4	MIF
PCIF1+Stem_Cells	Tcells	MIF	CD74_CXCR4	0.000354592	0	MIF_CD74_CXCR4	MIF
RBM15+Stem_Cells	Tcells	MIF	CD74_CXCR4	0.000140491	0	MIF_CD74_CXCR4	MIF
RPUSD3+Stem_Cells	Tcells	MIF	CD74_CXCR4	0.000468274	0	MIF_CD74_CXCR4	MIF
TRMT1+Stem_Cells	Tcells	MIF	CD74_CXCR4	0.000186253	0	MIF_CD74_CXCR4	MIF
TRMT112+Stem_Cells	Tcells	MIF	CD74_CXCR4	0.000372979	0	MIF_CD74_CXCR4	MIF
MOCS2+Stem_Cells	ALKBH5+Stem_Cells	MIF	CD74_CD44	2.90529e-07	0	MIF_CD74_CD44	MIF
NSUN6+Stem_Cells	ALKBH5+Stem_Cells	MIF	CD74_CD44	4.443e-07	0	MIF_CD74_CD44	MIF
PCIF1+Stem_Cells	ALKBH5+Stem_Cells	MIF	CD74_CD44	8.61787e-07	0	MIF_CD74_CD44	MIF
RBM15+Stem_Cells	ALKBH5+Stem_Cells	MIF	CD74_CD44	3.40286e-07	0.04	MIF_CD74_CD44	MIF
RPUSD3+Stem_Cells	ALKBH5+Stem_Cells	MIF	CD74_CD44	1.14395e-06	0	MIF_CD74_CD44	MIF
TRMT1+Stem_Cells	ALKBH5+Stem_Cells	MIF	CD74_CD44	4.52492e-07	0	MIF_CD74_CD44	MIF
TRMT112+Stem_Cells	ALKBH5+Stem_Cells	MIF	CD74_CD44	9.07291e-07	0	MIF_CD74_CD44	MIF
MOCS2+Stem_Cells	Bcells	MIF	CD74_CD44	6.30858e-06	0	MIF_CD74_CD44	MIF
PCIF1+Stem_Cells	Bcells	MIF	CD74_CD44	1.86002e-05	0	MIF_CD74_CD44	MIF
RPUSD3+Stem_Cells	Bcells	MIF	CD74_CD44	2.48205e-05	0	MIF_CD74_CD44	MIF
TRMT112+Stem_Cells	Bcells	MIF	CD74_CD44	1.96002e-05	0	MIF_CD74_CD44	MIF
METTL5+Stem_Cells	IGF2BP2+Stem_Cells	MIF	CD74_CD44	1.23138e-06	0.04	MIF_CD74_CD44	MIF
MOCS2+Stem_Cells	IGF2BP2+Stem_Cells	MIF	CD74_CD44	7.1176e-07	0	MIF_CD74_CD44	MIF
NSUN6+Stem_Cells	IGF2BP2+Stem_Cells	MIF	CD74_CD44	1.0888e-06	0	MIF_CD74_CD44	MIF
PCIF1+Stem_Cells	IGF2BP2+Stem_Cells	MIF	CD74_CD44	2.11179e-06	0	MIF_CD74_CD44	MIF
RBM15+Stem_Cells	IGF2BP2+Stem_Cells	MIF	CD74_CD44	8.33982e-07	0	MIF_CD74_CD44	MIF
RPUSD3+Stem_Cells	IGF2BP2+Stem_Cells	MIF	CD74_CD44	2.80263e-06	0	MIF_CD74_CD44	MIF
TRMT1+Stem_Cells	IGF2BP2+Stem_Cells	MIF	CD74_CD44	1.10884e-06	0	MIF_CD74_CD44	MIF
TRMT112+Stem_Cells	IGF2BP2+Stem_Cells	MIF	CD74_CD44	2.22321e-06	0	MIF_CD74_CD44	MIF
MOCS2+Stem_Cells	IGF2BP3+Stem_Cells	MIF	CD74_CD44	1.09735e-07	0.02	MIF_CD74_CD44	MIF
RPUSD3+Stem_Cells	IGF2BP3+Stem_Cells	MIF	CD74_CD44	4.31596e-07	0.03	MIF_CD74_CD44	MIF
MOCS2+Stem_Cells	METTL5+Stem_Cells	MIF	CD74_CD44	4.63695e-07	0	MIF_CD74_CD44	MIF
NSUN6+Stem_Cells	METTL5+Stem_Cells	MIF	CD74_CD44	7.0588e-07	0.03	MIF_CD74_CD44	MIF
PCIF1+Stem_Cells	METTL5+Stem_Cells	MIF	CD74_CD44	1.37026e-06	0	MIF_CD74_CD44	MIF
RPUSD3+Stem_Cells	METTL5+Stem_Cells	MIF	CD74_CD44	1.8249e-06	0	MIF_CD74_CD44	MIF
TRMT1+Stem_Cells	METTL5+Stem_Cells	MIF	CD74_CD44	7.19302e-07	0	MIF_CD74_CD44	MIF
TRMT112+Stem_Cells	METTL5+Stem_Cells	MIF	CD74_CD44	1.44344e-06	0	MIF_CD74_CD44	MIF
Blood_Cells	MOCS2+Stem_Cells	MIF	CD74_CD44	2.01935e-06	0.02	MIF_CD74_CD44	MIF
METTL5+Stem_Cells	MOCS2+Stem_Cells	MIF	CD74_CD44	3.87537e-07	0	MIF_CD74_CD44	MIF
MOCS2+Stem_Cells	MOCS2+Stem_Cells	MIF	CD74_CD44	2.22983e-07	0	MIF_CD74_CD44	MIF
NSUN6+Stem_Cells	MOCS2+Stem_Cells	MIF	CD74_CD44	3.42124e-07	0	MIF_CD74_CD44	MIF
PCIF1+Stem_Cells	MOCS2+Stem_Cells	MIF	CD74_CD44	6.63217e-07	0	MIF_CD74_CD44	MIF
RBM15+Stem_Cells	MOCS2+Stem_Cells	MIF	CD74_CD44	2.62285e-07	0	MIF_CD74_CD44	MIF
RPUSD3+Stem_Cells	MOCS2+Stem_Cells	MIF	CD74_CD44	8.78298e-07	0	MIF_CD74_CD44	MIF
TRMT1+Stem_Cells	MOCS2+Stem_Cells	MIF	CD74_CD44	3.4829e-07	0	MIF_CD74_CD44	MIF
TRMT112+Stem_Cells	MOCS2+Stem_Cells	MIF	CD74_CD44	6.9795e-07	0	MIF_CD74_CD44	MIF
ALKBH5+Stem_Cells	NSUN6+Stem_Cells	MIF	CD74_CD44	4.96063e-07	0	MIF_CD74_CD44	MIF
Blood_Cells	NSUN6+Stem_Cells	MIF	CD74_CD44	5.42706e-06	0	MIF_CD74_CD44	MIF
EIF3H+Stem_Cells	NSUN6+Stem_Cells	MIF	CD74_CD44	8.89589e-08	0	MIF_CD74_CD44	MIF
IGF2BP2+Stem_Cells	NSUN6+Stem_Cells	MIF	CD74_CD44	1.22776e-06	0	MIF_CD74_CD44	MIF
IGF2BP3+Stem_Cells	NSUN6+Stem_Cells	MIF	CD74_CD44	2.22892e-07	0.01	MIF_CD74_CD44	MIF
METTL5+Stem_Cells	NSUN6+Stem_Cells	MIF	CD74_CD44	1.03834e-06	0	MIF_CD74_CD44	MIF
MOCS2+Stem_Cells	NSUN6+Stem_Cells	MIF	CD74_CD44	5.82638e-07	0	MIF_CD74_CD44	MIF
NKcells	NSUN6+Stem_Cells	MIF	CD74_CD44	1.08557e-05	0	MIF_CD74_CD44	MIF
NSUN6+Stem_Cells	NSUN6+Stem_Cells	MIF	CD74_CD44	9.0866e-07	0	MIF_CD74_CD44	MIF
NUDT16+Stem_Cells	NSUN6+Stem_Cells	MIF	CD74_CD44	2.41995e-07	0	MIF_CD74_CD44	MIF
OtherImmunecells	NSUN6+Stem_Cells	MIF	CD74_CD44	0.000104168	0	MIF_CD74_CD44	MIF
PCIF1+Stem_Cells	NSUN6+Stem_Cells	MIF	CD74_CD44	1.75635e-06	0	MIF_CD74_CD44	MIF
RBM15+Stem_Cells	NSUN6+Stem_Cells	MIF	CD74_CD44	7.00021e-07	0	MIF_CD74_CD44	MIF
RPUSD3+Stem_Cells	NSUN6+Stem_Cells	MIF	CD74_CD44	2.29887e-06	0	MIF_CD74_CD44	MIF
Tcells	NSUN6+Stem_Cells	MIF	CD74_CD44	0.000158281	0	MIF_CD74_CD44	MIF
TRMT1+Stem_Cells	NSUN6+Stem_Cells	MIF	CD74_CD44	9.23146e-07	0	MIF_CD74_CD44	MIF
TRMT112+Stem_Cells	NSUN6+Stem_Cells	MIF	CD74_CD44	1.84454e-06	0	MIF_CD74_CD44	MIF
ALKBH5+Stem_Cells	NUDT16+Stem_Cells	MIF	CD74_CD44	1.58802e-07	0.04	MIF_CD74_CD44	MIF
Blood_Cells	NUDT16+Stem_Cells	MIF	CD74_CD44	1.7422e-06	0	MIF_CD74_CD44	MIF
EIF3H+Stem_Cells	NUDT16+Stem_Cells	MIF	CD74_CD44	2.85562e-08	0.03	MIF_CD74_CD44	MIF
IGF2BP2+Stem_Cells	NUDT16+Stem_Cells	MIF	CD74_CD44	3.93214e-07	0	MIF_CD74_CD44	MIF
METTL5+Stem_Cells	NUDT16+Stem_Cells	MIF	CD74_CD44	3.33846e-07	0	MIF_CD74_CD44	MIF
MOCS2+Stem_Cells	NUDT16+Stem_Cells	MIF	CD74_CD44	1.89708e-07	0	MIF_CD74_CD44	MIF
NSUN6+Stem_Cells	NUDT16+Stem_Cells	MIF	CD74_CD44	2.93448e-07	0	MIF_CD74_CD44	MIF
OtherImmunecells	NUDT16+Stem_Cells	MIF	CD74_CD44	3.33426e-05	0	MIF_CD74_CD44	MIF
PCIF1+Stem_Cells	NUDT16+Stem_Cells	MIF	CD74_CD44	5.68037e-07	0	MIF_CD74_CD44	MIF
RBM15+Stem_Cells	NUDT16+Stem_Cells	MIF	CD74_CD44	2.25513e-07	0	MIF_CD74_CD44	MIF
RPUSD3+Stem_Cells	NUDT16+Stem_Cells	MIF	CD74_CD44	7.47874e-07	0	MIF_CD74_CD44	MIF
TRMT1+Stem_Cells	NUDT16+Stem_Cells	MIF	CD74_CD44	2.98433e-07	0	MIF_CD74_CD44	MIF
TRMT112+Stem_Cells	NUDT16+Stem_Cells	MIF	CD74_CD44	5.97174e-07	0	MIF_CD74_CD44	MIF
ALKBH5+Stem_Cells	OtherImmunecells	MIF	CD74_CD44	6.34628e-05	0	MIF_CD74_CD44	MIF
Blood_Cells	OtherImmunecells	MIF	CD74_CD44	0.000696555	0	MIF_CD74_CD44	MIF
EIF3H+Stem_Cells	OtherImmunecells	MIF	CD74_CD44	1.1417e-05	0	MIF_CD74_CD44	MIF
IGF2BP2+Stem_Cells	OtherImmunecells	MIF	CD74_CD44	0.000157153	0	MIF_CD74_CD44	MIF
METTL5+Stem_Cells	OtherImmunecells	MIF	CD74_CD44	0.000133509	0	MIF_CD74_CD44	MIF
MOCS2+Stem_Cells	OtherImmunecells	MIF	CD74_CD44	7.60213e-05	0	MIF_CD74_CD44	MIF
NSUN6+Stem_Cells	OtherImmunecells	MIF	CD74_CD44	0.000117437	0	MIF_CD74_CD44	MIF
NUDT16+Stem_Cells	OtherImmunecells	MIF	CD74_CD44	3.09127e-05	0.04	MIF_CD74_CD44	MIF
OtherImmunecells	OtherImmunecells	MIF	CD74_CD44	0.0133246	0	MIF_CD74_CD44	MIF
PCIF1+Stem_Cells	OtherImmunecells	MIF	CD74_CD44	0.00022738	0	MIF_CD74_CD44	MIF
RBM15+Stem_Cells	OtherImmunecells	MIF	CD74_CD44	9.02136e-05	0	MIF_CD74_CD44	MIF
RPUSD3+Stem_Cells	OtherImmunecells	MIF	CD74_CD44	0.000299652	0	MIF_CD74_CD44	MIF
Tcells	OtherImmunecells	MIF	CD74_CD44	0.0201971	0	MIF_CD74_CD44	MIF
TRMT1+Stem_Cells	OtherImmunecells	MIF	CD74_CD44	0.000119452	0	MIF_CD74_CD44	MIF
TRMT112+Stem_Cells	OtherImmunecells	MIF	CD74_CD44	0.000239084	0	MIF_CD74_CD44	MIF
ALKBH5+Stem_Cells	PCIF1+Stem_Cells	MIF	CD74_CD44	8.6246e-07	0	MIF_CD74_CD44	MIF
Blood_Cells	PCIF1+Stem_Cells	MIF	CD74_CD44	9.44687e-06	0	MIF_CD74_CD44	MIF
EIF3H+Stem_Cells	PCIF1+Stem_Cells	MIF	CD74_CD44	1.54847e-07	0	MIF_CD74_CD44	MIF
IGF2BP2+Stem_Cells	PCIF1+Stem_Cells	MIF	CD74_CD44	2.13501e-06	0	MIF_CD74_CD44	MIF
IGF2BP3+Stem_Cells	PCIF1+Stem_Cells	MIF	CD74_CD44	3.87051e-07	0.01	MIF_CD74_CD44	MIF
METTL5+Stem_Cells	PCIF1+Stem_Cells	MIF	CD74_CD44	1.80864e-06	0	MIF_CD74_CD44	MIF
MOCS2+Stem_Cells	PCIF1+Stem_Cells	MIF	CD74_CD44	1.02035e-06	0	MIF_CD74_CD44	MIF
NKcells	PCIF1+Stem_Cells	MIF	CD74_CD44	1.88441e-05	0	MIF_CD74_CD44	MIF
NSUN6+Stem_Cells	PCIF1+Stem_Cells	MIF	CD74_CD44	1.58576e-06	0	MIF_CD74_CD44	MIF
NUDT16+Stem_Cells	PCIF1+Stem_Cells	MIF	CD74_CD44	4.20501e-07	0	MIF_CD74_CD44	MIF
OtherImmunecells	PCIF1+Stem_Cells	MIF	CD74_CD44	0.000181098	0	MIF_CD74_CD44	MIF
PCIF1+Stem_Cells	PCIF1+Stem_Cells	MIF	CD74_CD44	3.06703e-06	0	MIF_CD74_CD44	MIF
RBM15+Stem_Cells	PCIF1+Stem_Cells	MIF	CD74_CD44	1.22036e-06	0	MIF_CD74_CD44	MIF
RPUSD3+Stem_Cells	PCIF1+Stem_Cells	MIF	CD74_CD44	4.02447e-06	0	MIF_CD74_CD44	MIF
Tcells	PCIF1+Stem_Cells	MIF	CD74_CD44	0.000274926	0	MIF_CD74_CD44	MIF
TRMT1+Stem_Cells	PCIF1+Stem_Cells	MIF	CD74_CD44	1.61175e-06	0	MIF_CD74_CD44	MIF
TRMT112+Stem_Cells	PCIF1+Stem_Cells	MIF	CD74_CD44	3.22245e-06	0	MIF_CD74_CD44	MIF
ALKBH5+Stem_Cells	RBM15+Stem_Cells	MIF	CD74_CD44	3.29552e-07	0.03	MIF_CD74_CD44	MIF
Blood_Cells	RBM15+Stem_Cells	MIF	CD74_CD44	3.61911e-06	0	MIF_CD74_CD44	MIF
EIF3H+Stem_Cells	RBM15+Stem_Cells	MIF	CD74_CD44	5.9319e-08	0.02	MIF_CD74_CD44	MIF
IGF2BP2+Stem_Cells	RBM15+Stem_Cells	MIF	CD74_CD44	8.16145e-07	0	MIF_CD74_CD44	MIF
METTL5+Stem_Cells	RBM15+Stem_Cells	MIF	CD74_CD44	6.93888e-07	0	MIF_CD74_CD44	MIF
MOCS2+Stem_Cells	RBM15+Stem_Cells	MIF	CD74_CD44	3.96108e-07	0	MIF_CD74_CD44	MIF
NSUN6+Stem_Cells	RBM15+Stem_Cells	MIF	CD74_CD44	6.10895e-07	0	MIF_CD74_CD44	MIF
OtherImmunecells	RBM15+Stem_Cells	MIF	CD74_CD44	6.91908e-05	0	MIF_CD74_CD44	MIF
PCIF1+Stem_Cells	RBM15+Stem_Cells	MIF	CD74_CD44	1.18316e-06	0	MIF_CD74_CD44	MIF
RBM15+Stem_Cells	RBM15+Stem_Cells	MIF	CD74_CD44	4.69052e-07	0	MIF_CD74_CD44	MIF
RPUSD3+Stem_Cells	RBM15+Stem_Cells	MIF	CD74_CD44	1.56107e-06	0	MIF_CD74_CD44	MIF
TRMT1+Stem_Cells	RBM15+Stem_Cells	MIF	CD74_CD44	6.21505e-07	0	MIF_CD74_CD44	MIF
TRMT112+Stem_Cells	RBM15+Stem_Cells	MIF	CD74_CD44	1.24431e-06	0	MIF_CD74_CD44	MIF
ALKBH5+Stem_Cells	RPUSD3+Stem_Cells	MIF	CD74_CD44	8.50609e-07	0.01	MIF_CD74_CD44	MIF
Blood_Cells	RPUSD3+Stem_Cells	MIF	CD74_CD44	9.33803e-06	0	MIF_CD74_CD44	MIF
EIF3H+Stem_Cells	RPUSD3+Stem_Cells	MIF	CD74_CD44	1.53056e-07	0.02	MIF_CD74_CD44	MIF
IGF2BP2+Stem_Cells	RPUSD3+Stem_Cells	MIF	CD74_CD44	2.10644e-06	0	MIF_CD74_CD44	MIF
METTL5+Stem_Cells	RPUSD3+Stem_Cells	MIF	CD74_CD44	1.79003e-06	0	MIF_CD74_CD44	MIF
MOCS2+Stem_Cells	RPUSD3+Stem_Cells	MIF	CD74_CD44	1.02021e-06	0	MIF_CD74_CD44	MIF
NSUN6+Stem_Cells	RPUSD3+Stem_Cells	MIF	CD74_CD44	1.57505e-06	0	MIF_CD74_CD44	MIF
OtherImmunecells	RPUSD3+Stem_Cells	MIF	CD74_CD44	0.000178591	0	MIF_CD74_CD44	MIF
PCIF1+Stem_Cells	RPUSD3+Stem_Cells	MIF	CD74_CD44	3.04993e-06	0	MIF_CD74_CD44	MIF
RBM15+Stem_Cells	RPUSD3+Stem_Cells	MIF	CD74_CD44	1.20972e-06	0	MIF_CD74_CD44	MIF
RPUSD3+Stem_Cells	RPUSD3+Stem_Cells	MIF	CD74_CD44	4.02111e-06	0	MIF_CD74_CD44	MIF
Tcells	RPUSD3+Stem_Cells	MIF	CD74_CD44	0.000270663	0.03	MIF_CD74_CD44	MIF
TRMT1+Stem_Cells	RPUSD3+Stem_Cells	MIF	CD74_CD44	1.6022e-06	0	MIF_CD74_CD44	MIF
TRMT112+Stem_Cells	RPUSD3+Stem_Cells	MIF	CD74_CD44	3.20716e-06	0	MIF_CD74_CD44	MIF
MOCS2+Stem_Cells	Tcells	MIF	CD74_CD44	9.55772e-05	0	MIF_CD74_CD44	MIF
NSUN6+Stem_Cells	Tcells	MIF	CD74_CD44	0.00014581	0	MIF_CD74_CD44	MIF
PCIF1+Stem_Cells	Tcells	MIF	CD74_CD44	0.000282942	0	MIF_CD74_CD44	MIF
RBM15+Stem_Cells	Tcells	MIF	CD74_CD44	0.000111596	0	MIF_CD74_CD44	MIF
RPUSD3+Stem_Cells	Tcells	MIF	CD74_CD44	0.000376236	0	MIF_CD74_CD44	MIF
TRMT1+Stem_Cells	Tcells	MIF	CD74_CD44	0.000148543	0	MIF_CD74_CD44	MIF
TRMT112+Stem_Cells	Tcells	MIF	CD74_CD44	0.000297972	0	MIF_CD74_CD44	MIF
ALKBH5+Stem_Cells	TRMT1+Stem_Cells	MIF	CD74_CD44	4.74865e-07	0	MIF_CD74_CD44	MIF
Blood_Cells	TRMT1+Stem_Cells	MIF	CD74_CD44	5.19812e-06	0	MIF_CD74_CD44	MIF
EIF3H+Stem_Cells	TRMT1+Stem_Cells	MIF	CD74_CD44	8.52053e-08	0	MIF_CD74_CD44	MIF
IGF2BP2+Stem_Cells	TRMT1+Stem_Cells	MIF	CD74_CD44	1.1754e-06	0	MIF_CD74_CD44	MIF
IGF2BP3+Stem_Cells	TRMT1+Stem_Cells	MIF	CD74_CD44	2.13243e-07	0.01	MIF_CD74_CD44	MIF
METTL5+Stem_Cells	TRMT1+Stem_Cells	MIF	CD74_CD44	9.94854e-07	0	MIF_CD74_CD44	MIF
MOCS2+Stem_Cells	TRMT1+Stem_Cells	MIF	CD74_CD44	5.59668e-07	0	MIF_CD74_CD44	MIF
NKcells	TRMT1+Stem_Cells	MIF	CD74_CD44	1.0384e-05	0	MIF_CD74_CD44	MIF
NSUN6+Stem_Cells	TRMT1+Stem_Cells	MIF	CD74_CD44	8.71389e-07	0	MIF_CD74_CD44	MIF
NUDT16+Stem_Cells	TRMT1+Stem_Cells	MIF	CD74_CD44	2.31593e-07	0	MIF_CD74_CD44	MIF
OtherImmunecells	TRMT1+Stem_Cells	MIF	CD74_CD44	9.97139e-05	0	MIF_CD74_CD44	MIF
PCIF1+Stem_Cells	TRMT1+Stem_Cells	MIF	CD74_CD44	1.68481e-06	0	MIF_CD74_CD44	MIF
RBM15+Stem_Cells	TRMT1+Stem_Cells	MIF	CD74_CD44	6.70972e-07	0	MIF_CD74_CD44	MIF
RPUSD3+Stem_Cells	TRMT1+Stem_Cells	MIF	CD74_CD44	2.20786e-06	0	MIF_CD74_CD44	MIF
Tcells	TRMT1+Stem_Cells	MIF	CD74_CD44	0.000151448	0	MIF_CD74_CD44	MIF
TRMT1+Stem_Cells	TRMT1+Stem_Cells	MIF	CD74_CD44	8.85467e-07	0	MIF_CD74_CD44	MIF
TRMT112+Stem_Cells	TRMT1+Stem_Cells	MIF	CD74_CD44	1.76978e-06	0	MIF_CD74_CD44	MIF
ALKBH5+Stem_Cells	TRMT112+Stem_Cells	MIF	CD74_CD44	8.82697e-07	0	MIF_CD74_CD44	MIF
Blood_Cells	TRMT112+Stem_Cells	MIF	CD74_CD44	9.66816e-06	0	MIF_CD74_CD44	MIF
EIF3H+Stem_Cells	TRMT112+Stem_Cells	MIF	CD74_CD44	1.58474e-07	0	MIF_CD74_CD44	MIF
IGF2BP2+Stem_Cells	TRMT112+Stem_Cells	MIF	CD74_CD44	2.18509e-06	0	MIF_CD74_CD44	MIF
IGF2BP3+Stem_Cells	TRMT112+Stem_Cells	MIF	CD74_CD44	3.96148e-07	0	MIF_CD74_CD44	MIF
METTL5+Stem_Cells	TRMT112+Stem_Cells	MIF	CD74_CD44	1.85097e-06	0	MIF_CD74_CD44	MIF
MOCS2+Stem_Cells	TRMT112+Stem_Cells	MIF	CD74_CD44	1.04405e-06	0	MIF_CD74_CD44	MIF
NKcells	TRMT112+Stem_Cells	MIF	CD74_CD44	1.92873e-05	0	MIF_CD74_CD44	MIF
NSUN6+Stem_Cells	TRMT112+Stem_Cells	MIF	CD74_CD44	1.62277e-06	0	MIF_CD74_CD44	MIF
NUDT16+Stem_Cells	TRMT112+Stem_Cells	MIF	CD74_CD44	4.30376e-07	0	MIF_CD74_CD44	MIF
OtherImmunecells	TRMT112+Stem_Cells	MIF	CD74_CD44	0.000185347	0	MIF_CD74_CD44	MIF
PCIF1+Stem_Cells	TRMT112+Stem_Cells	MIF	CD74_CD44	3.13856e-06	0	MIF_CD74_CD44	MIF
RBM15+Stem_Cells	TRMT112+Stem_Cells	MIF	CD74_CD44	1.24889e-06	0	MIF_CD74_CD44	MIF
RPUSD3+Stem_Cells	TRMT112+Stem_Cells	MIF	CD74_CD44	4.11799e-06	0	MIF_CD74_CD44	MIF
Tcells	TRMT112+Stem_Cells	MIF	CD74_CD44	0.000281385	0	MIF_CD74_CD44	MIF
TRMT1+Stem_Cells	TRMT112+Stem_Cells	MIF	CD74_CD44	1.64934e-06	0	MIF_CD74_CD44	MIF
TRMT112+Stem_Cells	TRMT112+Stem_Cells	MIF	CD74_CD44	3.29755e-06	0	MIF_CD74_CD44	MIF
MOCS2+Stem_Cells	YTHDC2+Stem_Cells	MIF	CD74_CD44	5.74583e-07	0	MIF_CD74_CD44	MIF
PCIF1+Stem_Cells	YTHDC2+Stem_Cells	MIF	CD74_CD44	1.69604e-06	0	MIF_CD74_CD44	MIF
RPUSD3+Stem_Cells	YTHDC2+Stem_Cells	MIF	CD74_CD44	2.26098e-06	0	MIF_CD74_CD44	MIF
TRMT1+Stem_Cells	YTHDC2+Stem_Cells	MIF	CD74_CD44	8.90252e-07	0.03	MIF_CD74_CD44	MIF
TRMT112+Stem_Cells	YTHDC2+Stem_Cells	MIF	CD74_CD44	1.78692e-06	0	MIF_CD74_CD44	MIF
IGF2BP2+Stem_Cells	Blood_Cells	MDK	ITGA4_ITGB1	2.00278e-06	0	MDK_ITGA4_ITGB1	MK
IGF2BP3+Stem_Cells	Blood_Cells	MDK	ITGA4_ITGB1	6.89665e-08	0	MDK_ITGA4_ITGB1	MK
METTL5+Stem_Cells	Blood_Cells	MDK	ITGA4_ITGB1	1.22941e-06	0	MDK_ITGA4_ITGB1	MK
IGF2BP2+Stem_Cells	IGF2BP2+Stem_Cells	MDK	ITGA4_ITGB1	1.52529e-07	0	MDK_ITGA4_ITGB1	MK
IGF2BP3+Stem_Cells	IGF2BP2+Stem_Cells	MDK	ITGA4_ITGB1	5.14621e-09	0	MDK_ITGA4_ITGB1	MK
METTL5+Stem_Cells	IGF2BP2+Stem_Cells	MDK	ITGA4_ITGB1	9.32443e-08	0	MDK_ITGA4_ITGB1	MK
IGF2BP2+Stem_Cells	IGF2BP3+Stem_Cells	MDK	ITGA4_ITGB1	5.89759e-08	0	MDK_ITGA4_ITGB1	MK
IGF2BP3+Stem_Cells	IGF2BP3+Stem_Cells	MDK	ITGA4_ITGB1	2.00548e-09	0	MDK_ITGA4_ITGB1	MK
METTL5+Stem_Cells	IGF2BP3+Stem_Cells	MDK	ITGA4_ITGB1	3.61107e-08	0	MDK_ITGA4_ITGB1	MK
IGF2BP2+Stem_Cells	METTL5+Stem_Cells	MDK	ITGA4_ITGB1	1.41668e-07	0	MDK_ITGA4_ITGB1	MK
IGF2BP3+Stem_Cells	METTL5+Stem_Cells	MDK	ITGA4_ITGB1	4.79105e-09	0	MDK_ITGA4_ITGB1	MK
METTL5+Stem_Cells	METTL5+Stem_Cells	MDK	ITGA4_ITGB1	8.66463e-08	0	MDK_ITGA4_ITGB1	MK
IGF2BP2+Stem_Cells	MOCS2+Stem_Cells	MDK	ITGA4_ITGB1	1.12756e-07	0	MDK_ITGA4_ITGB1	MK
IGF2BP3+Stem_Cells	MOCS2+Stem_Cells	MDK	ITGA4_ITGB1	3.85757e-09	0	MDK_ITGA4_ITGB1	MK
METTL5+Stem_Cells	MOCS2+Stem_Cells	MDK	ITGA4_ITGB1	6.91245e-08	0	MDK_ITGA4_ITGB1	MK
IGF2BP2+Stem_Cells	NKcells	MDK	ITGA4_ITGB1	2.11167e-06	0	MDK_ITGA4_ITGB1	MK
IGF2BP3+Stem_Cells	NKcells	MDK	ITGA4_ITGB1	7.14529e-08	0	MDK_ITGA4_ITGB1	MK
METTL5+Stem_Cells	NKcells	MDK	ITGA4_ITGB1	1.29167e-06	0	MDK_ITGA4_ITGB1	MK
IGF2BP2+Stem_Cells	NSUN6+Stem_Cells	MDK	ITGA4_ITGB1	1.75305e-07	0	MDK_ITGA4_ITGB1	MK
IGF2BP3+Stem_Cells	NSUN6+Stem_Cells	MDK	ITGA4_ITGB1	5.97091e-09	0	MDK_ITGA4_ITGB1	MK
METTL5+Stem_Cells	NSUN6+Stem_Cells	MDK	ITGA4_ITGB1	1.07374e-07	0	MDK_ITGA4_ITGB1	MK
IGF2BP2+Stem_Cells	NUDT16+Stem_Cells	MDK	ITGA4_ITGB1	7.90251e-08	0	MDK_ITGA4_ITGB1	MK
IGF2BP3+Stem_Cells	NUDT16+Stem_Cells	MDK	ITGA4_ITGB1	2.70179e-09	0	MDK_ITGA4_ITGB1	MK
METTL5+Stem_Cells	NUDT16+Stem_Cells	MDK	ITGA4_ITGB1	4.84395e-08	0	MDK_ITGA4_ITGB1	MK
IGF2BP2+Stem_Cells	OtherImmunecells	MDK	ITGA4_ITGB1	2.03159e-05	0	MDK_ITGA4_ITGB1	MK
IGF2BP3+Stem_Cells	OtherImmunecells	MDK	ITGA4_ITGB1	6.88777e-07	0	MDK_ITGA4_ITGB1	MK
METTL5+Stem_Cells	OtherImmunecells	MDK	ITGA4_ITGB1	1.24318e-05	0	MDK_ITGA4_ITGB1	MK
IGF2BP2+Stem_Cells	PCIF1+Stem_Cells	MDK	ITGA4_ITGB1	2.69281e-07	0	MDK_ITGA4_ITGB1	MK
IGF2BP3+Stem_Cells	PCIF1+Stem_Cells	MDK	ITGA4_ITGB1	9.14241e-09	0	MDK_ITGA4_ITGB1	MK
METTL5+Stem_Cells	PCIF1+Stem_Cells	MDK	ITGA4_ITGB1	1.64827e-07	0	MDK_ITGA4_ITGB1	MK
IGF2BP2+Stem_Cells	RBM15+Stem_Cells	MDK	ITGA4_ITGB1	9.30186e-08	0	MDK_ITGA4_ITGB1	MK
IGF2BP3+Stem_Cells	RBM15+Stem_Cells	MDK	ITGA4_ITGB1	3.1471e-09	0	MDK_ITGA4_ITGB1	MK
METTL5+Stem_Cells	RBM15+Stem_Cells	MDK	ITGA4_ITGB1	5.68964e-08	0	MDK_ITGA4_ITGB1	MK
IGF2BP2+Stem_Cells	RPUSD3+Stem_Cells	MDK	ITGA4_ITGB1	2.95912e-07	0	MDK_ITGA4_ITGB1	MK
IGF2BP3+Stem_Cells	RPUSD3+Stem_Cells	MDK	ITGA4_ITGB1	1.00426e-08	0	MDK_ITGA4_ITGB1	MK
METTL5+Stem_Cells	RPUSD3+Stem_Cells	MDK	ITGA4_ITGB1	1.81113e-07	0	MDK_ITGA4_ITGB1	MK
IGF2BP2+Stem_Cells	Tcells	MDK	ITGA4_ITGB1	2.77654e-05	0	MDK_ITGA4_ITGB1	MK
IGF2BP3+Stem_Cells	Tcells	MDK	ITGA4_ITGB1	9.39055e-07	0	MDK_ITGA4_ITGB1	MK
METTL5+Stem_Cells	Tcells	MDK	ITGA4_ITGB1	1.69819e-05	0	MDK_ITGA4_ITGB1	MK
IGF2BP2+Stem_Cells	TRMT1+Stem_Cells	MDK	ITGA4_ITGB1	1.71487e-07	0	MDK_ITGA4_ITGB1	MK
IGF2BP3+Stem_Cells	TRMT1+Stem_Cells	MDK	ITGA4_ITGB1	5.8399e-09	0	MDK_ITGA4_ITGB1	MK
METTL5+Stem_Cells	TRMT1+Stem_Cells	MDK	ITGA4_ITGB1	1.05032e-07	0	MDK_ITGA4_ITGB1	MK
IGF2BP2+Stem_Cells	TRMT112+Stem_Cells	MDK	ITGA4_ITGB1	3.1009e-07	0	MDK_ITGA4_ITGB1	MK
IGF2BP3+Stem_Cells	TRMT112+Stem_Cells	MDK	ITGA4_ITGB1	1.05486e-08	0	MDK_ITGA4_ITGB1	MK
METTL5+Stem_Cells	TRMT112+Stem_Cells	MDK	ITGA4_ITGB1	1.89882e-07	0	MDK_ITGA4_ITGB1	MK
IGF2BP2+Stem_Cells	TUT4+Stem_Cells	MDK	ITGA4_ITGB1	4.75485e-08	0	MDK_ITGA4_ITGB1	MK
IGF2BP3+Stem_Cells	TUT4+Stem_Cells	MDK	ITGA4_ITGB1	1.60581e-09	0	MDK_ITGA4_ITGB1	MK
METTL5+Stem_Cells	TUT4+Stem_Cells	MDK	ITGA4_ITGB1	2.90731e-08	0	MDK_ITGA4_ITGB1	MK
IGF2BP2+Stem_Cells	ALKBH5+Stem_Cells	MDK	NCL	3.66215e-07	0	MDK_NCL	MK
IGF2BP3+Stem_Cells	ALKBH5+Stem_Cells	MDK	NCL	1.29216e-08	0	MDK_NCL	MK
METTL5+Stem_Cells	ALKBH5+Stem_Cells	MDK	NCL	2.2589e-07	0	MDK_NCL	MK
IGF2BP2+Stem_Cells	Bcells	MDK	NCL	8.07845e-06	0	MDK_NCL	MK
IGF2BP3+Stem_Cells	Bcells	MDK	NCL	2.82499e-07	0	MDK_NCL	MK
METTL5+Stem_Cells	Bcells	MDK	NCL	4.97417e-06	0	MDK_NCL	MK
IGF2BP2+Stem_Cells	Blood_Cells	MDK	NCL	4.97376e-06	0	MDK_NCL	MK
IGF2BP3+Stem_Cells	Blood_Cells	MDK	NCL	1.79214e-07	0	MDK_NCL	MK
METTL5+Stem_Cells	Blood_Cells	MDK	NCL	3.08049e-06	0	MDK_NCL	MK
IGF2BP2+Stem_Cells	EIF3H+Stem_Cells	MDK	NCL	2.02745e-08	0	MDK_NCL	MK
IGF2BP3+Stem_Cells	EIF3H+Stem_Cells	MDK	NCL	6.90249e-10	0	MDK_NCL	MK
METTL5+Stem_Cells	EIF3H+Stem_Cells	MDK	NCL	1.24169e-08	0	MDK_NCL	MK
IGF2BP2+Stem_Cells	IGF2BP2+Stem_Cells	MDK	NCL	9.55367e-07	0	MDK_NCL	MK
IGF2BP3+Stem_Cells	IGF2BP2+Stem_Cells	MDK	NCL	3.38449e-08	0	MDK_NCL	MK
METTL5+Stem_Cells	IGF2BP2+Stem_Cells	MDK	NCL	5.89756e-07	0	MDK_NCL	MK
IGF2BP2+Stem_Cells	IGF2BP3+Stem_Cells	MDK	NCL	2.17804e-07	0	MDK_NCL	MK
IGF2BP3+Stem_Cells	IGF2BP3+Stem_Cells	MDK	NCL	7.76176e-09	0	MDK_NCL	MK
METTL5+Stem_Cells	IGF2BP3+Stem_Cells	MDK	NCL	1.34608e-07	0	MDK_NCL	MK
IGF2BP2+Stem_Cells	METTL5+Stem_Cells	MDK	NCL	6.92819e-07	0	MDK_NCL	MK
IGF2BP3+Stem_Cells	METTL5+Stem_Cells	MDK	NCL	2.45204e-08	0	MDK_NCL	MK
METTL5+Stem_Cells	METTL5+Stem_Cells	MDK	NCL	4.27603e-07	0	MDK_NCL	MK
IGF2BP2+Stem_Cells	MOCS2+Stem_Cells	MDK	NCL	4.03836e-07	0	MDK_NCL	MK
IGF2BP3+Stem_Cells	MOCS2+Stem_Cells	MDK	NCL	1.46951e-08	0	MDK_NCL	MK
METTL5+Stem_Cells	MOCS2+Stem_Cells	MDK	NCL	2.5059e-07	0	MDK_NCL	MK
IGF2BP2+Stem_Cells	NKcells	MDK	NCL	9.11922e-06	0	MDK_NCL	MK
IGF2BP3+Stem_Cells	NKcells	MDK	NCL	3.21345e-07	0	MDK_NCL	MK
METTL5+Stem_Cells	NKcells	MDK	NCL	5.6235e-06	0	MDK_NCL	MK
IGF2BP2+Stem_Cells	NSUN6+Stem_Cells	MDK	NCL	6.04329e-07	0	MDK_NCL	MK
IGF2BP3+Stem_Cells	NSUN6+Stem_Cells	MDK	NCL	2.15677e-08	0	MDK_NCL	MK
METTL5+Stem_Cells	NSUN6+Stem_Cells	MDK	NCL	3.73596e-07	0	MDK_NCL	MK
IGF2BP2+Stem_Cells	NUDT16+Stem_Cells	MDK	NCL	1.88432e-07	0	MDK_NCL	MK
IGF2BP3+Stem_Cells	NUDT16+Stem_Cells	MDK	NCL	6.6494e-09	0	MDK_NCL	MK
METTL5+Stem_Cells	NUDT16+Stem_Cells	MDK	NCL	1.16231e-07	0	MDK_NCL	MK
IGF2BP2+Stem_Cells	OtherImmunecells	MDK	NCL	6.45701e-05	0	MDK_NCL	MK
IGF2BP3+Stem_Cells	OtherImmunecells	MDK	NCL	2.2578e-06	0	MDK_NCL	MK
METTL5+Stem_Cells	OtherImmunecells	MDK	NCL	3.97573e-05	0	MDK_NCL	MK
IGF2BP2+Stem_Cells	PCIF1+Stem_Cells	MDK	NCL	1.1253e-06	0	MDK_NCL	MK
IGF2BP3+Stem_Cells	PCIF1+Stem_Cells	MDK	NCL	4.01704e-08	0	MDK_NCL	MK
METTL5+Stem_Cells	PCIF1+Stem_Cells	MDK	NCL	6.95695e-07	0	MDK_NCL	MK
IGF2BP2+Stem_Cells	RBM15+Stem_Cells	MDK	NCL	4.13671e-07	0	MDK_NCL	MK
IGF2BP3+Stem_Cells	RBM15+Stem_Cells	MDK	NCL	1.45921e-08	0	MDK_NCL	MK
METTL5+Stem_Cells	RBM15+Stem_Cells	MDK	NCL	2.55148e-07	0	MDK_NCL	MK
IGF2BP2+Stem_Cells	RPUSD3+Stem_Cells	MDK	NCL	1.45506e-06	0	MDK_NCL	MK
IGF2BP3+Stem_Cells	RPUSD3+Stem_Cells	MDK	NCL	5.2462e-08	0	MDK_NCL	MK
METTL5+Stem_Cells	RPUSD3+Stem_Cells	MDK	NCL	9.01299e-07	0	MDK_NCL	MK
IGF2BP2+Stem_Cells	Tcells	MDK	NCL	0.000102634	0	MDK_NCL	MK
IGF2BP3+Stem_Cells	Tcells	MDK	NCL	3.58226e-06	0	MDK_NCL	MK
METTL5+Stem_Cells	Tcells	MDK	NCL	6.31714e-05	0	MDK_NCL	MK
IGF2BP2+Stem_Cells	TRMT1+Stem_Cells	MDK	NCL	5.97327e-07	0	MDK_NCL	MK
IGF2BP3+Stem_Cells	TRMT1+Stem_Cells	MDK	NCL	2.13201e-08	0	MDK_NCL	MK
METTL5+Stem_Cells	TRMT1+Stem_Cells	MDK	NCL	3.69275e-07	0	MDK_NCL	MK
IGF2BP2+Stem_Cells	TRMT112+Stem_Cells	MDK	NCL	1.12673e-06	0	MDK_NCL	MK
IGF2BP3+Stem_Cells	TRMT112+Stem_Cells	MDK	NCL	4.0168e-08	0	MDK_NCL	MK
METTL5+Stem_Cells	TRMT112+Stem_Cells	MDK	NCL	6.96396e-07	0	MDK_NCL	MK
IGF2BP2+Stem_Cells	TUT4+Stem_Cells	MDK	NCL	1.78524e-07	0	MDK_NCL	MK
IGF2BP3+Stem_Cells	TUT4+Stem_Cells	MDK	NCL	6.20041e-09	0	MDK_NCL	MK
METTL5+Stem_Cells	TUT4+Stem_Cells	MDK	NCL	1.09774e-07	0	MDK_NCL	MK
IGF2BP2+Stem_Cells	YTHDC2+Stem_Cells	MDK	NCL	5.84962e-07	0	MDK_NCL	MK
IGF2BP3+Stem_Cells	YTHDC2+Stem_Cells	MDK	NCL	2.02952e-08	0	MDK_NCL	MK
METTL5+Stem_Cells	YTHDC2+Stem_Cells	MDK	NCL	3.59617e-07	0	MDK_NCL	MK
Blood_Cells	ALKBH5+Stem_Cells	LGALS9	PTPRC	1.64912e-07	0.01	LGALS9_CD45	GALECTIN
IGF2BP2+Stem_Cells	ALKBH5+Stem_Cells	LGALS9	PTPRC	7.33793e-08	0.03	LGALS9_CD45	GALECTIN
MOCS2+Stem_Cells	ALKBH5+Stem_Cells	LGALS9	PTPRC	3.86095e-08	0	LGALS9_CD45	GALECTIN
NSUN6+Stem_Cells	ALKBH5+Stem_Cells	LGALS9	PTPRC	9.97367e-08	0	LGALS9_CD45	GALECTIN
NUDT16+Stem_Cells	ALKBH5+Stem_Cells	LGALS9	PTPRC	2.35595e-08	0.02	LGALS9_CD45	GALECTIN
OtherImmunecells	ALKBH5+Stem_Cells	LGALS9	PTPRC	1.12058e-05	0	LGALS9_CD45	GALECTIN
PCIF1+Stem_Cells	ALKBH5+Stem_Cells	LGALS9	PTPRC	1.84611e-07	0	LGALS9_CD45	GALECTIN
RBM15+Stem_Cells	ALKBH5+Stem_Cells	LGALS9	PTPRC	5.35803e-08	0	LGALS9_CD45	GALECTIN
RPUSD3+Stem_Cells	ALKBH5+Stem_Cells	LGALS9	PTPRC	1.91123e-07	0	LGALS9_CD45	GALECTIN
TRMT1+Stem_Cells	ALKBH5+Stem_Cells	LGALS9	PTPRC	1.04067e-07	0	LGALS9_CD45	GALECTIN
TRMT112+Stem_Cells	ALKBH5+Stem_Cells	LGALS9	PTPRC	1.61979e-07	0	LGALS9_CD45	GALECTIN
Blood_Cells	Bcells	LGALS9	PTPRC	5.55126e-06	0	LGALS9_CD45	GALECTIN
IGF2BP2+Stem_Cells	Bcells	LGALS9	PTPRC	2.46625e-06	0	LGALS9_CD45	GALECTIN
MOCS2+Stem_Cells	Bcells	LGALS9	PTPRC	1.29405e-06	0	LGALS9_CD45	GALECTIN
NSUN6+Stem_Cells	Bcells	LGALS9	PTPRC	3.33565e-06	0	LGALS9_CD45	GALECTIN
NUDT16+Stem_Cells	Bcells	LGALS9	PTPRC	7.90389e-07	0	LGALS9_CD45	GALECTIN
OtherImmunecells	Bcells	LGALS9	PTPRC	0.000375625	0	LGALS9_CD45	GALECTIN
PCIF1+Stem_Cells	Bcells	LGALS9	PTPRC	6.17435e-06	0	LGALS9_CD45	GALECTIN
RBM15+Stem_Cells	Bcells	LGALS9	PTPRC	1.79727e-06	0	LGALS9_CD45	GALECTIN
RPUSD3+Stem_Cells	Bcells	LGALS9	PTPRC	6.39652e-06	0	LGALS9_CD45	GALECTIN
TRMT1+Stem_Cells	Bcells	LGALS9	PTPRC	3.4788e-06	0	LGALS9_CD45	GALECTIN
TRMT112+Stem_Cells	Bcells	LGALS9	PTPRC	5.4238e-06	0	LGALS9_CD45	GALECTIN
Blood_Cells	Blood_Cells	LGALS9	PTPRC	2.54575e-07	0.01	LGALS9_CD45	GALECTIN
OtherImmunecells	Blood_Cells	LGALS9	PTPRC	1.75232e-05	0	LGALS9_CD45	GALECTIN
Blood_Cells	IGF2BP2+Stem_Cells	LGALS9	PTPRC	6.60211e-07	0	LGALS9_CD45	GALECTIN
IGF2BP2+Stem_Cells	IGF2BP2+Stem_Cells	LGALS9	PTPRC	2.92706e-07	0	LGALS9_CD45	GALECTIN
MOCS2+Stem_Cells	IGF2BP2+Stem_Cells	LGALS9	PTPRC	1.53021e-07	0	LGALS9_CD45	GALECTIN
NSUN6+Stem_Cells	IGF2BP2+Stem_Cells	LGALS9	PTPRC	3.93334e-07	0	LGALS9_CD45	GALECTIN
NUDT16+Stem_Cells	IGF2BP2+Stem_Cells	LGALS9	PTPRC	9.35823e-08	0	LGALS9_CD45	GALECTIN
OtherImmunecells	IGF2BP2+Stem_Cells	LGALS9	PTPRC	4.44253e-05	0	LGALS9_CD45	GALECTIN
PCIF1+Stem_Cells	IGF2BP2+Stem_Cells	LGALS9	PTPRC	7.28087e-07	0	LGALS9_CD45	GALECTIN
RBM15+Stem_Cells	IGF2BP2+Stem_Cells	LGALS9	PTPRC	2.12755e-07	0	LGALS9_CD45	GALECTIN
RPUSD3+Stem_Cells	IGF2BP2+Stem_Cells	LGALS9	PTPRC	7.54964e-07	0	LGALS9_CD45	GALECTIN
TRMT1+Stem_Cells	IGF2BP2+Stem_Cells	LGALS9	PTPRC	4.09957e-07	0	LGALS9_CD45	GALECTIN
TRMT112+Stem_Cells	IGF2BP2+Stem_Cells	LGALS9	PTPRC	6.4057e-07	0	LGALS9_CD45	GALECTIN
Blood_Cells	IGF2BP3+Stem_Cells	LGALS9	PTPRC	1.54204e-07	0	LGALS9_CD45	GALECTIN
IGF2BP2+Stem_Cells	IGF2BP3+Stem_Cells	LGALS9	PTPRC	6.8287e-08	0	LGALS9_CD45	GALECTIN
METTL5+Stem_Cells	IGF2BP3+Stem_Cells	LGALS9	PTPRC	3.23812e-08	0.03	LGALS9_CD45	GALECTIN
MOCS2+Stem_Cells	IGF2BP3+Stem_Cells	LGALS9	PTPRC	3.56258e-08	0	LGALS9_CD45	GALECTIN
NSUN6+Stem_Cells	IGF2BP3+Stem_Cells	LGALS9	PTPRC	9.14316e-08	0	LGALS9_CD45	GALECTIN
NUDT16+Stem_Cells	IGF2BP3+Stem_Cells	LGALS9	PTPRC	2.1803e-08	0	LGALS9_CD45	GALECTIN
OtherImmunecells	IGF2BP3+Stem_Cells	LGALS9	PTPRC	1.0344e-05	0	LGALS9_CD45	GALECTIN
PCIF1+Stem_Cells	IGF2BP3+Stem_Cells	LGALS9	PTPRC	1.69248e-07	0	LGALS9_CD45	GALECTIN
RBM15+Stem_Cells	IGF2BP3+Stem_Cells	LGALS9	PTPRC	4.95625e-08	0	LGALS9_CD45	GALECTIN
RPUSD3+Stem_Cells	IGF2BP3+Stem_Cells	LGALS9	PTPRC	1.75584e-07	0	LGALS9_CD45	GALECTIN
TRMT1+Stem_Cells	IGF2BP3+Stem_Cells	LGALS9	PTPRC	9.52624e-08	0	LGALS9_CD45	GALECTIN
TRMT112+Stem_Cells	IGF2BP3+Stem_Cells	LGALS9	PTPRC	1.49032e-07	0	LGALS9_CD45	GALECTIN
Blood_Cells	METTL5+Stem_Cells	LGALS9	PTPRC	2.98415e-07	0.01	LGALS9_CD45	GALECTIN
IGF2BP2+Stem_Cells	METTL5+Stem_Cells	LGALS9	PTPRC	1.32776e-07	0.02	LGALS9_CD45	GALECTIN
MOCS2+Stem_Cells	METTL5+Stem_Cells	LGALS9	PTPRC	6.98553e-08	0	LGALS9_CD45	GALECTIN
NSUN6+Stem_Cells	METTL5+Stem_Cells	LGALS9	PTPRC	1.80438e-07	0	LGALS9_CD45	GALECTIN
NUDT16+Stem_Cells	METTL5+Stem_Cells	LGALS9	PTPRC	4.26271e-08	0	LGALS9_CD45	GALECTIN
OtherImmunecells	METTL5+Stem_Cells	LGALS9	PTPRC	2.02745e-05	0	LGALS9_CD45	GALECTIN
PCIF1+Stem_Cells	METTL5+Stem_Cells	LGALS9	PTPRC	3.33988e-07	0	LGALS9_CD45	GALECTIN
RBM15+Stem_Cells	METTL5+Stem_Cells	LGALS9	PTPRC	9.69444e-08	0	LGALS9_CD45	GALECTIN
RPUSD3+Stem_Cells	METTL5+Stem_Cells	LGALS9	PTPRC	3.45778e-07	0	LGALS9_CD45	GALECTIN
TRMT1+Stem_Cells	METTL5+Stem_Cells	LGALS9	PTPRC	1.88269e-07	0	LGALS9_CD45	GALECTIN
TRMT112+Stem_Cells	METTL5+Stem_Cells	LGALS9	PTPRC	2.93055e-07	0	LGALS9_CD45	GALECTIN
Blood_Cells	MOCS2+Stem_Cells	LGALS9	PTPRC	6.39634e-08	0.01	LGALS9_CD45	GALECTIN
NSUN6+Stem_Cells	MOCS2+Stem_Cells	LGALS9	PTPRC	3.91013e-08	0.01	LGALS9_CD45	GALECTIN
OtherImmunecells	MOCS2+Stem_Cells	LGALS9	PTPRC	4.3766e-06	0	LGALS9_CD45	GALECTIN
PCIF1+Stem_Cells	MOCS2+Stem_Cells	LGALS9	PTPRC	7.23735e-08	0	LGALS9_CD45	GALECTIN
RPUSD3+Stem_Cells	MOCS2+Stem_Cells	LGALS9	PTPRC	7.48409e-08	0	LGALS9_CD45	GALECTIN
TRMT1+Stem_Cells	MOCS2+Stem_Cells	LGALS9	PTPRC	4.08317e-08	0.01	LGALS9_CD45	GALECTIN
TRMT112+Stem_Cells	MOCS2+Stem_Cells	LGALS9	PTPRC	6.33763e-08	0	LGALS9_CD45	GALECTIN
Blood_Cells	NKcells	LGALS9	PTPRC	9.14152e-06	0	LGALS9_CD45	GALECTIN
IGF2BP2+Stem_Cells	NKcells	LGALS9	PTPRC	4.04096e-06	0	LGALS9_CD45	GALECTIN
IGF2BP3+Stem_Cells	NKcells	LGALS9	PTPRC	5.78977e-07	0.01	LGALS9_CD45	GALECTIN
METTL5+Stem_Cells	NKcells	LGALS9	PTPRC	1.91895e-06	0	LGALS9_CD45	GALECTIN
MOCS2+Stem_Cells	NKcells	LGALS9	PTPRC	2.10157e-06	0	LGALS9_CD45	GALECTIN
NSUN6+Stem_Cells	NKcells	LGALS9	PTPRC	5.3807e-06	0	LGALS9_CD45	GALECTIN
NUDT16+Stem_Cells	NKcells	LGALS9	PTPRC	1.28756e-06	0	LGALS9_CD45	GALECTIN
OtherImmunecells	NKcells	LGALS9	PTPRC	0.000610281	0	LGALS9_CD45	GALECTIN
PCIF1+Stem_Cells	NKcells	LGALS9	PTPRC	9.96038e-06	0	LGALS9_CD45	GALECTIN
RBM15+Stem_Cells	NKcells	LGALS9	PTPRC	2.92638e-06	0	LGALS9_CD45	GALECTIN
RPUSD3+Stem_Cells	NKcells	LGALS9	PTPRC	1.03411e-05	0	LGALS9_CD45	GALECTIN
TRMT1+Stem_Cells	NKcells	LGALS9	PTPRC	5.60316e-06	0	LGALS9_CD45	GALECTIN
TRMT112+Stem_Cells	NKcells	LGALS9	PTPRC	8.78217e-06	0	LGALS9_CD45	GALECTIN
Blood_Cells	NSUN6+Stem_Cells	LGALS9	PTPRC	1.80953e-07	0.01	LGALS9_CD45	GALECTIN
MOCS2+Stem_Cells	NSUN6+Stem_Cells	LGALS9	PTPRC	4.24976e-08	0	LGALS9_CD45	GALECTIN
NSUN6+Stem_Cells	NSUN6+Stem_Cells	LGALS9	PTPRC	1.0995e-07	0	LGALS9_CD45	GALECTIN
OtherImmunecells	NSUN6+Stem_Cells	LGALS9	PTPRC	1.23331e-05	0	LGALS9_CD45	GALECTIN
PCIF1+Stem_Cells	NSUN6+Stem_Cells	LGALS9	PTPRC	2.03514e-07	0	LGALS9_CD45	GALECTIN
RBM15+Stem_Cells	NSUN6+Stem_Cells	LGALS9	PTPRC	5.89414e-08	0.01	LGALS9_CD45	GALECTIN
RPUSD3+Stem_Cells	NSUN6+Stem_Cells	LGALS9	PTPRC	2.10588e-07	0	LGALS9_CD45	GALECTIN
TRMT1+Stem_Cells	NSUN6+Stem_Cells	LGALS9	PTPRC	1.14764e-07	0	LGALS9_CD45	GALECTIN
TRMT112+Stem_Cells	NSUN6+Stem_Cells	LGALS9	PTPRC	1.78412e-07	0	LGALS9_CD45	GALECTIN
Blood_Cells	NUDT16+Stem_Cells	LGALS9	PTPRC	5.75282e-08	0.01	LGALS9_CD45	GALECTIN
NSUN6+Stem_Cells	NUDT16+Stem_Cells	LGALS9	PTPRC	3.50558e-08	0	LGALS9_CD45	GALECTIN
OtherImmunecells	NUDT16+Stem_Cells	LGALS9	PTPRC	3.9282e-06	0	LGALS9_CD45	GALECTIN
PCIF1+Stem_Cells	NUDT16+Stem_Cells	LGALS9	PTPRC	6.48863e-08	0	LGALS9_CD45	GALECTIN
RPUSD3+Stem_Cells	NUDT16+Stem_Cells	LGALS9	PTPRC	6.71212e-08	0	LGALS9_CD45	GALECTIN
TRMT1+Stem_Cells	NUDT16+Stem_Cells	LGALS9	PTPRC	3.65985e-08	0	LGALS9_CD45	GALECTIN
TRMT112+Stem_Cells	NUDT16+Stem_Cells	LGALS9	PTPRC	5.68531e-08	0	LGALS9_CD45	GALECTIN
Blood_Cells	OtherImmunecells	LGALS9	PTPRC	5.52434e-05	0	LGALS9_CD45	GALECTIN
IGF2BP2+Stem_Cells	OtherImmunecells	LGALS9	PTPRC	2.45002e-05	0	LGALS9_CD45	GALECTIN
MOCS2+Stem_Cells	OtherImmunecells	LGALS9	PTPRC	1.28156e-05	0	LGALS9_CD45	GALECTIN
NSUN6+Stem_Cells	OtherImmunecells	LGALS9	PTPRC	3.29566e-05	0	LGALS9_CD45	GALECTIN
NUDT16+Stem_Cells	OtherImmunecells	LGALS9	PTPRC	7.83604e-06	0	LGALS9_CD45	GALECTIN
OtherImmunecells	OtherImmunecells	LGALS9	PTPRC	0.00372056	0	LGALS9_CD45	GALECTIN
PCIF1+Stem_Cells	OtherImmunecells	LGALS9	PTPRC	6.10046e-05	0	LGALS9_CD45	GALECTIN
RBM15+Stem_Cells	OtherImmunecells	LGALS9	PTPRC	1.78154e-05	0	LGALS9_CD45	GALECTIN
RPUSD3+Stem_Cells	OtherImmunecells	LGALS9	PTPRC	6.32477e-05	0	LGALS9_CD45	GALECTIN
TRMT1+Stem_Cells	OtherImmunecells	LGALS9	PTPRC	3.43528e-05	0	LGALS9_CD45	GALECTIN
TRMT112+Stem_Cells	OtherImmunecells	LGALS9	PTPRC	5.36588e-05	0	LGALS9_CD45	GALECTIN
Blood_Cells	PCIF1+Stem_Cells	LGALS9	PTPRC	3.03208e-07	0.01	LGALS9_CD45	GALECTIN
MOCS2+Stem_Cells	PCIF1+Stem_Cells	LGALS9	PTPRC	7.12966e-08	0.03	LGALS9_CD45	GALECTIN
NSUN6+Stem_Cells	PCIF1+Stem_Cells	LGALS9	PTPRC	1.84572e-07	0	LGALS9_CD45	GALECTIN
OtherImmunecells	PCIF1+Stem_Cells	LGALS9	PTPRC	2.06899e-05	0	LGALS9_CD45	GALECTIN
PCIF1+Stem_Cells	PCIF1+Stem_Cells	LGALS9	PTPRC	3.41633e-07	0	LGALS9_CD45	GALECTIN
RBM15+Stem_Cells	PCIF1+Stem_Cells	LGALS9	PTPRC	9.8861e-08	0.04	LGALS9_CD45	GALECTIN
RPUSD3+Stem_Cells	PCIF1+Stem_Cells	LGALS9	PTPRC	3.53439e-07	0	LGALS9_CD45	GALECTIN
TRMT1+Stem_Cells	PCIF1+Stem_Cells	LGALS9	PTPRC	1.92679e-07	0	LGALS9_CD45	GALECTIN
TRMT112+Stem_Cells	PCIF1+Stem_Cells	LGALS9	PTPRC	2.99395e-07	0	LGALS9_CD45	GALECTIN
Blood_Cells	RBM15+Stem_Cells	LGALS9	PTPRC	3.41437e-08	0.01	LGALS9_CD45	GALECTIN
OtherImmunecells	RBM15+Stem_Cells	LGALS9	PTPRC	2.34927e-06	0	LGALS9_CD45	GALECTIN
Blood_Cells	RPUSD3+Stem_Cells	LGALS9	PTPRC	9.51402e-08	0.01	LGALS9_CD45	GALECTIN
OtherImmunecells	RPUSD3+Stem_Cells	LGALS9	PTPRC	6.54424e-06	0	LGALS9_CD45	GALECTIN
Blood_Cells	Tcells	LGALS9	PTPRC	0.000120929	0	LGALS9_CD45	GALECTIN
IGF2BP2+Stem_Cells	Tcells	LGALS9	PTPRC	5.34779e-05	0	LGALS9_CD45	GALECTIN
IGF2BP3+Stem_Cells	Tcells	LGALS9	PTPRC	7.65995e-06	0.02	LGALS9_CD45	GALECTIN
METTL5+Stem_Cells	Tcells	LGALS9	PTPRC	2.53869e-05	0.01	LGALS9_CD45	GALECTIN
MOCS2+Stem_Cells	Tcells	LGALS9	PTPRC	2.78323e-05	0	LGALS9_CD45	GALECTIN
NSUN6+Stem_Cells	Tcells	LGALS9	PTPRC	7.12986e-05	0	LGALS9_CD45	GALECTIN
NUDT16+Stem_Cells	Tcells	LGALS9	PTPRC	1.70476e-05	0	LGALS9_CD45	GALECTIN
OtherImmunecells	Tcells	LGALS9	PTPRC	0.00808201	0	LGALS9_CD45	GALECTIN
PCIF1+Stem_Cells	Tcells	LGALS9	PTPRC	0.000131982	0	LGALS9_CD45	GALECTIN
RBM15+Stem_Cells	Tcells	LGALS9	PTPRC	3.87475e-05	0	LGALS9_CD45	GALECTIN
RPUSD3+Stem_Cells	Tcells	LGALS9	PTPRC	0.000137003	0	LGALS9_CD45	GALECTIN
TRMT1+Stem_Cells	Tcells	LGALS9	PTPRC	7.42554e-05	0	LGALS9_CD45	GALECTIN
TRMT112+Stem_Cells	Tcells	LGALS9	PTPRC	0.000116335	0	LGALS9_CD45	GALECTIN
Blood_Cells	TRMT1+Stem_Cells	LGALS9	PTPRC	1.72408e-07	0.01	LGALS9_CD45	GALECTIN
MOCS2+Stem_Cells	TRMT1+Stem_Cells	LGALS9	PTPRC	4.05082e-08	0.02	LGALS9_CD45	GALECTIN
NSUN6+Stem_Cells	TRMT1+Stem_Cells	LGALS9	PTPRC	1.04826e-07	0	LGALS9_CD45	GALECTIN
OtherImmunecells	TRMT1+Stem_Cells	LGALS9	PTPRC	1.17556e-05	0	LGALS9_CD45	GALECTIN
PCIF1+Stem_Cells	TRMT1+Stem_Cells	LGALS9	PTPRC	1.94028e-07	0	LGALS9_CD45	GALECTIN
RPUSD3+Stem_Cells	TRMT1+Stem_Cells	LGALS9	PTPRC	2.00759e-07	0	LGALS9_CD45	GALECTIN
TRMT1+Stem_Cells	TRMT1+Stem_Cells	LGALS9	PTPRC	1.09421e-07	0	LGALS9_CD45	GALECTIN
TRMT112+Stem_Cells	TRMT1+Stem_Cells	LGALS9	PTPRC	1.70076e-07	0	LGALS9_CD45	GALECTIN
Blood_Cells	TRMT112+Stem_Cells	LGALS9	PTPRC	2.72655e-07	0.01	LGALS9_CD45	GALECTIN
NSUN6+Stem_Cells	TRMT112+Stem_Cells	LGALS9	PTPRC	1.66313e-07	0	LGALS9_CD45	GALECTIN
OtherImmunecells	TRMT112+Stem_Cells	LGALS9	PTPRC	1.86297e-05	0	LGALS9_CD45	GALECTIN
PCIF1+Stem_Cells	TRMT112+Stem_Cells	LGALS9	PTPRC	3.07834e-07	0	LGALS9_CD45	GALECTIN
RPUSD3+Stem_Cells	TRMT112+Stem_Cells	LGALS9	PTPRC	3.18403e-07	0	LGALS9_CD45	GALECTIN
TRMT1+Stem_Cells	TRMT112+Stem_Cells	LGALS9	PTPRC	1.73644e-07	0	LGALS9_CD45	GALECTIN
TRMT112+Stem_Cells	TRMT112+Stem_Cells	LGALS9	PTPRC	2.69674e-07	0	LGALS9_CD45	GALECTIN
ALKBH5+Stem_Cells	TUT4+Stem_Cells	LGALS9	PTPRC	2.18282e-08	0.04	LGALS9_CD45	GALECTIN
Blood_Cells	TUT4+Stem_Cells	LGALS9	PTPRC	2.79308e-07	0	LGALS9_CD45	GALECTIN
IGF2BP2+Stem_Cells	TUT4+Stem_Cells	LGALS9	PTPRC	1.2326e-07	0	LGALS9_CD45	GALECTIN
IGF2BP3+Stem_Cells	TUT4+Stem_Cells	LGALS9	PTPRC	1.7681e-08	0	LGALS9_CD45	GALECTIN
METTL5+Stem_Cells	TUT4+Stem_Cells	LGALS9	PTPRC	5.86119e-08	0	LGALS9_CD45	GALECTIN
MOCS2+Stem_Cells	TUT4+Stem_Cells	LGALS9	PTPRC	6.39156e-08	0	LGALS9_CD45	GALECTIN
NSUN6+Stem_Cells	TUT4+Stem_Cells	LGALS9	PTPRC	1.63283e-07	0	LGALS9_CD45	GALECTIN
NUDT16+Stem_Cells	TUT4+Stem_Cells	LGALS9	PTPRC	3.91986e-08	0	LGALS9_CD45	GALECTIN
OtherImmunecells	TUT4+Stem_Cells	LGALS9	PTPRC	1.85632e-05	0	LGALS9_CD45	GALECTIN
PCIF1+Stem_Cells	TUT4+Stem_Cells	LGALS9	PTPRC	3.02264e-07	0	LGALS9_CD45	GALECTIN
RBM15+Stem_Cells	TUT4+Stem_Cells	LGALS9	PTPRC	8.90764e-08	0	LGALS9_CD45	GALECTIN
RPUSD3+Stem_Cells	TUT4+Stem_Cells	LGALS9	PTPRC	3.14038e-07	0	LGALS9_CD45	GALECTIN
TRMT1+Stem_Cells	TUT4+Stem_Cells	LGALS9	PTPRC	1.6995e-07	0	LGALS9_CD45	GALECTIN
TRMT112+Stem_Cells	TUT4+Stem_Cells	LGALS9	PTPRC	2.66833e-07	0	LGALS9_CD45	GALECTIN
Blood_Cells	YTHDC2+Stem_Cells	LGALS9	PTPRC	7.76914e-07	0	LGALS9_CD45	GALECTIN
IGF2BP2+Stem_Cells	YTHDC2+Stem_Cells	LGALS9	PTPRC	3.43682e-07	0	LGALS9_CD45	GALECTIN
IGF2BP3+Stem_Cells	YTHDC2+Stem_Cells	LGALS9	PTPRC	4.92166e-08	0.04	LGALS9_CD45	GALECTIN
METTL5+Stem_Cells	YTHDC2+Stem_Cells	LGALS9	PTPRC	1.6311e-07	0.01	LGALS9_CD45	GALECTIN
MOCS2+Stem_Cells	YTHDC2+Stem_Cells	LGALS9	PTPRC	1.78967e-07	0	LGALS9_CD45	GALECTIN
NSUN6+Stem_Cells	YTHDC2+Stem_Cells	LGALS9	PTPRC	4.5866e-07	0	LGALS9_CD45	GALECTIN
NUDT16+Stem_Cells	YTHDC2+Stem_Cells	LGALS9	PTPRC	1.09599e-07	0	LGALS9_CD45	GALECTIN
OtherImmunecells	YTHDC2+Stem_Cells	LGALS9	PTPRC	5.19677e-05	0	LGALS9_CD45	GALECTIN
PCIF1+Stem_Cells	YTHDC2+Stem_Cells	LGALS9	PTPRC	8.49032e-07	0	LGALS9_CD45	GALECTIN
RBM15+Stem_Cells	YTHDC2+Stem_Cells	LGALS9	PTPRC	2.49114e-07	0	LGALS9_CD45	GALECTIN
RPUSD3+Stem_Cells	YTHDC2+Stem_Cells	LGALS9	PTPRC	8.81211e-07	0	LGALS9_CD45	GALECTIN
TRMT1+Stem_Cells	YTHDC2+Stem_Cells	LGALS9	PTPRC	4.77726e-07	0	LGALS9_CD45	GALECTIN
TRMT112+Stem_Cells	YTHDC2+Stem_Cells	LGALS9	PTPRC	7.48201e-07	0	LGALS9_CD45	GALECTIN
Blood_Cells	ALKBH5+Stem_Cells	LGALS9	CD44	1.41677e-07	0.01	LGALS9_CD44	GALECTIN
IGF2BP2+Stem_Cells	ALKBH5+Stem_Cells	LGALS9	CD44	6.30909e-08	0	LGALS9_CD44	GALECTIN
MOCS2+Stem_Cells	ALKBH5+Stem_Cells	LGALS9	CD44	3.32432e-08	0	LGALS9_CD44	GALECTIN
NSUN6+Stem_Cells	ALKBH5+Stem_Cells	LGALS9	CD44	8.59686e-08	0	LGALS9_CD44	GALECTIN
NUDT16+Stem_Cells	ALKBH5+Stem_Cells	LGALS9	CD44	2.0275e-08	0	LGALS9_CD44	GALECTIN
OtherImmunecells	ALKBH5+Stem_Cells	LGALS9	CD44	9.64766e-06	0	LGALS9_CD44	GALECTIN
PCIF1+Stem_Cells	ALKBH5+Stem_Cells	LGALS9	CD44	1.59125e-07	0	LGALS9_CD44	GALECTIN
RBM15+Stem_Cells	ALKBH5+Stem_Cells	LGALS9	CD44	4.61141e-08	0	LGALS9_CD44	GALECTIN
RPUSD3+Stem_Cells	ALKBH5+Stem_Cells	LGALS9	CD44	1.6468e-07	0	LGALS9_CD44	GALECTIN
TRMT1+Stem_Cells	ALKBH5+Stem_Cells	LGALS9	CD44	8.97233e-08	0	LGALS9_CD44	GALECTIN
TRMT112+Stem_Cells	ALKBH5+Stem_Cells	LGALS9	CD44	1.39533e-07	0	LGALS9_CD44	GALECTIN
Blood_Cells	Bcells	LGALS9	CD44	1.79237e-06	0.01	LGALS9_CD44	GALECTIN
NSUN6+Stem_Cells	Bcells	LGALS9	CD44	1.09914e-06	0	LGALS9_CD44	GALECTIN
OtherImmunecells	Bcells	LGALS9	CD44	0.00012289	0	LGALS9_CD44	GALECTIN
PCIF1+Stem_Cells	Bcells	LGALS9	CD44	2.03441e-06	0	LGALS9_CD44	GALECTIN
RPUSD3+Stem_Cells	Bcells	LGALS9	CD44	2.10306e-06	0	LGALS9_CD44	GALECTIN
TRMT1+Stem_Cells	Bcells	LGALS9	CD44	1.14806e-06	0.01	LGALS9_CD44	GALECTIN
TRMT112+Stem_Cells	Bcells	LGALS9	CD44	1.78047e-06	0	LGALS9_CD44	GALECTIN
Blood_Cells	Blood_Cells	LGALS9	CD44	5.24305e-07	0.01	LGALS9_CD44	GALECTIN
OtherImmunecells	Blood_Cells	LGALS9	CD44	3.59976e-05	0	LGALS9_CD44	GALECTIN
PCIF1+Stem_Cells	Blood_Cells	LGALS9	CD44	5.96383e-07	0.03	LGALS9_CD44	GALECTIN
RPUSD3+Stem_Cells	Blood_Cells	LGALS9	CD44	6.16364e-07	0	LGALS9_CD44	GALECTIN
TRMT1+Stem_Cells	Blood_Cells	LGALS9	CD44	3.36607e-07	0.03	LGALS9_CD44	GALECTIN
TRMT112+Stem_Cells	Blood_Cells	LGALS9	CD44	5.21734e-07	0.03	LGALS9_CD44	GALECTIN
Blood_Cells	IGF2BP2+Stem_Cells	LGALS9	CD44	3.30037e-07	0.01	LGALS9_CD44	GALECTIN
IGF2BP2+Stem_Cells	IGF2BP2+Stem_Cells	LGALS9	CD44	1.47e-07	0	LGALS9_CD44	GALECTIN
MOCS2+Stem_Cells	IGF2BP2+Stem_Cells	LGALS9	CD44	7.74843e-08	0	LGALS9_CD44	GALECTIN
NSUN6+Stem_Cells	IGF2BP2+Stem_Cells	LGALS9	CD44	2.00435e-07	0	LGALS9_CD44	GALECTIN
NUDT16+Stem_Cells	IGF2BP2+Stem_Cells	LGALS9	CD44	4.72515e-08	0	LGALS9_CD44	GALECTIN
OtherImmunecells	IGF2BP2+Stem_Cells	LGALS9	CD44	2.24867e-05	0	LGALS9_CD44	GALECTIN
PCIF1+Stem_Cells	IGF2BP2+Stem_Cells	LGALS9	CD44	3.70997e-07	0	LGALS9_CD44	GALECTIN
RBM15+Stem_Cells	IGF2BP2+Stem_Cells	LGALS9	CD44	1.07473e-07	0	LGALS9_CD44	GALECTIN
RPUSD3+Stem_Cells	IGF2BP2+Stem_Cells	LGALS9	CD44	3.83914e-07	0	LGALS9_CD44	GALECTIN
TRMT1+Stem_Cells	IGF2BP2+Stem_Cells	LGALS9	CD44	2.09202e-07	0	LGALS9_CD44	GALECTIN
TRMT112+Stem_Cells	IGF2BP2+Stem_Cells	LGALS9	CD44	3.25268e-07	0	LGALS9_CD44	GALECTIN
Blood_Cells	IGF2BP3+Stem_Cells	LGALS9	CD44	5.61202e-08	0.01	LGALS9_CD44	GALECTIN
IGF2BP2+Stem_Cells	IGF2BP3+Stem_Cells	LGALS9	CD44	2.50171e-08	0.04	LGALS9_CD44	GALECTIN
MOCS2+Stem_Cells	IGF2BP3+Stem_Cells	LGALS9	CD44	1.32064e-08	0.01	LGALS9_CD44	GALECTIN
NSUN6+Stem_Cells	IGF2BP3+Stem_Cells	LGALS9	CD44	3.42017e-08	0	LGALS9_CD44	GALECTIN
OtherImmunecells	IGF2BP3+Stem_Cells	LGALS9	CD44	3.83234e-06	0	LGALS9_CD44	GALECTIN
PCIF1+Stem_Cells	IGF2BP3+Stem_Cells	LGALS9	CD44	6.33053e-08	0	LGALS9_CD44	GALECTIN
RBM15+Stem_Cells	IGF2BP3+Stem_Cells	LGALS9	CD44	1.83095e-08	0	LGALS9_CD44	GALECTIN
RPUSD3+Stem_Cells	IGF2BP3+Stem_Cells	LGALS9	CD44	6.5485e-08	0	LGALS9_CD44	GALECTIN
TRMT1+Stem_Cells	IGF2BP3+Stem_Cells	LGALS9	CD44	3.57071e-08	0	LGALS9_CD44	GALECTIN
TRMT112+Stem_Cells	IGF2BP3+Stem_Cells	LGALS9	CD44	5.54667e-08	0	LGALS9_CD44	GALECTIN
Blood_Cells	METTL5+Stem_Cells	LGALS9	CD44	2.30946e-07	0.01	LGALS9_CD44	GALECTIN
IGF2BP2+Stem_Cells	METTL5+Stem_Cells	LGALS9	CD44	1.02889e-07	0.02	LGALS9_CD44	GALECTIN
MOCS2+Stem_Cells	METTL5+Stem_Cells	LGALS9	CD44	5.42559e-08	0	LGALS9_CD44	GALECTIN
NSUN6+Stem_Cells	METTL5+Stem_Cells	LGALS9	CD44	1.40394e-07	0	LGALS9_CD44	GALECTIN
NUDT16+Stem_Cells	METTL5+Stem_Cells	LGALS9	CD44	3.30815e-08	0	LGALS9_CD44	GALECTIN
OtherImmunecells	METTL5+Stem_Cells	LGALS9	CD44	1.57452e-05	0	LGALS9_CD44	GALECTIN
PCIF1+Stem_Cells	METTL5+Stem_Cells	LGALS9	CD44	2.59863e-07	0	LGALS9_CD44	GALECTIN
RBM15+Stem_Cells	METTL5+Stem_Cells	LGALS9	CD44	7.52449e-08	0	LGALS9_CD44	GALECTIN
RPUSD3+Stem_Cells	METTL5+Stem_Cells	LGALS9	CD44	2.68882e-07	0	LGALS9_CD44	GALECTIN
TRMT1+Stem_Cells	METTL5+Stem_Cells	LGALS9	CD44	1.46546e-07	0	LGALS9_CD44	GALECTIN
TRMT112+Stem_Cells	METTL5+Stem_Cells	LGALS9	CD44	2.27791e-07	0	LGALS9_CD44	GALECTIN
Blood_Cells	MOCS2+Stem_Cells	LGALS9	CD44	1.5978e-07	0	LGALS9_CD44	GALECTIN
IGF2BP2+Stem_Cells	MOCS2+Stem_Cells	LGALS9	CD44	7.09519e-08	0	LGALS9_CD44	GALECTIN
METTL5+Stem_Cells	MOCS2+Stem_Cells	LGALS9	CD44	3.35704e-08	0.03	LGALS9_CD44	GALECTIN
MOCS2+Stem_Cells	MOCS2+Stem_Cells	LGALS9	CD44	3.71974e-08	0	LGALS9_CD44	GALECTIN
NSUN6+Stem_Cells	MOCS2+Stem_Cells	LGALS9	CD44	9.58217e-08	0	LGALS9_CD44	GALECTIN
NUDT16+Stem_Cells	MOCS2+Stem_Cells	LGALS9	CD44	2.27264e-08	0	LGALS9_CD44	GALECTIN
OtherImmunecells	MOCS2+Stem_Cells	LGALS9	CD44	1.07978e-05	0	LGALS9_CD44	GALECTIN
PCIF1+Stem_Cells	MOCS2+Stem_Cells	LGALS9	CD44	1.77369e-07	0	LGALS9_CD44	GALECTIN
RBM15+Stem_Cells	MOCS2+Stem_Cells	LGALS9	CD44	5.16753e-08	0	LGALS9_CD44	GALECTIN
RPUSD3+Stem_Cells	MOCS2+Stem_Cells	LGALS9	CD44	1.83789e-07	0	LGALS9_CD44	GALECTIN
TRMT1+Stem_Cells	MOCS2+Stem_Cells	LGALS9	CD44	9.99196e-08	0	LGALS9_CD44	GALECTIN
TRMT112+Stem_Cells	MOCS2+Stem_Cells	LGALS9	CD44	1.55863e-07	0	LGALS9_CD44	GALECTIN
Blood_Cells	NKcells	LGALS9	CD44	1.78552e-06	0.01	LGALS9_CD44	GALECTIN
NSUN6+Stem_Cells	NKcells	LGALS9	CD44	1.09462e-06	0	LGALS9_CD44	GALECTIN
OtherImmunecells	NKcells	LGALS9	CD44	0.000122397	0	LGALS9_CD44	GALECTIN
PCIF1+Stem_Cells	NKcells	LGALS9	CD44	2.02605e-06	0	LGALS9_CD44	GALECTIN
RPUSD3+Stem_Cells	NKcells	LGALS9	CD44	2.09448e-06	0	LGALS9_CD44	GALECTIN
TRMT1+Stem_Cells	NKcells	LGALS9	CD44	1.14331e-06	0.01	LGALS9_CD44	GALECTIN
TRMT112+Stem_Cells	NKcells	LGALS9	CD44	1.77324e-06	0	LGALS9_CD44	GALECTIN
ALKBH5+Stem_Cells	NSUN6+Stem_Cells	LGALS9	CD44	4.47297e-08	0	LGALS9_CD44	GALECTIN
Blood_Cells	NSUN6+Stem_Cells	LGALS9	CD44	5.72292e-07	0	LGALS9_CD44	GALECTIN
IGF2BP2+Stem_Cells	NSUN6+Stem_Cells	LGALS9	CD44	2.5247e-07	0	LGALS9_CD44	GALECTIN
IGF2BP3+Stem_Cells	NSUN6+Stem_Cells	LGALS9	CD44	3.6224e-08	0	LGALS9_CD44	GALECTIN
METTL5+Stem_Cells	NSUN6+Stem_Cells	LGALS9	CD44	1.20086e-07	0	LGALS9_CD44	GALECTIN
MOCS2+Stem_Cells	NSUN6+Stem_Cells	LGALS9	CD44	1.30839e-07	0	LGALS9_CD44	GALECTIN
NSUN6+Stem_Cells	NSUN6+Stem_Cells	LGALS9	CD44	3.34102e-07	0	LGALS9_CD44	GALECTIN
NUDT16+Stem_Cells	NSUN6+Stem_Cells	LGALS9	CD44	8.02583e-08	0	LGALS9_CD44	GALECTIN
OtherImmunecells	NSUN6+Stem_Cells	LGALS9	CD44	3.80011e-05	0	LGALS9_CD44	GALECTIN
PCIF1+Stem_Cells	NSUN6+Stem_Cells	LGALS9	CD44	6.18481e-07	0	LGALS9_CD44	GALECTIN
RBM15+Stem_Cells	NSUN6+Stem_Cells	LGALS9	CD44	1.82376e-07	0	LGALS9_CD44	GALECTIN
RPUSD3+Stem_Cells	NSUN6+Stem_Cells	LGALS9	CD44	6.42664e-07	0	LGALS9_CD44	GALECTIN
TRMT1+Stem_Cells	NSUN6+Stem_Cells	LGALS9	CD44	3.4771e-07	0	LGALS9_CD44	GALECTIN
TRMT112+Stem_Cells	NSUN6+Stem_Cells	LGALS9	CD44	5.46116e-07	0	LGALS9_CD44	GALECTIN
Blood_Cells	NUDT16+Stem_Cells	LGALS9	CD44	1.17834e-07	0	LGALS9_CD44	GALECTIN
IGF2BP2+Stem_Cells	NUDT16+Stem_Cells	LGALS9	CD44	5.23163e-08	0	LGALS9_CD44	GALECTIN
MOCS2+Stem_Cells	NUDT16+Stem_Cells	LGALS9	CD44	2.74193e-08	0	LGALS9_CD44	GALECTIN
NSUN6+Stem_Cells	NUDT16+Stem_Cells	LGALS9	CD44	7.06166e-08	0	LGALS9_CD44	GALECTIN
NUDT16+Stem_Cells	NUDT16+Stem_Cells	LGALS9	CD44	1.6754e-08	0	LGALS9_CD44	GALECTIN
OtherImmunecells	NUDT16+Stem_Cells	LGALS9	CD44	7.95946e-06	0	LGALS9_CD44	GALECTIN
PCIF1+Stem_Cells	NUDT16+Stem_Cells	LGALS9	CD44	1.30714e-07	0	LGALS9_CD44	GALECTIN
RBM15+Stem_Cells	NUDT16+Stem_Cells	LGALS9	CD44	3.80946e-08	0	LGALS9_CD44	GALECTIN
RPUSD3+Stem_Cells	NUDT16+Stem_Cells	LGALS9	CD44	1.35455e-07	0	LGALS9_CD44	GALECTIN
TRMT1+Stem_Cells	NUDT16+Stem_Cells	LGALS9	CD44	7.36328e-08	0	LGALS9_CD44	GALECTIN
TRMT112+Stem_Cells	NUDT16+Stem_Cells	LGALS9	CD44	1.14879e-07	0	LGALS9_CD44	GALECTIN
Blood_Cells	OtherImmunecells	LGALS9	CD44	5.80253e-05	0	LGALS9_CD44	GALECTIN
IGF2BP2+Stem_Cells	OtherImmunecells	LGALS9	CD44	2.57225e-05	0	LGALS9_CD44	GALECTIN
IGF2BP3+Stem_Cells	OtherImmunecells	LGALS9	CD44	3.67816e-06	0	LGALS9_CD44	GALECTIN
METTL5+Stem_Cells	OtherImmunecells	LGALS9	CD44	1.21872e-05	0	LGALS9_CD44	GALECTIN
MOCS2+Stem_Cells	OtherImmunecells	LGALS9	CD44	1.34443e-05	0	LGALS9_CD44	GALECTIN
NSUN6+Stem_Cells	OtherImmunecells	LGALS9	CD44	3.45523e-05	0	LGALS9_CD44	GALECTIN
NUDT16+Stem_Cells	OtherImmunecells	LGALS9	CD44	8.22269e-06	0	LGALS9_CD44	GALECTIN
OtherImmunecells	OtherImmunecells	LGALS9	CD44	0.00390321	0	LGALS9_CD44	GALECTIN
PCIF1+Stem_Cells	OtherImmunecells	LGALS9	CD44	6.39587e-05	0	LGALS9_CD44	GALECTIN
RBM15+Stem_Cells	OtherImmunecells	LGALS9	CD44	1.86936e-05	0	LGALS9_CD44	GALECTIN
RPUSD3+Stem_Cells	OtherImmunecells	LGALS9	CD44	6.63232e-05	0	LGALS9_CD44	GALECTIN
TRMT1+Stem_Cells	OtherImmunecells	LGALS9	CD44	3.60112e-05	0	LGALS9_CD44	GALECTIN
TRMT112+Stem_Cells	OtherImmunecells	LGALS9	CD44	5.62759e-05	0	LGALS9_CD44	GALECTIN
ALKBH5+Stem_Cells	PCIF1+Stem_Cells	LGALS9	CD44	7.55469e-08	0.02	LGALS9_CD44	GALECTIN
Blood_Cells	PCIF1+Stem_Cells	LGALS9	CD44	9.66934e-07	0	LGALS9_CD44	GALECTIN
IGF2BP2+Stem_Cells	PCIF1+Stem_Cells	LGALS9	CD44	4.27108e-07	0	LGALS9_CD44	GALECTIN
IGF2BP3+Stem_Cells	PCIF1+Stem_Cells	LGALS9	CD44	6.12268e-08	0	LGALS9_CD44	GALECTIN
METTL5+Stem_Cells	PCIF1+Stem_Cells	LGALS9	CD44	2.02945e-07	0	LGALS9_CD44	GALECTIN
MOCS2+Stem_Cells	PCIF1+Stem_Cells	LGALS9	CD44	2.21832e-07	0	LGALS9_CD44	GALECTIN
NSUN6+Stem_Cells	PCIF1+Stem_Cells	LGALS9	CD44	5.67398e-07	0	LGALS9_CD44	GALECTIN
NUDT16+Stem_Cells	PCIF1+Stem_Cells	LGALS9	CD44	1.35971e-07	0	LGALS9_CD44	GALECTIN
OtherImmunecells	PCIF1+Stem_Cells	LGALS9	CD44	6.44224e-05	0	LGALS9_CD44	GALECTIN
PCIF1+Stem_Cells	PCIF1+Stem_Cells	LGALS9	CD44	1.05034e-06	0	LGALS9_CD44	GALECTIN
RBM15+Stem_Cells	PCIF1+Stem_Cells	LGALS9	CD44	3.09013e-07	0	LGALS9_CD44	GALECTIN
RPUSD3+Stem_Cells	PCIF1+Stem_Cells	LGALS9	CD44	1.09083e-06	0	LGALS9_CD44	GALECTIN
TRMT1+Stem_Cells	PCIF1+Stem_Cells	LGALS9	CD44	5.90725e-07	0	LGALS9_CD44	GALECTIN
TRMT112+Stem_Cells	PCIF1+Stem_Cells	LGALS9	CD44	9.26598e-07	0	LGALS9_CD44	GALECTIN
Blood_Cells	RBM15+Stem_Cells	LGALS9	CD44	2.20107e-07	0	LGALS9_CD44	GALECTIN
IGF2BP2+Stem_Cells	RBM15+Stem_Cells	LGALS9	CD44	9.78424e-08	0	LGALS9_CD44	GALECTIN
MOCS2+Stem_Cells	RBM15+Stem_Cells	LGALS9	CD44	5.13903e-08	0	LGALS9_CD44	GALECTIN
NSUN6+Stem_Cells	RBM15+Stem_Cells	LGALS9	CD44	1.32572e-07	0	LGALS9_CD44	GALECTIN
NUDT16+Stem_Cells	RBM15+Stem_Cells	LGALS9	CD44	3.13776e-08	0	LGALS9_CD44	GALECTIN
OtherImmunecells	RBM15+Stem_Cells	LGALS9	CD44	1.49164e-05	0	LGALS9_CD44	GALECTIN
PCIF1+Stem_Cells	RBM15+Stem_Cells	LGALS9	CD44	2.45391e-07	0	LGALS9_CD44	GALECTIN
RBM15+Stem_Cells	RBM15+Stem_Cells	LGALS9	CD44	7.13537e-08	0	LGALS9_CD44	GALECTIN
RPUSD3+Stem_Cells	RBM15+Stem_Cells	LGALS9	CD44	2.54158e-07	0	LGALS9_CD44	GALECTIN
TRMT1+Stem_Cells	RBM15+Stem_Cells	LGALS9	CD44	1.38286e-07	0	LGALS9_CD44	GALECTIN
TRMT112+Stem_Cells	RBM15+Stem_Cells	LGALS9	CD44	2.15469e-07	0	LGALS9_CD44	GALECTIN
Blood_Cells	RPUSD3+Stem_Cells	LGALS9	CD44	8.31039e-07	0	LGALS9_CD44	GALECTIN
IGF2BP2+Stem_Cells	RPUSD3+Stem_Cells	LGALS9	CD44	3.68209e-07	0	LGALS9_CD44	GALECTIN
IGF2BP3+Stem_Cells	RPUSD3+Stem_Cells	LGALS9	CD44	5.26705e-08	0.01	LGALS9_CD44	GALECTIN
METTL5+Stem_Cells	RPUSD3+Stem_Cells	LGALS9	CD44	1.74528e-07	0	LGALS9_CD44	GALECTIN
MOCS2+Stem_Cells	RPUSD3+Stem_Cells	LGALS9	CD44	1.92277e-07	0	LGALS9_CD44	GALECTIN
NSUN6+Stem_Cells	RPUSD3+Stem_Cells	LGALS9	CD44	4.93818e-07	0	LGALS9_CD44	GALECTIN
NUDT16+Stem_Cells	RPUSD3+Stem_Cells	LGALS9	CD44	1.17636e-07	0	LGALS9_CD44	GALECTIN
OtherImmunecells	RPUSD3+Stem_Cells	LGALS9	CD44	5.58251e-05	0	LGALS9_CD44	GALECTIN
PCIF1+Stem_Cells	RPUSD3+Stem_Cells	LGALS9	CD44	9.14097e-07	0	LGALS9_CD44	GALECTIN
RBM15+Stem_Cells	RPUSD3+Stem_Cells	LGALS9	CD44	2.67422e-07	0	LGALS9_CD44	GALECTIN
RPUSD3+Stem_Cells	RPUSD3+Stem_Cells	LGALS9	CD44	9.48099e-07	0	LGALS9_CD44	GALECTIN
TRMT1+Stem_Cells	RPUSD3+Stem_Cells	LGALS9	CD44	5.1459e-07	0	LGALS9_CD44	GALECTIN
TRMT112+Stem_Cells	RPUSD3+Stem_Cells	LGALS9	CD44	8.04599e-07	0	LGALS9_CD44	GALECTIN
Blood_Cells	Tcells	LGALS9	CD44	7.86237e-05	0	LGALS9_CD44	GALECTIN
IGF2BP2+Stem_Cells	Tcells	LGALS9	CD44	3.49128e-05	0	LGALS9_CD44	GALECTIN
METTL5+Stem_Cells	Tcells	LGALS9	CD44	1.6519e-05	0.03	LGALS9_CD44	GALECTIN
MOCS2+Stem_Cells	Tcells	LGALS9	CD44	1.83028e-05	0	LGALS9_CD44	GALECTIN
NSUN6+Stem_Cells	Tcells	LGALS9	CD44	4.71472e-05	0	LGALS9_CD44	GALECTIN
NUDT16+Stem_Cells	Tcells	LGALS9	CD44	1.11825e-05	0	LGALS9_CD44	GALECTIN
OtherImmunecells	Tcells	LGALS9	CD44	0.005313	0	LGALS9_CD44	GALECTIN
PCIF1+Stem_Cells	Tcells	LGALS9	CD44	8.72709e-05	0	LGALS9_CD44	GALECTIN
RBM15+Stem_Cells	Tcells	LGALS9	CD44	2.54268e-05	0	LGALS9_CD44	GALECTIN
RPUSD3+Stem_Cells	Tcells	LGALS9	CD44	9.04307e-05	0	LGALS9_CD44	GALECTIN
TRMT1+Stem_Cells	Tcells	LGALS9	CD44	4.91632e-05	0	LGALS9_CD44	GALECTIN
TRMT112+Stem_Cells	Tcells	LGALS9	CD44	7.66906e-05	0	LGALS9_CD44	GALECTIN
ALKBH5+Stem_Cells	TRMT1+Stem_Cells	LGALS9	CD44	4.18852e-08	0	LGALS9_CD44	GALECTIN
Blood_Cells	TRMT1+Stem_Cells	LGALS9	CD44	5.3601e-07	0	LGALS9_CD44	GALECTIN
IGF2BP2+Stem_Cells	TRMT1+Stem_Cells	LGALS9	CD44	2.36634e-07	0	LGALS9_CD44	GALECTIN
IGF2BP3+Stem_Cells	TRMT1+Stem_Cells	LGALS9	CD44	3.39349e-08	0	LGALS9_CD44	GALECTIN
METTL5+Stem_Cells	TRMT1+Stem_Cells	LGALS9	CD44	1.12489e-07	0	LGALS9_CD44	GALECTIN
MOCS2+Stem_Cells	TRMT1+Stem_Cells	LGALS9	CD44	1.22787e-07	0	LGALS9_CD44	GALECTIN
NSUN6+Stem_Cells	TRMT1+Stem_Cells	LGALS9	CD44	3.13837e-07	0	LGALS9_CD44	GALECTIN
NUDT16+Stem_Cells	TRMT1+Stem_Cells	LGALS9	CD44	7.52863e-08	0	LGALS9_CD44	GALECTIN
OtherImmunecells	TRMT1+Stem_Cells	LGALS9	CD44	3.56602e-05	0	LGALS9_CD44	GALECTIN
PCIF1+Stem_Cells	TRMT1+Stem_Cells	LGALS9	CD44	5.80962e-07	0	LGALS9_CD44	GALECTIN
RBM15+Stem_Cells	TRMT1+Stem_Cells	LGALS9	CD44	1.7109e-07	0	LGALS9_CD44	GALECTIN
RPUSD3+Stem_Cells	TRMT1+Stem_Cells	LGALS9	CD44	6.03496e-07	0	LGALS9_CD44	GALECTIN
TRMT1+Stem_Cells	TRMT1+Stem_Cells	LGALS9	CD44	3.26688e-07	0	LGALS9_CD44	GALECTIN
TRMT112+Stem_Cells	TRMT1+Stem_Cells	LGALS9	CD44	5.12721e-07	0	LGALS9_CD44	GALECTIN
ALKBH5+Stem_Cells	TRMT112+Stem_Cells	LGALS9	CD44	7.61435e-08	0	LGALS9_CD44	GALECTIN
Blood_Cells	TRMT112+Stem_Cells	LGALS9	CD44	9.74618e-07	0	LGALS9_CD44	GALECTIN
IGF2BP2+Stem_Cells	TRMT112+Stem_Cells	LGALS9	CD44	4.30574e-07	0	LGALS9_CD44	GALECTIN
IGF2BP3+Stem_Cells	TRMT112+Stem_Cells	LGALS9	CD44	6.17164e-08	0	LGALS9_CD44	GALECTIN
METTL5+Stem_Cells	TRMT112+Stem_Cells	LGALS9	CD44	2.04565e-07	0	LGALS9_CD44	GALECTIN
MOCS2+Stem_Cells	TRMT112+Stem_Cells	LGALS9	CD44	2.23699e-07	0	LGALS9_CD44	GALECTIN
NSUN6+Stem_Cells	TRMT112+Stem_Cells	LGALS9	CD44	5.72298e-07	0	LGALS9_CD44	GALECTIN
NUDT16+Stem_Cells	TRMT112+Stem_Cells	LGALS9	CD44	1.37101e-07	0	LGALS9_CD44	GALECTIN
OtherImmunecells	TRMT112+Stem_Cells	LGALS9	CD44	6.49635e-05	0	LGALS9_CD44	GALECTIN
PCIF1+Stem_Cells	TRMT112+Stem_Cells	LGALS9	CD44	1.05941e-06	0	LGALS9_CD44	GALECTIN
RBM15+Stem_Cells	TRMT112+Stem_Cells	LGALS9	CD44	3.11586e-07	0	LGALS9_CD44	GALECTIN
RPUSD3+Stem_Cells	TRMT112+Stem_Cells	LGALS9	CD44	1.10017e-06	0	LGALS9_CD44	GALECTIN
TRMT1+Stem_Cells	TRMT112+Stem_Cells	LGALS9	CD44	5.95857e-07	0	LGALS9_CD44	GALECTIN
TRMT112+Stem_Cells	TRMT112+Stem_Cells	LGALS9	CD44	9.34485e-07	0	LGALS9_CD44	GALECTIN
Blood_Cells	TUT4+Stem_Cells	LGALS9	CD44	1.89258e-07	0	LGALS9_CD44	GALECTIN
IGF2BP2+Stem_Cells	TUT4+Stem_Cells	LGALS9	CD44	8.38934e-08	0	LGALS9_CD44	GALECTIN
IGF2BP3+Stem_Cells	TUT4+Stem_Cells	LGALS9	CD44	1.19966e-08	0.02	LGALS9_CD44	GALECTIN
METTL5+Stem_Cells	TUT4+Stem_Cells	LGALS9	CD44	3.97499e-08	0.01	LGALS9_CD44	GALECTIN
MOCS2+Stem_Cells	TUT4+Stem_Cells	LGALS9	CD44	4.38447e-08	0	LGALS9_CD44	GALECTIN
NSUN6+Stem_Cells	TUT4+Stem_Cells	LGALS9	CD44	1.12675e-07	0	LGALS9_CD44	GALECTIN
NUDT16+Stem_Cells	TUT4+Stem_Cells	LGALS9	CD44	2.68167e-08	0	LGALS9_CD44	GALECTIN
OtherImmunecells	TUT4+Stem_Cells	LGALS9	CD44	1.27292e-05	0	LGALS9_CD44	GALECTIN
PCIF1+Stem_Cells	TUT4+Stem_Cells	LGALS9	CD44	2.0857e-07	0	LGALS9_CD44	GALECTIN
RBM15+Stem_Cells	TUT4+Stem_Cells	LGALS9	CD44	6.09654e-08	0	LGALS9_CD44	GALECTIN
RPUSD3+Stem_Cells	TUT4+Stem_Cells	LGALS9	CD44	2.16285e-07	0	LGALS9_CD44	GALECTIN
TRMT1+Stem_Cells	TUT4+Stem_Cells	LGALS9	CD44	1.17431e-07	0	LGALS9_CD44	GALECTIN
TRMT112+Stem_Cells	TUT4+Stem_Cells	LGALS9	CD44	1.83522e-07	0	LGALS9_CD44	GALECTIN
Blood_Cells	YTHDC2+Stem_Cells	LGALS9	CD44	4.31914e-07	0	LGALS9_CD44	GALECTIN
IGF2BP2+Stem_Cells	YTHDC2+Stem_Cells	LGALS9	CD44	1.92039e-07	0	LGALS9_CD44	GALECTIN
MOCS2+Stem_Cells	YTHDC2+Stem_Cells	LGALS9	CD44	1.00906e-07	0	LGALS9_CD44	GALECTIN
NSUN6+Stem_Cells	YTHDC2+Stem_Cells	LGALS9	CD44	2.60389e-07	0	LGALS9_CD44	GALECTIN
NUDT16+Stem_Cells	YTHDC2+Stem_Cells	LGALS9	CD44	6.1602e-08	0	LGALS9_CD44	GALECTIN
OtherImmunecells	YTHDC2+Stem_Cells	LGALS9	CD44	2.92883e-05	0	LGALS9_CD44	GALECTIN
PCIF1+Stem_Cells	YTHDC2+Stem_Cells	LGALS9	CD44	4.8198e-07	0	LGALS9_CD44	GALECTIN
RBM15+Stem_Cells	YTHDC2+Stem_Cells	LGALS9	CD44	1.40088e-07	0	LGALS9_CD44	GALECTIN
RPUSD3+Stem_Cells	YTHDC2+Stem_Cells	LGALS9	CD44	4.99149e-07	0	LGALS9_CD44	GALECTIN
TRMT1+Stem_Cells	YTHDC2+Stem_Cells	LGALS9	CD44	2.7163e-07	0	LGALS9_CD44	GALECTIN
TRMT112+Stem_Cells	YTHDC2+Stem_Cells	LGALS9	CD44	4.23137e-07	0	LGALS9_CD44	GALECTIN
NSUN6+Stem_Cells	Bcells	ADGRE5	CD55	1.82971e-06	0	ADGRE5_CD55	ADGRE5
OtherImmunecells	Bcells	ADGRE5	CD55	0.000170731	0	ADGRE5_CD55	ADGRE5
PCIF1+Stem_Cells	Bcells	ADGRE5	CD55	2.01379e-06	0.02	ADGRE5_CD55	ADGRE5
TRMT1+Stem_Cells	Bcells	ADGRE5	CD55	1.8487e-06	0	ADGRE5_CD55	ADGRE5
TRMT112+Stem_Cells	Bcells	ADGRE5	CD55	2.50074e-06	0	ADGRE5_CD55	ADGRE5
NSUN6+Stem_Cells	IGF2BP3+Stem_Cells	ADGRE5	CD55	3.00509e-08	0.03	ADGRE5_CD55	ADGRE5
OtherImmunecells	IGF2BP3+Stem_Cells	ADGRE5	CD55	2.8007e-06	0.02	ADGRE5_CD55	ADGRE5
TRMT1+Stem_Cells	IGF2BP3+Stem_Cells	ADGRE5	CD55	3.0365e-08	0.02	ADGRE5_CD55	ADGRE5
NKcells	OtherImmunecells	ADGRE5	CD55	0.000191474	0	ADGRE5_CD55	ADGRE5
NSUN6+Stem_Cells	OtherImmunecells	ADGRE5	CD55	2.95314e-05	0	ADGRE5_CD55	ADGRE5
OtherImmunecells	OtherImmunecells	ADGRE5	CD55	0.00277951	0	ADGRE5_CD55	ADGRE5
PCIF1+Stem_Cells	OtherImmunecells	ADGRE5	CD55	3.27934e-05	0	ADGRE5_CD55	ADGRE5
RPUSD3+Stem_Cells	OtherImmunecells	ADGRE5	CD55	3.08668e-05	0	ADGRE5_CD55	ADGRE5
Tcells	OtherImmunecells	ADGRE5	CD55	0.00270631	0	ADGRE5_CD55	ADGRE5
TRMT1+Stem_Cells	OtherImmunecells	ADGRE5	CD55	2.98224e-05	0	ADGRE5_CD55	ADGRE5
TRMT112+Stem_Cells	OtherImmunecells	ADGRE5	CD55	4.06086e-05	0	ADGRE5_CD55	ADGRE5
TUT4+Stem_Cells	OtherImmunecells	ADGRE5	CD55	4.95578e-06	0.04	ADGRE5_CD55	ADGRE5
NSUN6+Stem_Cells	Tcells	ADGRE5	CD55	1.83451e-05	0	ADGRE5_CD55	ADGRE5
OtherImmunecells	Tcells	ADGRE5	CD55	0.00170826	0	ADGRE5_CD55	ADGRE5
TRMT1+Stem_Cells	Tcells	ADGRE5	CD55	1.85377e-05	0	ADGRE5_CD55	ADGRE5
METTL5+Stem_Cells	ALKBH5+Stem_Cells	APP	CD74	9.27608e-08	0	APP_CD74	APP
MOCS2+Stem_Cells	ALKBH5+Stem_Cells	APP	CD74	4.23313e-08	0	APP_CD74	APP
NUDT16+Stem_Cells	ALKBH5+Stem_Cells	APP	CD74	2.43592e-08	0	APP_CD74	APP
OtherImmunecells	ALKBH5+Stem_Cells	APP	CD74	6.49962e-06	0	APP_CD74	APP
PCIF1+Stem_Cells	ALKBH5+Stem_Cells	APP	CD74	1.35329e-07	0	APP_CD74	APP
RBM15+Stem_Cells	ALKBH5+Stem_Cells	APP	CD74	5.57664e-08	0	APP_CD74	APP
RPUSD3+Stem_Cells	ALKBH5+Stem_Cells	APP	CD74	1.36717e-07	0	APP_CD74	APP
METTL5+Stem_Cells	Bcells	APP	CD74	3.2098e-06	0	APP_CD74	APP
MOCS2+Stem_Cells	Bcells	APP	CD74	1.46329e-06	0	APP_CD74	APP
NUDT16+Stem_Cells	Bcells	APP	CD74	8.43382e-07	0	APP_CD74	APP
OtherImmunecells	Bcells	APP	CD74	0.000225533	0	APP_CD74	APP
PCIF1+Stem_Cells	Bcells	APP	CD74	4.68182e-06	0	APP_CD74	APP
RBM15+Stem_Cells	Bcells	APP	CD74	1.93035e-06	0	APP_CD74	APP
RPUSD3+Stem_Cells	Bcells	APP	CD74	4.73332e-06	0	APP_CD74	APP
METTL5+Stem_Cells	Blood_Cells	APP	CD74	7.85403e-08	0	APP_CD74	APP
MOCS2+Stem_Cells	Blood_Cells	APP	CD74	3.59495e-08	0	APP_CD74	APP
NUDT16+Stem_Cells	Blood_Cells	APP	CD74	2.05905e-08	0	APP_CD74	APP
OtherImmunecells	Blood_Cells	APP	CD74	5.45893e-06	0	APP_CD74	APP
PCIF1+Stem_Cells	Blood_Cells	APP	CD74	1.1465e-07	0	APP_CD74	APP
RBM15+Stem_Cells	Blood_Cells	APP	CD74	4.71695e-08	0	APP_CD74	APP
RPUSD3+Stem_Cells	Blood_Cells	APP	CD74	1.15578e-07	0	APP_CD74	APP
METTL5+Stem_Cells	EIF3H+Stem_Cells	APP	CD74	1.73379e-08	0	APP_CD74	APP
MOCS2+Stem_Cells	EIF3H+Stem_Cells	APP	CD74	7.90816e-09	0	APP_CD74	APP
NUDT16+Stem_Cells	EIF3H+Stem_Cells	APP	CD74	4.55423e-09	0	APP_CD74	APP
OtherImmunecells	EIF3H+Stem_Cells	APP	CD74	1.21649e-06	0	APP_CD74	APP
PCIF1+Stem_Cells	EIF3H+Stem_Cells	APP	CD74	2.52917e-08	0	APP_CD74	APP
RBM15+Stem_Cells	EIF3H+Stem_Cells	APP	CD74	1.0425e-08	0	APP_CD74	APP
RPUSD3+Stem_Cells	EIF3H+Stem_Cells	APP	CD74	2.55603e-08	0	APP_CD74	APP
METTL5+Stem_Cells	IGF2BP2+Stem_Cells	APP	CD74	2.39434e-07	0	APP_CD74	APP
MOCS2+Stem_Cells	IGF2BP2+Stem_Cells	APP	CD74	1.09244e-07	0	APP_CD74	APP
NUDT16+Stem_Cells	IGF2BP2+Stem_Cells	APP	CD74	6.28829e-08	0	APP_CD74	APP
OtherImmunecells	IGF2BP2+Stem_Cells	APP	CD74	1.67859e-05	0	APP_CD74	APP
PCIF1+Stem_Cells	IGF2BP2+Stem_Cells	APP	CD74	3.49296e-07	0	APP_CD74	APP
RBM15+Stem_Cells	IGF2BP2+Stem_Cells	APP	CD74	1.43954e-07	0	APP_CD74	APP
RPUSD3+Stem_Cells	IGF2BP2+Stem_Cells	APP	CD74	3.5293e-07	0	APP_CD74	APP
METTL5+Stem_Cells	IGF2BP3+Stem_Cells	APP	CD74	3.05026e-08	0	APP_CD74	APP
MOCS2+Stem_Cells	IGF2BP3+Stem_Cells	APP	CD74	1.39357e-08	0	APP_CD74	APP
NUDT16+Stem_Cells	IGF2BP3+Stem_Cells	APP	CD74	8.00495e-09	0	APP_CD74	APP
OtherImmunecells	IGF2BP3+Stem_Cells	APP	CD74	2.13069e-06	0	APP_CD74	APP
PCIF1+Stem_Cells	IGF2BP3+Stem_Cells	APP	CD74	4.45101e-08	0	APP_CD74	APP
RBM15+Stem_Cells	IGF2BP3+Stem_Cells	APP	CD74	1.83306e-08	0	APP_CD74	APP
RPUSD3+Stem_Cells	IGF2BP3+Stem_Cells	APP	CD74	4.49299e-08	0	APP_CD74	APP
METTL5+Stem_Cells	METTL5+Stem_Cells	APP	CD74	1.39255e-07	0	APP_CD74	APP
MOCS2+Stem_Cells	METTL5+Stem_Cells	APP	CD74	6.35828e-08	0	APP_CD74	APP
NUDT16+Stem_Cells	METTL5+Stem_Cells	APP	CD74	3.65578e-08	0	APP_CD74	APP
OtherImmunecells	METTL5+Stem_Cells	APP	CD74	9.74335e-06	0	APP_CD74	APP
PCIF1+Stem_Cells	METTL5+Stem_Cells	APP	CD74	2.0318e-07	0	APP_CD74	APP
RBM15+Stem_Cells	METTL5+Stem_Cells	APP	CD74	8.37031e-08	0	APP_CD74	APP
RPUSD3+Stem_Cells	METTL5+Stem_Cells	APP	CD74	2.05186e-07	0	APP_CD74	APP
METTL5+Stem_Cells	MOCS2+Stem_Cells	APP	CD74	5.01251e-08	0	APP_CD74	APP
MOCS2+Stem_Cells	MOCS2+Stem_Cells	APP	CD74	2.28926e-08	0	APP_CD74	APP
NUDT16+Stem_Cells	MOCS2+Stem_Cells	APP	CD74	1.31572e-08	0	APP_CD74	APP
OtherImmunecells	MOCS2+Stem_Cells	APP	CD74	3.50471e-06	0	APP_CD74	APP
PCIF1+Stem_Cells	MOCS2+Stem_Cells	APP	CD74	7.31388e-08	0	APP_CD74	APP
RBM15+Stem_Cells	MOCS2+Stem_Cells	APP	CD74	3.01265e-08	0	APP_CD74	APP
RPUSD3+Stem_Cells	MOCS2+Stem_Cells	APP	CD74	7.38472e-08	0	APP_CD74	APP
METTL5+Stem_Cells	NKcells	APP	CD74	4.10299e-07	0	APP_CD74	APP
MOCS2+Stem_Cells	NKcells	APP	CD74	1.87748e-07	0	APP_CD74	APP
NUDT16+Stem_Cells	NKcells	APP	CD74	1.07583e-07	0	APP_CD74	APP
OtherImmunecells	NKcells	APP	CD74	2.85398e-05	0	APP_CD74	APP
PCIF1+Stem_Cells	NKcells	APP	CD74	5.98904e-07	0	APP_CD74	APP
RBM15+Stem_Cells	NKcells	APP	CD74	2.4644e-07	0	APP_CD74	APP
RPUSD3+Stem_Cells	NKcells	APP	CD74	6.03873e-07	0	APP_CD74	APP
METTL5+Stem_Cells	NSUN6+Stem_Cells	APP	CD74	1.11654e-07	0	APP_CD74	APP
MOCS2+Stem_Cells	NSUN6+Stem_Cells	APP	CD74	5.09735e-08	0	APP_CD74	APP
NUDT16+Stem_Cells	NSUN6+Stem_Cells	APP	CD74	2.93142e-08	0	APP_CD74	APP
OtherImmunecells	NSUN6+Stem_Cells	APP	CD74	7.81507e-06	0	APP_CD74	APP
PCIF1+Stem_Cells	NSUN6+Stem_Cells	APP	CD74	1.62905e-07	0	APP_CD74	APP
RBM15+Stem_Cells	NSUN6+Stem_Cells	APP	CD74	6.71159e-08	0	APP_CD74	APP
RPUSD3+Stem_Cells	NSUN6+Stem_Cells	APP	CD74	1.64529e-07	0	APP_CD74	APP
METTL5+Stem_Cells	NUDT16+Stem_Cells	APP	CD74	5.29602e-08	0	APP_CD74	APP
MOCS2+Stem_Cells	NUDT16+Stem_Cells	APP	CD74	2.41595e-08	0	APP_CD74	APP
NUDT16+Stem_Cells	NUDT16+Stem_Cells	APP	CD74	1.39103e-08	0	APP_CD74	APP
OtherImmunecells	NUDT16+Stem_Cells	APP	CD74	3.71453e-06	0	APP_CD74	APP
PCIF1+Stem_Cells	NUDT16+Stem_Cells	APP	CD74	7.7258e-08	0	APP_CD74	APP
RBM15+Stem_Cells	NUDT16+Stem_Cells	APP	CD74	3.18429e-08	0	APP_CD74	APP
RPUSD3+Stem_Cells	NUDT16+Stem_Cells	APP	CD74	7.80709e-08	0	APP_CD74	APP
METTL5+Stem_Cells	OtherImmunecells	APP	CD74	1.70949e-05	0	APP_CD74	APP
MOCS2+Stem_Cells	OtherImmunecells	APP	CD74	7.8045e-06	0	APP_CD74	APP
NUDT16+Stem_Cells	OtherImmunecells	APP	CD74	4.48813e-06	0	APP_CD74	APP
OtherImmunecells	OtherImmunecells	APP	CD74	0.00119648	0	APP_CD74	APP
PCIF1+Stem_Cells	OtherImmunecells	APP	CD74	2.49418e-05	0	APP_CD74	APP
RBM15+Stem_Cells	OtherImmunecells	APP	CD74	1.02758e-05	0	APP_CD74	APP
RPUSD3+Stem_Cells	OtherImmunecells	APP	CD74	2.51901e-05	0	APP_CD74	APP
METTL5+Stem_Cells	PCIF1+Stem_Cells	APP	CD74	1.95905e-07	0	APP_CD74	APP
MOCS2+Stem_Cells	PCIF1+Stem_Cells	APP	CD74	8.94504e-08	0	APP_CD74	APP
NUDT16+Stem_Cells	PCIF1+Stem_Cells	APP	CD74	5.14292e-08	0	APP_CD74	APP
OtherImmunecells	PCIF1+Stem_Cells	APP	CD74	1.37063e-05	0	APP_CD74	APP
PCIF1+Stem_Cells	PCIF1+Stem_Cells	APP	CD74	2.85836e-07	0	APP_CD74	APP
RBM15+Stem_Cells	PCIF1+Stem_Cells	APP	CD74	1.17753e-07	0	APP_CD74	APP
RPUSD3+Stem_Cells	PCIF1+Stem_Cells	APP	CD74	2.88654e-07	0	APP_CD74	APP
METTL5+Stem_Cells	RBM15+Stem_Cells	APP	CD74	1.20039e-07	0	APP_CD74	APP
MOCS2+Stem_Cells	RBM15+Stem_Cells	APP	CD74	5.47545e-08	0	APP_CD74	APP
NUDT16+Stem_Cells	RBM15+Stem_Cells	APP	CD74	3.15305e-08	0	APP_CD74	APP
OtherImmunecells	RBM15+Stem_Cells	APP	CD74	8.42142e-06	0	APP_CD74	APP
PCIF1+Stem_Cells	RBM15+Stem_Cells	APP	CD74	1.75109e-07	0	APP_CD74	APP
RBM15+Stem_Cells	RBM15+Stem_Cells	APP	CD74	7.21769e-08	0	APP_CD74	APP
RPUSD3+Stem_Cells	RBM15+Stem_Cells	APP	CD74	1.76963e-07	0	APP_CD74	APP
METTL5+Stem_Cells	RPUSD3+Stem_Cells	APP	CD74	2.1383e-07	0	APP_CD74	APP
MOCS2+Stem_Cells	RPUSD3+Stem_Cells	APP	CD74	9.76434e-08	0	APP_CD74	APP
NUDT16+Stem_Cells	RPUSD3+Stem_Cells	APP	CD74	5.6132e-08	0	APP_CD74	APP
OtherImmunecells	RPUSD3+Stem_Cells	APP	CD74	1.49568e-05	0	APP_CD74	APP
PCIF1+Stem_Cells	RPUSD3+Stem_Cells	APP	CD74	3.11995e-07	0	APP_CD74	APP
RBM15+Stem_Cells	RPUSD3+Stem_Cells	APP	CD74	1.28523e-07	0	APP_CD74	APP
RPUSD3+Stem_Cells	RPUSD3+Stem_Cells	APP	CD74	3.1505e-07	0	APP_CD74	APP
METTL5+Stem_Cells	Tcells	APP	CD74	1.77816e-05	0	APP_CD74	APP
MOCS2+Stem_Cells	Tcells	APP	CD74	8.12664e-06	0	APP_CD74	APP
NUDT16+Stem_Cells	Tcells	APP	CD74	4.66565e-06	0	APP_CD74	APP
OtherImmunecells	Tcells	APP	CD74	0.00124097	0	APP_CD74	APP
PCIF1+Stem_Cells	Tcells	APP	CD74	2.59491e-05	0	APP_CD74	APP
RBM15+Stem_Cells	Tcells	APP	CD74	1.06847e-05	0	APP_CD74	APP
RPUSD3+Stem_Cells	Tcells	APP	CD74	2.61875e-05	0	APP_CD74	APP
METTL5+Stem_Cells	TRMT1+Stem_Cells	APP	CD74	1.08228e-07	0	APP_CD74	APP
MOCS2+Stem_Cells	TRMT1+Stem_Cells	APP	CD74	4.9412e-08	0	APP_CD74	APP
NUDT16+Stem_Cells	TRMT1+Stem_Cells	APP	CD74	2.84139e-08	0	APP_CD74	APP
OtherImmunecells	TRMT1+Stem_Cells	APP	CD74	7.57422e-06	0	APP_CD74	APP
PCIF1+Stem_Cells	TRMT1+Stem_Cells	APP	CD74	1.57908e-07	0	APP_CD74	APP
RBM15+Stem_Cells	TRMT1+Stem_Cells	APP	CD74	6.50554e-08	0	APP_CD74	APP
RPUSD3+Stem_Cells	TRMT1+Stem_Cells	APP	CD74	1.59476e-07	0	APP_CD74	APP
METTL5+Stem_Cells	TRMT112+Stem_Cells	APP	CD74	2.03707e-07	0	APP_CD74	APP
MOCS2+Stem_Cells	TRMT112+Stem_Cells	APP	CD74	9.30085e-08	0	APP_CD74	APP
NUDT16+Stem_Cells	TRMT112+Stem_Cells	APP	CD74	5.3479e-08	0	APP_CD74	APP
OtherImmunecells	TRMT112+Stem_Cells	APP	CD74	1.42541e-05	0	APP_CD74	APP
PCIF1+Stem_Cells	TRMT112+Stem_Cells	APP	CD74	2.97218e-07	0	APP_CD74	APP
RBM15+Stem_Cells	TRMT112+Stem_Cells	APP	CD74	1.22445e-07	0	APP_CD74	APP
RPUSD3+Stem_Cells	TRMT112+Stem_Cells	APP	CD74	3.00158e-07	0	APP_CD74	APP
METTL5+Stem_Cells	TUT4+Stem_Cells	APP	CD74	8.03549e-09	0	APP_CD74	APP
MOCS2+Stem_Cells	TUT4+Stem_Cells	APP	CD74	3.67752e-09	0	APP_CD74	APP
NUDT16+Stem_Cells	TUT4+Stem_Cells	APP	CD74	2.10678e-09	0	APP_CD74	APP
OtherImmunecells	TUT4+Stem_Cells	APP	CD74	5.58706e-07	0	APP_CD74	APP
PCIF1+Stem_Cells	TUT4+Stem_Cells	APP	CD74	1.17296e-08	0	APP_CD74	APP
RBM15+Stem_Cells	TUT4+Stem_Cells	APP	CD74	4.82615e-09	0	APP_CD74	APP
RPUSD3+Stem_Cells	TUT4+Stem_Cells	APP	CD74	1.18256e-08	0	APP_CD74	APP
METTL5+Stem_Cells	YTHDC2+Stem_Cells	APP	CD74	1.13332e-07	0	APP_CD74	APP
MOCS2+Stem_Cells	YTHDC2+Stem_Cells	APP	CD74	5.17989e-08	0	APP_CD74	APP
NUDT16+Stem_Cells	YTHDC2+Stem_Cells	APP	CD74	2.97358e-08	0	APP_CD74	APP
OtherImmunecells	YTHDC2+Stem_Cells	APP	CD74	7.90804e-06	0	APP_CD74	APP
PCIF1+Stem_Cells	YTHDC2+Stem_Cells	APP	CD74	1.6539e-07	0	APP_CD74	APP
RBM15+Stem_Cells	YTHDC2+Stem_Cells	APP	CD74	6.80982e-08	0	APP_CD74	APP
RPUSD3+Stem_Cells	YTHDC2+Stem_Cells	APP	CD74	1.66902e-07	0	APP_CD74	APP
NUDT16+Stem_Cells	IGF2BP3+Stem_Cells	CD99	CD99	6.76165e-08	0.01	CD99_CD99	CD99
RBM15+Stem_Cells	IGF2BP3+Stem_Cells	CD99	CD99	1.30779e-07	0	CD99_CD99	CD99
NUDT16+Stem_Cells	METTL5+Stem_Cells	CD99	CD99	1.87611e-07	0.03	CD99_CD99	CD99
RBM15+Stem_Cells	METTL5+Stem_Cells	CD99	CD99	3.61661e-07	0.04	CD99_CD99	CD99
NUDT16+Stem_Cells	MOCS2+Stem_Cells	CD99	CD99	1.10139e-07	0	CD99_CD99	CD99
PCIF1+Stem_Cells	MOCS2+Stem_Cells	CD99	CD99	3.86364e-07	0	CD99_CD99	CD99
RBM15+Stem_Cells	MOCS2+Stem_Cells	CD99	CD99	2.13524e-07	0	CD99_CD99	CD99
NUDT16+Stem_Cells	NKcells	CD99	CD99	3.9372e-06	0	CD99_CD99	CD99
PCIF1+Stem_Cells	NKcells	CD99	CD99	1.38102e-05	0	CD99_CD99	CD99
RBM15+Stem_Cells	NKcells	CD99	CD99	7.63264e-06	0	CD99_CD99	CD99
Tcells	NKcells	CD99	CD99	0.00150178	0	CD99_CD99	CD99
TRMT1+Stem_Cells	NKcells	CD99	CD99	6.44797e-06	0.01	CD99_CD99	CD99
TRMT112+Stem_Cells	NKcells	CD99	CD99	1.14256e-05	0.01	CD99_CD99	CD99
NSUN6+Stem_Cells	NSUN6+Stem_Cells	CD99	CD99	4.1077e-07	0.01	CD99_CD99	CD99
NUDT16+Stem_Cells	NSUN6+Stem_Cells	CD99	CD99	2.62732e-07	0	CD99_CD99	CD99
PCIF1+Stem_Cells	NSUN6+Stem_Cells	CD99	CD99	9.30934e-07	0	CD99_CD99	CD99
RBM15+Stem_Cells	NSUN6+Stem_Cells	CD99	CD99	5.11508e-07	0	CD99_CD99	CD99
RPUSD3+Stem_Cells	NSUN6+Stem_Cells	CD99	CD99	7.63082e-07	0.01	CD99_CD99	CD99
Tcells	NSUN6+Stem_Cells	CD99	CD99	0.00010176	0	CD99_CD99	CD99
TRMT1+Stem_Cells	NSUN6+Stem_Cells	CD99	CD99	4.35972e-07	0	CD99_CD99	CD99
TRMT112+Stem_Cells	NSUN6+Stem_Cells	CD99	CD99	7.73833e-07	0	CD99_CD99	CD99
IGF2BP3+Stem_Cells	NUDT16+Stem_Cells	CD99	CD99	6.76165e-08	0.01	CD99_CD99	CD99
METTL5+Stem_Cells	NUDT16+Stem_Cells	CD99	CD99	1.87611e-07	0.03	CD99_CD99	CD99
MOCS2+Stem_Cells	NUDT16+Stem_Cells	CD99	CD99	1.10139e-07	0	CD99_CD99	CD99
NKcells	NUDT16+Stem_Cells	CD99	CD99	3.9372e-06	0	CD99_CD99	CD99
NSUN6+Stem_Cells	NUDT16+Stem_Cells	CD99	CD99	2.62732e-07	0	CD99_CD99	CD99
NUDT16+Stem_Cells	NUDT16+Stem_Cells	CD99	CD99	1.60083e-07	0	CD99_CD99	CD99
OtherImmunecells	NUDT16+Stem_Cells	CD99	CD99	2.92255e-05	0	CD99_CD99	CD99
PCIF1+Stem_Cells	NUDT16+Stem_Cells	CD99	CD99	5.86278e-07	0	CD99_CD99	CD99
RBM15+Stem_Cells	NUDT16+Stem_Cells	CD99	CD99	3.15979e-07	0	CD99_CD99	CD99
RPUSD3+Stem_Cells	NUDT16+Stem_Cells	CD99	CD99	4.91961e-07	0	CD99_CD99	CD99
Tcells	NUDT16+Stem_Cells	CD99	CD99	6.52186e-05	0	CD99_CD99	CD99
TRMT1+Stem_Cells	NUDT16+Stem_Cells	CD99	CD99	2.77376e-07	0	CD99_CD99	CD99
TRMT112+Stem_Cells	NUDT16+Stem_Cells	CD99	CD99	4.95152e-07	0	CD99_CD99	CD99
NUDT16+Stem_Cells	OtherImmunecells	CD99	CD99	2.92255e-05	0	CD99_CD99	CD99
PCIF1+Stem_Cells	OtherImmunecells	CD99	CD99	0.000102077	0.01	CD99_CD99	CD99
RBM15+Stem_Cells	OtherImmunecells	CD99	CD99	5.65547e-05	0	CD99_CD99	CD99
MOCS2+Stem_Cells	PCIF1+Stem_Cells	CD99	CD99	3.86364e-07	0	CD99_CD99	CD99
NKcells	PCIF1+Stem_Cells	CD99	CD99	1.38102e-05	0	CD99_CD99	CD99
NSUN6+Stem_Cells	PCIF1+Stem_Cells	CD99	CD99	9.30934e-07	0	CD99_CD99	CD99
NUDT16+Stem_Cells	PCIF1+Stem_Cells	CD99	CD99	5.86278e-07	0	CD99_CD99	CD99
OtherImmunecells	PCIF1+Stem_Cells	CD99	CD99	0.000102077	0.01	CD99_CD99	CD99
PCIF1+Stem_Cells	PCIF1+Stem_Cells	CD99	CD99	2.09949e-06	0	CD99_CD99	CD99
RBM15+Stem_Cells	PCIF1+Stem_Cells	CD99	CD99	1.14649e-06	0	CD99_CD99	CD99
RPUSD3+Stem_Cells	PCIF1+Stem_Cells	CD99	CD99	1.73368e-06	0	CD99_CD99	CD99
Tcells	PCIF1+Stem_Cells	CD99	CD99	0.000230767	0	CD99_CD99	CD99
TRMT1+Stem_Cells	PCIF1+Stem_Cells	CD99	CD99	9.86403e-07	0	CD99_CD99	CD99
TRMT112+Stem_Cells	PCIF1+Stem_Cells	CD99	CD99	1.75397e-06	0	CD99_CD99	CD99
IGF2BP3+Stem_Cells	RBM15+Stem_Cells	CD99	CD99	1.30779e-07	0	CD99_CD99	CD99
METTL5+Stem_Cells	RBM15+Stem_Cells	CD99	CD99	3.61661e-07	0.04	CD99_CD99	CD99
MOCS2+Stem_Cells	RBM15+Stem_Cells	CD99	CD99	2.13524e-07	0	CD99_CD99	CD99
NKcells	RBM15+Stem_Cells	CD99	CD99	7.63264e-06	0	CD99_CD99	CD99
NSUN6+Stem_Cells	RBM15+Stem_Cells	CD99	CD99	5.11508e-07	0	CD99_CD99	CD99
NUDT16+Stem_Cells	RBM15+Stem_Cells	CD99	CD99	3.15979e-07	0	CD99_CD99	CD99
OtherImmunecells	RBM15+Stem_Cells	CD99	CD99	5.65547e-05	0	CD99_CD99	CD99
PCIF1+Stem_Cells	RBM15+Stem_Cells	CD99	CD99	1.14649e-06	0	CD99_CD99	CD99
RBM15+Stem_Cells	RBM15+Stem_Cells	CD99	CD99	6.21298e-07	0	CD99_CD99	CD99
RPUSD3+Stem_Cells	RBM15+Stem_Cells	CD99	CD99	9.55594e-07	0	CD99_CD99	CD99
Tcells	RBM15+Stem_Cells	CD99	CD99	0.000126899	0	CD99_CD99	CD99
TRMT1+Stem_Cells	RBM15+Stem_Cells	CD99	CD99	5.40843e-07	0	CD99_CD99	CD99
TRMT112+Stem_Cells	RBM15+Stem_Cells	CD99	CD99	9.63889e-07	0	CD99_CD99	CD99
NSUN6+Stem_Cells	RPUSD3+Stem_Cells	CD99	CD99	7.63082e-07	0.01	CD99_CD99	CD99
NUDT16+Stem_Cells	RPUSD3+Stem_Cells	CD99	CD99	4.91961e-07	0	CD99_CD99	CD99
PCIF1+Stem_Cells	RPUSD3+Stem_Cells	CD99	CD99	1.73368e-06	0	CD99_CD99	CD99
RBM15+Stem_Cells	RPUSD3+Stem_Cells	CD99	CD99	9.55594e-07	0	CD99_CD99	CD99
Tcells	RPUSD3+Stem_Cells	CD99	CD99	0.000188978	0	CD99_CD99	CD99
TRMT1+Stem_Cells	RPUSD3+Stem_Cells	CD99	CD99	8.10585e-07	0	CD99_CD99	CD99
TRMT112+Stem_Cells	RPUSD3+Stem_Cells	CD99	CD99	1.43745e-06	0	CD99_CD99	CD99
NKcells	Tcells	CD99	CD99	0.00150178	0	CD99_CD99	CD99
NSUN6+Stem_Cells	Tcells	CD99	CD99	0.00010176	0	CD99_CD99	CD99
NUDT16+Stem_Cells	Tcells	CD99	CD99	6.52186e-05	0	CD99_CD99	CD99
PCIF1+Stem_Cells	Tcells	CD99	CD99	0.000230767	0	CD99_CD99	CD99
RBM15+Stem_Cells	Tcells	CD99	CD99	0.000126899	0	CD99_CD99	CD99
RPUSD3+Stem_Cells	Tcells	CD99	CD99	0.000188978	0	CD99_CD99	CD99
Tcells	Tcells	CD99	CD99	0.025207	0	CD99_CD99	CD99
TRMT1+Stem_Cells	Tcells	CD99	CD99	0.000108027	0	CD99_CD99	CD99
TRMT112+Stem_Cells	Tcells	CD99	CD99	0.000191699	0	CD99_CD99	CD99
NKcells	TRMT1+Stem_Cells	CD99	CD99	6.44797e-06	0.01	CD99_CD99	CD99
NSUN6+Stem_Cells	TRMT1+Stem_Cells	CD99	CD99	4.35972e-07	0	CD99_CD99	CD99
NUDT16+Stem_Cells	TRMT1+Stem_Cells	CD99	CD99	2.77376e-07	0	CD99_CD99	CD99
PCIF1+Stem_Cells	TRMT1+Stem_Cells	CD99	CD99	9.86403e-07	0	CD99_CD99	CD99
RBM15+Stem_Cells	TRMT1+Stem_Cells	CD99	CD99	5.40843e-07	0	CD99_CD99	CD99
RPUSD3+Stem_Cells	TRMT1+Stem_Cells	CD99	CD99	8.10585e-07	0	CD99_CD99	CD99
Tcells	TRMT1+Stem_Cells	CD99	CD99	0.000108027	0	CD99_CD99	CD99
TRMT1+Stem_Cells	TRMT1+Stem_Cells	CD99	CD99	4.62458e-07	0	CD99_CD99	CD99
TRMT112+Stem_Cells	TRMT1+Stem_Cells	CD99	CD99	8.21347e-07	0	CD99_CD99	CD99
NKcells	TRMT112+Stem_Cells	CD99	CD99	1.14256e-05	0.01	CD99_CD99	CD99
NSUN6+Stem_Cells	TRMT112+Stem_Cells	CD99	CD99	7.73833e-07	0	CD99_CD99	CD99
NUDT16+Stem_Cells	TRMT112+Stem_Cells	CD99	CD99	4.95152e-07	0	CD99_CD99	CD99
PCIF1+Stem_Cells	TRMT112+Stem_Cells	CD99	CD99	1.75397e-06	0	CD99_CD99	CD99
RBM15+Stem_Cells	TRMT112+Stem_Cells	CD99	CD99	9.63889e-07	0	CD99_CD99	CD99
RPUSD3+Stem_Cells	TRMT112+Stem_Cells	CD99	CD99	1.43745e-06	0	CD99_CD99	CD99
Tcells	TRMT112+Stem_Cells	CD99	CD99	0.000191699	0	CD99_CD99	CD99
TRMT1+Stem_Cells	TRMT112+Stem_Cells	CD99	CD99	8.21347e-07	0	CD99_CD99	CD99
TRMT112+Stem_Cells	TRMT112+Stem_Cells	CD99	CD99	1.45779e-06	0	CD99_CD99	CD99
Blood_Cells	NKcells	ICAM2	ITGAL_ITGB2	1.97571e-06	0	ICAM2_ITGAL_ITGB2	ICAM
IGF2BP3+Stem_Cells	NKcells	ICAM2	ITGAL_ITGB2	1.77863e-07	0	ICAM2_ITGAL_ITGB2	ICAM
MOCS2+Stem_Cells	NKcells	ICAM2	ITGAL_ITGB2	2.17056e-07	0	ICAM2_ITGAL_ITGB2	ICAM
NSUN6+Stem_Cells	NKcells	ICAM2	ITGAL_ITGB2	5.88447e-07	0	ICAM2_ITGAL_ITGB2	ICAM
OtherImmunecells	NKcells	ICAM2	ITGAL_ITGB2	4.07704e-05	0	ICAM2_ITGAL_ITGB2	ICAM
RPUSD3+Stem_Cells	NKcells	ICAM2	ITGAL_ITGB2	9.71536e-07	0	ICAM2_ITGAL_ITGB2	ICAM
TRMT1+Stem_Cells	NKcells	ICAM2	ITGAL_ITGB2	5.90098e-07	0	ICAM2_ITGAL_ITGB2	ICAM
TRMT112+Stem_Cells	NKcells	ICAM2	ITGAL_ITGB2	9.94857e-07	0	ICAM2_ITGAL_ITGB2	ICAM
Blood_Cells	NUDT16+Stem_Cells	ICAM2	ITGAL_ITGB2	1.58171e-08	0	ICAM2_ITGAL_ITGB2	ICAM
IGF2BP3+Stem_Cells	NUDT16+Stem_Cells	ICAM2	ITGAL_ITGB2	1.42607e-09	0.02	ICAM2_ITGAL_ITGB2	ICAM
MOCS2+Stem_Cells	NUDT16+Stem_Cells	ICAM2	ITGAL_ITGB2	1.73949e-09	0.02	ICAM2_ITGAL_ITGB2	ICAM
NSUN6+Stem_Cells	NUDT16+Stem_Cells	ICAM2	ITGAL_ITGB2	4.72164e-09	0	ICAM2_ITGAL_ITGB2	ICAM
OtherImmunecells	NUDT16+Stem_Cells	ICAM2	ITGAL_ITGB2	3.26377e-07	0	ICAM2_ITGAL_ITGB2	ICAM
RPUSD3+Stem_Cells	NUDT16+Stem_Cells	ICAM2	ITGAL_ITGB2	7.78855e-09	0	ICAM2_ITGAL_ITGB2	ICAM
TRMT1+Stem_Cells	NUDT16+Stem_Cells	ICAM2	ITGAL_ITGB2	4.7352e-09	0	ICAM2_ITGAL_ITGB2	ICAM
TRMT112+Stem_Cells	NUDT16+Stem_Cells	ICAM2	ITGAL_ITGB2	7.97898e-09	0	ICAM2_ITGAL_ITGB2	ICAM
Blood_Cells	OtherImmunecells	ICAM2	ITGAL_ITGB2	1.04122e-05	0	ICAM2_ITGAL_ITGB2	ICAM
IGF2BP3+Stem_Cells	OtherImmunecells	ICAM2	ITGAL_ITGB2	9.38203e-07	0	ICAM2_ITGAL_ITGB2	ICAM
MOCS2+Stem_Cells	OtherImmunecells	ICAM2	ITGAL_ITGB2	1.14461e-06	0	ICAM2_ITGAL_ITGB2	ICAM
NSUN6+Stem_Cells	OtherImmunecells	ICAM2	ITGAL_ITGB2	3.10539e-06	0	ICAM2_ITGAL_ITGB2	ICAM
OtherImmunecells	OtherImmunecells	ICAM2	ITGAL_ITGB2	0.000214855	0	ICAM2_ITGAL_ITGB2	ICAM
RPUSD3+Stem_Cells	OtherImmunecells	ICAM2	ITGAL_ITGB2	5.12429e-06	0	ICAM2_ITGAL_ITGB2	ICAM
TRMT1+Stem_Cells	OtherImmunecells	ICAM2	ITGAL_ITGB2	3.11423e-06	0	ICAM2_ITGAL_ITGB2	ICAM
TRMT112+Stem_Cells	OtherImmunecells	ICAM2	ITGAL_ITGB2	5.24868e-06	0	ICAM2_ITGAL_ITGB2	ICAM
Blood_Cells	RBM15+Stem_Cells	ICAM2	ITGAL_ITGB2	1.87688e-08	0	ICAM2_ITGAL_ITGB2	ICAM
IGF2BP3+Stem_Cells	RBM15+Stem_Cells	ICAM2	ITGAL_ITGB2	1.69298e-09	0.02	ICAM2_ITGAL_ITGB2	ICAM
MOCS2+Stem_Cells	RBM15+Stem_Cells	ICAM2	ITGAL_ITGB2	2.06476e-09	0.01	ICAM2_ITGAL_ITGB2	ICAM
NSUN6+Stem_Cells	RBM15+Stem_Cells	ICAM2	ITGAL_ITGB2	5.60663e-09	0	ICAM2_ITGAL_ITGB2	ICAM
OtherImmunecells	RBM15+Stem_Cells	ICAM2	ITGAL_ITGB2	3.87276e-07	0	ICAM2_ITGAL_ITGB2	ICAM
RPUSD3+Stem_Cells	RBM15+Stem_Cells	ICAM2	ITGAL_ITGB2	9.24587e-09	0	ICAM2_ITGAL_ITGB2	ICAM
TRMT1+Stem_Cells	RBM15+Stem_Cells	ICAM2	ITGAL_ITGB2	5.62287e-09	0	ICAM2_ITGAL_ITGB2	ICAM
TRMT112+Stem_Cells	RBM15+Stem_Cells	ICAM2	ITGAL_ITGB2	9.4732e-09	0	ICAM2_ITGAL_ITGB2	ICAM
ALKBH5+Stem_Cells	Blood_Cells	ITGB2	ICAM2	1.29445e-08	0	ITGB2_ICAM2	ITGB2
EIF3H+Stem_Cells	Blood_Cells	ITGB2	ICAM2	4.8927e-09	0	ITGB2_ICAM2	ITGB2
IGF2BP3+Stem_Cells	Blood_Cells	ITGB2	ICAM2	6.14963e-09	0	ITGB2_ICAM2	ITGB2
MOCS2+Stem_Cells	Blood_Cells	ITGB2	ICAM2	2.98923e-08	0	ITGB2_ICAM2	ITGB2
NKcells	Blood_Cells	ITGB2	ICAM2	3.29198e-06	0	ITGB2_ICAM2	ITGB2
NSUN6+Stem_Cells	Blood_Cells	ITGB2	ICAM2	3.7026e-08	0	ITGB2_ICAM2	ITGB2
NUDT16+Stem_Cells	Blood_Cells	ITGB2	ICAM2	2.84545e-08	0	ITGB2_ICAM2	ITGB2
OtherImmunecells	Blood_Cells	ITGB2	ICAM2	2.88459e-05	0	ITGB2_ICAM2	ITGB2
PCIF1+Stem_Cells	Blood_Cells	ITGB2	ICAM2	6.42897e-08	0	ITGB2_ICAM2	ITGB2
RBM15+Stem_Cells	Blood_Cells	ITGB2	ICAM2	6.1226e-08	0	ITGB2_ICAM2	ITGB2
RPUSD3+Stem_Cells	Blood_Cells	ITGB2	ICAM2	1.55115e-07	0	ITGB2_ICAM2	ITGB2
Tcells	Blood_Cells	ITGB2	ICAM2	3.66461e-05	0	ITGB2_ICAM2	ITGB2
TRMT1+Stem_Cells	Blood_Cells	ITGB2	ICAM2	3.30058e-08	0	ITGB2_ICAM2	ITGB2
TRMT112+Stem_Cells	Blood_Cells	ITGB2	ICAM2	5.84988e-08	0	ITGB2_ICAM2	ITGB2
EIF3H+Stem_Cells	IGF2BP3+Stem_Cells	ITGB2	ICAM2	4.41136e-10	0.03	ITGB2_ICAM2	ITGB2
MOCS2+Stem_Cells	IGF2BP3+Stem_Cells	ITGB2	ICAM2	2.69413e-09	0.03	ITGB2_ICAM2	ITGB2
NKcells	IGF2BP3+Stem_Cells	ITGB2	ICAM2	2.95871e-07	0	ITGB2_ICAM2	ITGB2
NSUN6+Stem_Cells	IGF2BP3+Stem_Cells	ITGB2	ICAM2	3.33868e-09	0.03	ITGB2_ICAM2	ITGB2
NUDT16+Stem_Cells	IGF2BP3+Stem_Cells	ITGB2	ICAM2	2.56343e-09	0.02	ITGB2_ICAM2	ITGB2
OtherImmunecells	IGF2BP3+Stem_Cells	ITGB2	ICAM2	2.59193e-06	0	ITGB2_ICAM2	ITGB2
PCIF1+Stem_Cells	IGF2BP3+Stem_Cells	ITGB2	ICAM2	5.7974e-09	0.03	ITGB2_ICAM2	ITGB2
RBM15+Stem_Cells	IGF2BP3+Stem_Cells	ITGB2	ICAM2	5.51605e-09	0.02	ITGB2_ICAM2	ITGB2
RPUSD3+Stem_Cells	IGF2BP3+Stem_Cells	ITGB2	ICAM2	1.39747e-08	0.03	ITGB2_ICAM2	ITGB2
Tcells	IGF2BP3+Stem_Cells	ITGB2	ICAM2	3.29617e-06	0.02	ITGB2_ICAM2	ITGB2
TRMT1+Stem_Cells	IGF2BP3+Stem_Cells	ITGB2	ICAM2	2.97642e-09	0.04	ITGB2_ICAM2	ITGB2
ALKBH5+Stem_Cells	MOCS2+Stem_Cells	ITGB2	ICAM2	1.42414e-09	0.02	ITGB2_ICAM2	ITGB2
EIF3H+Stem_Cells	MOCS2+Stem_Cells	ITGB2	ICAM2	5.38084e-10	0.02	ITGB2_ICAM2	ITGB2
IGF2BP3+Stem_Cells	MOCS2+Stem_Cells	ITGB2	ICAM2	6.76587e-10	0.02	ITGB2_ICAM2	ITGB2
MOCS2+Stem_Cells	MOCS2+Stem_Cells	ITGB2	ICAM2	3.28661e-09	0.02	ITGB2_ICAM2	ITGB2
NKcells	MOCS2+Stem_Cells	ITGB2	ICAM2	3.61252e-07	0.02	ITGB2_ICAM2	ITGB2
NSUN6+Stem_Cells	MOCS2+Stem_Cells	ITGB2	ICAM2	4.07229e-09	0.02	ITGB2_ICAM2	ITGB2
NUDT16+Stem_Cells	MOCS2+Stem_Cells	ITGB2	ICAM2	3.12759e-09	0.02	ITGB2_ICAM2	ITGB2
OtherImmunecells	MOCS2+Stem_Cells	ITGB2	ICAM2	3.16493e-06	0.02	ITGB2_ICAM2	ITGB2
PCIF1+Stem_Cells	MOCS2+Stem_Cells	ITGB2	ICAM2	7.07115e-09	0.02	ITGB2_ICAM2	ITGB2
RBM15+Stem_Cells	MOCS2+Stem_Cells	ITGB2	ICAM2	6.72992e-09	0.02	ITGB2_ICAM2	ITGB2
RPUSD3+Stem_Cells	MOCS2+Stem_Cells	ITGB2	ICAM2	1.705e-08	0.02	ITGB2_ICAM2	ITGB2
Tcells	MOCS2+Stem_Cells	ITGB2	ICAM2	4.02358e-06	0.02	ITGB2_ICAM2	ITGB2
TRMT1+Stem_Cells	MOCS2+Stem_Cells	ITGB2	ICAM2	3.63034e-09	0.02	ITGB2_ICAM2	ITGB2
TRMT112+Stem_Cells	MOCS2+Stem_Cells	ITGB2	ICAM2	6.43461e-09	0.02	ITGB2_ICAM2	ITGB2
ALKBH5+Stem_Cells	NSUN6+Stem_Cells	ITGB2	ICAM2	3.86748e-09	0	ITGB2_ICAM2	ITGB2
EIF3H+Stem_Cells	NSUN6+Stem_Cells	ITGB2	ICAM2	1.46059e-09	0	ITGB2_ICAM2	ITGB2
IGF2BP3+Stem_Cells	NSUN6+Stem_Cells	ITGB2	ICAM2	1.83741e-09	0	ITGB2_ICAM2	ITGB2
MOCS2+Stem_Cells	NSUN6+Stem_Cells	ITGB2	ICAM2	8.91846e-09	0	ITGB2_ICAM2	ITGB2
NKcells	NSUN6+Stem_Cells	ITGB2	ICAM2	9.78047e-07	0	ITGB2_ICAM2	ITGB2
NSUN6+Stem_Cells	NSUN6+Stem_Cells	ITGB2	ICAM2	1.10548e-08	0	ITGB2_ICAM2	ITGB2
NUDT16+Stem_Cells	NSUN6+Stem_Cells	ITGB2	ICAM2	8.48396e-09	0	ITGB2_ICAM2	ITGB2
OtherImmunecells	NSUN6+Stem_Cells	ITGB2	ICAM2	8.56695e-06	0	ITGB2_ICAM2	ITGB2
PCIF1+Stem_Cells	NSUN6+Stem_Cells	ITGB2	ICAM2	1.91965e-08	0	ITGB2_ICAM2	ITGB2
RBM15+Stem_Cells	NSUN6+Stem_Cells	ITGB2	ICAM2	1.82564e-08	0	ITGB2_ICAM2	ITGB2
RPUSD3+Stem_Cells	NSUN6+Stem_Cells	ITGB2	ICAM2	4.62518e-08	0	ITGB2_ICAM2	ITGB2
Tcells	NSUN6+Stem_Cells	ITGB2	ICAM2	1.09002e-05	0	ITGB2_ICAM2	ITGB2
TRMT1+Stem_Cells	NSUN6+Stem_Cells	ITGB2	ICAM2	9.85575e-09	0	ITGB2_ICAM2	ITGB2
TRMT112+Stem_Cells	NSUN6+Stem_Cells	ITGB2	ICAM2	1.74697e-08	0	ITGB2_ICAM2	ITGB2
ALKBH5+Stem_Cells	OtherImmunecells	ITGB2	ICAM2	2.67096e-07	0	ITGB2_ICAM2	ITGB2
EIF3H+Stem_Cells	OtherImmunecells	ITGB2	ICAM2	1.00958e-07	0	ITGB2_ICAM2	ITGB2
IGF2BP3+Stem_Cells	OtherImmunecells	ITGB2	ICAM2	1.26891e-07	0	ITGB2_ICAM2	ITGB2
MOCS2+Stem_Cells	OtherImmunecells	ITGB2	ICAM2	6.16822e-07	0	ITGB2_ICAM2	ITGB2
NKcells	OtherImmunecells	ITGB2	ICAM2	6.79379e-05	0	ITGB2_ICAM2	ITGB2
NSUN6+Stem_Cells	OtherImmunecells	ITGB2	ICAM2	7.64008e-07	0	ITGB2_ICAM2	ITGB2
NUDT16+Stem_Cells	OtherImmunecells	ITGB2	ICAM2	5.87164e-07	0	ITGB2_ICAM2	ITGB2
OtherImmunecells	OtherImmunecells	ITGB2	ICAM2	0.00059531	0	ITGB2_ICAM2	ITGB2
PCIF1+Stem_Cells	OtherImmunecells	ITGB2	ICAM2	1.32657e-06	0	ITGB2_ICAM2	ITGB2
RBM15+Stem_Cells	OtherImmunecells	ITGB2	ICAM2	1.26341e-06	0	ITGB2_ICAM2	ITGB2
RPUSD3+Stem_Cells	OtherImmunecells	ITGB2	ICAM2	3.20082e-06	0	ITGB2_ICAM2	ITGB2
Tcells	OtherImmunecells	ITGB2	ICAM2	0.000756253	0	ITGB2_ICAM2	ITGB2
TRMT1+Stem_Cells	OtherImmunecells	ITGB2	ICAM2	6.8105e-07	0	ITGB2_ICAM2	ITGB2
TRMT112+Stem_Cells	OtherImmunecells	ITGB2	ICAM2	1.20708e-06	0	ITGB2_ICAM2	ITGB2
ALKBH5+Stem_Cells	RPUSD3+Stem_Cells	ITGB2	ICAM2	6.37739e-09	0	ITGB2_ICAM2	ITGB2
EIF3H+Stem_Cells	RPUSD3+Stem_Cells	ITGB2	ICAM2	2.40927e-09	0	ITGB2_ICAM2	ITGB2
IGF2BP3+Stem_Cells	RPUSD3+Stem_Cells	ITGB2	ICAM2	3.02981e-09	0	ITGB2_ICAM2	ITGB2
MOCS2+Stem_Cells	RPUSD3+Stem_Cells	ITGB2	ICAM2	1.47146e-08	0	ITGB2_ICAM2	ITGB2
NKcells	RPUSD3+Stem_Cells	ITGB2	ICAM2	1.61636e-06	0	ITGB2_ICAM2	ITGB2
NSUN6+Stem_Cells	RPUSD3+Stem_Cells	ITGB2	ICAM2	1.82341e-08	0	ITGB2_ICAM2	ITGB2
NUDT16+Stem_Cells	RPUSD3+Stem_Cells	ITGB2	ICAM2	1.40013e-08	0	ITGB2_ICAM2	ITGB2
OtherImmunecells	RPUSD3+Stem_Cells	ITGB2	ICAM2	1.41601e-05	0	ITGB2_ICAM2	ITGB2
PCIF1+Stem_Cells	RPUSD3+Stem_Cells	ITGB2	ICAM2	3.16622e-08	0	ITGB2_ICAM2	ITGB2
RBM15+Stem_Cells	RPUSD3+Stem_Cells	ITGB2	ICAM2	3.01281e-08	0	ITGB2_ICAM2	ITGB2
RPUSD3+Stem_Cells	RPUSD3+Stem_Cells	ITGB2	ICAM2	7.63284e-08	0	ITGB2_ICAM2	ITGB2
Tcells	RPUSD3+Stem_Cells	ITGB2	ICAM2	1.80059e-05	0	ITGB2_ICAM2	ITGB2
TRMT1+Stem_Cells	RPUSD3+Stem_Cells	ITGB2	ICAM2	1.62555e-08	0	ITGB2_ICAM2	ITGB2
TRMT112+Stem_Cells	RPUSD3+Stem_Cells	ITGB2	ICAM2	2.88125e-08	0	ITGB2_ICAM2	ITGB2
ALKBH5+Stem_Cells	TRMT1+Stem_Cells	ITGB2	ICAM2	3.87869e-09	0	ITGB2_ICAM2	ITGB2
EIF3H+Stem_Cells	TRMT1+Stem_Cells	ITGB2	ICAM2	1.46479e-09	0	ITGB2_ICAM2	ITGB2
IGF2BP3+Stem_Cells	TRMT1+Stem_Cells	ITGB2	ICAM2	1.84274e-09	0	ITGB2_ICAM2	ITGB2
MOCS2+Stem_Cells	TRMT1+Stem_Cells	ITGB2	ICAM2	8.94394e-09	0	ITGB2_ICAM2	ITGB2
NKcells	TRMT1+Stem_Cells	ITGB2	ICAM2	9.80717e-07	0	ITGB2_ICAM2	ITGB2
NSUN6+Stem_Cells	TRMT1+Stem_Cells	ITGB2	ICAM2	1.10867e-08	0	ITGB2_ICAM2	ITGB2
NUDT16+Stem_Cells	TRMT1+Stem_Cells	ITGB2	ICAM2	8.50803e-09	0	ITGB2_ICAM2	ITGB2
OtherImmunecells	TRMT1+Stem_Cells	ITGB2	ICAM2	8.59024e-06	0	ITGB2_ICAM2	ITGB2
PCIF1+Stem_Cells	TRMT1+Stem_Cells	ITGB2	ICAM2	1.92519e-08	0	ITGB2_ICAM2	ITGB2
RBM15+Stem_Cells	TRMT1+Stem_Cells	ITGB2	ICAM2	1.83082e-08	0	ITGB2_ICAM2	ITGB2
RPUSD3+Stem_Cells	TRMT1+Stem_Cells	ITGB2	ICAM2	4.63831e-08	0	ITGB2_ICAM2	ITGB2
Tcells	TRMT1+Stem_Cells	ITGB2	ICAM2	1.09304e-05	0	ITGB2_ICAM2	ITGB2
TRMT1+Stem_Cells	TRMT1+Stem_Cells	ITGB2	ICAM2	9.88417e-09	0	ITGB2_ICAM2	ITGB2
TRMT112+Stem_Cells	TRMT1+Stem_Cells	ITGB2	ICAM2	1.75202e-08	0	ITGB2_ICAM2	ITGB2
ALKBH5+Stem_Cells	TRMT112+Stem_Cells	ITGB2	ICAM2	6.53442e-09	0	ITGB2_ICAM2	ITGB2
EIF3H+Stem_Cells	TRMT112+Stem_Cells	ITGB2	ICAM2	2.4682e-09	0	ITGB2_ICAM2	ITGB2
IGF2BP3+Stem_Cells	TRMT112+Stem_Cells	ITGB2	ICAM2	3.10444e-09	0	ITGB2_ICAM2	ITGB2
MOCS2+Stem_Cells	TRMT112+Stem_Cells	ITGB2	ICAM2	1.50728e-08	0	ITGB2_ICAM2	ITGB2
NKcells	TRMT112+Stem_Cells	ITGB2	ICAM2	1.65436e-06	0	ITGB2_ICAM2	ITGB2
NSUN6+Stem_Cells	TRMT112+Stem_Cells	ITGB2	ICAM2	1.86806e-08	0	ITGB2_ICAM2	ITGB2
NUDT16+Stem_Cells	TRMT112+Stem_Cells	ITGB2	ICAM2	1.43403e-08	0	ITGB2_ICAM2	ITGB2
OtherImmunecells	TRMT112+Stem_Cells	ITGB2	ICAM2	1.4492e-05	0	ITGB2_ICAM2	ITGB2
PCIF1+Stem_Cells	TRMT112+Stem_Cells	ITGB2	ICAM2	3.2438e-08	0	ITGB2_ICAM2	ITGB2
RBM15+Stem_Cells	TRMT112+Stem_Cells	ITGB2	ICAM2	3.0858e-08	0	ITGB2_ICAM2	ITGB2
RPUSD3+Stem_Cells	TRMT112+Stem_Cells	ITGB2	ICAM2	7.81776e-08	0	ITGB2_ICAM2	ITGB2
Tcells	TRMT112+Stem_Cells	ITGB2	ICAM2	1.84334e-05	0	ITGB2_ICAM2	ITGB2
TRMT1+Stem_Cells	TRMT112+Stem_Cells	ITGB2	ICAM2	1.6654e-08	0	ITGB2_ICAM2	ITGB2
TRMT112+Stem_Cells	TRMT112+Stem_Cells	ITGB2	ICAM2	2.95193e-08	0	ITGB2_ICAM2	ITGB2
IGF2BP2+Stem_Cells	IGF2BP2+Stem_Cells	F11R	F11R	3.11126e-08	0	F11R_F11R	JAM
IGF2BP3+Stem_Cells	IGF2BP2+Stem_Cells	F11R	F11R	2.06823e-08	0	F11R_F11R	JAM
NUDT16+Stem_Cells	IGF2BP2+Stem_Cells	F11R	F11R	4.33715e-09	0	F11R_F11R	JAM
IGF2BP2+Stem_Cells	IGF2BP3+Stem_Cells	F11R	F11R	2.06823e-08	0	F11R_F11R	JAM
IGF2BP3+Stem_Cells	IGF2BP3+Stem_Cells	F11R	F11R	1.36041e-08	0	F11R_F11R	JAM
NUDT16+Stem_Cells	IGF2BP3+Stem_Cells	F11R	F11R	2.88787e-09	0	F11R_F11R	JAM
IGF2BP2+Stem_Cells	NUDT16+Stem_Cells	F11R	F11R	4.33715e-09	0	F11R_F11R	JAM
IGF2BP3+Stem_Cells	NUDT16+Stem_Cells	F11R	F11R	2.88787e-09	0	F11R_F11R	JAM
NUDT16+Stem_Cells	NUDT16+Stem_Cells	F11R	F11R	6.04452e-10	0	F11R_F11R	JAM
ALKBH5+Stem_Cells	ALKBH5+Stem_Cells	MPZL1	MPZL1	3.26482e-09	0	MPZL1_MPZL1	MPZ
IGF2BP3+Stem_Cells	ALKBH5+Stem_Cells	MPZL1	MPZL1	9.47724e-10	0	MPZL1_MPZL1	MPZ
MOCS2+Stem_Cells	ALKBH5+Stem_Cells	MPZL1	MPZL1	1.2758e-09	0	MPZL1_MPZL1	MPZ
ALKBH5+Stem_Cells	IGF2BP3+Stem_Cells	MPZL1	MPZL1	9.47724e-10	0	MPZL1_MPZL1	MPZ
IGF2BP3+Stem_Cells	IGF2BP3+Stem_Cells	MPZL1	MPZL1	2.75042e-10	0	MPZL1_MPZL1	MPZ
MOCS2+Stem_Cells	IGF2BP3+Stem_Cells	MPZL1	MPZL1	3.70248e-10	0	MPZL1_MPZL1	MPZ
ALKBH5+Stem_Cells	MOCS2+Stem_Cells	MPZL1	MPZL1	1.2758e-09	0	MPZL1_MPZL1	MPZ
IGF2BP3+Stem_Cells	MOCS2+Stem_Cells	MPZL1	MPZL1	3.70248e-10	0	MPZL1_MPZL1	MPZ
MOCS2+Stem_Cells	MOCS2+Stem_Cells	MPZL1	MPZL1	4.98408e-10	0	MPZL1_MPZL1	MPZ
NSUN6+Stem_Cells	IGF2BP2+Stem_Cells	SELPLG	SELL	2.29914e-08	0.01	SELPLG_SELL	SELPLG
OtherImmunecells	IGF2BP2+Stem_Cells	SELPLG	SELL	2.30039e-06	0	SELPLG_SELL	SELPLG
NSUN6+Stem_Cells	IGF2BP3+Stem_Cells	SELPLG	SELL	5.21497e-09	0	SELPLG_SELL	SELPLG
OtherImmunecells	IGF2BP3+Stem_Cells	SELPLG	SELL	5.2183e-07	0	SELPLG_SELL	SELPLG
MOCS2+Stem_Cells	METTL5+Stem_Cells	SELPLG	SELL	8.65418e-09	0.01	SELPLG_SELL	SELPLG
NSUN6+Stem_Cells	METTL5+Stem_Cells	SELPLG	SELL	4.28435e-08	0	SELPLG_SELL	SELPLG
OtherImmunecells	METTL5+Stem_Cells	SELPLG	SELL	4.29329e-06	0	SELPLG_SELL	SELPLG
MOCS2+Stem_Cells	MOCS2+Stem_Cells	SELPLG	SELL	3.57725e-09	0.02	SELPLG_SELL	SELPLG
NSUN6+Stem_Cells	MOCS2+Stem_Cells	SELPLG	SELL	1.77063e-08	0	SELPLG_SELL	SELPLG
OtherImmunecells	MOCS2+Stem_Cells	SELPLG	SELL	1.77451e-06	0	SELPLG_SELL	SELPLG
NSUN6+Stem_Cells	NSUN6+Stem_Cells	SELPLG	SELL	1.00153e-08	0	SELPLG_SELL	SELPLG
OtherImmunecells	NSUN6+Stem_Cells	SELPLG	SELL	1.00185e-06	0	SELPLG_SELL	SELPLG
NSUN6+Stem_Cells	NUDT16+Stem_Cells	SELPLG	SELL	2.23091e-09	0.02	SELPLG_SELL	SELPLG
OtherImmunecells	NUDT16+Stem_Cells	SELPLG	SELL	2.23091e-07	0	SELPLG_SELL	SELPLG
NSUN6+Stem_Cells	OtherImmunecells	SELPLG	SELL	1.90202e-06	0	SELPLG_SELL	SELPLG
OtherImmunecells	OtherImmunecells	SELPLG	SELL	0.000190296	0	SELPLG_SELL	SELPLG
NSUN6+Stem_Cells	PCIF1+Stem_Cells	SELPLG	SELL	1.81481e-08	0	SELPLG_SELL	SELPLG
OtherImmunecells	PCIF1+Stem_Cells	SELPLG	SELL	1.81536e-06	0	SELPLG_SELL	SELPLG
NSUN6+Stem_Cells	RBM15+Stem_Cells	SELPLG	SELL	5.35337e-09	0.02	SELPLG_SELL	SELPLG
OtherImmunecells	RBM15+Stem_Cells	SELPLG	SELL	5.35359e-07	0	SELPLG_SELL	SELPLG
MOCS2+Stem_Cells	RPUSD3+Stem_Cells	SELPLG	SELL	1.04084e-08	0.03	SELPLG_SELL	SELPLG
NSUN6+Stem_Cells	RPUSD3+Stem_Cells	SELPLG	SELL	5.15845e-08	0	SELPLG_SELL	SELPLG
OtherImmunecells	RPUSD3+Stem_Cells	SELPLG	SELL	5.16596e-06	0	SELPLG_SELL	SELPLG
NSUN6+Stem_Cells	TRMT1+Stem_Cells	SELPLG	SELL	9.61907e-09	0	SELPLG_SELL	SELPLG
OtherImmunecells	TRMT1+Stem_Cells	SELPLG	SELL	9.62192e-07	0	SELPLG_SELL	SELPLG
NSUN6+Stem_Cells	TRMT112+Stem_Cells	SELPLG	SELL	1.93112e-08	0.01	SELPLG_SELL	SELPLG
OtherImmunecells	TRMT112+Stem_Cells	SELPLG	SELL	1.93176e-06	0	SELPLG_SELL	SELPLG
