# Supplementary material for: RMzyme: regulations of RNA-modifying enzymes in humans
Source: Signal Transduct Target Ther. 2026 Feb 12;11:52. doi: 10.1038/s41392-025-02568-2 (PMC12895048; doi:10.1038/s41392-025-02568-2)
Supplement: Supplementary file 2 — Supplementary Tables [file 41392_2025_2568_MOESM2_ESM.zip › TableS/TableS10.xlsx]

## Sheet: Sheet1
tissue	disease	project_id	subset_id	platform	barcode	Major_celltype	Minor_celltype	NMF_cluster
adipose	diabetes	GSE129363		10x3'v2	AACTCCCGTAGGAGTC-1--GSM3711776	Bcells	B cell	NCBP2+Bcells
adipose	diabetes	GSE129363		10x3'v2	AAGACCTTCTTGCATT-1--GSM3711776	Bcells	B cell	LSM5+Bcells
adipose	diabetes	GSE129363		10x3'v2	AAGGCAGCAGTATCTG-1--GSM3711776	Bcells	B cell	NoneRMP+Bcells
adipose	diabetes	GSE129363		10x3'v2	ACGATGTTCGCCAGCA-1--GSM3711776	Bcells	B cell	MTERF4+Bcells
adipose	diabetes	GSE129363		10x3'v2	AGATTGCCAATGGTCT-1--GSM3711776	Bcells	B cell	LSM7+Bcells
adipose	diabetes	GSE129363		10x3'v2	CATCGGGAGTAGATGT-1--GSM3711776	Bcells	Plasma cell	NoneRMP+Bcells
adipose	diabetes	GSE129363		10x3'v2	TGCTACCCAGTGACAG-1--GSM3711776	Bcells	B cell	MEPCE+Bcells
adipose	diabetes	GSE129363		10x3'v2	AAACCTGGTATCAGTC-1--GSM3711757	Bcells	B cell	EIF4E+Bcells
adipose	diabetes	GSE129363		10x3'v2	CGCGTTTGTTCACGGC-1--GSM3711757	Bcells	B cell	TET2+Bcells
adipose	diabetes	GSE129363		10x3'v2	TGGGCGTTCAACGGCC-1--GSM3711757	Bcells	Plasma cell	TET2+Bcells
adipose	healthy	GSE156110		10x3'v3	AGGTCTATCTGGACTA-1--GSM4724868	Bcells	B cell	TET2+Bcells
adipose	healthy	GSE156110		10x3'v3	CTCAGAATCCCAGGAC-1--GSM4724863	Bcells	B cell	ALYREF+Bcells
adipose	healthy	GSE136229		10x3'v2	CAGCAGCTCCTCTAGC-1--GSM4042945	Bcells	B cell	NCBP2+Bcells
adipose	healthy	GSE136229		10x3'v2	CGCTGGAGTAGAAAGG-1--GSM4042946	Bcells	B cell	NoneRMP+Bcells
adipose	diabetes	GSE129363		10x3'v2	ACGTCAAAGGGCTTCC-1--GSM3711776	Endothelial_Cells	Arterial EC	NoneRMP+Endothelial_Cells
adipose	diabetes	GSE129363		10x3'v2	AAACCTGTCCAGTATG-1--GSM3711757	Endothelial_Cells	Venous EC	YTHDF2+Endothelial_Cells
adipose	diabetes	GSE129363		10x3'v2	AAAGCAAGTCAGAGGT-1--GSM3711757	Endothelial_Cells	Venous EC	NoneRMP+Endothelial_Cells
adipose	diabetes	GSE129363		10x3'v2	ACGGGCTGTACCGAGA-1--GSM3711757	Endothelial_Cells	Venous EC	WTAP+Endothelial_Cells
adipose	diabetes	GSE129363		10x3'v2	GACTGCGAGTTAAGTG-1--GSM3711757	Endothelial_Cells	Arterial EC	WTAP+Endothelial_Cells
adipose	healthy	GSE156110		10x3'v3	ACGGGTCCAGGCCTGT-1--GSM4724867	Endothelial_Cells	Arterial EC	NoneRMP+Endothelial_Cells
adipose	healthy	GSE156110		10x3'v3	ATTATCCAGAGAGTTT-1--GSM4724867	Endothelial_Cells	Venous EC	NoneRMP+Endothelial_Cells
adipose	diabetes	GSE129363		10x3'v2	AAACGGGTCCCATTAT-1--GSM3711776	Fibroblasts	CFD fibroblast	RBMX+Fibroblasts
adipose	diabetes	GSE129363		10x3'v2	AAAGCAAGTTACAGAA-1--GSM3711776	Fibroblasts	CFD fibroblast	URM1+Fibroblasts
adipose	diabetes	GSE129363		10x3'v2	AAGACCTTCTCGAGTA-1--GSM3711776	Fibroblasts	CFD fibroblast	SAFB2+Fibroblasts
adipose	diabetes	GSE129363		10x3'v2	AAGCCGCGTCTAGGTT-1--GSM3711776	Fibroblasts	CFD fibroblast	YBX1+Fibroblasts
adipose	diabetes	GSE129363		10x3'v2	ACAGCTAAGGGTCTCC-1--GSM3711776	Fibroblasts	CFD fibroblast	NoneRMP+Fibroblasts
adipose	diabetes	GSE129363		10x3'v2	ACGGGTCGTAGCGTGA-1--GSM3711776	Fibroblasts	CFD fibroblast	SAFB+Fibroblasts
adipose	diabetes	GSE129363		10x3'v2	AGAGTGGGTAAACGCG-1--GSM3711776	Fibroblasts	CFD fibroblast	ALKBH7+Fibroblasts
adipose	diabetes	GSE129363		10x3'v2	CGTTAGAGTTTAGGAA-1--GSM3711776	Fibroblasts	CFD fibroblast	IGF2BP2+Fibroblasts
adipose	diabetes	GSE129363		10x3'v2	CTGTTTAGTAGCGCTC-1--GSM3711776	Fibroblasts	CFD fibroblast	DIMT1+Fibroblasts
adipose	diabetes	GSE129363		10x3'v2	GTAACTGGTGAGGGAG-1--GSM3711776	Fibroblasts	CFD fibroblast	NXF1+Fibroblasts
adipose	diabetes	GSE129363		10x3'v2	ATCATCTAGTTCGCAT-1--GSM3711786	Fibroblasts	Adipose ITLN1 fibroblast	YBX1+Fibroblasts
adipose	diabetes	GSE129363		10x3'v2	AAAGATGAGTACTTGC-1--GSM3711757	Fibroblasts	CFD fibroblast	ELAVL1+Fibroblasts
adipose	diabetes	GSE129363		10x3'v2	AACACGTAGCTTCGCG-1--GSM3711777	Fibroblasts	CFD fibroblast	EIF3B+Fibroblasts
adipose	diabetes	GSE129363		10x3'v2	AAGGCAGCAGTCACTA-1--GSM3711777	Fibroblasts	CFD fibroblast	GAR1+Fibroblasts
adipose	diabetes	GSE129363		10x3'v2	AAACCTGAGAAAGTGG-1--GSM3711760	Fibroblasts	Adipose ITLN1 fibroblast	ALKBH7+Fibroblasts
adipose	diabetes	GSE129363		10x3'v2	AACTGGTAGCTCAACT-1--GSM3711760	Fibroblasts	Adipose ITLN1 fibroblast	NXF1+Fibroblasts
adipose	diabetes	GSE129363		10x3'v2	ATCCACCCAGTTAACC-1--GSM3711760	Fibroblasts	Adipose ITLN1 fibroblast	IGF2BP2+Fibroblasts
adipose	diabetes	GSE129363		10x3'v2	GACAGAGTCCTCATTA-1--GSM3711760	Fibroblasts	Adipose ITLN1 fibroblast	RBMX+Fibroblasts
adipose	diabetes	GSE129363		10x3'v2	TGACTTTAGAGGTTAT-1--GSM3711760	Fibroblasts	Adipose ITLN1 fibroblast	GAR1+Fibroblasts
adipose	diabetes	GSE129363		10x3'v2	AGGTCCGCAACACCTA-1--GSM3711787	Fibroblasts	Adipose ITLN1 fibroblast	SAFB2+Fibroblasts
adipose	diabetes	GSE129363		10x3'v2	CGTCAGGGTAACGTTC-1--GSM3711787	Fibroblasts	Adipose ITLN1 fibroblast	NoneRMP+Fibroblasts
adipose	diabetes	GSE129363		10x3'v2	AAAGTAGAGACTAGAT-1--GSM3711788	Fibroblasts	Adipose ITLN1 fibroblast	URM1+Fibroblasts
adipose	diabetes	GSE129363		10x3'v2	CAACCTCTCCCAGGTG-1--GSM3711788	Fibroblasts	Adipose ITLN1 fibroblast	EIF3B+Fibroblasts
adipose	healthy	GSE156110		10x3'v3	AGCGATTTCAGGACGA-1--GSM4724868	Fibroblasts	CFD fibroblast	URM1+Fibroblasts
adipose	healthy	GSE156110		10x3'v3	AGCTCAATCGGCATCG-1--GSM4724868	Fibroblasts	CFD fibroblast	ADARB1+Fibroblasts
adipose	healthy	GSE156110		10x3'v3	CATTGCCAGTAGCTCT-1--GSM4724867	Fibroblasts	Adipose ITLN1 fibroblast	NXF1+Fibroblasts
adipose	healthy	GSE156110		10x3'v3	CGTCAAAAGATTAGTG-1--GSM4724867	Fibroblasts	Adipose ITLN1 fibroblast	ELAVL1+Fibroblasts
adipose	healthy	GSE156110		10x3'v3	TTCCTCTAGAGCAGAA-1--GSM4724867	Fibroblasts	CFD fibroblast	NoneRMP+Fibroblasts
adipose	healthy	GSE156110		10x3'v3	ATCACAGCATGATAGA-1--GSM4724866	Fibroblasts	CFD fibroblast	NXF1+Fibroblasts
adipose	healthy	GSE156110		10x3'v3	GGGATCCTCTAAGAAG-1--GSM4724863	Fibroblasts	CFD fibroblast	ELAVL1+Fibroblasts
adipose	healthy	GSE136229		10x3'v2	AAACCTGAGTTGTAGA-1--GSM4042945	Fibroblasts	Adipose ITLN1 fibroblast	NXF1+Fibroblasts
adipose	healthy	GSE136229		10x3'v2	AAAGCAATCACTGGGC-1--GSM4042945	Fibroblasts	CFD fibroblast	SAFB2+Fibroblasts
adipose	healthy	GSE136229		10x3'v2	AAAGTAGTCTACTTAC-1--GSM4042945	Fibroblasts	CFD fibroblast	SAFB+Fibroblasts
adipose	healthy	GSE136229		10x3'v2	AAATGCCGTTCACCTC-1--GSM4042945	Fibroblasts	Adipose ITLN1 fibroblast	ALKBH7+Fibroblasts
adipose	healthy	GSE136229		10x3'v2	AACACGTCAGTCAGCC-1--GSM4042945	Fibroblasts	Adipose ITLN1 fibroblast	GAR1+Fibroblasts
adipose	healthy	GSE136229		10x3'v2	AGAGCTTTCGAGCCCA-1--GSM4042945	Fibroblasts	Adipose ITLN1 fibroblast	YBX1+Fibroblasts
adipose	healthy	GSE136229		10x3'v2	AGCAGCCTCTGCGGCA-1--GSM4042945	Fibroblasts	Adipose ITLN1 fibroblast	SAFB2+Fibroblasts
adipose	healthy	GSE136229		10x3'v2	AGGCCGTTCGTTGACA-1--GSM4042945	Fibroblasts	CFD fibroblast	URM1+Fibroblasts
adipose	healthy	GSE136229		10x3'v2	AGGTCCGTCAGGATCT-1--GSM4042945	Fibroblasts	CFD fibroblast	NXF1+Fibroblasts
adipose	healthy	GSE136229		10x3'v2	ATCTACTAGAGGACGG-1--GSM4042945	Fibroblasts	CFD fibroblast	DIMT1+Fibroblasts
adipose	healthy	GSE136229		10x3'v2	CACATAGGTTTGCATG-1--GSM4042945	Fibroblasts	Adipose ITLN1 fibroblast	NoneRMP+Fibroblasts
adipose	healthy	GSE136229		10x3'v2	CATCGAATCCAAGCCG-1--GSM4042945	Fibroblasts	CFD fibroblast	YBX1+Fibroblasts
adipose	healthy	GSE136229		10x3'v2	CGATGTATCCTATTCA-1--GSM4042945	Fibroblasts	Adipose ITLN1 fibroblast	RBMX+Fibroblasts
adipose	healthy	GSE136229		10x3'v2	CTAAGACGTACTTGAC-1--GSM4042945	Fibroblasts	CFD fibroblast	EIF3B+Fibroblasts
adipose	healthy	GSE136229		10x3'v2	CTCCTAGTCAATACCG-1--GSM4042945	Fibroblasts	CFD fibroblast	GAR1+Fibroblasts
adipose	healthy	GSE136229		10x3'v2	GGCAATTAGGAATTAC-1--GSM4042945	Fibroblasts	CFD fibroblast	RBMX+Fibroblasts
adipose	healthy	GSE136229		10x3'v2	TATGCCCCAATTCCTT-1--GSM4042945	Fibroblasts	Adipose ITLN1 fibroblast	ELAVL1+Fibroblasts
adipose	healthy	GSE136229		10x3'v2	TCGCGTTAGGGATGGG-1--GSM4042945	Fibroblasts	Adipose ITLN1 fibroblast	URM1+Fibroblasts
adipose	healthy	GSE136229		10x3'v2	CATGCCTAGTGAAGTT-1--GSM4042946	Fibroblasts	CFD fibroblast	NoneRMP+Fibroblasts
adipose	diabetes	GSE129363		10x3'v2	CGCCAAGTCTCTGTCG-1--GSM3711776	Macrophages	Macrophage	NoneRMP+Macrophages
adipose	diabetes	GSE129363		10x3'v2	AAGCCGCCATGTTCCC-1--GSM3711786	Macrophages	Macrophage	TET2+Macrophages
adipose	diabetes	GSE129363		10x3'v2	ACGGCCACAGGTGCCT-1--GSM3711786	Macrophages	Macrophage	WTAP+Macrophages
adipose	diabetes	GSE129363		10x3'v2	ATCATGGAGTACACCT-1--GSM3711786	Macrophages	Macrophage	TUT7+Macrophages
adipose	diabetes	GSE129363		10x3'v2	AAAGATGCAATACGCT-1--GSM3711757	Macrophages	Macrophage	NHP2+Macrophages
adipose	diabetes	GSE129363		10x3'v2	AACTGGTGTGTGAATA-1--GSM3711757	Macrophages	Macrophage	NOP10+Macrophages
adipose	diabetes	GSE129363		10x3'v2	ACCTTTAGTCTTCGTC-1--GSM3711757	Macrophages	Macrophage	YBX1+Macrophages
adipose	diabetes	GSE129363		10x3'v2	ACGTCAAAGATATACG-1--GSM3711757	Macrophages	Macrophage	TRMT1+Macrophages
adipose	diabetes	GSE129363		10x3'v2	AGCAGCCCACAACGTT-1--GSM3711777	Macrophages	Macrophage	SAFB2+Macrophages
adipose	diabetes	GSE129363		10x3'v2	AACTTTCCATCTCGCT-1--GSM3711759	Macrophages	Macrophage	TUT4+Macrophages
adipose	healthy	GSE156110		10x3'v3	AAAGAACTCAATGCAC-1--GSM4724868	Macrophages	Macrophage	TET2+Macrophages
adipose	healthy	GSE156110		10x3'v3	AAAGGGCCAAGTGGAC-1--GSM4724868	Macrophages	Macrophage	TRMT1+Macrophages
adipose	healthy	GSE156110		10x3'v3	AAAGTCCGTATCCCTC-1--GSM4724868	Macrophages	Macrophage	TUT7+Macrophages
adipose	healthy	GSE156110		10x3'v3	AACAACCCAGCGGTCT-1--GSM4724868	Macrophages	Macrophage	SAFB2+Macrophages
adipose	healthy	GSE156110		10x3'v3	AACGGGAAGATTCGCT-1--GSM4724868	Macrophages	Macrophage	TUT4+Macrophages
adipose	healthy	GSE156110		10x3'v3	AAGGAATTCGTGCACG-1--GSM4724868	Macrophages	Macrophage	NHP2+Macrophages
adipose	healthy	GSE156110		10x3'v3	ACGATCACAATTCTTC-1--GSM4724868	Macrophages	Macrophage	YBX1+Macrophages
adipose	healthy	GSE156110		10x3'v3	ACGTACATCCTCACTG-1--GSM4724868	Macrophages	Macrophage	WTAP+Macrophages
adipose	healthy	GSE156110		10x3'v3	CAGCCAGCATATGCGT-1--GSM4724868	Macrophages	Macrophage	NOP10+Macrophages
adipose	healthy	GSE156110		10x3'v3	CGTAAGTGTGGAACAC-1--GSM4724868	Macrophages	Macrophage	TET3+Macrophages
adipose	healthy	GSE156110		10x3'v3	TCAGTGATCAAGTGGG-1--GSM4724868	Macrophages	Macrophage	NoneRMP+Macrophages
adipose	healthy	GSE136229		10x3'v2	ATCCGAAAGAGTAAGG-1--GSM4042945	Macrophages	Macrophage	NoneRMP+Macrophages
adipose	healthy	GSE136229		10x3'v2	TACTCGCTCATGTAGC-1--GSM4042946	Macrophages	Macrophage	NHP2+Macrophages
adipose	diabetes	GSE129363		10x3'v2	AACTCAGGTCCGAACC-1--GSM3711776	NKcells	CD16 NK	NoneRMP+NKcells
adipose	diabetes	GSE129363		10x3'v2	AACTGGTCACATCCAA-1--GSM3711776	NKcells	CD16 NK	LSM2+NKcells
adipose	diabetes	GSE129363		10x3'v2	ACAGCCGGTCAATACC-1--GSM3711776	NKcells	GZMK NK	YTHDC1+NKcells
adipose	diabetes	GSE129363		10x3'v2	ACTTGTTTCGGCGCTA-1--GSM3711776	NKcells	CD16 NK	EIF3H+NKcells
adipose	diabetes	GSE129363		10x3'v2	AGTGAGGCAGTAGAGC-1--GSM3711776	NKcells	GZMK NK	ALKBH7+NKcells
adipose	diabetes	GSE129363		10x3'v2	CAGTAACAGGGAAACA-1--GSM3711776	NKcells	GZMK NK	NoneRMP+NKcells
adipose	diabetes	GSE129363		10x3'v2	TGGACGCGTTCAGGCC-1--GSM3711776	NKcells	CD16 NK	MEPCE+NKcells
adipose	diabetes	GSE129363		10x3'v2	AAACGGGTCAATCACG-1--GSM3711786	NKcells	CD16 NK	HNRNPA2B1+NKcells
adipose	diabetes	GSE129363		10x3'v2	AAGGCAGTCAAGATCC-1--GSM3711786	NKcells	CD16 NK	ALKBH7+NKcells
adipose	diabetes	GSE129363		10x3'v2	ACAGCTACAAACAACA-1--GSM3711786	NKcells	GZMK NK	LSM2+NKcells
adipose	diabetes	GSE129363		10x3'v2	CGCCAAGCATGCGCAC-1--GSM3711786	NKcells	GZMK NK	HNRNPA2B1+NKcells
adipose	diabetes	GSE129363		10x3'v2	CGGACACAGACTACAA-1--GSM3711786	NKcells	GZMK NK	EIF3H+NKcells
adipose	diabetes	GSE129363		10x3'v2	CGGACGTAGGCTAGAC-1--GSM3711786	NKcells	GZMK NK	MEPCE+NKcells
adipose	diabetes	GSE129363		10x3'v2	AAATGCCAGTCCATAC-1--GSM3711757	NKcells	GZMK NK	YBX1+NKcells
adipose	diabetes	GSE129363		10x3'v2	AAATGCCTCTCCAACC-1--GSM3711757	NKcells	CD16 NK	YBX1+NKcells
adipose	healthy	GSE136229		10x3'v2	GGCTCGACAAGGACTG-1--GSM4042945	NKcells	GZMK NK	YTHDC1+NKcells
adipose	healthy	GSE136229		10x3'v2	TAGACCAGTGTTTGGT-1--GSM4042945	NKcells	GZMK NK	YBX1+NKcells
adipose	diabetes	GSE129363		10x3'v2	AGCGTATGTCAGGACA-1--GSM3711776	OtherImmunecells	SLAMF1+XCL- ILC	SAFB2+OtherImmunecells
adipose	diabetes	GSE129363		10x3'v2	AGTAGTCTCTCCAACC-1--GSM3711776	OtherImmunecells	CD14 monocyte	NUDT16+OtherImmunecells
adipose	diabetes	GSE129363		10x3'v2	ATCATGGAGATGGGTC-1--GSM3711776	OtherImmunecells	CD16 monocyte	LSM6+OtherImmunecells
adipose	diabetes	GSE129363		10x3'v2	CAAGTTGCAGTCGATT-1--GSM3711776	OtherImmunecells	cDC2	NoneRMP+OtherImmunecells
adipose	diabetes	GSE129363		10x3'v2	GATTCAGTCAAGCCTA-1--GSM3711776	OtherImmunecells	SLAMF1-XCL+ ILC	SAFB2+OtherImmunecells
adipose	diabetes	GSE129363		10x3'v2	GGCTCGAGTCTAGCCG-1--GSM3711776	OtherImmunecells	cDC2	SAFB2+OtherImmunecells
adipose	diabetes	GSE129363		10x3'v2	AAATGCCGTGCTCTTC-1--GSM3711786	OtherImmunecells	CD14 monocyte	NoneRMP+OtherImmunecells
adipose	diabetes	GSE129363		10x3'v2	AATCCAGCATAACCTG-1--GSM3711786	OtherImmunecells	Proliferation immune cell	SAFB2+OtherImmunecells
adipose	diabetes	GSE129363		10x3'v2	AGAATAGAGAGCTGCA-1--GSM3711786	OtherImmunecells	Proliferation immune cell	NOP56+OtherImmunecells
adipose	diabetes	GSE129363		10x3'v2	AGTTGGTAGGAGCGAG-1--GSM3711786	OtherImmunecells	CD14 monocyte	TRMT112+OtherImmunecells
adipose	diabetes	GSE129363		10x3'v2	CATCAGACACTTACGA-1--GSM3711786	OtherImmunecells	mregDC	SAFB2+OtherImmunecells
adipose	diabetes	GSE129363		10x3'v2	CCTCTGATCCTTAATC-1--GSM3711786	OtherImmunecells	SLAMF1+XCL- ILC	TRMT112+OtherImmunecells
adipose	diabetes	GSE129363		10x3'v2	CCTTTCTAGGACAGAA-1--GSM3711786	OtherImmunecells	pDC	RNMT+OtherImmunecells
adipose	diabetes	GSE129363		10x3'v2	GTCACAAAGCACAGGT-1--GSM3711786	OtherImmunecells	CD14 monocyte	SAFB2+OtherImmunecells
adipose	diabetes	GSE129363		10x3'v2	AAACGGGGTTCTGTTT-1--GSM3711757	OtherImmunecells	Proliferation immune cell	LSM4+OtherImmunecells
adipose	diabetes	GSE129363		10x3'v2	AAAGCAACAAGCTGTT-1--GSM3711757	OtherImmunecells	CD14 monocyte	TET2+OtherImmunecells
adipose	diabetes	GSE129363		10x3'v2	AAAGCAACACGGTGTC-1--GSM3711757	OtherImmunecells	cDC2	FBL+OtherImmunecells
adipose	diabetes	GSE129363		10x3'v2	AAAGTAGCACCGGAAA-1--GSM3711757	OtherImmunecells	cDC1	NoneRMP+OtherImmunecells
adipose	diabetes	GSE129363		10x3'v2	AACTGGTAGAAAGTGG-1--GSM3711757	OtherImmunecells	CD16 monocyte	YTHDF3+OtherImmunecells
adipose	diabetes	GSE129363		10x3'v2	AAGACCTAGGGTCGAT-1--GSM3711757	OtherImmunecells	CD14 monocyte	WTAP+OtherImmunecells
adipose	diabetes	GSE129363		10x3'v2	ACAGCCGTCGGCGCTA-1--GSM3711757	OtherImmunecells	cDC2	TUT7+OtherImmunecells
adipose	diabetes	GSE129363		10x3'v2	ACAGCTAGTCCGACGT-1--GSM3711757	OtherImmunecells	mregDC	WTAP+OtherImmunecells
adipose	diabetes	GSE129363		10x3'v2	ACCAGTATCACGAAGG-1--GSM3711757	OtherImmunecells	cDC2	LSM4+OtherImmunecells
adipose	diabetes	GSE129363		10x3'v2	ACGGAGATCGTAGATC-1--GSM3711757	OtherImmunecells	mregDC	NoneRMP+OtherImmunecells
adipose	diabetes	GSE129363		10x3'v2	ACGTCAAGTAGCGTAG-1--GSM3711757	OtherImmunecells	pDC	TRMT112+OtherImmunecells
adipose	diabetes	GSE129363		10x3'v2	ACTTACTGTCGCTTTC-1--GSM3711757	OtherImmunecells	cDC2	TRMT112+OtherImmunecells
adipose	diabetes	GSE129363		10x3'v2	AGCCTAAAGCTAGCCC-1--GSM3711757	OtherImmunecells	pDC	SAFB2+OtherImmunecells
adipose	diabetes	GSE129363		10x3'v2	ATCCACCCAGTCCTTC-1--GSM3711757	OtherImmunecells	CD14 monocyte	FBL+OtherImmunecells
adipose	diabetes	GSE129363		10x3'v2	ATCTGCCAGCGCCTCA-1--GSM3711757	OtherImmunecells	CD16 monocyte	FBL+OtherImmunecells
adipose	diabetes	GSE129363		10x3'v2	ATCTGCCGTGCACCAC-1--GSM3711757	OtherImmunecells	cDC2	WTAP+OtherImmunecells
adipose	diabetes	GSE129363		10x3'v2	CAACCTCGTACCGAGA-1--GSM3711757	OtherImmunecells	cDC1	TRMT112+OtherImmunecells
adipose	diabetes	GSE129363		10x3'v2	CCATGTCCAATGAAAC-1--GSM3711757	OtherImmunecells	cDC2	RNMT+OtherImmunecells
adipose	diabetes	GSE129363		10x3'v2	CGTAGCGCAATCAGAA-1--GSM3711757	OtherImmunecells	CD16 monocyte	NoneRMP+OtherImmunecells
adipose	diabetes	GSE129363		10x3'v2	GACAGAGAGTTGTAGA-1--GSM3711757	OtherImmunecells	CD14 monocyte	TUT7+OtherImmunecells
adipose	diabetes	GSE129363		10x3'v2	GATCTAGCACCCATTC-1--GSM3711757	OtherImmunecells	mregDC	TRMT112+OtherImmunecells
adipose	diabetes	GSE129363		10x3'v2	GCACATATCTTCGAGA-1--GSM3711757	OtherImmunecells	CD16 monocyte	RNMT+OtherImmunecells
adipose	diabetes	GSE129363		10x3'v2	GCGGGTTGTAGAAGGA-1--GSM3711757	OtherImmunecells	SLAMF1+XCL- ILC	NoneRMP+OtherImmunecells
adipose	diabetes	GSE129363		10x3'v2	GCTGCGAAGCCCTAAT-1--GSM3711757	OtherImmunecells	CD14 monocyte	YBX1+OtherImmunecells
adipose	diabetes	GSE129363		10x3'v2	GTTCTCGAGTCCATAC-1--GSM3711757	OtherImmunecells	cDC2	YBX1+OtherImmunecells
adipose	diabetes	GSE129363		10x3'v2	TAGCCGGTCAACTCTT-1--GSM3711757	OtherImmunecells	pDC	LSM4+OtherImmunecells
adipose	diabetes	GSE129363		10x3'v2	AGTGTCAGTCTGCAAT-1--GSM3711759	OtherImmunecells	CD14 monocyte	LSM4+OtherImmunecells
adipose	diabetes	GSE129363		10x3'v2	ATCCGAACAAGCGTAG-1--GSM3711758	OtherImmunecells	cDC1	FBL+OtherImmunecells
adipose	diabetes	GSE129363		10x3'v2	CCGTGGACATCGGAAG-1--GSM3711758	OtherImmunecells	cDC1	LSM4+OtherImmunecells
adipose	diabetes	GSE129363		10x3'v2	CCTATTAGTACCGCTG-1--GSM3711758	OtherImmunecells	CD16 monocyte	WTAP+OtherImmunecells
adipose	diabetes	GSE129363		10x3'v2	GCGGGTTGTTCACCTC-1--GSM3711758	OtherImmunecells	pDC	FBL+OtherImmunecells
adipose	diabetes	GSE129363		10x3'v2	TCCCGATCAATGACCT-1--GSM3711758	OtherImmunecells	CD16 monocyte	TRMT112+OtherImmunecells
adipose	diabetes	GSE129363		10x3'v2	TGATTTCTCCCATTAT-1--GSM3711758	OtherImmunecells	Proliferation immune cell	NoneRMP+OtherImmunecells
adipose	diabetes	GSE129363		10x3'v2	AGAGTGGGTCCAGTAT-1--GSM3711760	OtherImmunecells	Proliferation immune cell	RNMT+OtherImmunecells
adipose	diabetes	GSE129363		10x3'v2	CACACAATCCTCCTAG-1--GSM3711760	OtherImmunecells	CD14 monocyte	YTHDF3+OtherImmunecells
adipose	diabetes	GSE129363		10x3'v2	CCGTGGACAAATACAG-1--GSM3711760	OtherImmunecells	CD14 monocyte	LSM6+OtherImmunecells
adipose	diabetes	GSE129363		10x3'v2	CGGAGTCAGATGAGAG-1--GSM3711760	OtherImmunecells	Proliferation immune cell	TRMT112+OtherImmunecells
adipose	diabetes	GSE129363		10x3'v2	CTCTACGAGGACAGCT-1--GSM3711760	OtherImmunecells	mregDC	FBL+OtherImmunecells
adipose	diabetes	GSE129363		10x3'v2	GGACAAGTCGTAGATC-1--GSM3711760	OtherImmunecells	pDC	NoneRMP+OtherImmunecells
adipose	diabetes	GSE129363		10x3'v2	GGCGACTTCGCCAAAT-1--GSM3711760	OtherImmunecells	Proliferation immune cell	FBL+OtherImmunecells
adipose	diabetes	GSE129363		10x3'v2	GTTCTCGCATCGACGC-1--GSM3711760	OtherImmunecells	cDC2	NOP56+OtherImmunecells
adipose	diabetes	GSE129363		10x3'v2	TATTACCAGAAGGTTT-1--GSM3711760	OtherImmunecells	SLAMF1-XCL+ ILC	TRMT112+OtherImmunecells
adipose	healthy	GSE129363		10x3'v2	CGAACATCAACGCACC-1--GSM3711773	OtherImmunecells	CD16 monocyte	NUDT16+OtherImmunecells
adipose	healthy	GSE129363		10x3'v2	CGCTATCAGCGATTCT-1--GSM3711773	OtherImmunecells	CD16 monocyte	SAFB2+OtherImmunecells
adipose	healthy	GSE129363		10x3'v2	CTTAACTGTCTCTTAT-1--GSM3711773	OtherImmunecells	cDC1	SAFB2+OtherImmunecells
adipose	healthy	GSE129363		10x3'v2	GACAGAGTCTCCGGTT-1--GSM3711773	OtherImmunecells	SLAMF1-XCL+ ILC	NOP56+OtherImmunecells
adipose	healthy	GSE129363		10x3'v2	TCATTACCATTAGCCA-1--GSM3711773	OtherImmunecells	SLAMF1-XCL+ ILC	FBL+OtherImmunecells
adipose	healthy	GSE129363		10x3'v2	ACTGATGTCCACTCCA-1--GSM3711781	OtherImmunecells	Proliferation immune cell	WTAP+OtherImmunecells
adipose	healthy	GSE129363		10x3'v2	CCATTCGAGGACCACA-1--GSM3711781	OtherImmunecells	SLAMF1-XCL+ ILC	NoneRMP+OtherImmunecells
adipose	healthy	GSE136229		10x3'v2	AAACCTGGTGCATCTA-1--GSM4042945	OtherImmunecells	cDC2	YBX1+OtherImmunecells
adipose	healthy	GSE136229		10x3'v2	AACACGTCAATCACAC-1--GSM4042945	OtherImmunecells	CD14 monocyte	YBX1+OtherImmunecells
adipose	healthy	GSE136229		10x3'v2	AACTCAGCAGGTCGTC-1--GSM4042945	OtherImmunecells	cDC2	NoneRMP+OtherImmunecells
adipose	healthy	GSE136229		10x3'v2	ACGCCAGAGAGTAAGG-1--GSM4042945	OtherImmunecells	Proliferation immune cell	FBL+OtherImmunecells
adipose	healthy	GSE136229		10x3'v2	AGTCTTTGTCAAACTC-1--GSM4042945	OtherImmunecells	Proliferation immune cell	YBX1+OtherImmunecells
adipose	healthy	GSE136229		10x3'v2	CACCTTGTCCAGAGGA-1--GSM4042945	OtherImmunecells	cDC1	NoneRMP+OtherImmunecells
adipose	healthy	GSE136229		10x3'v2	CCTTCCCTCATCATTC-1--GSM4042945	OtherImmunecells	SLAMF1+XCL- ILC	SAFB2+OtherImmunecells
adipose	healthy	GSE136229		10x3'v2	GATCTAGTCAGTGTTG-1--GSM4042945	OtherImmunecells	cDC2	FBL+OtherImmunecells
adipose	healthy	GSE136229		10x3'v2	AACTTTCAGTATTGGA-1--GSM4042946	OtherImmunecells	CD14 monocyte	TRMT112+OtherImmunecells
adipose	diabetes	GSE129363		10x3'v2	AAAGATGAGGGTATCG-1--GSM3711776	OtherMesenchymals	Adipocyte	NHP2+OtherMesenchymals
adipose	diabetes	GSE129363		10x3'v2	ATGTGTGCAACCGCCA-1--GSM3711776	OtherMesenchymals	Adipocyte	NoneRMP+OtherMesenchymals
adipose	diabetes	GSE129363		10x3'v2	CAAGAAAAGTGAAGAG-1--GSM3711776	OtherMesenchymals	Pericyte	ALKBH5+OtherMesenchymals
adipose	diabetes	GSE129363		10x3'v2	CGTTAGACAATGAATG-1--GSM3711776	OtherMesenchymals	Adipocyte	WTAP+OtherMesenchymals
adipose	diabetes	GSE129363		10x3'v2	GCAATCACAAGGTGTG-1--GSM3711776	OtherMesenchymals	Smooth muscle cell	NoneRMP+OtherMesenchymals
adipose	diabetes	GSE129363		10x3'v2	ACCAGTACACAGGCCT-1--GSM3711757	OtherMesenchymals	Pericyte	WTAP+OtherMesenchymals
adipose	diabetes	GSE129363		10x3'v2	AGCGTATCAAATTGCC-1--GSM3711757	OtherMesenchymals	Smooth muscle cell	WTAP+OtherMesenchymals
adipose	diabetes	GSE129363		10x3'v2	AGCTTGAAGGACCACA-1--GSM3711757	OtherMesenchymals	Adipocyte	TRMT112+OtherMesenchymals
adipose	diabetes	GSE129363		10x3'v2	CATATTCTCGCCAAAT-1--GSM3711757	OtherMesenchymals	Adipocyte	NOP56+OtherMesenchymals
adipose	diabetes	GSE129363		10x3'v2	GGCGTGTCACGGCTAC-1--GSM3711757	OtherMesenchymals	Smooth muscle cell	ALKBH5+OtherMesenchymals
adipose	diabetes	GSE129363		10x3'v2	TACTCGCGTTCTCATT-1--GSM3711758	OtherMesenchymals	Pericyte	NoneRMP+OtherMesenchymals
adipose	diabetes	GSE129363		10x3'v2	AAGGAGCGTTAGATGA-1--GSM3711788	OtherMesenchymals	Pericyte	NHP2+OtherMesenchymals
adipose	diabetes	GSE129363		10x3'v2	CAACCTCAGATCTGAA-1--GSM3711788	OtherMesenchymals	Smooth muscle cell	NHP2+OtherMesenchymals
adipose	healthy	GSE156110		10x3'v3	AATGGCTAGCGAATGC-1--GSM4724868	OtherMesenchymals	Smooth muscle cell	NoneRMP+OtherMesenchymals
adipose	healthy	GSE156110		10x3'v3	AGGATCTCAGGACATG-1--GSM4724868	OtherMesenchymals	Adipocyte	TUT4+OtherMesenchymals
adipose	healthy	GSE156110		10x3'v3	TGGATGTTCTGCGGGT-1--GSM4724868	OtherMesenchymals	Pericyte	ALKBH5+OtherMesenchymals
adipose	healthy	GSE156110		10x3'v3	GATTGGTAGCTAGAAT-1--GSM4724867	OtherMesenchymals	Adipocyte	NoneRMP+OtherMesenchymals
adipose	healthy	GSE156110		10x3'v3	GCGTGCAGTGGCTACC-1--GSM4724867	OtherMesenchymals	Smooth muscle cell	TUT4+OtherMesenchymals
adipose	healthy	GSE156110		10x3'v3	TACGGGCGTTTGGAAA-1--GSM4724865	OtherMesenchymals	Adipocyte	TRMT112+OtherMesenchymals
adipose	healthy	GSE156110		10x3'v3	AAAGAACTCATTATCC-1--GSM4724863	OtherMesenchymals	Adipocyte	NOP56+OtherMesenchymals
adipose	healthy	GSE136229		10x3'v2	AACGTTGGTTCGCTAA-1--GSM4042945	OtherMesenchymals	Pericyte	ALKBH5+OtherMesenchymals
adipose	healthy	GSE136229		10x3'v2	AACGTTGTCCGTTGCT-1--GSM4042945	OtherMesenchymals	Smooth muscle cell	ALKBH5+OtherMesenchymals
adipose	healthy	GSE136229		10x3'v2	ACACCAACAGGATTGG-1--GSM4042945	OtherMesenchymals	Adipocyte	NOP56+OtherMesenchymals
adipose	healthy	GSE136229		10x3'v2	CGCCAAGCAATAGAGT-1--GSM4042945	OtherMesenchymals	Adipocyte	ALKBH5+OtherMesenchymals
adipose	healthy	GSE136229		10x3'v2	CTGAAGTTCCAGTAGT-1--GSM4042945	OtherMesenchymals	Adipocyte	NoneRMP+OtherMesenchymals
adipose	healthy	GSE136229		10x3'v2	AGGCCGTAGGTGATTA-1--GSM4042946	OtherMesenchymals	Adipocyte	TRMT112+OtherMesenchymals
adipose	diabetes	GSE129363		10x3'v2	AAACGGGAGTGTTAGA-1--GSM3711776	Tcells	GZMK CD8 T	NoneRMP+Tcells
adipose	diabetes	GSE129363		10x3'v2	AAATGCCCATTGGTAC-1--GSM3711776	Tcells	GZMK cytotoxic CD4 T	NoneRMP+Tcells
adipose	diabetes	GSE129363		10x3'v2	AACACGTCAAGAGTCG-1--GSM3711776	Tcells	Memory CD4 T	NoneRMP+Tcells
adipose	diabetes	GSE129363		10x3'v2	AACCATGGTTAAGAAC-1--GSM3711776	Tcells	KLRB1 cytotoxic CD4 T	SNU13+Tcells
adipose	diabetes	GSE129363		10x3'v2	AACCGCGGTCTTCTCG-1--GSM3711776	Tcells	Naive CD4 T	ALKBH7+Tcells
adipose	diabetes	GSE129363		10x3'v2	AACTCAGGTGTCTGAT-1--GSM3711776	Tcells	Naive CD4 T	FBL+Tcells
adipose	diabetes	GSE129363		10x3'v2	ACAGCCGGTGCAACGA-1--GSM3711776	Tcells	KLRB1 cytotoxic CD4 T	YBX1+Tcells
adipose	diabetes	GSE129363		10x3'v2	ACATACGAGCAGATCG-1--GSM3711776	Tcells	KLRB1 cytotoxic CD4 T	FBL+Tcells
adipose	diabetes	GSE129363		10x3'v2	ACATCAGGTATCAGTC-1--GSM3711776	Tcells	Naive CD4 T	NoneRMP+Tcells
adipose	diabetes	GSE129363		10x3'v2	ACCTTTATCACAGTAC-1--GSM3711776	Tcells	Naive CD4 T	ELP2+Tcells
adipose	diabetes	GSE129363		10x3'v2	ACGAGCCCAGTATGCT-1--GSM3711776	Tcells	KLRB1 cytotoxic CD4 T	NoneRMP+Tcells
adipose	diabetes	GSE129363		10x3'v2	ACGAGGAGTCATGCCG-1--GSM3711776	Tcells	GZMK cytotoxic CD4 T	YBX1+Tcells
adipose	diabetes	GSE129363		10x3'v2	ACGCCGAAGCACACAG-1--GSM3711776	Tcells	MAIT	NoneRMP+Tcells
adipose	diabetes	GSE129363		10x3'v2	ACGGGCTCATGAGCGA-1--GSM3711776	Tcells	Treg	SNU13+Tcells
adipose	diabetes	GSE129363		10x3'v2	AGATTGCAGTACTTGC-1--GSM3711776	Tcells	GZMK CD8 T	FBL+Tcells
adipose	diabetes	GSE129363		10x3'v2	AGGGTGACATGGAATA-1--GSM3711776	Tcells	GZMK CD8 T	SNU13+Tcells
adipose	diabetes	GSE129363		10x3'v2	CAGAGAGTCAACCATG-1--GSM3711776	Tcells	GZMB CD8 T	NoneRMP+Tcells
adipose	diabetes	GSE129363		10x3'v2	CCTACACCAGTTTACG-1--GSM3711776	Tcells	KLRB1 cytotoxic CD4 T	ELP2+Tcells
adipose	diabetes	GSE129363		10x3'v2	GCAGCCAAGACAAAGG-1--GSM3711776	Tcells	MAIT	FBL+Tcells
adipose	diabetes	GSE129363		10x3'v2	GCATGCGGTACTCTCC-1--GSM3711776	Tcells	GZMK cytotoxic CD4 T	SNU13+Tcells
adipose	diabetes	GSE129363		10x3'v2	GTGTGCGGTCATACTG-1--GSM3711776	Tcells	Naive CD4 T	LSM6+Tcells
adipose	diabetes	GSE129363		10x3'v2	TACTCATCAGTCAGAG-1--GSM3711776	Tcells	Treg	NoneRMP+Tcells
adipose	diabetes	GSE129363		10x3'v2	TGTATTCTCGCCCTTA-1--GSM3711776	Tcells	Memory CD4 T	YBX1+Tcells
adipose	diabetes	GSE129363		10x3'v2	AAAGATGGTCTAGCGC-1--GSM3711786	Tcells	Naive CD4 T	LSM5+Tcells
adipose	diabetes	GSE129363		10x3'v2	AAGACCTCAAGTACCT-1--GSM3711786	Tcells	Memory CD4 T	FBL+Tcells
adipose	diabetes	GSE129363		10x3'v2	AAGCCGCAGCTCCCAG-1--GSM3711786	Tcells	Naive CD8 T	NoneRMP+Tcells
adipose	diabetes	GSE129363		10x3'v2	AAGGTTCCAAGCTGAG-1--GSM3711786	Tcells	Naive CD8 T	FBL+Tcells
adipose	diabetes	GSE129363		10x3'v2	ACTTACTCATGCCCGA-1--GSM3711786	Tcells	Memory CD4 T	SNU13+Tcells
adipose	diabetes	GSE129363		10x3'v2	AGGTCATCATGCGCAC-1--GSM3711786	Tcells	KLRB1 cytotoxic CD4 T	LSM5+Tcells
adipose	diabetes	GSE129363		10x3'v2	ATGGGAGAGCGCCTCA-1--GSM3711786	Tcells	KLRB1 cytotoxic CD4 T	LSM6+Tcells
adipose	diabetes	GSE129363		10x3'v2	CATCCACGTACCCAAT-1--GSM3711786	Tcells	KLRB1 cytotoxic CD4 T	ALKBH7+Tcells
adipose	diabetes	GSE129363		10x3'v2	CGAGCACAGATGGCGT-1--GSM3711786	Tcells	Naive CD8 T	LSM5+Tcells
adipose	diabetes	GSE129363		10x3'v2	CTCTGGTTCGTCTGCT-1--GSM3711786	Tcells	Memory CD4 T	LSM5+Tcells
adipose	diabetes	GSE129363		10x3'v2	CTGCGGAGTGCAACTT-1--GSM3711786	Tcells	GZMK cytotoxic CD4 T	FBL+Tcells
adipose	diabetes	GSE129363		10x3'v2	GAACGGAGTTCCACGG-1--GSM3711786	Tcells	MAIT	SNU13+Tcells
adipose	diabetes	GSE129363		10x3'v2	TCGTAGACACTGTTAG-1--GSM3711786	Tcells	Naive CD4 T	YBX1+Tcells
adipose	diabetes	GSE129363		10x3'v2	AAAGCAATCATTCACT-1--GSM3711757	Tcells	GZMB CD8 T	LSM5+Tcells
adipose	diabetes	GSE129363		10x3'v2	AAAGTAGAGTGTCCAT-1--GSM3711757	Tcells	GZMB CD8 T	YBX1+Tcells
adipose	diabetes	GSE129363		10x3'v2	AACCATGTCGCCTGAG-1--GSM3711757	Tcells	GZMK CD8 T	YBX1+Tcells
adipose	diabetes	GSE129363		10x3'v2	AATCCAGCAGGTGGAT-1--GSM3711757	Tcells	Treg	YBX1+Tcells
adipose	diabetes	GSE129363		10x3'v2	ACACCGGTCCCGGATG-1--GSM3711757	Tcells	GZMK CD8 T	LSM5+Tcells
adipose	diabetes	GSE129363		10x3'v2	AGTTGGTCATGCAACT-1--GSM3711757	Tcells	Naive CD8 T	YBX1+Tcells
adipose	diabetes	GSE129363		10x3'v2	CATCCACCAGCGTCCA-1--GSM3711757	Tcells	MAIT	YBX1+Tcells
adipose	diabetes	GSE129363		10x3'v2	GGGATGAAGGGCTCTC-1--GSM3711757	Tcells	GZMK cytotoxic CD4 T	TET2+Tcells
adipose	diabetes	GSE129363		10x3'v2	CCTACCATCCCTAACC-1--GSM3711777	Tcells	Treg	FBL+Tcells
adipose	diabetes	GSE129363		10x3'v2	CGACTTCTCCTTTCGG-1--GSM3711759	Tcells	GZMK CD8 T	TET2+Tcells
adipose	diabetes	GSE129363		10x3'v2	AACTCCCAGTGAAGTT-1--GSM3711758	Tcells	Memory CD4 T	TET2+Tcells
adipose	diabetes	GSE129363		10x3'v2	TGTCCCAGTATAATGG-1--GSM3711788	Tcells	GZMK CD8 T	ELP2+Tcells
adipose	healthy	GSE156110		10x3'v3	AAAGTCCCAAGCGAGT-1--GSM4724868	Tcells	GZMK cytotoxic CD4 T	TET2+Tcells
adipose	healthy	GSE156110		10x3'v3	ACGGAAGGTCGCAGTC-1--GSM4724868	Tcells	GZMK CD8 T	YTHDF3+Tcells
adipose	healthy	GSE156110		10x3'v3	ACTCTCGCATAAGCGG-1--GSM4724868	Tcells	Memory CD4 T	YTHDF3+Tcells
adipose	healthy	GSE156110		10x3'v3	AGAACAACAACCAATC-1--GSM4724868	Tcells	GZMK CD8 T	YBX1+Tcells
adipose	healthy	GSE156110		10x3'v3	AGACCCGAGGCGACAT-1--GSM4724868	Tcells	Memory CD4 T	TET2+Tcells
adipose	healthy	GSE156110		10x3'v3	AGTAGCTTCCCATTCG-1--GSM4724868	Tcells	GZMK CD8 T	TET2+Tcells
adipose	healthy	GSE156110		10x3'v3	AGCCAATTCGACGAGA-1--GSM4724867	Tcells	Treg	TET2+Tcells
adipose	healthy	GSE156110		10x3'v3	AGTGACTTCTAGTTCT-1--GSM4724867	Tcells	Naive CD4 T	FBL+Tcells
adipose	healthy	GSE156110		10x3'v3	CTGTATTCAAGACAAT-1--GSM4724867	Tcells	GZMK cytotoxic CD4 T	YBX1+Tcells
adipose	healthy	GSE156110		10x3'v3	GGTCACGCAGCTGTAT-1--GSM4724867	Tcells	Treg	SNU13+Tcells
adipose	healthy	GSE156110		10x3'v3	CTCCAACCACTCAGAT-1--GSM4724866	Tcells	GZMB CD8 T	TET2+Tcells
adipose	healthy	GSE156110		10x3'v3	AAACGCTTCATTGGTG-1--GSM4724863	Tcells	KLRB1 cytotoxic CD4 T	YBX1+Tcells
adipose	healthy	GSE156110		10x3'v3	ACCGTTCGTAATGCTC-1--GSM4724863	Tcells	GZMB CD8 T	YTHDF3+Tcells
adipose	healthy	GSE156110		10x3'v3	ACGTTCCAGCGCTTCG-1--GSM4724863	Tcells	KLRB1 cytotoxic CD4 T	YTHDF3+Tcells
adipose	healthy	GSE156110		10x3'v3	ATCCTATTCGGAATGG-1--GSM4724863	Tcells	GZMK cytotoxic CD4 T	YTHDF3+Tcells
adipose	healthy	GSE156110		10x3'v3	CGAGTTAGTACAAACA-1--GSM4724863	Tcells	Naive CD4 T	YBX1+Tcells
adipose	healthy	GSE156110		10x3'v3	CTCCACAGTAAGAACT-1--GSM4724863	Tcells	MAIT	YTHDF3+Tcells
adipose	healthy	GSE156110		10x3'v3	CTTTCAACATCCGAAT-1--GSM4724863	Tcells	Treg	YBX1+Tcells
adipose	healthy	GSE156110		10x3'v3	GGGACAATCCGATCGG-1--GSM4724863	Tcells	Memory CD4 T	YBX1+Tcells
adipose	healthy	GSE156110		10x3'v3	GGTGATTCAATTGAAG-1--GSM4724863	Tcells	Naive CD8 T	YBX1+Tcells
adipose	healthy	GSE156110		10x3'v3	AAAGAACTCAGGTGTT-1--GSM4724861	Tcells	GZMB CD8 T	ALYREF+Tcells
adipose	healthy	GSE156110		10x3'v3	ACCACAATCTGCGGCA-1--GSM4724861	Tcells	GZMK CD8 T	ALYREF+Tcells
adipose	healthy	GSE156110		10x3'v3	AGTAGCTCAAGTTTGC-1--GSM4724861	Tcells	Naive CD4 T	YTHDF3+Tcells
adipose	healthy	GSE156110		10x3'v3	TTGTGGACAACCGTAT-1--GSM4724861	Tcells	GZMB CD8 T	NoneRMP+Tcells
adipose	healthy	GSE156110		10x3'v3	AGATGCTGTAGCACGA-1--GSM4724862	Tcells	Naive CD4 T	ALYREF+Tcells
adipose	healthy	GSE156110		10x3'v3	AGTTCCCGTTTCGATG-1--GSM4724862	Tcells	KLRB1 cytotoxic CD4 T	NoneRMP+Tcells
adipose	healthy	GSE156110		10x3'v3	CTGCATCAGGTTTGAA-1--GSM4724862	Tcells	Treg	YTHDF3+Tcells
adipose	healthy	GSE156110		10x3'v3	GACTCTCCACACGGTC-1--GSM4724862	Tcells	Naive CD8 T	YTHDF3+Tcells
adipose	healthy	GSE136229		10x3'v2	AACACGTTCTCACATT-1--GSM4042945	Tcells	GZMK CD8 T	NoneRMP+Tcells
adipose	healthy	GSE136229		10x3'v2	CCGGGATGTGGGTATG-1--GSM4042945	Tcells	GZMK CD8 T	SNU13+Tcells
adipose	healthy	GSE136229		10x3'v2	CCTAAAGCACCGAATT-1--GSM4042945	Tcells	KLRB1 cytotoxic CD4 T	NoneRMP+Tcells
adipose	healthy	GSE136229		10x3'v2	CTTAACTTCGGATGGA-1--GSM4042945	Tcells	GZMK CD8 T	TET2+Tcells
adipose	healthy	GSE136229		10x3'v2	GCATGCGCATGTTCCC-1--GSM4042945	Tcells	Naive CD4 T	FBL+Tcells
adipose	healthy	GSE136229		10x3'v2	TACCTATAGAGCTGCA-1--GSM4042945	Tcells	GZMK cytotoxic CD4 T	NoneRMP+Tcells
adipose	healthy	GSE136229		10x3'v2	TCACAAGAGCTATGCT-1--GSM4042945	Tcells	KLRB1 cytotoxic CD4 T	FBL+Tcells
adipose	healthy	GSE136229		10x3'v2	TCAGCTCTCCACTCCA-1--GSM4042945	Tcells	GZMK CD8 T	YBX1+Tcells
adipose	healthy	GSE136229		10x3'v2	CCCAATCCAACACCCG-1--GSM4042946	Tcells	Memory CD4 T	FBL+Tcells
adipose	healthy	GSE136229		10x3'v2	CTACGTCTCTCTGCTG-1--GSM4042946	Tcells	Memory CD4 T	LSM6+Tcells
adipose	healthy	GSE136229		10x3'v2	GCACATAAGAGGTTAT-1--GSM4042946	Tcells	GZMK CD8 T	LSM6+Tcells
adipose	healthy	GSE136229		10x3'v2	GGACAAGGTCGACTGC-1--GSM4042946	Tcells	Memory CD4 T	NoneRMP+Tcells
adipose	lipoma	GSE179887		10x3'v2	ACACAGTTCTGACCCT-1--GSM5436518	Bcells	B cell	DUS2+Bcells
adipose	lipoma	GSE179887		10x3'v2	CTCATCGGTACTTCCC-1--GSM5436518	Bcells	B cell	FBL+Bcells
adipose	lipoma	GSE179887		10x3'v2	GGGTTTAAGTTGAATG-1--GSM5436518	Bcells	B cell	NoneRMP+Bcells
adipose	lipoma	GSE179887		10x3'v2	AAAGGATAGAAACCAT-1--GSM5436519	Bcells	Plasma cell	FBL+Bcells
adipose	lipoma	GSE179887		10x3'v2	AACCCAAAGGATACGC-1--GSM5436519	Bcells	Plasma cell	NoneRMP+Bcells
adipose	lipoma	GSE179887		10x3'v2	TCCTCCCTCTGGCCTT-1--GSM5436519	Bcells	Plasma cell	TET2+Bcells
adipose	healthy	GSE156110		10x3'v3	CCGGACAGTTCGGTCG-1--GSM4724866	Bcells	B cell	FBL+Bcells
adipose	healthy	GSE129363		10x3'v2	AACCGCGTCGCCAGCA-1--GSM3711774	Bcells	B cell	EIF3H+Bcells
adipose	healthy	GSE129363		10x3'v2	ACAGCCGCAGTCACTA-1--GSM3711774	Bcells	B cell	FBL+Bcells
adipose	healthy	GSE136229		10x3'v2	CAGCAGCTCCTCTAGC-1--GSM4042945	Bcells	B cell	FBL+Bcells
adipose	healthy	GSE136229		10x3'v2	GATCTAGCATGACGGA-1--GSM4042946	Bcells	B cell	EIF3H+Bcells
adipose	lipoma	GSE179887		10x3'v2	AAACGAAAGAAAGCGA-1--GSM5436518	Endothelial_Cells	Venous EC	FBL+Endothelial_Cells
adipose	lipoma	GSE179887		10x3'v2	AAAGGATAGAGAAGGT-1--GSM5436518	Endothelial_Cells	Venous EC	YBX1+Endothelial_Cells
adipose	lipoma	GSE179887		10x3'v2	AAAGTCCTCTTAGTTC-1--GSM5436518	Endothelial_Cells	Arterial EC	TET2+Endothelial_Cells
adipose	lipoma	GSE179887		10x3'v2	AAATGGAAGACATAGT-1--GSM5436518	Endothelial_Cells	Venous EC	EIF3B+Endothelial_Cells
adipose	lipoma	GSE179887		10x3'v2	AACACACTCCAACTAG-1--GSM5436518	Endothelial_Cells	Venous EC	WTAP+Endothelial_Cells
adipose	lipoma	GSE179887		10x3'v2	AACCATGAGGTCCCTG-1--GSM5436518	Endothelial_Cells	Arterial EC	LSM7+Endothelial_Cells
adipose	lipoma	GSE179887		10x3'v2	AATGCCAGTGTGGTCC-1--GSM5436518	Endothelial_Cells	Venous EC	NOP58+Endothelial_Cells
adipose	lipoma	GSE179887		10x3'v2	ATCCCTGGTATCTCTT-1--GSM5436518	Endothelial_Cells	Arterial EC	WTAP+Endothelial_Cells
adipose	lipoma	GSE179887		10x3'v2	CATGCCTTCATGCGGC-1--GSM5436518	Endothelial_Cells	Arterial EC	TARBP1+Endothelial_Cells
adipose	lipoma	GSE179887		10x3'v2	TAGATCGCAGCCTTCT-1--GSM5436518	Endothelial_Cells	Arterial EC	EIF3B+Endothelial_Cells
adipose	lipoma	GSE179887		10x3'v2	AAACCCAAGTTTGGCT-1--GSM5436519	Endothelial_Cells	Venous EC	NSUN6+Endothelial_Cells
adipose	lipoma	GSE179887		10x3'v2	AGCTTCCAGTCGTTAC-1--GSM5436519	Endothelial_Cells	Venous EC	TARBP1+Endothelial_Cells
adipose	lipoma	GSE179887		10x3'v2	TACTGCCAGGACTTCT-1--GSM5436519	Endothelial_Cells	Arterial EC	NSUN6+Endothelial_Cells
adipose	healthy	GSE156110		10x3'v3	ACAGGGACATAGATCC-1--GSM4724867	Endothelial_Cells	Venous EC	EIF3B+Endothelial_Cells
adipose	healthy	GSE156110		10x3'v3	ACGGGTCCAGGCCTGT-1--GSM4724867	Endothelial_Cells	Arterial EC	TET2+Endothelial_Cells
adipose	healthy	GSE156110		10x3'v3	ATTATCCAGAGAGTTT-1--GSM4724867	Endothelial_Cells	Venous EC	NSUN6+Endothelial_Cells
adipose	healthy	GSE156110		10x3'v3	CACACAACACAATCTG-1--GSM4724867	Endothelial_Cells	Venous EC	TARBP1+Endothelial_Cells
adipose	healthy	GSE156110		10x3'v3	CTAGGTACAAGTATAG-1--GSM4724865	Endothelial_Cells	Venous EC	NOP58+Endothelial_Cells
adipose	healthy	GSE129363		10x3'v2	AGGCCGTCAGAGCCAA-1--GSM3711773	Endothelial_Cells	Venous EC	YBX1+Endothelial_Cells
adipose	healthy	GSE129363		10x3'v2	TTCGGTCCAGGGATTG-1--GSM3711773	Endothelial_Cells	Venous EC	EIF3B+Endothelial_Cells
adipose	healthy	GSE129363		10x3'v2	ATCCACCGTACGAAAT-1--GSM3711775	Endothelial_Cells	Arterial EC	LSM7+Endothelial_Cells
adipose	healthy	GSE129363		10x3'v2	ACCGTAAAGTAGTGCG-1--GSM3711781	Endothelial_Cells	Venous EC	FBL+Endothelial_Cells
adipose	healthy	GSE129363		10x3'v2	AGTCTTTCATTAACCG-1--GSM3711783	Endothelial_Cells	Venous EC	NSUN6+Endothelial_Cells
adipose	lipoma	GSE179887		10x3'v2	AAACGAAAGCAGGCTA-1--GSM5436518	Fibroblasts	CFD fibroblast	CTU1+Fibroblasts
adipose	lipoma	GSE179887		10x3'v2	AAAGGGCTCCGGCAAC-1--GSM5436518	Fibroblasts	CFD fibroblast	PUS1+Fibroblasts
adipose	lipoma	GSE179887		10x3'v2	AACAGGGAGCTCGTGC-1--GSM5436518	Fibroblasts	CFD fibroblast	HNRNPA2B1+Fibroblasts
adipose	lipoma	GSE179887		10x3'v2	CATTGTTAGACATGCG-1--GSM5436518	Fibroblasts	CFD fibroblast	TET2+Fibroblasts
adipose	lipoma	GSE179887		10x3'v2	CTCTCGATCCTTCTGG-1--GSM5436518	Fibroblasts	CFD fibroblast	IGF2BP2+Fibroblasts
adipose	lipoma	GSE179887		10x3'v2	GAAGGACAGTTGAATG-1--GSM5436518	Fibroblasts	CFD fibroblast	EIF4E+Fibroblasts
adipose	lipoma	GSE179887		10x3'v2	GGTCACGTCGTACACA-1--GSM5436518	Fibroblasts	CFD fibroblast	NXF1+Fibroblasts
adipose	lipoma	GSE179887		10x3'v2	GTACAACGTAGTTACC-1--GSM5436518	Fibroblasts	CFD fibroblast	EIF3H+Fibroblasts
adipose	healthy	GSE156110		10x3'v3	AGCGATTTCAGGACGA-1--GSM4724868	Fibroblasts	CFD fibroblast	HNRNPA2B1+Fibroblasts
adipose	healthy	GSE156110		10x3'v3	CATTGCCAGTAGCTCT-1--GSM4724867	Fibroblasts	Adipose ITLN1 fibroblast	TET2+Fibroblasts
adipose	healthy	GSE156110		10x3'v3	CGTCAAAAGATTAGTG-1--GSM4724867	Fibroblasts	Adipose ITLN1 fibroblast	CTU1+Fibroblasts
adipose	healthy	GSE156110		10x3'v3	ATCACAGCATGATAGA-1--GSM4724866	Fibroblasts	CFD fibroblast	TET2+Fibroblasts
adipose	healthy	GSE156110		10x3'v3	CTGCGAGCAAGGGTCA-1--GSM4724866	Fibroblasts	CFD fibroblast	CTU1+Fibroblasts
adipose	healthy	GSE136229		10x3'v2	AAACCTGCAATCCAAC-1--GSM4042945	Fibroblasts	Adipose ITLN1 fibroblast	EIF3H+Fibroblasts
adipose	healthy	GSE136229		10x3'v2	AAAGCAATCACTGGGC-1--GSM4042945	Fibroblasts	CFD fibroblast	HNRNPA2B1+Fibroblasts
adipose	healthy	GSE136229		10x3'v2	AACACGTCAGTCAGCC-1--GSM4042945	Fibroblasts	Adipose ITLN1 fibroblast	PUS1+Fibroblasts
adipose	healthy	GSE136229		10x3'v2	AACACGTGTGCAGGTA-1--GSM4042945	Fibroblasts	Adipose ITLN1 fibroblast	EIF4E+Fibroblasts
adipose	healthy	GSE136229		10x3'v2	ACCGTAAAGCTACCTA-1--GSM4042945	Fibroblasts	CFD fibroblast	PUS1+Fibroblasts
adipose	healthy	GSE136229		10x3'v2	AGGCCGTTCGTTGACA-1--GSM4042945	Fibroblasts	CFD fibroblast	CTU1+Fibroblasts
adipose	healthy	GSE136229		10x3'v2	AGGTCCGTCAGGATCT-1--GSM4042945	Fibroblasts	CFD fibroblast	EIF3H+Fibroblasts
adipose	healthy	GSE136229		10x3'v2	ATGAGGGAGCCCGAAA-1--GSM4042945	Fibroblasts	Adipose ITLN1 fibroblast	CTU1+Fibroblasts
adipose	healthy	GSE136229		10x3'v2	CTCCTAGTCAATACCG-1--GSM4042945	Fibroblasts	CFD fibroblast	EIF4E+Fibroblasts
adipose	healthy	GSE136229		10x3'v2	GGGTTGCGTTATCACG-1--GSM4042945	Fibroblasts	Adipose ITLN1 fibroblast	IGF2BP2+Fibroblasts
adipose	healthy	GSE136229		10x3'v2	TATGCCCAGGCTAGCA-1--GSM4042945	Fibroblasts	CFD fibroblast	IGF2BP2+Fibroblasts
adipose	lipoma	GSE179887		10x3'v2	AAACGAAAGATCGCCC-1--GSM5436518	Macrophages	Macrophage	ALKBH7+Macrophages
adipose	lipoma	GSE179887		10x3'v2	AAACGAACAAAGCAAT-1--GSM5436518	Macrophages	Macrophage	NOP10+Macrophages
adipose	lipoma	GSE179887		10x3'v2	AAACGAACACACGTGC-1--GSM5436518	Macrophages	Macrophage	ADAR+Macrophages
adipose	lipoma	GSE179887		10x3'v2	AAAGGATAGGATAATC-1--GSM5436518	Macrophages	Macrophage	AGO2+Macrophages
adipose	lipoma	GSE179887		10x3'v2	AAAGGTACAGGCACAA-1--GSM5436518	Macrophages	Macrophage	LSM2+Macrophages
adipose	lipoma	GSE179887		10x3'v2	AAAGGTAGTCGAATTC-1--GSM5436518	Macrophages	Macrophage	YTHDF1+Macrophages
adipose	lipoma	GSE179887		10x3'v2	AAAGTCCCACCAGTTA-1--GSM5436518	Macrophages	Macrophage	PUS7L+Macrophages
adipose	lipoma	GSE179887		10x3'v2	AACAAGAAGAGGATCC-1--GSM5436518	Macrophages	Macrophage	EIF4E+Macrophages
adipose	lipoma	GSE179887		10x3'v2	AAGCATCTCGGCTTCT-1--GSM5436518	Macrophages	Macrophage	WTAP+Macrophages
adipose	lipoma	GSE179887		10x3'v2	AAGTTCGGTCCTCAGG-1--GSM5436518	Macrophages	Macrophage	NSUN6+Macrophages
adipose	lipoma	GSE179887		10x3'v2	ACACCAATCTATTTCG-1--GSM5436518	Macrophages	Macrophage	NHP2+Macrophages
adipose	lipoma	GSE179887		10x3'v2	AGTTCGACACGTTGGC-1--GSM5436518	Macrophages	Macrophage	THG1L+Macrophages
adipose	lipoma	GSE179887		10x3'v2	ATCCCTGTCTACGGGC-1--GSM5436518	Macrophages	Macrophage	NoneRMP+Macrophages
adipose	lipoma	GSE179887		10x3'v2	TCATATCGTGTCCAAT-1--GSM5436518	Macrophages	Macrophage	IGF2BP2+Macrophages
adipose	healthy	GSE156110		10x3'v3	AAAGAACTCAATGCAC-1--GSM4724868	Macrophages	Macrophage	EIF4E+Macrophages
adipose	healthy	GSE156110		10x3'v3	AAAGTCCGTATCCCTC-1--GSM4724868	Macrophages	Macrophage	IGF2BP2+Macrophages
adipose	healthy	GSE156110		10x3'v3	AAATGGATCCAACACA-1--GSM4724868	Macrophages	Macrophage	YTHDF1+Macrophages
adipose	healthy	GSE156110		10x3'v3	AACACACTCCCTTGTG-1--GSM4724868	Macrophages	Macrophage	THG1L+Macrophages
adipose	healthy	GSE156110		10x3'v3	AACGGGAAGATTCGCT-1--GSM4724868	Macrophages	Macrophage	NSUN6+Macrophages
adipose	healthy	GSE156110		10x3'v3	AAGGAATTCGTGCACG-1--GSM4724868	Macrophages	Macrophage	AGO2+Macrophages
adipose	healthy	GSE156110		10x3'v3	AGACAAATCGACACCG-1--GSM4724868	Macrophages	Macrophage	ALKBH7+Macrophages
adipose	healthy	GSE156110		10x3'v3	ATACCTTGTTACTCAG-1--GSM4724868	Macrophages	Macrophage	ADAR+Macrophages
adipose	healthy	GSE156110		10x3'v3	CTAGACAAGCTTCTAG-1--GSM4724868	Macrophages	Macrophage	PUS7L+Macrophages
adipose	healthy	GSE156110		10x3'v3	CTAGACACACAATTCG-1--GSM4724868	Macrophages	Macrophage	LSM2+Macrophages
adipose	healthy	GSE129363		10x3'v2	ACTGAGTAGAATGTGT-1--GSM3711774	Macrophages	Macrophage	LSM2+Macrophages
adipose	healthy	GSE129363		10x3'v2	AGGGAGTGTGTTGAGG-1--GSM3711774	Macrophages	Macrophage	THG1L+Macrophages
adipose	healthy	GSE129363		10x3'v2	CACATTTAGTAAGTAC-1--GSM3711774	Macrophages	Macrophage	NSUN6+Macrophages
adipose	healthy	GSE129363		10x3'v2	CCCTCCTAGGAGCGTT-1--GSM3711774	Macrophages	Macrophage	ALKBH7+Macrophages
adipose	healthy	GSE129363		10x3'v2	GAAACTCAGAAACCAT-1--GSM3711774	Macrophages	Macrophage	YTHDF1+Macrophages
adipose	healthy	GSE129363		10x3'v2	CTGATCCAGCGTTTAC-1--GSM3711782	Macrophages	Macrophage	IGF2BP2+Macrophages
adipose	healthy	GSE129363		10x3'v2	AGCTCTCCACGTAAGG-1--GSM3711784	Macrophages	Macrophage	AGO2+Macrophages
adipose	healthy	GSE136229		10x3'v2	ATCCGAAAGAGTAAGG-1--GSM4042945	Macrophages	Macrophage	WTAP+Macrophages
adipose	healthy	GSE136229		10x3'v2	GACACGCAGGACGAAA-1--GSM4042946	Macrophages	Macrophage	THG1L+Macrophages
adipose	lipoma	GSE179887		10x3'v2	AACAAAGTCAAGTCGT-1--GSM5436518	NKcells	GZMK NK	NoneRMP+NKcells
adipose	lipoma	GSE179887		10x3'v2	AAGATAGTCCCACAGG-1--GSM5436518	NKcells	CD16 NK	LSM5+NKcells
adipose	lipoma	GSE179887		10x3'v2	AAGCCATGTGAGATAT-1--GSM5436518	NKcells	GZMK NK	NOP58+NKcells
adipose	lipoma	GSE179887		10x3'v2	AAGTTCGGTGGGAGAG-1--GSM5436518	NKcells	CD16 NK	EIF3B+NKcells
adipose	lipoma	GSE179887		10x3'v2	ACGTTCCTCTCCCTAG-1--GSM5436518	NKcells	CD16 NK	FXR1+NKcells
adipose	lipoma	GSE179887		10x3'v2	AGGTTACGTGAATTAG-1--GSM5436518	NKcells	CD16 NK	NoneRMP+NKcells
adipose	lipoma	GSE179887		10x3'v2	ATGAGTCGTTAGGCCC-1--GSM5436518	NKcells	CD16 NK	BUD23+NKcells
adipose	lipoma	GSE179887		10x3'v2	TCATCATTCTACACAG-1--GSM5436518	NKcells	GZMK NK	FXR1+NKcells
adipose	lipoma	GSE179887		10x3'v2	AAAGGGCTCCGATCTC-1--GSM5436519	NKcells	CD16 NK	LSM4+NKcells
adipose	lipoma	GSE179887		10x3'v2	AACAACCAGATCCCAT-1--GSM5436519	NKcells	CD16 NK	NOP58+NKcells
adipose	lipoma	GSE179887		10x3'v2	ATACTTCAGACCAACG-1--GSM5436519	NKcells	GZMK NK	LSM4+NKcells
adipose	healthy	GSE129363		10x3'v2	AAACCTGTCTGTCCGT-1--GSM3711774	NKcells	CD16 NK	EIF3B+NKcells
adipose	healthy	GSE129363		10x3'v2	AAATGCCAGATGTTAG-1--GSM3711774	NKcells	CD16 NK	BUD23+NKcells
adipose	healthy	GSE129363		10x3'v2	AACACGTAGACACTAA-1--GSM3711774	NKcells	GZMK NK	EIF3B+NKcells
adipose	healthy	GSE129363		10x3'v2	AACCGCGCATCGGACC-1--GSM3711774	NKcells	CD16 NK	LSM4+NKcells
adipose	healthy	GSE129363		10x3'v2	AACGTTGAGGCCATAG-1--GSM3711774	NKcells	CD16 NK	FXR1+NKcells
adipose	healthy	GSE129363		10x3'v2	AACTTTCAGCAGGCTA-1--GSM3711774	NKcells	CD16 NK	NOP58+NKcells
adipose	healthy	GSE129363		10x3'v2	ACACCAAGTTGTTTGG-1--GSM3711774	NKcells	CD16 NK	LSM5+NKcells
adipose	healthy	GSE129363		10x3'v2	ACCTTTACATTACCTT-1--GSM3711774	NKcells	GZMK NK	NOP58+NKcells
adipose	healthy	GSE129363		10x3'v2	CACAAACAGATATGCA-1--GSM3711774	NKcells	GZMK NK	FXR1+NKcells
adipose	healthy	GSE129363		10x3'v2	CTTAGGAGTGCGGTAA-1--GSM3711774	NKcells	GZMK NK	LSM4+NKcells
adipose	healthy	GSE136229		10x3'v2	GGCTCGACAAGGACTG-1--GSM4042945	NKcells	GZMK NK	NOP58+NKcells
adipose	lipoma	GSE179887		10x3'v2	AAACCCATCAAGTCGT-1--GSM5436518	OtherImmunecells	CD14 monocyte	TRMT1+OtherImmunecells
adipose	lipoma	GSE179887		10x3'v2	AAACGAAAGCACCGAA-1--GSM5436518	OtherImmunecells	CD16 monocyte	TUT7+OtherImmunecells
adipose	lipoma	GSE179887		10x3'v2	AAACGAACAGAGTTGG-1--GSM5436518	OtherImmunecells	cDC2	TRMT6+OtherImmunecells
adipose	lipoma	GSE179887		10x3'v2	AAAGAACAGTGGATTA-1--GSM5436518	OtherImmunecells	cDC2	NoneRMP+OtherImmunecells
adipose	lipoma	GSE179887		10x3'v2	AAAGGATTCTCTCGAC-1--GSM5436518	OtherImmunecells	Proliferation immune cell	LSM4+OtherImmunecells
adipose	lipoma	GSE179887		10x3'v2	AACCTTTTCTGCATGA-1--GSM5436518	OtherImmunecells	CD14 monocyte	TUT7+OtherImmunecells
adipose	lipoma	GSE179887		10x3'v2	AAGATAGTCTTAATCC-1--GSM5436518	OtherImmunecells	CD14 monocyte	ALKBH7+OtherImmunecells
adipose	lipoma	GSE179887		10x3'v2	AAGCCATAGGGATCGT-1--GSM5436518	OtherImmunecells	CD14 monocyte	TET2+OtherImmunecells
adipose	lipoma	GSE179887		10x3'v2	AAGGAATAGTGAATAC-1--GSM5436518	OtherImmunecells	pDC	NOP58+OtherImmunecells
adipose	lipoma	GSE179887		10x3'v2	ACGCACGTCGTCGGGT-1--GSM5436518	OtherImmunecells	mregDC	LSM6+OtherImmunecells
adipose	lipoma	GSE179887		10x3'v2	ACGGGTCCAAGGACAC-1--GSM5436518	OtherImmunecells	CD14 monocyte	NoneRMP+OtherImmunecells
adipose	lipoma	GSE179887		10x3'v2	ACTATCTCACTGAGGA-1--GSM5436518	OtherImmunecells	cDC2	ALKBH7+OtherImmunecells
adipose	lipoma	GSE179887		10x3'v2	ACTATGGTCTTAGCAG-1--GSM5436518	OtherImmunecells	pDC	TUT4+OtherImmunecells
adipose	lipoma	GSE179887		10x3'v2	AGGAAATGTGAATATG-1--GSM5436518	OtherImmunecells	Proliferation immune cell	LSM6+OtherImmunecells
adipose	lipoma	GSE179887		10x3'v2	AGGGCCTCAGCTTTCC-1--GSM5436518	OtherImmunecells	SLAMF1+XCL- ILC	FBL+OtherImmunecells
adipose	lipoma	GSE179887		10x3'v2	AGTAGTCCAGCGGTCT-1--GSM5436518	OtherImmunecells	Proliferation immune cell	ALYREF+OtherImmunecells
adipose	lipoma	GSE179887		10x3'v2	ATGTCTTGTAACAAGT-1--GSM5436518	OtherImmunecells	Proliferation immune cell	ALKBH7+OtherImmunecells
adipose	lipoma	GSE179887		10x3'v2	ATTACCTAGCGATGGT-1--GSM5436518	OtherImmunecells	cDC1	LSM6+OtherImmunecells
adipose	lipoma	GSE179887		10x3'v2	ATTCTTGGTCCCTCAT-1--GSM5436518	OtherImmunecells	SLAMF1+XCL- ILC	NoneRMP+OtherImmunecells
adipose	lipoma	GSE179887		10x3'v2	CTGAGCGCACATATCG-1--GSM5436518	OtherImmunecells	SLAMF1-XCL+ ILC	ALYREF+OtherImmunecells
adipose	lipoma	GSE179887		10x3'v2	GACTGATCATGTGACT-1--GSM5436518	OtherImmunecells	SLAMF1-XCL+ ILC	FBL+OtherImmunecells
adipose	lipoma	GSE179887		10x3'v2	GGGCTACCACGTCATA-1--GSM5436518	OtherImmunecells	mregDC	WTAP+OtherImmunecells
adipose	lipoma	GSE179887		10x3'v2	GGTGTCGTCAAATAGG-1--GSM5436518	OtherImmunecells	mregDC	TRMT6+OtherImmunecells
adipose	lipoma	GSE179887		10x3'v2	GTGCTTCAGCCTGAGA-1--GSM5436518	OtherImmunecells	cDC2	WTAP+OtherImmunecells
adipose	lipoma	GSE179887		10x3'v2	TAGTGCAAGCGCATCC-1--GSM5436518	OtherImmunecells	cDC2	TUT7+OtherImmunecells
adipose	lipoma	GSE179887		10x3'v2	TCCCATGAGCAATTAG-1--GSM5436518	OtherImmunecells	CD14 monocyte	FBL+OtherImmunecells
adipose	lipoma	GSE179887		10x3'v2	TGCCGAGCAGCCTTCT-1--GSM5436518	OtherImmunecells	mregDC	ALYREF+OtherImmunecells
adipose	lipoma	GSE179887		10x3'v2	TGGGTTATCTAGCCAA-1--GSM5436518	OtherImmunecells	CD14 monocyte	TRMT6+OtherImmunecells
adipose	lipoma	GSE179887		10x3'v2	ACTTTCAAGACGTCCC-1--GSM5436519	OtherImmunecells	CD14 monocyte	WTAP+OtherImmunecells
adipose	lipoma	GSE179887		10x3'v2	GTGTGATGTGTATACC-1--GSM5436519	OtherImmunecells	SLAMF1+XCL- ILC	ALYREF+OtherImmunecells
adipose	lipoma	GSE179887		10x3'v2	TTTCACAAGTTGCGCC-1--GSM5436519	OtherImmunecells	cDC1	LSM4+OtherImmunecells
adipose	healthy	GSE129363		10x3'v2	AAAGCAAGTCACTGGC-1--GSM3711774	OtherImmunecells	Proliferation immune cell	ALYREF+OtherImmunecells
adipose	healthy	GSE129363		10x3'v2	AAGACCTCATTCACTT-1--GSM3711774	OtherImmunecells	SLAMF1+XCL- ILC	FBL+OtherImmunecells
adipose	healthy	GSE129363		10x3'v2	ACATACGAGTGACTCT-1--GSM3711774	OtherImmunecells	CD16 monocyte	TUT7+OtherImmunecells
adipose	healthy	GSE129363		10x3'v2	ACGGAGAGTGTTTGGT-1--GSM3711774	OtherImmunecells	CD14 monocyte	TRMT1+OtherImmunecells
adipose	healthy	GSE129363		10x3'v2	CAGCTAATCCTTTCGG-1--GSM3711774	OtherImmunecells	cDC2	LSM6+OtherImmunecells
adipose	healthy	GSE129363		10x3'v2	CAGTCCTTCAGTTGAC-1--GSM3711774	OtherImmunecells	cDC2	TRMT6+OtherImmunecells
adipose	healthy	GSE129363		10x3'v2	AAGGTTCAGTGAAGAG-1--GSM3711782	OtherImmunecells	pDC	NOP58+OtherImmunecells
adipose	healthy	GSE129363		10x3'v2	GATCGCGGTGTATGGG-1--GSM3711782	OtherImmunecells	cDC1	LSM6+OtherImmunecells
adipose	healthy	GSE129363		10x3'v2	GATGCTATCTGCAGTA-1--GSM3711782	OtherImmunecells	SLAMF1+XCL- ILC	ALYREF+OtherImmunecells
adipose	healthy	GSE129363		10x3'v2	CATCAAGGTCGGCACT-1--GSM3711784	OtherImmunecells	pDC	TUT4+OtherImmunecells
adipose	healthy	GSE129363		10x3'v2	TACACGACACATTAGC-1--GSM3711784	OtherImmunecells	CD16 monocyte	TET2+OtherImmunecells
adipose	healthy	GSE129363		10x3'v2	AAAGCAATCCGTACAA-1--GSM3711773	OtherImmunecells	CD14 monocyte	ALKBH7+OtherImmunecells
adipose	healthy	GSE129363		10x3'v2	ACCGTAAAGAAGGTTT-1--GSM3711773	OtherImmunecells	cDC2	NOP58+OtherImmunecells
adipose	healthy	GSE129363		10x3'v2	CATCAGATCGCCAGCA-1--GSM3711773	OtherImmunecells	CD14 monocyte	TRMT6+OtherImmunecells
adipose	healthy	GSE129363		10x3'v2	GTAACGTCAAGTTAAG-1--GSM3711773	OtherImmunecells	Proliferation immune cell	LSM6+OtherImmunecells
adipose	healthy	GSE129363		10x3'v2	GTGCTTCAGTTAGCGG-1--GSM3711773	OtherImmunecells	cDC2	ALKBH7+OtherImmunecells
adipose	healthy	GSE129363		10x3'v2	TACCTATTCTGCCAGG-1--GSM3711773	OtherImmunecells	mregDC	LSM6+OtherImmunecells
adipose	healthy	GSE129363		10x3'v2	TATCTCAGTATGAAAC-1--GSM3711773	OtherImmunecells	mregDC	TRMT6+OtherImmunecells
adipose	healthy	GSE129363		10x3'v2	ACTGATGTCCACTCCA-1--GSM3711781	OtherImmunecells	Proliferation immune cell	ALKBH7+OtherImmunecells
adipose	healthy	GSE136229		10x3'v2	AAACCTGGTGCATCTA-1--GSM4042945	OtherImmunecells	cDC2	WTAP+OtherImmunecells
adipose	healthy	GSE136229		10x3'v2	AACACGTCAATCACAC-1--GSM4042945	OtherImmunecells	CD14 monocyte	WTAP+OtherImmunecells
adipose	healthy	GSE136229		10x3'v2	ACGCCAGAGAGTAAGG-1--GSM4042945	OtherImmunecells	Proliferation immune cell	LSM4+OtherImmunecells
adipose	healthy	GSE136229		10x3'v2	ACTGAACCAAAGCGGT-1--GSM4042945	OtherImmunecells	cDC2	TRMT6+OtherImmunecells
adipose	healthy	GSE136229		10x3'v2	AGTCTTTGTCAAACTC-1--GSM4042945	OtherImmunecells	Proliferation immune cell	WTAP+OtherImmunecells
adipose	healthy	GSE136229		10x3'v2	CACCTTGTCCAGAGGA-1--GSM4042945	OtherImmunecells	cDC1	LSM6+OtherImmunecells
adipose	healthy	GSE136229		10x3'v2	CCTTCCCTCATCATTC-1--GSM4042945	OtherImmunecells	SLAMF1+XCL- ILC	FBL+OtherImmunecells
adipose	healthy	GSE136229		10x3'v2	AACTTTCAGTATTGGA-1--GSM4042946	OtherImmunecells	CD14 monocyte	FBL+OtherImmunecells
adipose	lipoma	GSE179887		10x3'v2	AAACGCTCATCGGCCA-1--GSM5436518	OtherMesenchymals	Smooth muscle cell	NoneRMP+OtherMesenchymals
adipose	lipoma	GSE179887		10x3'v2	AAAGGGCAGCCAGACA-1--GSM5436518	OtherMesenchymals	Adipocyte	TUT1+OtherMesenchymals
adipose	lipoma	GSE179887		10x3'v2	AAAGGTAAGCGTCTCG-1--GSM5436518	OtherMesenchymals	Pericyte	RNMT+OtherMesenchymals
adipose	lipoma	GSE179887		10x3'v2	AAAGGTATCTCCGAGG-1--GSM5436518	OtherMesenchymals	Smooth muscle cell	NHP2+OtherMesenchymals
adipose	lipoma	GSE179887		10x3'v2	AAAGTCCTCTGAGTCA-1--GSM5436518	OtherMesenchymals	Smooth muscle cell	AGO2+OtherMesenchymals
adipose	lipoma	GSE179887		10x3'v2	AACACACCAATGCTCA-1--GSM5436518	OtherMesenchymals	Pericyte	EIF4E+OtherMesenchymals
adipose	lipoma	GSE179887		10x3'v2	AACCAACTCTCACGAA-1--GSM5436518	OtherMesenchymals	Pericyte	NoneRMP+OtherMesenchymals
adipose	lipoma	GSE179887		10x3'v2	AACCACAGTTGCATCA-1--GSM5436518	OtherMesenchymals	Pericyte	NHP2+OtherMesenchymals
adipose	lipoma	GSE179887		10x3'v2	AACGAAACAGCAGTCC-1--GSM5436518	OtherMesenchymals	Smooth muscle cell	NOP56+OtherMesenchymals
adipose	lipoma	GSE179887		10x3'v2	AACGGGAAGGACACTG-1--GSM5436518	OtherMesenchymals	Adipocyte	FBL+OtherMesenchymals
adipose	lipoma	GSE179887		10x3'v2	AAGCGTTTCATACAGC-1--GSM5436518	OtherMesenchymals	Adipocyte	NoneRMP+OtherMesenchymals
adipose	lipoma	GSE179887		10x3'v2	AAGTGAACACCAAATC-1--GSM5436518	OtherMesenchymals	Pericyte	ALKBH7+OtherMesenchymals
adipose	lipoma	GSE179887		10x3'v2	ACACTGACAGGTGAGT-1--GSM5436518	OtherMesenchymals	Smooth muscle cell	WTAP+OtherMesenchymals
adipose	lipoma	GSE179887		10x3'v2	ATGGGTTGTGCGGATA-1--GSM5436518	OtherMesenchymals	Smooth muscle cell	RNMT+OtherMesenchymals
adipose	lipoma	GSE179887		10x3'v2	GGCTGTGTCTTCCCAG-1--GSM5436518	OtherMesenchymals	Pericyte	WTAP+OtherMesenchymals
adipose	lipoma	GSE179887		10x3'v2	TCCTCTTGTAGAATGT-1--GSM5436518	OtherMesenchymals	Adipocyte	WTAP+OtherMesenchymals
adipose	lipoma	GSE179887		10x3'v2	TGGTACAGTATGAGAT-1--GSM5436518	OtherMesenchymals	Adipocyte	NOP56+OtherMesenchymals
adipose	lipoma	GSE179887		10x3'v2	AAACCCAGTTCTCGTC-1--GSM5436519	OtherMesenchymals	Adipocyte	NSUN6+OtherMesenchymals
adipose	lipoma	GSE179887		10x3'v2	AAATGGATCTGGGAGA-1--GSM5436519	OtherMesenchymals	Adipocyte	ADAR+OtherMesenchymals
adipose	lipoma	GSE179887		10x3'v2	AACAAAGCAATTGAGA-1--GSM5436519	OtherMesenchymals	Smooth muscle cell	ALKBH7+OtherMesenchymals
adipose	lipoma	GSE179887		10x3'v2	CTATAGGTCCTCACTG-1--GSM5436519	OtherMesenchymals	Smooth muscle cell	NSUN6+OtherMesenchymals
adipose	healthy	GSE156110		10x3'v3	AGGATCTCAGGACATG-1--GSM4724868	OtherMesenchymals	Adipocyte	NSUN6+OtherMesenchymals
adipose	healthy	GSE156110		10x3'v3	TGGATGTTCTGCGGGT-1--GSM4724868	OtherMesenchymals	Pericyte	EIF4E+OtherMesenchymals
adipose	healthy	GSE156110		10x3'v3	CCCGGAAAGACTGAGC-1--GSM4724867	OtherMesenchymals	Smooth muscle cell	AGO2+OtherMesenchymals
adipose	healthy	GSE156110		10x3'v3	GATTGGTAGCTAGAAT-1--GSM4724867	OtherMesenchymals	Adipocyte	WTAP+OtherMesenchymals
adipose	healthy	GSE156110		10x3'v3	GCAGCTGCACCGTGCA-1--GSM4724867	OtherMesenchymals	Smooth muscle cell	NOP56+OtherMesenchymals
adipose	healthy	GSE156110		10x3'v3	GCACATAAGATTGGGC-1--GSM4724866	OtherMesenchymals	Adipocyte	AGO2+OtherMesenchymals
adipose	healthy	GSE129363		10x3'v2	GAACATCTCCTCATTA-1--GSM3711774	OtherMesenchymals	Smooth muscle cell	AGO2+OtherMesenchymals
adipose	healthy	GSE129363		10x3'v2	ATTGGACTCGTTGACA-1--GSM3711782	OtherMesenchymals	Adipocyte	FBL+OtherMesenchymals
adipose	healthy	GSE129363		10x3'v2	TACTCATAGGCTACGA-1--GSM3711782	OtherMesenchymals	Adipocyte	AGO2+OtherMesenchymals
adipose	healthy	GSE156110		10x3'v3	TTCCGGTGTGCTCTTC-1--GSM4724861	OtherMesenchymals	Adipocyte	FBL+OtherMesenchymals
adipose	healthy	GSE129363		10x3'v2	AACACGTGTTCCACAA-1--GSM3711773	OtherMesenchymals	Smooth muscle cell	NOP56+OtherMesenchymals
adipose	healthy	GSE129363		10x3'v2	CATCAGAGTGGTTTCA-1--GSM3711773	OtherMesenchymals	Pericyte	RNMT+OtherMesenchymals
adipose	healthy	GSE129363		10x3'v2	CTGTGCTGTACTCAAC-1--GSM3711773	OtherMesenchymals	Pericyte	AGO2+OtherMesenchymals
adipose	healthy	GSE129363		10x3'v2	AGTAGTCAGAGAACAG-1--GSM3711781	OtherMesenchymals	Pericyte	ALKBH7+OtherMesenchymals
adipose	healthy	GSE136229		10x3'v2	AACGTTGGTTCGCTAA-1--GSM4042945	OtherMesenchymals	Pericyte	EIF4E+OtherMesenchymals
adipose	healthy	GSE136229		10x3'v2	AACGTTGTCCGTTGCT-1--GSM4042945	OtherMesenchymals	Smooth muscle cell	RNMT+OtherMesenchymals
adipose	healthy	GSE136229		10x3'v2	AGCTCCTAGATGAGAG-1--GSM4042945	OtherMesenchymals	Adipocyte	WTAP+OtherMesenchymals
adipose	healthy	GSE136229		10x3'v2	CATGGCGGTTCCTCCA-1--GSM4042945	OtherMesenchymals	Adipocyte	NHP2+OtherMesenchymals
adipose	healthy	GSE136229		10x3'v2	GCCTCTATCCGCGTTT-1--GSM4042945	OtherMesenchymals	Smooth muscle cell	EIF4E+OtherMesenchymals
adipose	healthy	GSE136229		10x3'v2	TGCCCATGTCCATCCT-1--GSM4042945	OtherMesenchymals	Smooth muscle cell	NoneRMP+OtherMesenchymals
adipose	healthy	GSE136229		10x3'v2	TTATGCTGTGCCTGGT-1--GSM4042945	OtherMesenchymals	Adipocyte	ALKBH7+OtherMesenchymals
adipose	healthy	GSE136229		10x3'v2	CAAGAAAGTTCCCTTG-1--GSM4042946	OtherMesenchymals	Adipocyte	RNMT+OtherMesenchymals
adipose	healthy	GSE136229		10x3'v2	CCCAGTTCAGGTGGAT-1--GSM4042946	OtherMesenchymals	Smooth muscle cell	ALKBH7+OtherMesenchymals
adipose	healthy	GSE136229		10x3'v2	CTTAACTAGTGCGATG-1--GSM4042946	OtherMesenchymals	Pericyte	ALKBH7+OtherMesenchymals
adipose	lipoma	GSE179887		10x3'v2	AAACGAAAGCTAGCCC-1--GSM5436518	Tcells	GZMB CD8 T	DDX46+Tcells
adipose	lipoma	GSE179887		10x3'v2	AAAGAACAGGAAGTGA-1--GSM5436518	Tcells	Memory CD4 T	NoneRMP+Tcells
adipose	lipoma	GSE179887		10x3'v2	AAAGGATAGATGTAGT-1--GSM5436518	Tcells	GZMK CD8 T	NoneRMP+Tcells
adipose	lipoma	GSE179887		10x3'v2	AAAGGATCAGAACGCA-1--GSM5436518	Tcells	KLRB1 cytotoxic CD4 T	LSM5+Tcells
adipose	lipoma	GSE179887		10x3'v2	AAAGGGCGTGCATCTA-1--GSM5436518	Tcells	Memory CD4 T	LSM5+Tcells
adipose	lipoma	GSE179887		10x3'v2	AAAGGTAAGACTTCCA-1--GSM5436518	Tcells	Treg	LSM3+Tcells
adipose	lipoma	GSE179887		10x3'v2	AAATGGAAGGATACAT-1--GSM5436518	Tcells	GZMK CD8 T	LSM5+Tcells
adipose	lipoma	GSE179887		10x3'v2	AAATGGAAGTCGTTAC-1--GSM5436518	Tcells	KLRB1 cytotoxic CD4 T	MTERF4+Tcells
adipose	lipoma	GSE179887		10x3'v2	AACAAAGGTCAGTCTA-1--GSM5436518	Tcells	Naive CD4 T	LSM5+Tcells
adipose	lipoma	GSE179887		10x3'v2	AACCCAAGTATAGGGC-1--GSM5436518	Tcells	GZMK cytotoxic CD4 T	LSM5+Tcells
adipose	lipoma	GSE179887		10x3'v2	AAGAACATCACAGTGT-1--GSM5436518	Tcells	KLRB1 cytotoxic CD4 T	NoneRMP+Tcells
adipose	lipoma	GSE179887		10x3'v2	AAGCCATAGCTACGTT-1--GSM5436518	Tcells	Treg	NoneRMP+Tcells
adipose	lipoma	GSE179887		10x3'v2	AAGGAATCAAGAGTTA-1--GSM5436518	Tcells	GZMK cytotoxic CD4 T	NoneRMP+Tcells
adipose	lipoma	GSE179887		10x3'v2	AAGTCGTCAGTTGGTT-1--GSM5436518	Tcells	Naive CD4 T	MTERF4+Tcells
adipose	lipoma	GSE179887		10x3'v2	AAGTGAAGTAGAGGAA-1--GSM5436518	Tcells	Naive CD8 T	LSM5+Tcells
adipose	lipoma	GSE179887		10x3'v2	AGCCAATAGCGGTAAC-1--GSM5436518	Tcells	Treg	LSM5+Tcells
adipose	lipoma	GSE179887		10x3'v2	AGCCAGCGTTTGATCG-1--GSM5436518	Tcells	GZMB CD8 T	NoneRMP+Tcells
adipose	lipoma	GSE179887		10x3'v2	AGGTCTAAGAACTTCC-1--GSM5436518	Tcells	Naive CD4 T	NoneRMP+Tcells
adipose	lipoma	GSE179887		10x3'v2	CAATTTCGTCTCCCTA-1--GSM5436518	Tcells	GZMK cytotoxic CD4 T	TUT7+Tcells
adipose	lipoma	GSE179887		10x3'v2	CCCAACTTCATTATCC-1--GSM5436518	Tcells	GZMK cytotoxic CD4 T	LSM3+Tcells
adipose	lipoma	GSE179887		10x3'v2	CCTGCATTCCCTCTTT-1--GSM5436518	Tcells	GZMB CD8 T	TUT7+Tcells
adipose	lipoma	GSE179887		10x3'v2	CGCATGGCATGTCGTA-1--GSM5436518	Tcells	MAIT	LSM5+Tcells
adipose	lipoma	GSE179887		10x3'v2	CTGAGGCTCCGATCTC-1--GSM5436518	Tcells	GZMK CD8 T	DDX46+Tcells
adipose	lipoma	GSE179887		10x3'v2	GAGAAATGTCAAGTTC-1--GSM5436518	Tcells	KLRB1 cytotoxic CD4 T	EIF3H+Tcells
adipose	lipoma	GSE179887		10x3'v2	GCGGAAACAACACACT-1--GSM5436518	Tcells	Treg	MTERF4+Tcells
adipose	lipoma	GSE179887		10x3'v2	GGATCTACAAAGCTAA-1--GSM5436518	Tcells	GZMK cytotoxic CD4 T	TET2+Tcells
adipose	lipoma	GSE179887		10x3'v2	GTCTACCTCAGTAGGG-1--GSM5436518	Tcells	MAIT	NoneRMP+Tcells
adipose	lipoma	GSE179887		10x3'v2	TAAGCCAAGGTTTACC-1--GSM5436518	Tcells	Memory CD4 T	TET2+Tcells
adipose	lipoma	GSE179887		10x3'v2	TCAGTTTTCTCTATAC-1--GSM5436518	Tcells	KLRB1 cytotoxic CD4 T	LSM3+Tcells
adipose	lipoma	GSE179887		10x3'v2	TCGTCCAAGATCACCT-1--GSM5436518	Tcells	KLRB1 cytotoxic CD4 T	TUT7+Tcells
adipose	lipoma	GSE179887		10x3'v2	AAACCCAAGAAATTGC-1--GSM5436519	Tcells	GZMB CD8 T	ALYREF+Tcells
adipose	lipoma	GSE179887		10x3'v2	AAACCCAGTACTTGTG-1--GSM5436519	Tcells	Treg	TUT7+Tcells
adipose	lipoma	GSE179887		10x3'v2	AACACACAGATAGGGA-1--GSM5436519	Tcells	GZMK CD8 T	TUT7+Tcells
adipose	lipoma	GSE179887		10x3'v2	AAGAACACAGACACCC-1--GSM5436519	Tcells	Memory CD4 T	TUT7+Tcells
adipose	lipoma	GSE179887		10x3'v2	ACGTTCCAGAGGTCGT-1--GSM5436519	Tcells	GZMK CD8 T	ALYREF+Tcells
adipose	lipoma	GSE179887		10x3'v2	AGTGCCGCAGTAGATA-1--GSM5436519	Tcells	GZMK CD8 T	LSM3+Tcells
adipose	lipoma	GSE179887		10x3'v2	ATCCGTCTCGGCTATA-1--GSM5436519	Tcells	Naive CD4 T	EIF3H+Tcells
adipose	lipoma	GSE179887		10x3'v2	CAGGTATCAGCTAACT-1--GSM5436519	Tcells	Treg	EIF3H+Tcells
adipose	lipoma	GSE179887		10x3'v2	CCGGGTAGTTTGATCG-1--GSM5436519	Tcells	Naive CD8 T	TUT7+Tcells
adipose	lipoma	GSE179887		10x3'v2	GCACATATCGGAATGG-1--GSM5436519	Tcells	MAIT	ALYREF+Tcells
adipose	lipoma	GSE179887		10x3'v2	GGTCTGGTCTGGTCAA-1--GSM5436519	Tcells	Naive CD8 T	NoneRMP+Tcells
adipose	lipoma	GSE179887		10x3'v2	TGCATCCAGACGCCCT-1--GSM5436519	Tcells	GZMK CD8 T	AGO2+Tcells
adipose	healthy	GSE156110		10x3'v3	ACGGAAGGTCGCAGTC-1--GSM4724868	Tcells	GZMK CD8 T	AGO2+Tcells
adipose	healthy	GSE156110		10x3'v3	ACTCTCGCATAAGCGG-1--GSM4724868	Tcells	Memory CD4 T	AGO2+Tcells
adipose	healthy	GSE156110		10x3'v3	AGAACAACAACCAATC-1--GSM4724868	Tcells	GZMK CD8 T	TUT7+Tcells
adipose	healthy	GSE156110		10x3'v3	TGTGCGGCAAATGAAC-1--GSM4724868	Tcells	Memory CD4 T	CBLL1+Tcells
adipose	healthy	GSE156110		10x3'v3	AGTGACTTCTAGTTCT-1--GSM4724867	Tcells	Naive CD4 T	LSM5+Tcells
adipose	healthy	GSE156110		10x3'v3	GGTCACGCAGCTGTAT-1--GSM4724867	Tcells	Treg	LSM3+Tcells
adipose	healthy	GSE156110		10x3'v3	AAACGAATCTGCAGCG-1--GSM4724866	Tcells	Memory CD4 T	TRMT6+Tcells
adipose	healthy	GSE156110		10x3'v3	AAAGGATAGAGGTATT-1--GSM4724866	Tcells	MAIT	AGO2+Tcells
adipose	healthy	GSE156110		10x3'v3	AGGCTGCCATACATCG-1--GSM4724866	Tcells	GZMK CD8 T	TRMT6+Tcells
adipose	healthy	GSE156110		10x3'v3	CTCCAACCACTCAGAT-1--GSM4724866	Tcells	GZMB CD8 T	TRMT6+Tcells
adipose	healthy	GSE156110		10x3'v3	AAACGCTTCATTGGTG-1--GSM4724863	Tcells	KLRB1 cytotoxic CD4 T	CBLL1+Tcells
adipose	healthy	GSE156110		10x3'v3	ACCGTTCGTAATGCTC-1--GSM4724863	Tcells	GZMB CD8 T	AGO2+Tcells
adipose	healthy	GSE156110		10x3'v3	ACGTTCCAGCGCTTCG-1--GSM4724863	Tcells	KLRB1 cytotoxic CD4 T	AGO2+Tcells
adipose	healthy	GSE156110		10x3'v3	AGGGCTCTCCTTATAC-1--GSM4724863	Tcells	GZMK cytotoxic CD4 T	CBLL1+Tcells
adipose	healthy	GSE156110		10x3'v3	ATCCTATTCGGAATGG-1--GSM4724863	Tcells	GZMK cytotoxic CD4 T	AGO2+Tcells
adipose	healthy	GSE156110		10x3'v3	CGAGTTAGTACAAACA-1--GSM4724863	Tcells	Naive CD4 T	CBLL1+Tcells
adipose	healthy	GSE156110		10x3'v3	CTTTCAACATCCGAAT-1--GSM4724863	Tcells	Treg	CBLL1+Tcells
adipose	healthy	GSE156110		10x3'v3	GAGGGTAGTCCAAGAG-1--GSM4724863	Tcells	Naive CD8 T	AGO2+Tcells
adipose	healthy	GSE156110		10x3'v3	GGTGATTCAATTGAAG-1--GSM4724863	Tcells	Naive CD8 T	CBLL1+Tcells
adipose	healthy	GSE156110		10x3'v3	ACCGTTCAGTTTCAGC-1--GSM4724864	Tcells	KLRB1 cytotoxic CD4 T	LSM5+Tcells
adipose	healthy	GSE156110		10x3'v3	GCATTAGAGAGCCTGA-1--GSM4724864	Tcells	GZMK CD8 T	CBLL1+Tcells
adipose	healthy	GSE129363		10x3'v2	AAACGGGAGGTCGGAT-1--GSM3711774	Tcells	Treg	LSM3+Tcells
adipose	healthy	GSE129363		10x3'v2	AAACGGGAGTGCGATG-1--GSM3711774	Tcells	KLRB1 cytotoxic CD4 T	EIF3H+Tcells
adipose	healthy	GSE129363		10x3'v2	AAACGGGCAATGGAAT-1--GSM3711774	Tcells	KLRB1 cytotoxic CD4 T	MTERF4+Tcells
adipose	healthy	GSE129363		10x3'v2	AAACGGGTCGCAGGCT-1--GSM3711774	Tcells	Naive CD4 T	MTERF4+Tcells
adipose	healthy	GSE129363		10x3'v2	AAAGATGCAACGATGG-1--GSM3711774	Tcells	GZMK cytotoxic CD4 T	EIF3H+Tcells
adipose	healthy	GSE129363		10x3'v2	AAAGATGGTCTTTCAT-1--GSM3711774	Tcells	GZMB CD8 T	DDX46+Tcells
adipose	healthy	GSE129363		10x3'v2	AAAGCAATCTCTGTCG-1--GSM3711774	Tcells	GZMK cytotoxic CD4 T	LSM5+Tcells
adipose	healthy	GSE129363		10x3'v2	AACGTTGGTCCTCCAT-1--GSM3711774	Tcells	Naive CD4 T	EIF3H+Tcells
adipose	healthy	GSE129363		10x3'v2	AAGACCTTCAATACCG-1--GSM3711774	Tcells	GZMK CD8 T	DDX46+Tcells
adipose	healthy	GSE129363		10x3'v2	ACCTTTACAATTCCTT-1--GSM3711774	Tcells	GZMB CD8 T	ALYREF+Tcells
adipose	healthy	GSE129363		10x3'v2	ACGGCCAAGTCACGCC-1--GSM3711774	Tcells	GZMK cytotoxic CD4 T	TUT7+Tcells
adipose	healthy	GSE129363		10x3'v2	AGAATAGGTTAAAGTG-1--GSM3711774	Tcells	MAIT	DDX46+Tcells
adipose	healthy	GSE129363		10x3'v2	AGCTCCTAGGGTGTTG-1--GSM3711774	Tcells	KLRB1 cytotoxic CD4 T	LSM3+Tcells
adipose	healthy	GSE129363		10x3'v2	AGGGAGTAGTGTACCT-1--GSM3711774	Tcells	MAIT	EIF3H+Tcells
adipose	healthy	GSE129363		10x3'v2	ATCTGCCTCAACACCA-1--GSM3711774	Tcells	GZMK CD8 T	LSM3+Tcells
adipose	healthy	GSE129363		10x3'v2	CACACCTGTCAAACTC-1--GSM3711774	Tcells	GZMK CD8 T	TUT7+Tcells
adipose	healthy	GSE129363		10x3'v2	CACATTTCAAACGTGG-1--GSM3711774	Tcells	MAIT	LSM5+Tcells
adipose	healthy	GSE129363		10x3'v2	CATCCACTCTTCCTTC-1--GSM3711774	Tcells	Memory CD4 T	EIF3H+Tcells
adipose	healthy	GSE129363		10x3'v2	CCTCTGAAGAGTACAT-1--GSM3711774	Tcells	Memory CD4 T	MTERF4+Tcells
adipose	healthy	GSE129363		10x3'v2	CGTAGCGGTCACACGC-1--GSM3711774	Tcells	Memory CD4 T	LSM3+Tcells
adipose	healthy	GSE129363		10x3'v2	CTCAGAATCCGCGCAA-1--GSM3711774	Tcells	GZMK cytotoxic CD4 T	LSM3+Tcells
adipose	healthy	GSE129363		10x3'v2	GCGACCAAGTAGGTGC-1--GSM3711774	Tcells	Treg	LSM5+Tcells
adipose	healthy	GSE129363		10x3'v2	TGACAACTCAAGCCTA-1--GSM3711774	Tcells	Treg	TUT7+Tcells
adipose	healthy	GSE129363		10x3'v2	TGCACCTCATTGCGGC-1--GSM3711774	Tcells	KLRB1 cytotoxic CD4 T	TUT7+Tcells
adipose	healthy	GSE129363		10x3'v2	TTGACTTTCTATCCTA-1--GSM3711774	Tcells	MAIT	TUT7+Tcells
adipose	healthy	GSE129363		10x3'v2	CTACGTCTCAAACGGG-1--GSM3711782	Tcells	Memory CD4 T	TUT7+Tcells
adipose	healthy	GSE129363		10x3'v2	TACCTTACACATGGGA-1--GSM3711782	Tcells	KLRB1 cytotoxic CD4 T	TET2+Tcells
adipose	healthy	GSE129363		10x3'v2	TCGGTAAGTCCTCCAT-1--GSM3711782	Tcells	Treg	TET2+Tcells
adipose	healthy	GSE156110		10x3'v3	AAAGAACTCAGGTGTT-1--GSM4724861	Tcells	GZMB CD8 T	FMR1+Tcells
adipose	healthy	GSE156110		10x3'v3	AGTAGCTCAAGTTTGC-1--GSM4724861	Tcells	Naive CD4 T	AGO2+Tcells
adipose	healthy	GSE156110		10x3'v3	ATCGGCGGTACTCGCG-1--GSM4724861	Tcells	GZMK CD8 T	FMR1+Tcells
adipose	healthy	GSE156110		10x3'v3	CATCGTCAGCCACTCG-1--GSM4724861	Tcells	GZMK CD8 T	DDX46+Tcells
adipose	healthy	GSE156110		10x3'v3	TTGTGGACAACCGTAT-1--GSM4724861	Tcells	GZMB CD8 T	DDX46+Tcells
adipose	healthy	GSE156110		10x3'v3	CTGCATCAGGTTTGAA-1--GSM4724862	Tcells	Treg	AGO2+Tcells
adipose	healthy	GSE156110		10x3'v3	GTTGCTCCAGAGTAAT-1--GSM4724862	Tcells	GZMK cytotoxic CD4 T	TUT7+Tcells
adipose	healthy	GSE129363		10x3'v2	CCACCTACACAGGTTT-1--GSM3711773	Tcells	Naive CD4 T	LSM3+Tcells
adipose	healthy	GSE129363		10x3'v2	TCAACGAGTCATCCCT-1--GSM3711773	Tcells	GZMK CD8 T	ALYREF+Tcells
adipose	healthy	GSE136229		10x3'v2	GCATGCGCATGTTCCC-1--GSM4042945	Tcells	Naive CD4 T	EIF3H+Tcells
adipose	healthy	GSE136229		10x3'v2	TCACAAGAGCTATGCT-1--GSM4042945	Tcells	KLRB1 cytotoxic CD4 T	EIF3H+Tcells
adipose	healthy	GSE136229		10x3'v2	TCAGCTCTCCACTCCA-1--GSM4042945	Tcells	GZMK CD8 T	LSM3+Tcells
adipose	healthy	GSE136229		10x3'v2	AACCGCGCAATGGAAT-1--GSM4042946	Tcells	KLRB1 cytotoxic CD4 T	LSM5+Tcells
adipose	healthy	GSE136229		10x3'v2	CTACGTCTCTCTGCTG-1--GSM4042946	Tcells	Memory CD4 T	EIF3H+Tcells
aortic tissue	ascending thoracic aortic aneurysm	GSE155468		10x3'	ACTGTCCTCAACGCTA-1--GSM4704935	Bcells	B cell	NoneRMP+Bcells
aortic tissue	ascending thoracic aortic aneurysm	GSE155468		10x3'	ACTTTCAAGAAATGAG-1--GSM4704935	Bcells	B cell	FBL+Bcells
aortic tissue	ascending thoracic aortic aneurysm	GSE155468		10x3'	AAGCGTTGTAACACGG-1--GSM4704937	Bcells	B cell	PUSL1+Bcells
aortic tissue	ascending thoracic aortic aneurysm	GSE155468		10x3'	ACACTGATCTACTGAG-1--GSM4704937	Bcells	B cell	LSM7+Bcells
aortic tissue	ascending thoracic aortic aneurysm	GSE155468		10x3'	ACCAACATCTGAGAGG-1--GSM4704937	Bcells	B cell	TRMT2A+Bcells
aortic tissue	ascending thoracic aortic aneurysm	GSE155468		10x3'	ATGTCCCTCACGTCCT-1--GSM4704937	Bcells	B cell	TARBP1+Bcells
aortic tissue	ascending thoracic aortic aneurysm	GSE155468		10x3'	CATGGTATCCGACAGC-1--GSM4704937	Bcells	B cell	AGO2+Bcells
aortic tissue	ascending thoracic aortic aneurysm	GSE155468		10x3'	AAAGGGCGTCCACGCA-1--GSM4704938	Bcells	Plasma cell	NoneRMP+Bcells
aortic tissue	ascending thoracic aortic aneurysm	GSE155468		10x3'	AAAGGTACAAATTGGA-1--GSM4704938	Bcells	Plasma cell	PUSL1+Bcells
aortic tissue	ascending thoracic aortic aneurysm	GSE155468		10x3'	AACAACCTCGTAACAC-1--GSM4704938	Bcells	Plasma cell	PUS3+Bcells
aortic tissue	ascending thoracic aortic aneurysm	GSE155468		10x3'	AACAAGAGTTGAGGAC-1--GSM4704938	Bcells	Plasma cell	TYW3+Bcells
aortic tissue	ascending thoracic aortic aneurysm	GSE155468		10x3'	AACGAAAAGCACCAGA-1--GSM4704938	Bcells	Plasma cell	TRMT2A+Bcells
aortic tissue	ascending thoracic aortic aneurysm	GSE155468		10x3'	ACGATGTAGCTAGTTC-1--GSM4704938	Bcells	Plasma cell	TARBP1+Bcells
aortic tissue	ascending thoracic aortic aneurysm	GSE155468		10x3'	ATGCATGAGGGACCAT-1--GSM4704938	Bcells	Plasma cell	ELP3+Bcells
aortic tissue	ascending thoracic aortic aneurysm	GSE155468		10x3'	TGCTCCAAGTTTCTTC-1--GSM4704938	Bcells	B cell	ELP3+Bcells
aortic tissue	ascending thoracic aortic aneurysm	GSE155468		10x3'	AACCCAATCCCTTTGG-1--GSM4704941	Bcells	Plasma cell	LSM7+Bcells
aortic tissue	ascending thoracic aortic aneurysm	GSE155468		10x3'	ACATTTCAGCTCAGAG-1--GSM4704941	Bcells	Plasma cell	FBL+Bcells
aortic tissue	ascending thoracic aortic aneurysm	GSE155468		10x3'	AGAACCTTCGACATAC-1--GSM4704941	Bcells	Plasma cell	AGO2+Bcells
aortic tissue	ascending thoracic aortic aneurysm	GSE155468		10x3'	ACGGTTAGTTGACGGA-1--GSM4704936	Endothelial_Cells	Venous EC	NXF1+Endothelial_Cells
aortic tissue	ascending thoracic aortic aneurysm	GSE155468		10x3'	AGAGCAGGTTTACGAC-1--GSM4704936	Endothelial_Cells	Venous EC	RPUSD3+Endothelial_Cells
aortic tissue	ascending thoracic aortic aneurysm	GSE155468		10x3'	AGGTTACAGAATCCCT-1--GSM4704936	Endothelial_Cells	Venous EC	CMTR2+Endothelial_Cells
aortic tissue	ascending thoracic aortic aneurysm	GSE155468		10x3'	ATACTTCGTGCAATGG-1--GSM4704936	Endothelial_Cells	Venous EC	NCBP1+Endothelial_Cells
aortic tissue	ascending thoracic aortic aneurysm	GSE155468		10x3'	ATCTCTATCGGTTAGT-1--GSM4704936	Endothelial_Cells	Venous EC	PUS7+Endothelial_Cells
aortic tissue	ascending thoracic aortic aneurysm	GSE155468		10x3'	ATTTCTGCATCATTTC-1--GSM4704936	Endothelial_Cells	Venous EC	YTHDC2+Endothelial_Cells
aortic tissue	ascending thoracic aortic aneurysm	GSE155468		10x3'	CATTGAGAGAGAGCCT-1--GSM4704936	Endothelial_Cells	Venous EC	LSM5+Endothelial_Cells
aortic tissue	ascending thoracic aortic aneurysm	GSE155468		10x3'	GCGATCGTCGTGCATA-1--GSM4704936	Endothelial_Cells	Venous EC	NoneRMP+Endothelial_Cells
aortic tissue	ascending thoracic aortic aneurysm	GSE155468		10x3'	GTTGCTCTCTGGAGAG-1--GSM4704936	Endothelial_Cells	Venous EC	HNRNPA2B1+Endothelial_Cells
aortic tissue	ascending thoracic aortic aneurysm	GSE155468		10x3'	CTACCTGAGCGTCTGC-1--GSM4704937	Endothelial_Cells	Venous EC	URM1+Endothelial_Cells
aortic tissue	ascending thoracic aortic aneurysm	GSE155468		10x3'	AAAGGATTCCTTTAGT-1--GSM4704938	Endothelial_Cells	Capillary EC	NoneRMP+Endothelial_Cells
aortic tissue	ascending thoracic aortic aneurysm	GSE155468		10x3'	AACAACCAGCACTGGA-1--GSM4704938	Endothelial_Cells	Capillary EC	URM1+Endothelial_Cells
aortic tissue	ascending thoracic aortic aneurysm	GSE155468		10x3'	ACGTTCCGTCCTGGTG-1--GSM4704938	Endothelial_Cells	Capillary EC	LSM5+Endothelial_Cells
aortic tissue	ascending thoracic aortic aneurysm	GSE155468		10x3'	CATTCTACACTTTATC-1--GSM4704938	Endothelial_Cells	Capillary EC	NXF1+Endothelial_Cells
aortic tissue	ascending thoracic aortic aneurysm	GSE155468		10x3'	CATTGTTCAGACCATT-1--GSM4704938	Endothelial_Cells	Capillary EC	YBX1+Endothelial_Cells
aortic tissue	ascending thoracic aortic aneurysm	GSE155468		10x3'	CCTGTTGAGAGGTTAT-1--GSM4704938	Endothelial_Cells	Capillary EC	NCBP1+Endothelial_Cells
aortic tissue	ascending thoracic aortic aneurysm	GSE155468		10x3'	TTAATCCTCTAGCCTC-1--GSM4704938	Endothelial_Cells	Capillary EC	CMTR2+Endothelial_Cells
aortic tissue	ascending thoracic aortic aneurysm	GSE155468		10x3'	AAAGTGATCGCTCCTA-1--GSM4704939	Endothelial_Cells	Tip EC	YBX1+Endothelial_Cells
aortic tissue	ascending thoracic aortic aneurysm	GSE155468		10x3'	ACACCAATCCGGTAGC-1--GSM4704939	Endothelial_Cells	Tip EC	PUS7+Endothelial_Cells
aortic tissue	ascending thoracic aortic aneurysm	GSE155468		10x3'	ACTTAGGAGGAGTACC-1--GSM4704939	Endothelial_Cells	Tip EC	URM1+Endothelial_Cells
aortic tissue	ascending thoracic aortic aneurysm	GSE155468		10x3'	CAGCGTGCAGCGGATA-1--GSM4704939	Endothelial_Cells	Tip EC	RPUSD3+Endothelial_Cells
aortic tissue	ascending thoracic aortic aneurysm	GSE155468		10x3'	CATCGCTTCCTGGCTT-1--GSM4704939	Endothelial_Cells	Tip EC	NCBP1+Endothelial_Cells
aortic tissue	ascending thoracic aortic aneurysm	GSE155468		10x3'	TAGAGTCTCGTGTGAT-1--GSM4704939	Endothelial_Cells	Tip EC	HNRNPA2B1+Endothelial_Cells
aortic tissue	ascending thoracic aortic aneurysm	GSE155468		10x3'	AAACCCAAGGAACTCG-1--GSM4704940	Endothelial_Cells	Venous EC	YBX1+Endothelial_Cells
aortic tissue	ascending thoracic aortic aneurysm	GSE155468		10x3'	GGCACGTTCTCGTCGT-1--GSM4704941	Endothelial_Cells	Capillary EC	HNRNPA2B1+Endothelial_Cells
aortic tissue	ascending thoracic aortic aneurysm	GSE155468		10x3'	GTCTTTAAGTGCACCC-1--GSM4704941	Endothelial_Cells	Capillary EC	RPUSD3+Endothelial_Cells
aortic tissue	ascending thoracic aortic aneurysm	GSE155468		10x3'	TCTAACTAGGAAGAAC-1--GSM4704941	Endothelial_Cells	Capillary EC	YTHDC2+Endothelial_Cells
aortic tissue	healthy	GSE155468		10x3'	ATCACAGAGGTAGCCA-1--GSM4704931	Endothelial_Cells	Capillary EC	PUS7+Endothelial_Cells
aortic tissue	ascending thoracic aortic aneurysm	GSE155468		10x3'	ACACCAACACAACGCC-1--GSM4704936	Fibroblasts	CFD+MGP+ fibroblast	NoneRMP+Fibroblasts
aortic tissue	ascending thoracic aortic aneurysm	GSE155468		10x3'	ACGTCCTAGCTGGAGT-1--GSM4704936	Fibroblasts	CFD+MGP+ fibroblast	RPUSD3+Fibroblasts
aortic tissue	ascending thoracic aortic aneurysm	GSE155468		10x3'	ATCATTCGTTAGAGAT-1--GSM4704936	Fibroblasts	CFD+MGP+ fibroblast	HNRNPA2B1+Fibroblasts
aortic tissue	ascending thoracic aortic aneurysm	GSE155468		10x3'	CCTTCAGAGCTGCCAC-1--GSM4704936	Fibroblasts	CFD+MGP+ fibroblast	ADARB1+Fibroblasts
aortic tissue	ascending thoracic aortic aneurysm	GSE155468		10x3'	GGGAAGTGTAATCAAG-1--GSM4704936	Fibroblasts	CFD+MGP+ fibroblast	TRMO+Fibroblasts
aortic tissue	ascending thoracic aortic aneurysm	GSE155468		10x3'	TACGTCCAGTCAAGCG-1--GSM4704936	Fibroblasts	CFD+MGP+ fibroblast	ALKBH3+Fibroblasts
aortic tissue	ascending thoracic aortic aneurysm	GSE155468		10x3'	AACAGGGCAGAGACTG-1--GSM4704937	Fibroblasts	CFD+MGP+ fibroblast	LSM3+Fibroblasts
aortic tissue	ascending thoracic aortic aneurysm	GSE155468		10x3'	ACGTTCCCAAGCTACT-1--GSM4704937	Fibroblasts	CFD+MGP+ fibroblast	NHP2+Fibroblasts
aortic tissue	ascending thoracic aortic aneurysm	GSE155468		10x3'	CATGCAATCTATTCGT-1--GSM4704937	Fibroblasts	CFD+MGP+ fibroblast	TET3+Fibroblasts
aortic tissue	ascending thoracic aortic aneurysm	GSE155468		10x3'	AAACGCTAGACACACG-1--GSM4704938	Fibroblasts	Myofibroblast	NHP2+Fibroblasts
aortic tissue	ascending thoracic aortic aneurysm	GSE155468		10x3'	AAAGGATTCTCTAAGG-1--GSM4704938	Fibroblasts	Myofibroblast	ADARB1+Fibroblasts
aortic tissue	ascending thoracic aortic aneurysm	GSE155468		10x3'	AACAACCGTAGAGGAA-1--GSM4704938	Fibroblasts	Myofibroblast	LSM1+Fibroblasts
aortic tissue	ascending thoracic aortic aneurysm	GSE155468		10x3'	AACCATGCAGAGATGC-1--GSM4704938	Fibroblasts	Myofibroblast	LSM3+Fibroblasts
aortic tissue	ascending thoracic aortic aneurysm	GSE155468		10x3'	AAGTCGTTCCCAACTC-1--GSM4704938	Fibroblasts	Myofibroblast	NoneRMP+Fibroblasts
aortic tissue	ascending thoracic aortic aneurysm	GSE155468		10x3'	AGTGATCCATGAGAAT-1--GSM4704938	Fibroblasts	Myofibroblast	TRMO+Fibroblasts
aortic tissue	ascending thoracic aortic aneurysm	GSE155468		10x3'	ATCGTAGAGTAGTCTC-1--GSM4704938	Fibroblasts	Myofibroblast	TET3+Fibroblasts
aortic tissue	ascending thoracic aortic aneurysm	GSE155468		10x3'	CCACGAGCAAATGCGG-1--GSM4704938	Fibroblasts	Myofibroblast	ALKBH3+Fibroblasts
aortic tissue	ascending thoracic aortic aneurysm	GSE155468		10x3'	CCGATCTGTTTACTTC-1--GSM4704938	Fibroblasts	Myofibroblast	EIF3H+Fibroblasts
aortic tissue	ascending thoracic aortic aneurysm	GSE155468		10x3'	GAAGCCCCAAATACAG-1--GSM4704938	Fibroblasts	Myofibroblast	RPUSD3+Fibroblasts
aortic tissue	ascending thoracic aortic aneurysm	GSE155468		10x3'	AACAAGAAGCATCAGG-1--GSM4704939	Fibroblasts	CCL19+APOE+ fibroblast	NoneRMP+Fibroblasts
aortic tissue	ascending thoracic aortic aneurysm	GSE155468		10x3'	AACACACCAACCAATC-1--GSM4704939	Fibroblasts	CCL19+APOE+ fibroblast	LSM3+Fibroblasts
aortic tissue	ascending thoracic aortic aneurysm	GSE155468		10x3'	AACAGGGGTCGTTTCC-1--GSM4704939	Fibroblasts	CCL19+APOE+ fibroblast	ADARB1+Fibroblasts
aortic tissue	ascending thoracic aortic aneurysm	GSE155468		10x3'	AAGACAAGTGCAGTGA-1--GSM4704939	Fibroblasts	CCL19+APOE+ fibroblast	EIF3H+Fibroblasts
aortic tissue	ascending thoracic aortic aneurysm	GSE155468		10x3'	AAGTCGTTCCACACAA-1--GSM4704939	Fibroblasts	CCL19+APOE+ fibroblast	NHP2+Fibroblasts
aortic tissue	ascending thoracic aortic aneurysm	GSE155468		10x3'	AGCTACACACCGAATT-1--GSM4704939	Fibroblasts	CCL19+APOE+ fibroblast	TET3+Fibroblasts
aortic tissue	ascending thoracic aortic aneurysm	GSE155468		10x3'	AGGTTACTCACCTACC-1--GSM4704939	Fibroblasts	CCL19+APOE+ fibroblast	TRMO+Fibroblasts
aortic tissue	ascending thoracic aortic aneurysm	GSE155468		10x3'	ATCGATGGTTTCGCTC-1--GSM4704939	Fibroblasts	CCL19+APOE+ fibroblast	LSM1+Fibroblasts
aortic tissue	ascending thoracic aortic aneurysm	GSE155468		10x3'	CATAAGCCATCTAACG-1--GSM4704939	Fibroblasts	CCL19+APOE+ fibroblast	HNRNPA2B1+Fibroblasts
aortic tissue	ascending thoracic aortic aneurysm	GSE155468		10x3'	AAACCCAAGCTCCGAC-1--GSM4704940	Fibroblasts	MFAP5+IGFBP6+ fibroblast	HNRNPA2B1+Fibroblasts
aortic tissue	ascending thoracic aortic aneurysm	GSE155468		10x3'	AAACCCACAATAGTCC-1--GSM4704940	Fibroblasts	MFAP5+IGFBP6+ fibroblast	NoneRMP+Fibroblasts
aortic tissue	ascending thoracic aortic aneurysm	GSE155468		10x3'	AAACGAAGTACCCAGC-1--GSM4704940	Fibroblasts	MFAP5+IGFBP6+ fibroblast	RPUSD3+Fibroblasts
aortic tissue	ascending thoracic aortic aneurysm	GSE155468		10x3'	AAAGGATGTTGCCTAA-1--GSM4704940	Fibroblasts	MFAP5+IGFBP6+ fibroblast	ALKBH3+Fibroblasts
aortic tissue	ascending thoracic aortic aneurysm	GSE155468		10x3'	AAAGTGAAGTCAAGCG-1--GSM4704940	Fibroblasts	MFAP5+IGFBP6+ fibroblast	PUS7L+Fibroblasts
aortic tissue	ascending thoracic aortic aneurysm	GSE155468		10x3'	AACCCAAAGGCAGTCA-1--GSM4704940	Fibroblasts	FGFBP2+OLFML2A+ fibroblast	NoneRMP+Fibroblasts
aortic tissue	ascending thoracic aortic aneurysm	GSE155468		10x3'	AAGGTAAGTTTGAAAG-1--GSM4704940	Fibroblasts	GPC3+ fibroblast	TRMO+Fibroblasts
aortic tissue	ascending thoracic aortic aneurysm	GSE155468		10x3'	AAGTTCGTCCCATTCG-1--GSM4704940	Fibroblasts	MFAP5+IGFBP6+ fibroblast	ADARB1+Fibroblasts
aortic tissue	ascending thoracic aortic aneurysm	GSE155468		10x3'	AATCGACGTGAGTTTC-1--GSM4704940	Fibroblasts	FGFBP2+OLFML2A+ fibroblast	PUS7L+Fibroblasts
aortic tissue	ascending thoracic aortic aneurysm	GSE155468		10x3'	AATGGAAGTTTACGAC-1--GSM4704940	Fibroblasts	Myofibroblast	MEPCE+Fibroblasts
aortic tissue	ascending thoracic aortic aneurysm	GSE155468		10x3'	ACATGCATCAACACGT-1--GSM4704940	Fibroblasts	MFAP5+IGFBP6+ fibroblast	TRMO+Fibroblasts
aortic tissue	ascending thoracic aortic aneurysm	GSE155468		10x3'	ACTGATGGTGAGCTCC-1--GSM4704940	Fibroblasts	Myofibroblast	HNRNPA2B1+Fibroblasts
aortic tissue	ascending thoracic aortic aneurysm	GSE155468		10x3'	AGTAGTCCATCGTGGC-1--GSM4704940	Fibroblasts	MFAP5+IGFBP6+ fibroblast	MEPCE+Fibroblasts
aortic tissue	ascending thoracic aortic aneurysm	GSE155468		10x3'	ATTTCTGTCCGATTAG-1--GSM4704940	Fibroblasts	FGFBP2+OLFML2A+ fibroblast	EIF3H+Fibroblasts
aortic tissue	ascending thoracic aortic aneurysm	GSE155468		10x3'	CATTCTAGTACTAGCT-1--GSM4704940	Fibroblasts	FGFBP2+OLFML2A+ fibroblast	HNRNPA2B1+Fibroblasts
aortic tissue	ascending thoracic aortic aneurysm	GSE155468		10x3'	CCGTTCACATATCTCT-1--GSM4704940	Fibroblasts	MFAP5+IGFBP6+ fibroblast	TET3+Fibroblasts
aortic tissue	ascending thoracic aortic aneurysm	GSE155468		10x3'	CGTGCTTAGACCACGA-1--GSM4704940	Fibroblasts	FGFBP2+OLFML2A+ fibroblast	MEPCE+Fibroblasts
aortic tissue	ascending thoracic aortic aneurysm	GSE155468		10x3'	TTTGGTTTCTCCCATG-1--GSM4704940	Fibroblasts	FGFBP2+OLFML2A+ fibroblast	TET3+Fibroblasts
aortic tissue	ascending thoracic aortic aneurysm	GSE155468		10x3'	AACGGGAGTGAGATTA-1--GSM4704941	Fibroblasts	CFD+MGP+ fibroblast	EIF3H+Fibroblasts
aortic tissue	ascending thoracic aortic aneurysm	GSE155468		10x3'	GCTTTCGTCCATAGAC-1--GSM4704941	Fibroblasts	CFD+MGP+ fibroblast	MEPCE+Fibroblasts
aortic tissue	healthy	GSE155468		10x3'	AAACCCAAGGATGGCT-1--GSM4704931	Fibroblasts	CFD+MGP+ fibroblast	LSM1+Fibroblasts
aortic tissue	healthy	GSE155468		10x3'	AGGTTGTCAACTGAAA-1--GSM4704931	Fibroblasts	CFD+MGP+ fibroblast	PUS7L+Fibroblasts
aortic tissue	ascending thoracic aortic aneurysm	GSE155468		10x3'	AAACCCATCTAGTTCT-1--GSM4704936	Tcells	GZMK CD8 T cell	NoneRMP+GZMK_CD8_T_cell
aortic tissue	ascending thoracic aortic aneurysm	GSE155468		10x3'	AAAGGGCCACGACAGA-1--GSM4704936	Tcells	GZMK CD8 T cell	TRMT10C+GZMK_CD8_T_cell
aortic tissue	ascending thoracic aortic aneurysm	GSE155468		10x3'	AAAGGGCCATCGATAC-1--GSM4704936	Tcells	GZMK CD8 T cell	EIF3A+GZMK_CD8_T_cell
aortic tissue	ascending thoracic aortic aneurysm	GSE155468		10x3'	AACAAGATCTGGGAGA-1--GSM4704936	Tcells	GZMK CD8 T cell	MTERF4+GZMK_CD8_T_cell
aortic tissue	ascending thoracic aortic aneurysm	GSE155468		10x3'	ACAAGCTTCACCATAG-1--GSM4704936	Tcells	GZMK CD8 T cell	YTHDC2+GZMK_CD8_T_cell
aortic tissue	ascending thoracic aortic aneurysm	GSE155468		10x3'	AGTTAGCCAACAAGAT-1--GSM4704936	Tcells	GZMK CD8 T cell	YBX1+GZMK_CD8_T_cell
aortic tissue	ascending thoracic aortic aneurysm	GSE155468		10x3'	AAAGGTATCTCTAGGA-1--GSM4704940	Tcells	GZMK CD8 T cell	NSUN6+GZMK_CD8_T_cell
aortic tissue	ascending thoracic aortic aneurysm	GSE155468		10x3'	AACCATGGTCGAGTTT-1--GSM4704935	Macrophages	LYVE1 macrophage	YBX1+Macrophages
aortic tissue	ascending thoracic aortic aneurysm	GSE155468		10x3'	ACACCAAGTTAAGGGC-1--GSM4704935	Macrophages	LYVE1 macrophage	WTAP+Macrophages
aortic tissue	ascending thoracic aortic aneurysm	GSE155468		10x3'	ACACTGAAGTAATCCC-1--GSM4704935	Macrophages	LYVE1 macrophage	NSUN6+Macrophages
aortic tissue	ascending thoracic aortic aneurysm	GSE155468		10x3'	AGCGTCGAGCTGATAG-1--GSM4704935	Macrophages	LYVE1 macrophage	LSM3+Macrophages
aortic tissue	ascending thoracic aortic aneurysm	GSE155468		10x3'	AGGGAGTTCAACACCA-1--GSM4704935	Macrophages	LYVE1 macrophage	MTERF4+Macrophages
aortic tissue	ascending thoracic aortic aneurysm	GSE155468		10x3'	ATAGACCCATATACCG-1--GSM4704935	Macrophages	LYVE1 macrophage	NOP10+Macrophages
aortic tissue	ascending thoracic aortic aneurysm	GSE155468		10x3'	ATGCGATGTGCGCTTG-1--GSM4704935	Macrophages	LYVE1 macrophage	AGO2+Macrophages
aortic tissue	ascending thoracic aortic aneurysm	GSE155468		10x3'	ATTTCTGAGTCGTTTA-1--GSM4704935	Macrophages	LYVE1 macrophage	LSM2+Macrophages
aortic tissue	ascending thoracic aortic aneurysm	GSE155468		10x3'	CACAGGCAGAGTGGGA-1--GSM4704935	Macrophages	LYVE1 macrophage	NXF1+Macrophages
aortic tissue	ascending thoracic aortic aneurysm	GSE155468		10x3'	CCGTTCACAATTCCTT-1--GSM4704935	Macrophages	LYVE1 macrophage	EIF4E+Macrophages
aortic tissue	ascending thoracic aortic aneurysm	GSE155468		10x3'	CGTTAGAAGATGGCGT-1--GSM4704935	Macrophages	LYVE1 macrophage	TGS1+Macrophages
aortic tissue	ascending thoracic aortic aneurysm	GSE155468		10x3'	GCTGCAGAGCTGATAG-1--GSM4704935	Macrophages	LYVE1 macrophage	URM1+Macrophages
aortic tissue	ascending thoracic aortic aneurysm	GSE155468		10x3'	AAACGAATCCACATAG-1--GSM4704936	Macrophages	Macrophage	MTERF4+Macrophages
aortic tissue	ascending thoracic aortic aneurysm	GSE155468		10x3'	AAACGCTCAGTGTGCC-1--GSM4704936	Macrophages	LYVE1 macrophage	TUT4+Macrophages
aortic tissue	ascending thoracic aortic aneurysm	GSE155468		10x3'	AAAGGATCAACACGTT-1--GSM4704936	Macrophages	Macrophage	NUDT16+Macrophages
aortic tissue	ascending thoracic aortic aneurysm	GSE155468		10x3'	AAAGGATCATCTCAAG-1--GSM4704936	Macrophages	Macrophage	TUT4+Macrophages
aortic tissue	ascending thoracic aortic aneurysm	GSE155468		10x3'	AAAGGGCGTACTGCCG-1--GSM4704936	Macrophages	Macrophage	LSM2+Macrophages
aortic tissue	ascending thoracic aortic aneurysm	GSE155468		10x3'	AAAGGTAAGATGCTGG-1--GSM4704936	Macrophages	Macrophage	NSUN6+Macrophages
aortic tissue	ascending thoracic aortic aneurysm	GSE155468		10x3'	AAAGTCCCATTCATCT-1--GSM4704936	Macrophages	Macrophage	LSM3+Macrophages
aortic tissue	ascending thoracic aortic aneurysm	GSE155468		10x3'	AACCAACGTCTCTCTG-1--GSM4704936	Macrophages	LYVE1 macrophage	EIF3B+Macrophages
aortic tissue	ascending thoracic aortic aneurysm	GSE155468		10x3'	AATCACGAGCGTGTTT-1--GSM4704936	Macrophages	Macrophage	NOP10+Macrophages
aortic tissue	ascending thoracic aortic aneurysm	GSE155468		10x3'	ACAAAGATCGCACGAC-1--GSM4704936	Macrophages	LYVE1 macrophage	TRMT13+Macrophages
aortic tissue	ascending thoracic aortic aneurysm	GSE155468		10x3'	ACGGAAGCAAAGGCAC-1--GSM4704936	Macrophages	Macrophage	YTHDF3+Macrophages
aortic tissue	ascending thoracic aortic aneurysm	GSE155468		10x3'	AGGGCTCTCCACTTCG-1--GSM4704936	Macrophages	Macrophage	EIF3B+Macrophages
aortic tissue	ascending thoracic aortic aneurysm	GSE155468		10x3'	AGTCACACATTGGATC-1--GSM4704936	Macrophages	LYVE1 macrophage	YTHDF3+Macrophages
aortic tissue	ascending thoracic aortic aneurysm	GSE155468		10x3'	ATCATTCTCAAGCTGT-1--GSM4704936	Macrophages	Macrophage	TGS1+Macrophages
aortic tissue	ascending thoracic aortic aneurysm	GSE155468		10x3'	ATGGTTGCATAAGATG-1--GSM4704936	Macrophages	Macrophage	YBX1+Macrophages
aortic tissue	ascending thoracic aortic aneurysm	GSE155468		10x3'	ATTGTTCTCCTTATCA-1--GSM4704936	Macrophages	Macrophage	NXF1+Macrophages
aortic tissue	ascending thoracic aortic aneurysm	GSE155468		10x3'	AACAAAGCAAGTGTCT-1--GSM4704937	Macrophages	LYVE1 macrophage	NUDT16+Macrophages
aortic tissue	ascending thoracic aortic aneurysm	GSE155468		10x3'	AAGCATCAGGATAATC-1--GSM4704937	Macrophages	LYVE1 macrophage	ADARB1+Macrophages
aortic tissue	ascending thoracic aortic aneurysm	GSE155468		10x3'	AAACCCAGTCCTATAG-1--GSM4704938	Macrophages	Macrophage	WTAP+Macrophages
aortic tissue	ascending thoracic aortic aneurysm	GSE155468		10x3'	AAACGAACATAGATCC-1--GSM4704938	Macrophages	Macrophage	EIF4E+Macrophages
aortic tissue	ascending thoracic aortic aneurysm	GSE155468		10x3'	AACAAGAAGTCGGCCT-1--GSM4704938	Macrophages	Macrophage	URM1+Macrophages
aortic tissue	ascending thoracic aortic aneurysm	GSE155468		10x3'	AACCCAAAGGCTGGAT-1--GSM4704938	Macrophages	Macrophage	AGO2+Macrophages
aortic tissue	ascending thoracic aortic aneurysm	GSE155468		10x3'	AACACACTCGACCACG-1--GSM4704940	Macrophages	Macrophage	TRMT13+Macrophages
aortic tissue	ascending thoracic aortic aneurysm	GSE155468		10x3'	ACCCTTGAGTAGGTTA-1--GSM4704940	Macrophages	Macrophage	ADARB1+Macrophages
aortic tissue	ascending thoracic aortic aneurysm	GSE155468		10x3'	AATGGAAAGAGCCCAA-1--GSM4704937	MastCells	Mast cell	DCP2+MastCells
aortic tissue	ascending thoracic aortic aneurysm	GSE155468		10x3'	AGGATAAAGGTATAGT-1--GSM4704937	MastCells	Mast cell	NoneRMP+MastCells
aortic tissue	ascending thoracic aortic aneurysm	GSE155468		10x3'	GTCACTCAGGTAGCAC-1--GSM4704937	MastCells	Mast cell	QTRT1+MastCells
aortic tissue	ascending thoracic aortic aneurysm	GSE155468		10x3'	TGATTTCAGTTGTACC-1--GSM4704939	MastCells	Mast cell	TET2+MastCells
aortic tissue	ascending thoracic aortic aneurysm	GSE155468		10x3'	AACGTCAGTTACAGCT-1--GSM4704940	MastCells	Mast cell	EIF4E+MastCells
aortic tissue	ascending thoracic aortic aneurysm	GSE155468		10x3'	ACACTGAGTTGTGGCC-1--GSM4704935	NKcells	NK cell	AGO2+NKcells
aortic tissue	ascending thoracic aortic aneurysm	GSE155468		10x3'	ACGGGTCAGTTCGCAT-1--GSM4704935	NKcells	NK cell	NoneRMP+NKcells
aortic tissue	ascending thoracic aortic aneurysm	GSE155468		10x3'	ACTGTCCCAATCGAAA-1--GSM4704935	NKcells	NK cell	CDK5RAP1+NKcells
aortic tissue	ascending thoracic aortic aneurysm	GSE155468		10x3'	ACTTTCATCAACACGT-1--GSM4704935	NKcells	NK cell	NSUN6+NKcells
aortic tissue	ascending thoracic aortic aneurysm	GSE155468		10x3'	ATTACTCGTTCCACGG-1--GSM4704935	NKcells	NK cell	ZC3H13+NKcells
aortic tissue	ascending thoracic aortic aneurysm	GSE155468		10x3'	CACACAAAGTATCGGA-1--GSM4704935	NKcells	NK cell	LSM6+NKcells
aortic tissue	ascending thoracic aortic aneurysm	GSE155468		10x3'	GGGATGATCCGCAGTG-1--GSM4704935	NKcells	NK cell	HENMT1+NKcells
aortic tissue	ascending thoracic aortic aneurysm	GSE155468		10x3'	CGAGAAGTCTTCGATT-1--GSM4704936	NKcells	NK cell	TRMO+NKcells
aortic tissue	ascending thoracic aortic aneurysm	GSE155468		10x3'	AACAACCAGCACGGAT-1--GSM4704937	NKcells	Cycling T/NK cell	NUDT16+NKcells
aortic tissue	ascending thoracic aortic aneurysm	GSE155468		10x3'	AACACACTCAACTTTC-1--GSM4704937	NKcells	Cycling T/NK cell	ALYREF+NKcells
aortic tissue	ascending thoracic aortic aneurysm	GSE155468		10x3'	AACTTCTAGGTTCATC-1--GSM4704937	NKcells	Cycling T/NK cell	EIF4E+NKcells
aortic tissue	ascending thoracic aortic aneurysm	GSE155468		10x3'	ACTTAGGTCATGGCCG-1--GSM4704937	NKcells	NK cell	NUDT16+NKcells
aortic tissue	ascending thoracic aortic aneurysm	GSE155468		10x3'	ACTTCGCAGAGTAACT-1--GSM4704937	NKcells	Cycling T/NK cell	LSM6+NKcells
aortic tissue	ascending thoracic aortic aneurysm	GSE155468		10x3'	TTAGTCTTCAACCCGG-1--GSM4704939	NKcells	Cycling T/NK cell	NoneRMP+NKcells
aortic tissue	ascending thoracic aortic aneurysm	GSE155468		10x3'	AGGCTGCAGATGAACT-1--GSM4704941	NKcells	Cycling T/NK cell	AGO2+NKcells
aortic tissue	healthy	GSE155468		10x3'	AAACGAATCTTGATTC-1--GSM4704931	NKcells	CD56 NK cell	ZC3H13+NKcells
aortic tissue	healthy	GSE155468		10x3'	AAAGGTACACGTTGGC-1--GSM4704931	NKcells	CD56 NK cell	NoneRMP+NKcells
aortic tissue	healthy	GSE155468		10x3'	AAAGTCCTCCCGTAAA-1--GSM4704931	NKcells	CD56 NK cell	AGO2+NKcells
aortic tissue	healthy	GSE155468		10x3'	AACCATGTCATGCCAA-1--GSM4704931	NKcells	CD56 NK cell	TRMO+NKcells
aortic tissue	healthy	GSE155468		10x3'	AAGGAATTCTTGAACG-1--GSM4704931	NKcells	CD56 NK cell	NSUN6+NKcells
aortic tissue	healthy	GSE155468		10x3'	ACACTGAAGACATAGT-1--GSM4704931	NKcells	CD56 NK cell	ALYREF+NKcells
aortic tissue	healthy	GSE155468		10x3'	ACAGAAAGTGGATGAC-1--GSM4704931	NKcells	CD56 NK cell	HENMT1+NKcells
aortic tissue	healthy	GSE155468		10x3'	ATTTACCTCCTATTGT-1--GSM4704931	NKcells	CD56 NK cell	CDK5RAP1+NKcells
aortic tissue	healthy	GSE155468		10x3'	GCACATACACATATGC-1--GSM4704932	NKcells	CD56 NK cell	LSM6+NKcells
aortic tissue	ascending thoracic aortic aneurysm	GSE155468		10x3'	AACCATGTCACTCTTA-1--GSM4704934	OtherImmunecells	Monocyte	LSM4+OtherImmunecells
aortic tissue	ascending thoracic aortic aneurysm	GSE155468		10x3'	ACACCAACATTGAGCT-1--GSM4704934	OtherImmunecells	Monocyte	DIMT1+OtherImmunecells
aortic tissue	ascending thoracic aortic aneurysm	GSE155468		10x3'	ATAGACCAGGCTATCT-1--GSM4704934	OtherImmunecells	Monocyte	EIF3C+OtherImmunecells
aortic tissue	ascending thoracic aortic aneurysm	GSE155468		10x3'	CGTTAGATCTATGTGG-1--GSM4704934	OtherImmunecells	Monocyte	MTERF4+OtherImmunecells
aortic tissue	ascending thoracic aortic aneurysm	GSE155468		10x3'	CTGGTCTTCCTTAGTC-1--GSM4704934	OtherImmunecells	Monocyte	WTAP+OtherImmunecells
aortic tissue	ascending thoracic aortic aneurysm	GSE155468		10x3'	TATCAGGTCCGGGTAT-1--GSM4704934	OtherImmunecells	Monocyte	EIF3B+OtherImmunecells
aortic tissue	ascending thoracic aortic aneurysm	GSE155468		10x3'	AAAGGGCCACCAAATC-1--GSM4704936	OtherImmunecells	cDC2	DIMT1+OtherImmunecells
aortic tissue	ascending thoracic aortic aneurysm	GSE155468		10x3'	AAAGGTACATGCCGGT-1--GSM4704936	OtherImmunecells	cDC2	EIF4E+OtherImmunecells
aortic tissue	ascending thoracic aortic aneurysm	GSE155468		10x3'	AACAAAGTCGAGCCAC-1--GSM4704936	OtherImmunecells	cDC2	NSUN6+OtherImmunecells
aortic tissue	ascending thoracic aortic aneurysm	GSE155468		10x3'	AACACACCACACCGCA-1--GSM4704936	OtherImmunecells	cDC2	VIRMA+OtherImmunecells
aortic tissue	ascending thoracic aortic aneurysm	GSE155468		10x3'	AAGTTCGAGCGACATG-1--GSM4704936	OtherImmunecells	cDC2	MTERF4+OtherImmunecells
aortic tissue	ascending thoracic aortic aneurysm	GSE155468		10x3'	AATGAAGTCTCAGTCC-1--GSM4704936	OtherImmunecells	cDC2	AGO2+OtherImmunecells
aortic tissue	ascending thoracic aortic aneurysm	GSE155468		10x3'	ACAAAGACAGCGATTT-1--GSM4704936	OtherImmunecells	cDC2	EIF3C+OtherImmunecells
aortic tissue	ascending thoracic aortic aneurysm	GSE155468		10x3'	ACCCAAACAGATACTC-1--GSM4704936	OtherImmunecells	cDC2	TET2+OtherImmunecells
aortic tissue	ascending thoracic aortic aneurysm	GSE155468		10x3'	ACCTGAAAGCGACTAG-1--GSM4704936	OtherImmunecells	cDC2	NOP56+OtherImmunecells
aortic tissue	ascending thoracic aortic aneurysm	GSE155468		10x3'	ACTATTCAGCGCTGAA-1--GSM4704936	OtherImmunecells	cDC2	WTAP+OtherImmunecells
aortic tissue	ascending thoracic aortic aneurysm	GSE155468		10x3'	AGACCCGTCTGAGATC-1--GSM4704936	OtherImmunecells	cDC2	EIF3B+OtherImmunecells
aortic tissue	ascending thoracic aortic aneurysm	GSE155468		10x3'	GTTGTCCAGCTTAGTC-1--GSM4704936	OtherImmunecells	cDC2	ADARB1+OtherImmunecells
aortic tissue	ascending thoracic aortic aneurysm	GSE155468		10x3'	AACCACAGTTCCGGTG-1--GSM4704937	OtherImmunecells	CD14 monocyte	WTAP+OtherImmunecells
aortic tissue	ascending thoracic aortic aneurysm	GSE155468		10x3'	AGGTCTACACTACCCT-1--GSM4704937	OtherImmunecells	CD14 monocyte	TET2+OtherImmunecells
aortic tissue	ascending thoracic aortic aneurysm	GSE155468		10x3'	GTGGGAATCGTCAGAT-1--GSM4704937	OtherImmunecells	cDC2	LSM4+OtherImmunecells
aortic tissue	ascending thoracic aortic aneurysm	GSE155468		10x3'	AAACCCATCAGTCACA-1--GSM4704938	OtherImmunecells	Monocyte	EIF4E+OtherImmunecells
aortic tissue	ascending thoracic aortic aneurysm	GSE155468		10x3'	AAAGTGACATGTCAGT-1--GSM4704938	OtherImmunecells	Monocyte	TET2+OtherImmunecells
aortic tissue	ascending thoracic aortic aneurysm	GSE155468		10x3'	AACAAGAGTTTGAAAG-1--GSM4704938	OtherImmunecells	Monocyte	NSUN6+OtherImmunecells
aortic tissue	ascending thoracic aortic aneurysm	GSE155468		10x3'	AAGCATCTCCGAACGC-1--GSM4704938	OtherImmunecells	Monocyte	AGO2+OtherImmunecells
aortic tissue	ascending thoracic aortic aneurysm	GSE155468		10x3'	GTCCACTCAACCGCCA-1--GSM4704938	OtherImmunecells	Monocyte	ADARB1+OtherImmunecells
aortic tissue	ascending thoracic aortic aneurysm	GSE155468		10x3'	CGTGATATCCATGCAA-1--GSM4704939	OtherImmunecells	Monocyte	NOP56+OtherImmunecells
aortic tissue	ascending thoracic aortic aneurysm	GSE155468		10x3'	TACATTCTCCTTATAC-1--GSM4704939	OtherImmunecells	Monocyte	VIRMA+OtherImmunecells
aortic tissue	ascending thoracic aortic aneurysm	GSE155468		10x3'	CGAGTGCGTGTCTCCT-1--GSM4704940	OtherImmunecells	CD14 monocyte	MTERF4+OtherImmunecells
aortic tissue	ascending thoracic aortic aneurysm	GSE155468		10x3'	GCAGCCAGTACTGACT-1--GSM4704940	OtherImmunecells	CD14 monocyte	NOP56+OtherImmunecells
aortic tissue	ascending thoracic aortic aneurysm	GSE155468		10x3'	GGGTTATTCGCTAAAC-1--GSM4704940	OtherImmunecells	CD14 monocyte	EIF4E+OtherImmunecells
aortic tissue	ascending thoracic aortic aneurysm	GSE155468		10x3'	ACTATCTAGCGTGAGT-1--GSM4704935	OtherMesenchymals	Vascular smooth muscle cell	ALKBH7+OtherMesenchymals
aortic tissue	ascending thoracic aortic aneurysm	GSE155468		10x3'	ACTATCTGTCCAGTTA-1--GSM4704935	OtherMesenchymals	Vascular smooth muscle cell	METTL5+OtherMesenchymals
aortic tissue	ascending thoracic aortic aneurysm	GSE155468		10x3'	ACTGATGGTTTAAGCC-1--GSM4704935	OtherMesenchymals	Vascular smooth muscle cell	ADAR+OtherMesenchymals
aortic tissue	ascending thoracic aortic aneurysm	GSE155468		10x3'	ATTTCTGGTCATCGGC-1--GSM4704935	OtherMesenchymals	Vascular smooth muscle cell	YTHDF2+OtherMesenchymals
aortic tissue	ascending thoracic aortic aneurysm	GSE155468		10x3'	CATCAAGTCTAACCGG-1--GSM4704935	OtherMesenchymals	Vascular smooth muscle cell	ADARB1+OtherMesenchymals
aortic tissue	ascending thoracic aortic aneurysm	GSE155468		10x3'	CGAGAAGTCTTCAACC-1--GSM4704935	OtherMesenchymals	Vascular smooth muscle cell	NoneRMP+OtherMesenchymals
aortic tissue	ascending thoracic aortic aneurysm	GSE155468		10x3'	CGATCGGCAATAGAGT-1--GSM4704935	OtherMesenchymals	Vascular smooth muscle cell	TRMT1+OtherMesenchymals
aortic tissue	ascending thoracic aortic aneurysm	GSE155468		10x3'	GGAGCAAGTCTTTCAT-1--GSM4704935	OtherMesenchymals	Vascular smooth muscle cell	PUS7L+OtherMesenchymals
aortic tissue	ascending thoracic aortic aneurysm	GSE155468		10x3'	GGGTCTGAGGCGTGCA-1--GSM4704935	OtherMesenchymals	Vascular smooth muscle cell	YBX1+OtherMesenchymals
aortic tissue	ascending thoracic aortic aneurysm	GSE155468		10x3'	GTTCATTAGGGAAACG-1--GSM4704935	OtherMesenchymals	Vascular smooth muscle cell	DUS1L+OtherMesenchymals
aortic tissue	ascending thoracic aortic aneurysm	GSE155468		10x3'	AAAGGGCAGCCTAACT-1--GSM4704936	OtherMesenchymals	PCP4+ vascular smooth muscle cell	EIF3A+OtherMesenchymals
aortic tissue	ascending thoracic aortic aneurysm	GSE155468		10x3'	AAAGTGAAGCGACTAG-1--GSM4704936	OtherMesenchymals	PCP4+ vascular smooth muscle cell	YBX1+OtherMesenchymals
aortic tissue	ascending thoracic aortic aneurysm	GSE155468		10x3'	AACAACCTCATTACTC-1--GSM4704936	OtherMesenchymals	PCP4+ vascular smooth muscle cell	METTL5+OtherMesenchymals
aortic tissue	ascending thoracic aortic aneurysm	GSE155468		10x3'	AACAACCTCGCACGGT-1--GSM4704936	OtherMesenchymals	PCP4+ vascular smooth muscle cell	FXR1+OtherMesenchymals
aortic tissue	ascending thoracic aortic aneurysm	GSE155468		10x3'	AACTTCTAGAGGATCC-1--GSM4704936	OtherMesenchymals	Vascular smooth muscle cell	VIRMA+OtherMesenchymals
aortic tissue	ascending thoracic aortic aneurysm	GSE155468		10x3'	AAGCATCTCAAGAGGC-1--GSM4704936	OtherMesenchymals	Vascular smooth muscle cell	BUD23+OtherMesenchymals
aortic tissue	ascending thoracic aortic aneurysm	GSE155468		10x3'	AAGTGAATCCCAAGTA-1--GSM4704936	OtherMesenchymals	PCP4+ vascular smooth muscle cell	NoneRMP+OtherMesenchymals
aortic tissue	ascending thoracic aortic aneurysm	GSE155468		10x3'	ACACAGTGTTCTGAGT-1--GSM4704936	OtherMesenchymals	PCP4+ vascular smooth muscle cell	TRMT1+OtherMesenchymals
aortic tissue	ascending thoracic aortic aneurysm	GSE155468		10x3'	ACTGTGAAGACGGTCA-1--GSM4704936	OtherMesenchymals	Vascular smooth muscle cell	NXF1+OtherMesenchymals
aortic tissue	ascending thoracic aortic aneurysm	GSE155468		10x3'	AGGCATTGTTGTATGC-1--GSM4704936	OtherMesenchymals	Vascular smooth muscle cell	MEPCE+OtherMesenchymals
aortic tissue	ascending thoracic aortic aneurysm	GSE155468		10x3'	ATGTCTTAGGTAGCAC-1--GSM4704936	OtherMesenchymals	Vascular smooth muscle cell	TUT4+OtherMesenchymals
aortic tissue	ascending thoracic aortic aneurysm	GSE155468		10x3'	CAACCAATCGTTCTGC-1--GSM4704936	OtherMesenchymals	Vascular smooth muscle cell	TYW3+OtherMesenchymals
aortic tissue	ascending thoracic aortic aneurysm	GSE155468		10x3'	CACAGGCTCCTAAGTG-1--GSM4704936	OtherMesenchymals	Vascular smooth muscle cell	RRP8+OtherMesenchymals
aortic tissue	ascending thoracic aortic aneurysm	GSE155468		10x3'	CCACGTTTCTCCAAGA-1--GSM4704936	OtherMesenchymals	Vascular smooth muscle cell	EMG1+OtherMesenchymals
aortic tissue	ascending thoracic aortic aneurysm	GSE155468		10x3'	CCTCACAAGATGGGCT-1--GSM4704936	OtherMesenchymals	Vascular smooth muscle cell	YTHDC2+OtherMesenchymals
aortic tissue	ascending thoracic aortic aneurysm	GSE155468		10x3'	CGTGATATCACCATAG-1--GSM4704936	OtherMesenchymals	Vascular smooth muscle cell	LSM4+OtherMesenchymals
aortic tissue	ascending thoracic aortic aneurysm	GSE155468		10x3'	TAATTCCGTGCTAGCC-1--GSM4704936	OtherMesenchymals	Vascular smooth muscle cell	PRRC2A+OtherMesenchymals
aortic tissue	ascending thoracic aortic aneurysm	GSE155468		10x3'	AACCAACCAGTTAGAA-1--GSM4704937	OtherMesenchymals	Vascular smooth muscle cell	FXR1+OtherMesenchymals
aortic tissue	ascending thoracic aortic aneurysm	GSE155468		10x3'	AATAGAGTCCTCACTG-1--GSM4704937	OtherMesenchymals	Vascular smooth muscle cell	EIF3A+OtherMesenchymals
aortic tissue	ascending thoracic aortic aneurysm	GSE155468		10x3'	AACAGGGCATTCTCCG-1--GSM4704938	OtherMesenchymals	Pericyte	YBX1+OtherMesenchymals
aortic tissue	ascending thoracic aortic aneurysm	GSE155468		10x3'	AAGACTCTCCCAAGCG-1--GSM4704938	OtherMesenchymals	Pericyte	ADAR+OtherMesenchymals
aortic tissue	ascending thoracic aortic aneurysm	GSE155468		10x3'	AAGCGAGAGGGAGGGT-1--GSM4704938	OtherMesenchymals	Pericyte	METTL5+OtherMesenchymals
aortic tissue	ascending thoracic aortic aneurysm	GSE155468		10x3'	ACAAAGATCTGTGCTC-1--GSM4704938	OtherMesenchymals	Pericyte	DUS1L+OtherMesenchymals
aortic tissue	ascending thoracic aortic aneurysm	GSE155468		10x3'	AGACACTCACATAGCT-1--GSM4704938	OtherMesenchymals	Pericyte	TRMT1+OtherMesenchymals
aortic tissue	ascending thoracic aortic aneurysm	GSE155468		10x3'	AGAGAATCAGACCTAT-1--GSM4704938	OtherMesenchymals	Pericyte	PRRC2A+OtherMesenchymals
aortic tissue	ascending thoracic aortic aneurysm	GSE155468		10x3'	AGATGCTTCCATCCGT-1--GSM4704938	OtherMesenchymals	Pericyte	FXR1+OtherMesenchymals
aortic tissue	ascending thoracic aortic aneurysm	GSE155468		10x3'	ATAGGCTCATACCATG-1--GSM4704938	OtherMesenchymals	Pericyte	YTHDC2+OtherMesenchymals
aortic tissue	ascending thoracic aortic aneurysm	GSE155468		10x3'	ATTACTCAGCCAAGCA-1--GSM4704938	OtherMesenchymals	Pericyte	EIF3A+OtherMesenchymals
aortic tissue	ascending thoracic aortic aneurysm	GSE155468		10x3'	CAGATTGTCCAACTAG-1--GSM4704938	OtherMesenchymals	Pericyte	NoneRMP+OtherMesenchymals
aortic tissue	ascending thoracic aortic aneurysm	GSE155468		10x3'	CGTCCATGTAAGGCCA-1--GSM4704938	OtherMesenchymals	Pericyte	ALKBH7+OtherMesenchymals
aortic tissue	ascending thoracic aortic aneurysm	GSE155468		10x3'	AACACACTCTATTTCG-1--GSM4704940	OtherMesenchymals	CCL19/21 pericyte	PRRC2A+OtherMesenchymals
aortic tissue	ascending thoracic aortic aneurysm	GSE155468		10x3'	AACCATGGTTCAGCTA-1--GSM4704940	OtherMesenchymals	CCL19/21 pericyte	ADAR+OtherMesenchymals
aortic tissue	ascending thoracic aortic aneurysm	GSE155468		10x3'	ACACTGATCGCGTAGC-1--GSM4704940	OtherMesenchymals	CCL19/21 pericyte	DUS1L+OtherMesenchymals
aortic tissue	ascending thoracic aortic aneurysm	GSE155468		10x3'	ACCCTCATCCGTAATG-1--GSM4704940	OtherMesenchymals	PCP4+ vascular smooth muscle cell	YTHDF2+OtherMesenchymals
aortic tissue	ascending thoracic aortic aneurysm	GSE155468		10x3'	ACCTACCAGGCCTGCT-1--GSM4704940	OtherMesenchymals	PCP4+ vascular smooth muscle cell	ALKBH7+OtherMesenchymals
aortic tissue	ascending thoracic aortic aneurysm	GSE155468		10x3'	AGGGTTTAGTGGGAAA-1--GSM4704940	OtherMesenchymals	CCL19/21 pericyte	YTHDC2+OtherMesenchymals
aortic tissue	ascending thoracic aortic aneurysm	GSE155468		10x3'	CATGGTAAGCCAGACA-1--GSM4704940	OtherMesenchymals	PCP4+ vascular smooth muscle cell	VIRMA+OtherMesenchymals
aortic tissue	ascending thoracic aortic aneurysm	GSE155468		10x3'	CGCATGGGTGAGTTTC-1--GSM4704940	OtherMesenchymals	PCP4+ vascular smooth muscle cell	ADARB1+OtherMesenchymals
aortic tissue	ascending thoracic aortic aneurysm	GSE155468		10x3'	CTCAAGATCAAACGTC-1--GSM4704940	OtherMesenchymals	CCL19/21 pericyte	TRMT1+OtherMesenchymals
aortic tissue	ascending thoracic aortic aneurysm	GSE155468		10x3'	TACTTACGTTCATCTT-1--GSM4704940	OtherMesenchymals	PCP4+ vascular smooth muscle cell	RRP8+OtherMesenchymals
aortic tissue	healthy	GSE155468		10x3'	GCTACCTTCATTCACT-1--GSM4704933	OtherMesenchymals	CCL19/21 pericyte	PUS7L+OtherMesenchymals
aortic tissue	ascending thoracic aortic aneurysm	GSE155468		10x3'	AAAGGGCGTGTGAGCA-1--GSM4704936	Tcells	T cell	TUT7+T_cell
aortic tissue	ascending thoracic aortic aneurysm	GSE155468		10x3'	AAATGGATCTGCCCTA-1--GSM4704936	Tcells	T cell	NSUN6+T_cell
aortic tissue	ascending thoracic aortic aneurysm	GSE155468		10x3'	AACAACCAGCTCGCAC-1--GSM4704936	Tcells	T cell	NoneRMP+T_cell
aortic tissue	ascending thoracic aortic aneurysm	GSE155468		10x3'	AACGGGATCTGTCCCA-1--GSM4704936	Tcells	T cell	TRMT112+T_cell
aortic tissue	ascending thoracic aortic aneurysm	GSE155468		10x3'	AAGCATCTCCCGTTGT-1--GSM4704936	Tcells	T cell	EIF3H+T_cell
aortic tissue	ascending thoracic aortic aneurysm	GSE155468		10x3'	ATGTCTTAGATCCCGC-1--GSM4704936	Tcells	T cell	ALYREF+T_cell
aortic tissue	ascending thoracic aortic aneurysm	GSE155468		10x3'	ATTCAGGCACTTGAGT-1--GSM4704936	Tcells	T cell	YTHDF3+T_cell
aortic tissue	ascending thoracic aortic aneurysm	GSE155468		10x3'	ATTCGTTGTACCATAC-1--GSM4704936	Tcells	T cell	SNU13+T_cell
aortic tissue	ascending thoracic aortic aneurysm	GSE155468		10x3'	CAGTTAGGTATGCGGA-1--GSM4704936	Tcells	T cell	TET2+T_cell
aortic tissue	ascending thoracic aortic aneurysm	GSE155468		10x3'	CCGGACATCAAGAGTA-1--GSM4704936	Tcells	T cell	PCIF1+T_cell
artery	atherogenesis	GSE159677		10x3'	AAACCCACAAGTTTGC-1--GSM4837523	Bcells	Plasma cell	RNMT+Bcells
artery	atherogenesis	GSE159677		10x3'	AATCGACGTTTGATCG-1--GSM4837523	Bcells	Plasma cell	NoneRMP+Bcells
artery	atherogenesis	GSE159677		10x3'	ACAACCATCGGCAGTC-1--GSM4837523	Bcells	Plasma cell	METTL8+Bcells
artery	atherogenesis	GSE159677		10x3'	AGACACTAGTGAACAT-1--GSM4837523	Bcells	Plasma cell	LSM1+Bcells
artery	atherogenesis	GSE159677		10x3'	AGGACGAAGAGGCGTT-1--GSM4837523	Bcells	Plasma cell	SND1+Bcells
artery	atherogenesis	GSE159677		10x3'	ATCCGTCAGATGGGCT-1--GSM4837523	Bcells	Plasma cell	WTAP+Bcells
artery	atherogenesis	GSE159677		10x3'	ATCGGATGTCTTGCTC-1--GSM4837523	Bcells	Plasma cell	LSM6+Bcells
artery	atherogenesis	GSE159677		10x3'	TCCCATGGTATGATCC-1--GSM4837523	Bcells	Plasma cell	RBMX+Bcells
artery	atherogenesis	GSE159677		10x3'	TTCCTCTTCACCATAG-1--GSM4837523	Bcells	Plasma cell	SAFB+Bcells
artery	atherogenesis	GSE159677		10x3'	AAAGAACAGAGAGGTA-1--GSM4837525	Bcells	B cell	RBMX+Bcells
artery	atherogenesis	GSE159677		10x3'	AAAGAACTCGTGCGAC-1--GSM4837525	Bcells	B cell	WTAP+Bcells
artery	atherogenesis	GSE159677		10x3'	AAAGGATAGGATACCG-1--GSM4837525	Bcells	B cell	LSM1+Bcells
artery	atherogenesis	GSE159677		10x3'	AAAGGATGTTCTTGTT-1--GSM4837525	Bcells	B cell	SND1+Bcells
artery	atherogenesis	GSE159677		10x3'	AAAGGATGTTGCCATA-1--GSM4837525	Bcells	B cell	RNMT+Bcells
artery	atherogenesis	GSE159677		10x3'	AAAGTCCGTAGAATGT-1--GSM4837525	Bcells	B cell	LSM6+Bcells
artery	atherogenesis	GSE159677		10x3'	AAATGGATCCTCTAGC-1--GSM4837525	Bcells	B cell	METTL8+Bcells
artery	atherogenesis	GSE159677		10x3'	AAGACTCCATTAAAGG-1--GSM4837525	Bcells	B cell	SAFB+Bcells
artery	atherogenesis	GSE159677		10x3'	GATCACAAGTATGATG-1--GSM4837525	Bcells	B cell	NoneRMP+Bcells
artery	atherogenesis	GSE159677		10x3'	AACAAGAAGCCATTCA-1--GSM4837527	Bcells	Naive B cell	NoneRMP+Bcells
artery	atherogenesis	GSE159677		10x3'	AACGAAATCGAACGGA-1--GSM4837527	Bcells	Naive B cell	SAFB+Bcells
artery	atherogenesis	GSE159677		10x3'	AATAGAGGTTCTCTAT-1--GSM4837527	Bcells	Naive B cell	RNMT+Bcells
artery	atherogenesis	GSE159677		10x3'	AATTTCCAGTTACGAA-1--GSM4837527	Bcells	Naive B cell	RBMX+Bcells
artery	atherogenesis	GSE159677		10x3'	ACCATTTCAGAGGTAC-1--GSM4837527	Bcells	Naive B cell	WTAP+Bcells
artery	atherogenesis	GSE159677		10x3'	ACGATCAAGAATAACC-1--GSM4837527	Bcells	Naive B cell	LSM1+Bcells
artery	atherogenesis	GSE159677		10x3'	AGAAGCGCACTGTCGG-1--GSM4837527	Bcells	Naive B cell	LSM6+Bcells
artery	atherogenesis	GSE159677		10x3'	AGCGTCGAGGAACATT-1--GSM4837527	Bcells	Naive B cell	METTL8+Bcells
artery	atherogenesis	GSE159677		10x3'	AAACCCAAGCCTGTCG-1--GSM4837523	Tcells	CD4 T cell	YBX1+CD4_T_cell
artery	atherogenesis	GSE159677		10x3'	AAACCCATCTCACTCG-1--GSM4837523	Tcells	CD4 T cell	EIF3A+CD4_T_cell
artery	atherogenesis	GSE159677		10x3'	AAATGGATCTCGACGG-1--GSM4837523	Tcells	CD4 T cell	NoneRMP+CD4_T_cell
artery	atherogenesis	GSE159677		10x3'	AACGTCAGTTACGTAC-1--GSM4837523	Tcells	CD4 T cell	ALKBH7+CD4_T_cell
artery	atherogenesis	GSE159677		10x3'	AGGACGATCCACCTCA-1--GSM4837523	Tcells	CD4 T cell	HNRNPA2B1+CD4_T_cell
artery	atherogenesis	GSE159677		10x3'	AGGTTGTGTGGTCTGC-1--GSM4837523	Tcells	CD4 T cell	EIF3H+CD4_T_cell
artery	atherogenesis	GSE159677		10x3'	GGAGGTAGTTTGACAC-1--GSM4837523	Tcells	CD4 T cell	EIF3B+CD4_T_cell
artery	atherogenesis	GSE159677		10x3'	AAACGAACACTGGACC-1--GSM4837523	Endothelial_Cells	Arterial EC	HSD17B10+Endothelial_Cells
artery	atherogenesis	GSE159677		10x3'	AAAGGATTCTTGGCTC-1--GSM4837523	Endothelial_Cells	Endothelial cell	NoneRMP+Endothelial_Cells
artery	atherogenesis	GSE159677		10x3'	AAAGTCCTCTCAGGCG-1--GSM4837523	Endothelial_Cells	Arterial EC	ALYREF+Endothelial_Cells
artery	atherogenesis	GSE159677		10x3'	AAATGGACATTGTCGA-1--GSM4837523	Endothelial_Cells	Endothelial cell	NSUN6+Endothelial_Cells
artery	atherogenesis	GSE159677		10x3'	AACAACCAGTGCTCAT-1--GSM4837523	Endothelial_Cells	Endothelial cell	MTERF4+Endothelial_Cells
artery	atherogenesis	GSE159677		10x3'	AACAGGGTCCAAGAGG-1--GSM4837523	Endothelial_Cells	Arterial EC	MTERF4+Endothelial_Cells
artery	atherogenesis	GSE159677		10x3'	AACCCAACACTGCTTC-1--GSM4837523	Endothelial_Cells	Arterial EC	NoneRMP+Endothelial_Cells
artery	atherogenesis	GSE159677		10x3'	AACGTCAGTGGACCAA-1--GSM4837523	Endothelial_Cells	Arterial EC	TET2+Endothelial_Cells
artery	atherogenesis	GSE159677		10x3'	ACAAGCTTCCATTGGA-1--GSM4837523	Endothelial_Cells	Endothelial cell	LARP1+Endothelial_Cells
artery	atherogenesis	GSE159677		10x3'	ACACAGTAGCCTATCA-1--GSM4837523	Endothelial_Cells	Arterial EC	DCP2+Endothelial_Cells
artery	atherogenesis	GSE159677		10x3'	ACAGGGACAAACGGCA-1--GSM4837523	Endothelial_Cells	Endothelial cell	HSD17B10+Endothelial_Cells
artery	atherogenesis	GSE159677		10x3'	ACCCTCAGTATCCCTC-1--GSM4837523	Endothelial_Cells	Endothelial cell	TET2+Endothelial_Cells
artery	atherogenesis	GSE159677		10x3'	ACCTGTCTCGCCAACG-1--GSM4837523	Endothelial_Cells	Endothelial cell	DCP2+Endothelial_Cells
artery	atherogenesis	GSE159677		10x3'	ACTCTCGAGTTGTAGA-1--GSM4837523	Endothelial_Cells	Arterial EC	LARP1+Endothelial_Cells
artery	atherogenesis	GSE159677		10x3'	ATACCTTCAATATCCG-1--GSM4837523	Endothelial_Cells	Arterial EC	LSM6+Endothelial_Cells
artery	atherogenesis	GSE159677		10x3'	ATCGGCGCACTTGAGT-1--GSM4837523	Endothelial_Cells	Endothelial cell	LSM6+Endothelial_Cells
artery	atherogenesis	GSE159677		10x3'	CAGGCCATCTCCATAT-1--GSM4837523	Endothelial_Cells	Arterial EC	YTHDC2+Endothelial_Cells
artery	atherogenesis	GSE159677		10x3'	CCATCACGTACTGAGG-1--GSM4837523	Endothelial_Cells	Endothelial cell	ALYREF+Endothelial_Cells
artery	atherogenesis	GSE159677		10x3'	TCGGGACAGACAACAT-1--GSM4837523	Endothelial_Cells	Arterial EC	NSUN6+Endothelial_Cells
artery	atherogenesis	GSE159677		10x3'	AAACCCAAGCAAGCCA-1--GSM4837525	Endothelial_Cells	Capillary EC	MTERF4+Endothelial_Cells
artery	atherogenesis	GSE159677		10x3'	AAACCCAGTACGAGCA-1--GSM4837525	Endothelial_Cells	Venous EC	LSM6+Endothelial_Cells
artery	atherogenesis	GSE159677		10x3'	AAACGAACAGGACAGT-1--GSM4837525	Endothelial_Cells	Capillary EC	LSM6+Endothelial_Cells
artery	atherogenesis	GSE159677		10x3'	AAACGAATCCATACAG-1--GSM4837525	Endothelial_Cells	Venous EC	NoneRMP+Endothelial_Cells
artery	atherogenesis	GSE159677		10x3'	AAACGCTCAGATCCTA-1--GSM4837525	Endothelial_Cells	Venous EC	LARP1+Endothelial_Cells
artery	atherogenesis	GSE159677		10x3'	AAAGAACTCAACCGAT-1--GSM4837525	Endothelial_Cells	Venous EC	MTERF4+Endothelial_Cells
artery	atherogenesis	GSE159677		10x3'	AACAAAGAGTACTCGT-1--GSM4837525	Endothelial_Cells	Venous EC	TET2+Endothelial_Cells
artery	atherogenesis	GSE159677		10x3'	AGAAGCGAGGCTGTAG-1--GSM4837525	Endothelial_Cells	Capillary EC	NoneRMP+Endothelial_Cells
artery	atherogenesis	GSE159677		10x3'	AGGAAATGTAGTATAG-1--GSM4837525	Endothelial_Cells	Venous EC	HSD17B10+Endothelial_Cells
artery	atherogenesis	GSE159677		10x3'	CTTGATTCATTCAGGT-1--GSM4837525	Endothelial_Cells	Venous EC	ALYREF+Endothelial_Cells
artery	atherogenesis	GSE159677		10x3'	GATGATCTCTACAGGT-1--GSM4837525	Endothelial_Cells	Venous EC	NSUN6+Endothelial_Cells
artery	atherogenesis	GSE159677		10x3'	GTTGTCCAGTAGCCAG-1--GSM4837525	Endothelial_Cells	Venous EC	DCP2+Endothelial_Cells
artery	healthy	GSE159677		10x3'	AAAGGGCTCCTATTGT-1--GSM4837524	Endothelial_Cells	Venous EC	WTAP+Endothelial_Cells
artery	healthy	GSE159677		10x3'	AAAGGTAAGGTTGCCC-1--GSM4837524	Endothelial_Cells	Venous EC	URM1+Endothelial_Cells
artery	healthy	GSE159677		10x3'	CTAACTTAGTGCAACG-1--GSM4837524	Endothelial_Cells	Arterial EC	WTAP+Endothelial_Cells
artery	atherogenesis	GSE159677		10x3'	AAACGAAAGAGTGAAG-1--GSM4837523	Fibroblasts	CCL19+APOE+ fibroblast	ALKBH7+Fibroblasts
artery	atherogenesis	GSE159677		10x3'	AAACGAAGTTCTCGTC-1--GSM4837523	Fibroblasts	CCL19+APOE+ fibroblast	METTL1+Fibroblasts
artery	atherogenesis	GSE159677		10x3'	AAACGCTTCGACCAAT-1--GSM4837523	Fibroblasts	MFAP5+IGFBP6+ fibroblast	METTL5+Fibroblasts
artery	atherogenesis	GSE159677		10x3'	AAAGAACAGGCACTCC-1--GSM4837523	Fibroblasts	CCL19+APOE+ fibroblast	SND1+Fibroblasts
artery	atherogenesis	GSE159677		10x3'	AAAGGATAGTGAGTGC-1--GSM4837523	Fibroblasts	CCL19+APOE+ fibroblast	TUT7+Fibroblasts
artery	atherogenesis	GSE159677		10x3'	AAAGTGAAGTCCCGAC-1--GSM4837523	Fibroblasts	CCL19+APOE+ fibroblast	METTL5+Fibroblasts
artery	atherogenesis	GSE159677		10x3'	AACAAAGGTTGTACGT-1--GSM4837523	Fibroblasts	CCL19+APOE+ fibroblast	YBX1+Fibroblasts
artery	atherogenesis	GSE159677		10x3'	AACCCAATCCAGCAAT-1--GSM4837523	Fibroblasts	MFAP5+IGFBP6+ fibroblast	URM1+Fibroblasts
artery	atherogenesis	GSE159677		10x3'	AAGGTAAAGTGGAAAG-1--GSM4837523	Fibroblasts	MFAP5+IGFBP6+ fibroblast	NOP10+Fibroblasts
artery	atherogenesis	GSE159677		10x3'	AAGTCGTTCGTTCTCG-1--GSM4837523	Fibroblasts	CCL19+APOE+ fibroblast	NOP10+Fibroblasts
artery	atherogenesis	GSE159677		10x3'	AGAGCAGTCAACCTCC-1--GSM4837523	Fibroblasts	MFAP5+IGFBP6+ fibroblast	TUT7+Fibroblasts
artery	atherogenesis	GSE159677		10x3'	AGATCCACAGCAGTGA-1--GSM4837523	Fibroblasts	CCL19+APOE+ fibroblast	EIF3H+Fibroblasts
artery	atherogenesis	GSE159677		10x3'	ATCGCCTTCTAAGCGT-1--GSM4837523	Fibroblasts	MFAP5+IGFBP6+ fibroblast	EIF3H+Fibroblasts
artery	atherogenesis	GSE159677		10x3'	CCTTCAGCAAGATGTA-1--GSM4837523	Fibroblasts	CCL19+APOE+ fibroblast	URM1+Fibroblasts
artery	atherogenesis	GSE159677		10x3'	CGAGGAAGTGCTCCGA-1--GSM4837523	Fibroblasts	CCL19+APOE+ fibroblast	TET1+Fibroblasts
artery	atherogenesis	GSE159677		10x3'	CTTCCTTCAGGCTACC-1--GSM4837523	Fibroblasts	CCL19+APOE+ fibroblast	MTO1+Fibroblasts
artery	atherogenesis	GSE159677		10x3'	AGGGTGATCAGTGTGT-1--GSM4837525	Fibroblasts	CCL19+APOE+ fibroblast	HNRNPA2B1+Fibroblasts
artery	atherogenesis	GSE159677		10x3'	ATAGAGACAAAGAACT-1--GSM4837525	Fibroblasts	CCL19+APOE+ fibroblast	NoneRMP+Fibroblasts
artery	healthy	GSE159677		10x3'	AAACGAATCCTGCTAC-1--GSM4837524	Fibroblasts	CFD+MGP+ fibroblast	NoneRMP+Fibroblasts
artery	healthy	GSE159677		10x3'	AAACGCTGTCACTCTC-1--GSM4837524	Fibroblasts	CFD+MGP+ fibroblast	TET2+Fibroblasts
artery	healthy	GSE159677		10x3'	AAAGTCCCACGGAAGT-1--GSM4837524	Fibroblasts	Myofibroblast	METTL5+Fibroblasts
artery	healthy	GSE159677		10x3'	AACCACATCCTTCGAC-1--GSM4837524	Fibroblasts	Myofibroblast	URM1+Fibroblasts
artery	healthy	GSE159677		10x3'	AAGCGTTGTAGCCCTG-1--GSM4837524	Fibroblasts	CFD+MGP+ fibroblast	TET1+Fibroblasts
artery	healthy	GSE159677		10x3'	AATGCCACAACGGGTA-1--GSM4837524	Fibroblasts	Myofibroblast	ALKBH7+Fibroblasts
artery	healthy	GSE159677		10x3'	ACAAGCTAGGAGAGGC-1--GSM4837524	Fibroblasts	CFD+MGP+ fibroblast	HNRNPA2B1+Fibroblasts
artery	healthy	GSE159677		10x3'	ATAGACCGTTTGCAGT-1--GSM4837524	Fibroblasts	CFD+MGP+ fibroblast	METTL5+Fibroblasts
artery	healthy	GSE159677		10x3'	CGAGTGCGTGACAACG-1--GSM4837524	Fibroblasts	CFD+MGP+ fibroblast	URM1+Fibroblasts
artery	healthy	GSE159677		10x3'	CTAACTTAGACATAGT-1--GSM4837524	Fibroblasts	Myofibroblast	NoneRMP+Fibroblasts
artery	healthy	GSE159677		10x3'	CTCCCTCGTTCATCTT-1--GSM4837524	Fibroblasts	CFD+MGP+ fibroblast	EIF3H+Fibroblasts
artery	healthy	GSE159677		10x3'	GTCAAGTTCGTACCTC-1--GSM4837524	Fibroblasts	Myofibroblast	EIF3H+Fibroblasts
artery	healthy	GSE159677		10x3'	TTCGATTGTCTACTGA-1--GSM4837524	Fibroblasts	Myofibroblast	HNRNPA2B1+Fibroblasts
artery	healthy	GSE159677		10x3'	ACGTAGTGTTTCTATC-1--GSM4837526	Fibroblasts	CFD+MGP+ fibroblast	TUT7+Fibroblasts
artery	healthy	GSE159677		10x3'	ATCGGCGTCTGAATCG-1--GSM4837526	Fibroblasts	CFD+MGP+ fibroblast	NOP10+Fibroblasts
artery	healthy	GSE159677		10x3'	AAACGCTCACACACTA-1--GSM4837528	Fibroblasts	MFAP5+IGFBP6+ fibroblast	NoneRMP+Fibroblasts
artery	healthy	GSE159677		10x3'	AAACGCTTCCCTTTGG-1--GSM4837528	Fibroblasts	MFAP5+IGFBP6+ fibroblast	TET1+Fibroblasts
artery	healthy	GSE159677		10x3'	AAGGTAACAGCGGTTC-1--GSM4837528	Fibroblasts	MFAP5+IGFBP6+ fibroblast	HNRNPA2B1+Fibroblasts
artery	atherogenesis	GSE159677		10x3'	AAACCCAAGCATGTTC-1--GSM4837523	Tcells	GZMB CD8 T cell	NoneRMP+GZMB_CD8_T_cell
artery	atherogenesis	GSE159677		10x3'	AACACACCAACAGCTT-1--GSM4837523	Tcells	GZMB CD8 T cell	TRMT112+GZMB_CD8_T_cell
artery	atherogenesis	GSE159677		10x3'	AACCCAACATTAAGCC-1--GSM4837523	Tcells	GZMB CD8 T cell	TRMT10C+GZMB_CD8_T_cell
artery	atherogenesis	GSE159677		10x3'	CAATGACGTTACGTAC-1--GSM4837523	Tcells	GZMB CD8 T cell	DCP2+GZMB_CD8_T_cell
artery	atherogenesis	GSE159677		10x3'	GATAGAAGTCTTACTT-1--GSM4837523	Tcells	GZMB CD8 T cell	ALKBH5+GZMB_CD8_T_cell
artery	atherogenesis	GSE159677		10x3'	TCGAAGTGTTGGACCC-1--GSM4837523	Tcells	GZMB CD8 T cell	FBL+GZMB_CD8_T_cell
artery	healthy	GSE159677		10x3'	GCGGATCGTTGATGTC-1--GSM4837524	Tcells	GZMB CD8 T cell	FTSJ1+GZMB_CD8_T_cell
artery	atherogenesis	GSE159677		10x3'	AAACCCAAGCAGATAT-1--GSM4837525	Tcells	GZMK CD8 T cell	NoneRMP+GZMK_CD8_T_cell
artery	atherogenesis	GSE159677		10x3'	AAACCCACACGTAACT-1--GSM4837525	Tcells	GZMK CD8 T cell	LSM2+GZMK_CD8_T_cell
artery	atherogenesis	GSE159677		10x3'	AAACCCACATTACGGT-1--GSM4837525	Tcells	GZMK CD8 T cell	ZC3H13+GZMK_CD8_T_cell
artery	atherogenesis	GSE159677		10x3'	AAACCCACATTGCCTC-1--GSM4837525	Tcells	GZMK CD8 T cell	NOP56+GZMK_CD8_T_cell
artery	atherogenesis	GSE159677		10x3'	AAACCCATCAGACCGC-1--GSM4837525	Tcells	GZMK CD8 T cell	LARP1+GZMK_CD8_T_cell
artery	atherogenesis	GSE159677		10x3'	AAACGAATCCTTGACC-1--GSM4837525	Tcells	GZMK CD8 T cell	HNRNPA2B1+GZMK_CD8_T_cell
artery	atherogenesis	GSE159677		10x3'	AAACGCTCAACAAAGT-1--GSM4837525	Tcells	GZMK CD8 T cell	EIF3A+GZMK_CD8_T_cell
artery	atherogenesis	GSE159677		10x3'	AACGTCACAAGCAGGT-1--GSM4837525	Tcells	GZMK CD8 T cell	ADAR+GZMK_CD8_T_cell
artery	atherogenesis	GSE159677		10x3'	AAACCCACATTCTCCG-1--GSM4837523	Macrophages	Macrophage	EIF3H+Macrophages
artery	atherogenesis	GSE159677		10x3'	AAACCCAGTGTGTGTT-1--GSM4837523	Macrophages	Macrophage	METTL1+Macrophages
artery	atherogenesis	GSE159677		10x3'	AAACCCAGTGTTTCTT-1--GSM4837523	Macrophages	Macrophage	LSM7+Macrophages
artery	atherogenesis	GSE159677		10x3'	AAACCCATCTCATTAC-1--GSM4837523	Macrophages	Macrophage	ALYREF+Macrophages
artery	atherogenesis	GSE159677		10x3'	AAACCCATCTCTCTAA-1--GSM4837523	Macrophages	Macrophage	TRMT6+Macrophages
artery	atherogenesis	GSE159677		10x3'	AAAGAACAGAGGCGGA-1--GSM4837523	Macrophages	Macrophage	LSM2+Macrophages
artery	atherogenesis	GSE159677		10x3'	AAAGAACCACTACCCT-1--GSM4837523	Macrophages	Macrophage	TRUB2+Macrophages
artery	atherogenesis	GSE159677		10x3'	AAAGGATAGTCACACT-1--GSM4837523	Macrophages	Macrophage	ADAR+Macrophages
artery	atherogenesis	GSE159677		10x3'	AAAGGATCAGGCTATT-1--GSM4837523	Macrophages	Macrophage	NUDT16+Macrophages
artery	atherogenesis	GSE159677		10x3'	AAAGTGACAACAGCCC-1--GSM4837523	Macrophages	Macrophage	EIF4E+Macrophages
artery	atherogenesis	GSE159677		10x3'	AAATGGAAGAAACTGT-1--GSM4837523	Macrophages	Macrophage	WTAP+Macrophages
artery	atherogenesis	GSE159677		10x3'	AAATGGAAGGCCTTGC-1--GSM4837523	Macrophages	Macrophage	FBL+Macrophages
artery	atherogenesis	GSE159677		10x3'	AACCACACACGAGGAT-1--GSM4837523	Macrophages	Macrophage	NSUN5+Macrophages
artery	atherogenesis	GSE159677		10x3'	AACGAAACATGCCGAC-1--GSM4837523	Macrophages	Macrophage	HNRNPA2B1+Macrophages
artery	atherogenesis	GSE159677		10x3'	ACACGCGCATAGAGGC-1--GSM4837523	Macrophages	Macrophage	AGO2+Macrophages
artery	atherogenesis	GSE159677		10x3'	CTGAGGCCAAACTAGA-1--GSM4837523	Macrophages	Macrophage	MOCS2+Macrophages
artery	atherogenesis	GSE159677		10x3'	AGGAAATCAAGAGGCT-1--GSM4837525	Macrophages	Macrophage	TRMT1+Macrophages
artery	atherogenesis	GSE159677		10x3'	AAAGTCCAGGGATGTC-1--GSM4837527	Macrophages	LYVE1 macrophage	FBL+Macrophages
artery	atherogenesis	GSE159677		10x3'	AACTTCTAGACGTCCC-1--GSM4837527	Macrophages	LYVE1 macrophage	WTAP+Macrophages
artery	atherogenesis	GSE159677		10x3'	AATGCCAAGGAAAGTG-1--GSM4837527	Macrophages	LYVE1 macrophage	HNRNPA2B1+Macrophages
artery	atherogenesis	GSE159677		10x3'	ACGTAACCAATAGTCC-1--GSM4837527	Macrophages	LYVE1 macrophage	EIF4E+Macrophages
artery	atherogenesis	GSE159677		10x3'	ACTCTCGCAGTCAGTT-1--GSM4837527	Macrophages	LYVE1 macrophage	EIF3H+Macrophages
artery	atherogenesis	GSE159677		10x3'	ATGAGTCGTTGGCCTG-1--GSM4837527	Macrophages	LYVE1 macrophage	NUDT16+Macrophages
artery	atherogenesis	GSE159677		10x3'	CCTCCTCCAACCACAT-1--GSM4837527	Macrophages	LYVE1 macrophage	ADAR+Macrophages
artery	atherogenesis	GSE159677		10x3'	TGATGCACATTAAAGG-1--GSM4837527	Macrophages	LYVE1 macrophage	LSM2+Macrophages
artery	healthy	GSE159677		10x3'	AAACGAAAGAATTGTG-1--GSM4837528	Macrophages	LYVE1 macrophage	TRMT1+Macrophages
artery	healthy	GSE159677		10x3'	CAGCCAGAGCGATGAC-1--GSM4837528	Macrophages	LYVE1 macrophage	NSUN5+Macrophages
artery	healthy	GSE159677		10x3'	CTCATGCTCGTCCTTG-1--GSM4837528	Macrophages	LYVE1 macrophage	MOCS2+Macrophages
artery	atherogenesis	GSE159677		10x3'	AACAAGAGTAGCGTTT-1--GSM4837523	MastCells	Mast cell	NoneRMP+MastCells
artery	atherogenesis	GSE159677		10x3'	AACCATGGTAAGTTGA-1--GSM4837523	MastCells	Mast cell	DCPS+MastCells
artery	atherogenesis	GSE159677		10x3'	AGACTCACAGCACAAG-1--GSM4837523	MastCells	Mast cell	NSUN5+MastCells
artery	atherogenesis	GSE159677		10x3'	TGGGATTCAGAACCGA-1--GSM4837523	MastCells	Mast cell	BUD23+MastCells
artery	atherogenesis	GSE159677		10x3'	AACACACTCACACCCT-1--GSM4837525	MastCells	Mast cell	TRMU+MastCells
artery	atherogenesis	GSE159677		10x3'	ATTTACCTCCGTACGG-1--GSM4837525	MastCells	Mast cell	FBL+MastCells
artery	atherogenesis	GSE159677		10x3'	CAACCTCTCCCAGGAC-1--GSM4837525	MastCells	Mast cell	TYW1+MastCells
artery	atherogenesis	GSE159677		10x3'	AAACGAAAGTCTTCGA-1--GSM4837527	MastCells	Mast cell	SAFB2+MastCells
artery	atherogenesis	GSE159677		10x3'	TCACTATTCTAGTGTG-1--GSM4837527	MastCells	Mast cell	NSUN6+MastCells
artery	atherogenesis	GSE159677		10x3'	AAACCCACAGGTGTTT-1--GSM4837525	Tcells	Memory CD4 T cell	NoneRMP+Memory_CD4_T_cell
artery	atherogenesis	GSE159677		10x3'	AAACGAAAGGGAGGTG-1--GSM4837525	Tcells	Memory CD4 T cell	NOP10+Memory_CD4_T_cell
artery	atherogenesis	GSE159677		10x3'	AAACGAAGTGTATTCG-1--GSM4837525	Tcells	Memory CD4 T cell	EIF3H+Memory_CD4_T_cell
artery	atherogenesis	GSE159677		10x3'	AAAGGATGTACCTAAC-1--GSM4837525	Tcells	Memory CD4 T cell	NOP58+Memory_CD4_T_cell
artery	atherogenesis	GSE159677		10x3'	AAAGTCCCAGAAGTTA-1--GSM4837525	Tcells	Memory CD4 T cell	SAFB2+Memory_CD4_T_cell
artery	atherogenesis	GSE159677		10x3'	AACGAAAAGCTAGATA-1--GSM4837525	Tcells	Memory CD4 T cell	MTERF4+Memory_CD4_T_cell
artery	atherogenesis	GSE159677		10x3'	AACTTCTCAGCATCTA-1--GSM4837525	Tcells	Memory CD4 T cell	NHP2+Memory_CD4_T_cell
artery	atherogenesis	GSE159677		10x3'	AAACCCAAGAGGTCAC-1--GSM4837527	Tcells	Naive CD4 T cell	LSM2+Naive_CD4_T_cell
artery	atherogenesis	GSE159677		10x3'	AAACCCACAGCTGTTA-1--GSM4837527	Tcells	Naive CD4 T cell	NoneRMP+Naive_CD4_T_cell
artery	atherogenesis	GSE159677		10x3'	AAAGAACTCTAGTACG-1--GSM4837527	Tcells	Naive CD4 T cell	FBL+Naive_CD4_T_cell
artery	atherogenesis	GSE159677		10x3'	AAAGGTACAGTTCCAA-1--GSM4837527	Tcells	Naive CD4 T cell	EIF3A+Naive_CD4_T_cell
artery	atherogenesis	GSE159677		10x3'	AAAGGTATCAATCAGC-1--GSM4837527	Tcells	Naive CD4 T cell	METTL8+Naive_CD4_T_cell
artery	atherogenesis	GSE159677		10x3'	AACGGGAGTCACAGTT-1--GSM4837527	Tcells	Naive CD4 T cell	DKC1+Naive_CD4_T_cell
artery	atherogenesis	GSE159677		10x3'	AAGAACACATTGAAGA-1--GSM4837527	Tcells	Naive CD4 T cell	LSM7+Naive_CD4_T_cell
artery	healthy	GSE159677		10x3'	AAACCCAGTCAAACGG-1--GSM4837526	Tcells	Naive CD4 T cell	ALYREF+Naive_CD4_T_cell
artery	atherogenesis	GSE159677		10x3'	AAACGAATCTCTTGCG-1--GSM4837523	NKcells	NK cell	NoneRMP+NKcells
artery	atherogenesis	GSE159677		10x3'	AAACGCTGTTGGAGGT-1--GSM4837523	NKcells	CD16 NK cell	ALKBH7+NKcells
artery	atherogenesis	GSE159677		10x3'	AAAGGGCTCAGTCACA-1--GSM4837523	NKcells	CD16 NK cell	URM1+NKcells
artery	atherogenesis	GSE159677		10x3'	AAAGGGCTCCGTTGGG-1--GSM4837523	NKcells	NK cell	FBL+NKcells
artery	atherogenesis	GSE159677		10x3'	CCACTTGCAAAGCACG-1--GSM4837523	NKcells	NK cell	ALKBH7+NKcells
artery	atherogenesis	GSE159677		10x3'	CTACCTGCAGAATGTA-1--GSM4837523	NKcells	CD16 NK cell	EIF3A+NKcells
artery	atherogenesis	GSE159677		10x3'	CTTCCTTGTGCGTCGT-1--GSM4837523	NKcells	CD16 NK cell	TGS1+NKcells
artery	atherogenesis	GSE159677		10x3'	GATAGAATCTGGAGAG-1--GSM4837523	NKcells	NK cell	URM1+NKcells
artery	atherogenesis	GSE159677		10x3'	GCGTGCATCTAAGAAG-1--GSM4837523	NKcells	CD16 NK cell	NoneRMP+NKcells
artery	atherogenesis	GSE159677		10x3'	GCTCAAACAAAGGATT-1--GSM4837523	NKcells	NK cell	EIF3A+NKcells
artery	atherogenesis	GSE159677		10x3'	GCTTCACGTCCTCCTA-1--GSM4837523	NKcells	NK cell	NUDT16+NKcells
artery	atherogenesis	GSE159677		10x3'	AACCCAACAACTTGGT-1--GSM4837525	NKcells	NK cell	TGS1+NKcells
artery	atherogenesis	GSE159677		10x3'	AACCAACCATCAGTGT-1--GSM4837527	NKcells	Cycling T/NK cell	EIF3B+NKcells
artery	atherogenesis	GSE159677		10x3'	AAGACTCGTAGTGGCA-1--GSM4837527	NKcells	Cycling T/NK cell	NUDT16+NKcells
artery	atherogenesis	GSE159677		10x3'	ACCAACAGTCGCATTA-1--GSM4837527	NKcells	Cycling T/NK cell	EIF3A+NKcells
artery	atherogenesis	GSE159677		10x3'	CGTGAATTCTTTCGAT-1--GSM4837527	NKcells	Cycling T/NK cell	TGS1+NKcells
artery	atherogenesis	GSE159677		10x3'	CGTTCTGTCGTCGATA-1--GSM4837527	NKcells	Cycling T/NK cell	NoneRMP+NKcells
artery	atherogenesis	GSE159677		10x3'	GTCATGAGTCGACTTA-1--GSM4837527	NKcells	Cycling T/NK cell	FBL+NKcells
artery	atherogenesis	GSE159677		10x3'	GTTCGCTCAAGATGTA-1--GSM4837527	NKcells	NK cell	EIF3B+NKcells
artery	atherogenesis	GSE159677		10x3'	TCTGGCTCAATAGTCC-1--GSM4837527	NKcells	Cycling T/NK cell	URM1+NKcells
artery	healthy	GSE159677		10x3'	ATACCTTTCCCACAGG-1--GSM4837528	NKcells	CD16 NK cell	FBL+NKcells
artery	atherogenesis	GSE159677		10x3'	AAACCCAAGATTAGAC-1--GSM4837523	OtherImmunecells	Monocyte	TUT4+OtherImmunecells
artery	atherogenesis	GSE159677		10x3'	AAACCCAAGGGTTTCT-1--GSM4837523	OtherImmunecells	Monocyte	LSM2+OtherImmunecells
artery	atherogenesis	GSE159677		10x3'	AAACCCAAGTGCACCC-1--GSM4837523	OtherImmunecells	Monocyte	NOP10+OtherImmunecells
artery	atherogenesis	GSE159677		10x3'	AAAGAACAGAGGATCC-1--GSM4837523	OtherImmunecells	cDC2	MRM2+OtherImmunecells
artery	atherogenesis	GSE159677		10x3'	AAAGGGCGTATGTCAC-1--GSM4837523	OtherImmunecells	Monocyte	PUS7L+OtherImmunecells
artery	atherogenesis	GSE159677		10x3'	AAATGGACAGTAGAGC-1--GSM4837523	OtherImmunecells	cDC2	ELP2+OtherImmunecells
artery	atherogenesis	GSE159677		10x3'	AACAACCTCTCCCATG-1--GSM4837523	OtherImmunecells	Monocyte	NHP2+OtherImmunecells
artery	atherogenesis	GSE159677		10x3'	AACAAGACAGAGGTTG-1--GSM4837523	OtherImmunecells	Monocyte	TUT7+OtherImmunecells
artery	atherogenesis	GSE159677		10x3'	AACCAACCAGCGAACA-1--GSM4837523	OtherImmunecells	Monocyte	TRMT6+OtherImmunecells
artery	atherogenesis	GSE159677		10x3'	AACCCAACAGTCCCGA-1--GSM4837523	OtherImmunecells	Monocyte	NUDT16+OtherImmunecells
artery	atherogenesis	GSE159677		10x3'	AAGTGAATCCATTCGC-1--GSM4837523	OtherImmunecells	cDC2	METTL14+OtherImmunecells
artery	atherogenesis	GSE159677		10x3'	AATAGAGAGCGAGTAC-1--GSM4837523	OtherImmunecells	cDC2	TUT4+OtherImmunecells
artery	atherogenesis	GSE159677		10x3'	ACAACCACAGTCACGC-1--GSM4837523	OtherImmunecells	cDC2	PUS7L+OtherImmunecells
artery	atherogenesis	GSE159677		10x3'	AGAGCCCTCCTCCACA-1--GSM4837523	OtherImmunecells	Monocyte	METTL14+OtherImmunecells
artery	atherogenesis	GSE159677		10x3'	AGATGAACACGGTGTC-1--GSM4837523	OtherImmunecells	Monocyte	MRM2+OtherImmunecells
artery	atherogenesis	GSE159677		10x3'	ATCTCTAGTCGGCCTA-1--GSM4837523	OtherImmunecells	cDC2	LSM2+OtherImmunecells
artery	atherogenesis	GSE159677		10x3'	CAAAGAATCCAAGCTA-1--GSM4837523	OtherImmunecells	Monocyte	EIF4E+OtherImmunecells
artery	atherogenesis	GSE159677		10x3'	TAAGCACTCGCACGAC-1--GSM4837523	OtherImmunecells	cDC2	NHP2+OtherImmunecells
artery	atherogenesis	GSE159677		10x3'	AACCCAAAGCACGATG-1--GSM4837525	OtherImmunecells	Monocyte	ELP2+OtherImmunecells
artery	atherogenesis	GSE159677		10x3'	AACCTTTAGGATGGCT-1--GSM4837525	OtherImmunecells	pDC	METTL8+OtherImmunecells
artery	atherogenesis	GSE159677		10x3'	TTCCTTCTCCACAAGT-1--GSM4837525	OtherImmunecells	Monocyte	METTL8+OtherImmunecells
artery	atherogenesis	GSE159677		10x3'	ACAGAAAGTAGTGTGG-1--GSM4837527	OtherImmunecells	cDC2	METTL8+OtherImmunecells
artery	atherogenesis	GSE159677		10x3'	ACAGAAATCAAGGAGC-1--GSM4837527	OtherImmunecells	pDC	TUT4+OtherImmunecells
artery	atherogenesis	GSE159677		10x3'	AGATCCAGTACCTATG-1--GSM4837527	OtherImmunecells	pDC	METTL14+OtherImmunecells
artery	atherogenesis	GSE159677		10x3'	AGGGTTTAGCTAATCC-1--GSM4837527	OtherImmunecells	cDC2	EIF4E+OtherImmunecells
artery	atherogenesis	GSE159677		10x3'	TGCGGGTAGCCGTAAG-1--GSM4837527	OtherImmunecells	pDC	NHP2+OtherImmunecells
artery	healthy	GSE159677		10x3'	AAACGCTCAACCCGCA-1--GSM4837524	OtherImmunecells	CD14 monocyte	METTL14+OtherImmunecells
artery	healthy	GSE159677		10x3'	AAAGTGAGTCGACTGC-1--GSM4837524	OtherImmunecells	CD14 monocyte	TRMT6+OtherImmunecells
artery	healthy	GSE159677		10x3'	AACCTGAAGTCCGTCG-1--GSM4837524	OtherImmunecells	CD14 monocyte	PUS7L+OtherImmunecells
artery	healthy	GSE159677		10x3'	ACGGGTCAGTCGGCCT-1--GSM4837524	OtherImmunecells	CD14 monocyte	NUDT16+OtherImmunecells
artery	healthy	GSE159677		10x3'	AGGGCCTTCCGTCACT-1--GSM4837524	OtherImmunecells	CD14 monocyte	TUT7+OtherImmunecells
artery	healthy	GSE159677		10x3'	ATACCTTCATCTGTTT-1--GSM4837524	OtherImmunecells	CD14 monocyte	NHP2+OtherImmunecells
artery	healthy	GSE159677		10x3'	ATTGGGTCATGGAAGC-1--GSM4837524	OtherImmunecells	CD14 monocyte	NOP10+OtherImmunecells
artery	healthy	GSE159677		10x3'	CGTGATAGTGTAAATG-1--GSM4837524	OtherImmunecells	CD14 monocyte	MRM2+OtherImmunecells
artery	healthy	GSE159677		10x3'	GAAGGACCACGCTGAC-1--GSM4837524	OtherImmunecells	CD14 monocyte	EIF4E+OtherImmunecells
artery	healthy	GSE159677		10x3'	TGATCAGTCCTCACGT-1--GSM4837524	OtherImmunecells	CD14 monocyte	LSM2+OtherImmunecells
artery	healthy	GSE159677		10x3'	AAAGTCCGTAGTCCTA-1--GSM4837526	OtherImmunecells	MHCII high CD14 monocyte	TUT7+OtherImmunecells
artery	healthy	GSE159677		10x3'	AACAAAGCATGATGCT-1--GSM4837526	OtherImmunecells	MHCII high CD14 monocyte	TRMT6+OtherImmunecells
artery	healthy	GSE159677		10x3'	AACCTTTAGCACTTTG-1--GSM4837526	OtherImmunecells	MHCII high CD14 monocyte	NUDT16+OtherImmunecells
artery	healthy	GSE159677		10x3'	ACCCTCAAGTATGATG-1--GSM4837526	OtherImmunecells	MHCII high CD14 monocyte	TUT4+OtherImmunecells
artery	healthy	GSE159677		10x3'	ACCTGTCCACGACTAT-1--GSM4837526	OtherImmunecells	MHCII high CD14 monocyte	NHP2+OtherImmunecells
artery	healthy	GSE159677		10x3'	ACGGGTCAGCAGCAGT-1--GSM4837526	OtherImmunecells	MHCII high CD14 monocyte	MRM2+OtherImmunecells
artery	healthy	GSE159677		10x3'	AGATGCTCAAAGGGTC-1--GSM4837526	OtherImmunecells	MHCII high CD14 monocyte	EIF4E+OtherImmunecells
artery	healthy	GSE159677		10x3'	AGTCACACAGTTGGTT-1--GSM4837526	OtherImmunecells	MHCII high CD14 monocyte	METTL8+OtherImmunecells
artery	healthy	GSE159677		10x3'	ATACCGAGTGTATACC-1--GSM4837526	OtherImmunecells	MHCII high CD14 monocyte	PUS7L+OtherImmunecells
artery	healthy	GSE159677		10x3'	CTGTACCCATGAGAAT-1--GSM4837526	OtherImmunecells	MHCII high CD14 monocyte	NOP10+OtherImmunecells
artery	healthy	GSE159677		10x3'	GCCTGTTTCGAAATCC-1--GSM4837526	OtherImmunecells	MHCII high CD14 monocyte	METTL14+OtherImmunecells
artery	healthy	GSE159677		10x3'	GTAGATCCACTACCGG-1--GSM4837526	OtherImmunecells	MHCII high CD14 monocyte	ELP2+OtherImmunecells
artery	healthy	GSE159677		10x3'	ACGTAACAGAGCAACC-1--GSM4837528	OtherImmunecells	ILC	TUT4+OtherImmunecells
artery	healthy	GSE159677		10x3'	ACGTACAGTACTCCGG-1--GSM4837528	OtherImmunecells	ILC	METTL8+OtherImmunecells
artery	healthy	GSE159677		10x3'	AGATCCACAAGCACAG-1--GSM4837528	OtherImmunecells	ILC	NHP2+OtherImmunecells
artery	healthy	GSE159677		10x3'	CCGTTCAGTCGGTGTC-1--GSM4837528	OtherImmunecells	ILC	MRM2+OtherImmunecells
artery	healthy	GSE159677		10x3'	GGCGTCACAACAACAA-1--GSM4837528	OtherImmunecells	ILC	PUS7L+OtherImmunecells
artery	healthy	GSE159677		10x3'	GGGTATTCAACTGATC-1--GSM4837528	OtherImmunecells	CD14 monocyte	TUT4+OtherImmunecells
artery	healthy	GSE159677		10x3'	TCATATCTCTAAGAAG-1--GSM4837528	OtherImmunecells	ILC	TRMT6+OtherImmunecells
artery	atherogenesis	GSE159677		10x3'	AAACGCTGTAGCTTGT-1--GSM4837523	OtherMesenchymals	Vascular smooth muscle cell	ZC3H13+OtherMesenchymals
artery	atherogenesis	GSE159677		10x3'	AAACGCTGTATAGCTC-1--GSM4837523	OtherMesenchymals	Vascular smooth muscle cell	METTL5+OtherMesenchymals
artery	atherogenesis	GSE159677		10x3'	AAAGAACAGCAACAGC-1--GSM4837523	OtherMesenchymals	Vascular smooth muscle cell	NoneRMP+OtherMesenchymals
artery	atherogenesis	GSE159677		10x3'	AAAGGGCTCAAGCCTA-1--GSM4837523	OtherMesenchymals	Vascular smooth muscle cell	LSM2+OtherMesenchymals
artery	atherogenesis	GSE159677		10x3'	AAAGTCCAGAAATCCA-1--GSM4837523	OtherMesenchymals	Vascular smooth muscle cell	YTHDF2+OtherMesenchymals
artery	atherogenesis	GSE159677		10x3'	AATGCCATCCATACTT-1--GSM4837523	OtherMesenchymals	Vascular smooth muscle cell	DCPS+OtherMesenchymals
artery	atherogenesis	GSE159677		10x3'	ACAAAGATCGATTCCC-1--GSM4837523	OtherMesenchymals	Vascular smooth muscle cell	TRMT1+OtherMesenchymals
artery	atherogenesis	GSE159677		10x3'	AGATGAATCGTTCTCG-1--GSM4837523	OtherMesenchymals	Vascular smooth muscle cell	RRP8+OtherMesenchymals
artery	atherogenesis	GSE159677		10x3'	AGCCAATGTCGTCATA-1--GSM4837523	OtherMesenchymals	Vascular smooth muscle cell	HNRNPA2B1+OtherMesenchymals
artery	atherogenesis	GSE159677		10x3'	ATCACAGTCTTCGTAT-1--GSM4837523	OtherMesenchymals	Vascular smooth muscle cell	LRPPRC+OtherMesenchymals
artery	atherogenesis	GSE159677		10x3'	CAACAACTCAGGAGAC-1--GSM4837523	OtherMesenchymals	Vascular smooth muscle cell	ADARB1+OtherMesenchymals
artery	atherogenesis	GSE159677		10x3'	AAACCCAGTGATGAAT-1--GSM4837525	OtherMesenchymals	Pericyte	NoneRMP+OtherMesenchymals
artery	atherogenesis	GSE159677		10x3'	AAACGAAGTCCAAGAG-1--GSM4837525	OtherMesenchymals	Pericyte	DUS1L+OtherMesenchymals
artery	atherogenesis	GSE159677		10x3'	AAAGTGAGTCACGCTG-1--GSM4837525	OtherMesenchymals	Pericyte	YTHDF2+OtherMesenchymals
artery	atherogenesis	GSE159677		10x3'	ACGTACAGTAGTCGTT-1--GSM4837525	OtherMesenchymals	Pericyte	LRPPRC+OtherMesenchymals
artery	atherogenesis	GSE159677		10x3'	AGAAGCGTCCACCTGT-1--GSM4837525	OtherMesenchymals	Pericyte	TRMT1+OtherMesenchymals
artery	atherogenesis	GSE159677		10x3'	AGTCAACGTCCGGTCA-1--GSM4837525	OtherMesenchymals	Pericyte	FMR1+OtherMesenchymals
artery	atherogenesis	GSE159677		10x3'	ATTCCATTCACTTTGT-1--GSM4837525	OtherMesenchymals	Pericyte	METTL5+OtherMesenchymals
artery	atherogenesis	GSE159677		10x3'	CCAAGCGTCAGCCTTC-1--GSM4837525	OtherMesenchymals	Pericyte	ADARB1+OtherMesenchymals
artery	atherogenesis	GSE159677		10x3'	CCATCACGTTTGGGAG-1--GSM4837525	OtherMesenchymals	Pericyte	HNRNPA2B1+OtherMesenchymals
artery	atherogenesis	GSE159677		10x3'	AAAGTGAGTGGAACAC-1--GSM4837527	OtherMesenchymals	Vascular smooth muscle cell	ELP2+OtherMesenchymals
artery	healthy	GSE159677		10x3'	AAAGGATTCGACACCG-1--GSM4837524	OtherMesenchymals	Vascular smooth muscle cell	FMR1+OtherMesenchymals
artery	healthy	GSE159677		10x3'	AAAGGGCTCATTGCGA-1--GSM4837524	OtherMesenchymals	Vascular smooth muscle cell	DUS1L+OtherMesenchymals
artery	healthy	GSE159677		10x3'	AAGATAGAGGTACAAT-1--GSM4837524	OtherMesenchymals	Vascular smooth muscle cell	GAR1+OtherMesenchymals
artery	healthy	GSE159677		10x3'	AAGTACCAGTAGGGTC-1--GSM4837526	OtherMesenchymals	CCL19/21 pericyte	DUS1L+OtherMesenchymals
artery	healthy	GSE159677		10x3'	ACCACAAAGAAAGCGA-1--GSM4837526	OtherMesenchymals	CCL19/21 pericyte	NoneRMP+OtherMesenchymals
artery	healthy	GSE159677		10x3'	CCCTTAGAGGCACTCC-1--GSM4837528	OtherMesenchymals	CCL19/21 pericyte	HNRNPA2B1+OtherMesenchymals
artery	healthy	GSE159677		10x3'	TACAGGTGTTCGTACA-1--GSM4837528	OtherMesenchymals	CCL19/21 pericyte	YTHDF2+OtherMesenchymals
bile duct	cholangiocarcinoma	GSE201425		10x5'	AACTCTTGTTGGTTTG-1--GSM6063506	Bcells	Plasma cell	NoneRMP+Bcells
bile duct	cholangiocarcinoma	GSE201425		10x5'	ACTGCTCCATCGGAAG-1--GSM6063506	Bcells	Plasma cell	LSM5+Bcells
bile duct	cholangiocarcinoma	GSE201425		10x5'	AAAGATGCAGGGTTAG-1--GSM6063512	Bcells	B cell	YTHDF2+Bcells
bile duct	cholangiocarcinoma	GSE201425		10x5'	ACACCGGGTTGTCTTT-1--GSM6063512	Bcells	B cell	TUT4+Bcells
bile duct	cholangiocarcinoma	GSE201425		10x5'	ACAGCCGTCTGTCCGT-1--GSM6063512	Bcells	B cell	RNMT+Bcells
bile duct	cholangiocarcinoma	GSE201425		10x5'	AGGCCGTAGACAAGCC-1--GSM6063512	Bcells	B cell	FBL+Bcells
bile duct	cholangiocarcinoma	GSE201425		10x5'	GCATGATGTCTCAACA-1--GSM6063512	Bcells	B cell	ELAVL1+Bcells
bile duct	cholangiocarcinoma	GSE201425		10x5'	GGATTACGTTGTCTTT-1--GSM6063512	Bcells	Plasma cell	ELAVL1+Bcells
bile duct	cholangiocarcinoma	GSE201425		10x5'	TTGACTTTCGGTGTTA-1--GSM6063512	Bcells	Plasma cell	TUT7+Bcells
bile duct	cholangiocarcinoma	GSE201425		10x5'	CCGTTCAAGAGCTATA-1--GSM6063518	Bcells	B cell	DUS2+Bcells
bile duct	cholangiocarcinoma	GSE201425		10x5'	CTACATTGTAAGTTCC-1--GSM6063518	Bcells	Plasma cell	LSM2+Bcells
bile duct	cholangiocarcinoma	GSE201425		10x5'	GAAGCAGGTCTGGTCG-1--GSM6063518	Bcells	Plasma cell	FBL+Bcells
bile duct	cholangiocarcinoma	GSE201425		10x5'	TTCGGTCAGATGTCGG-1--GSM6063518	Bcells	Plasma cell	RNMT+Bcells
bile duct	cholangiocarcinoma	GSE201425		10x5'	CAAGTTGGTGCTTCTC-1--GSM6063524	Bcells	B cell	NoneRMP+Bcells
bile duct	cholangiocarcinoma	GSE201425		10x5'	TAAGAGACATTGTGCA-1--GSM6063524	Bcells	B cell	LSM5+Bcells
bile duct	cholangiocarcinoma	GSE201425		10x5'	TAGCCGGAGAGGGATA-1--GSM6063524	Bcells	B cell	LSM2+Bcells
bile duct	cholangiocarcinoma	GSE201425		10x5'	AAAGATGGTACTTAGC-1--GSM6063532	Bcells	B cell	LSM7+Bcells
bile duct	cholangiocarcinoma	GSE201425		10x5'	ATGTGTGCAGCTGGCT-1--GSM6063532	Bcells	Plasma cell	TUT4+Bcells
bile duct	cholangiocarcinoma	GSE201425		10x5'	AAACGGGCACCATGTA-1--GSM6063512	Endothelial_Cells	Capillary EC	LSM4+Endothelial_Cells
bile duct	cholangiocarcinoma	GSE201425		10x5'	AGTGGGACACAGACTT-1--GSM6063512	Endothelial_Cells	Capillary EC	BUD23+Endothelial_Cells
bile duct	cholangiocarcinoma	GSE201425		10x5'	ATAAGAGCAGGGATTG-1--GSM6063512	Endothelial_Cells	Capillary EC	LSM7+Endothelial_Cells
bile duct	cholangiocarcinoma	GSE201425		10x5'	ATTTCTGCAGCTGTTA-1--GSM6063512	Endothelial_Cells	Capillary EC	FTO+Endothelial_Cells
bile duct	cholangiocarcinoma	GSE201425		10x5'	GACTGCGGTCCATCCT-1--GSM6063512	Endothelial_Cells	Capillary EC	METTL5+Endothelial_Cells
bile duct	cholangiocarcinoma	GSE201425		10x5'	AAATGCCCAATCCAAC-1--GSM6063518	Endothelial_Cells	Lymphatic EC	METTL5+Endothelial_Cells
bile duct	cholangiocarcinoma	GSE201425		10x5'	ACCCACTGTCACCCAG-1--GSM6063518	Endothelial_Cells	Lymphatic EC	LSM4+Endothelial_Cells
bile duct	cholangiocarcinoma	GSE201425		10x5'	AAAGATGGTACAGCAG-1--GSM6063524	Endothelial_Cells	Cycling EC	LSM4+Endothelial_Cells
bile duct	cholangiocarcinoma	GSE201425		10x5'	AACTCTTCATCCGGGT-1--GSM6063524	Endothelial_Cells	Cycling EC	FTO+Endothelial_Cells
bile duct	cholangiocarcinoma	GSE201425		10x5'	GGACGTCAGTGTCCAT-1--GSM6063524	Endothelial_Cells	Cycling EC	BUD23+Endothelial_Cells
bile duct	cholangiocarcinoma	GSE201425		10x5'	ACCAGTAAGAAGGGTA-1--GSM6063506	Fibroblasts	Myofibroblast	HNRNPA2B1+Fibroblasts
bile duct	cholangiocarcinoma	GSE201425		10x5'	ACTGCTCAGTGGCACA-1--GSM6063506	Fibroblasts	Myofibroblast	NoneRMP+Fibroblasts
bile duct	cholangiocarcinoma	GSE201425		10x5'	AAAGTAGTCGGCATCG-1--GSM6063512	Fibroblasts	MFAP5+IGFBP6+ fibroblast	METTL3+Fibroblasts
bile duct	cholangiocarcinoma	GSE201425		10x5'	AACTCTTAGAGCTGGT-1--GSM6063512	Fibroblasts	MFAP5+IGFBP6+ fibroblast	NoneRMP+Fibroblasts
bile duct	cholangiocarcinoma	GSE201425		10x5'	ATGCGATTCGGCTTGG-1--GSM6063512	Fibroblasts	MFAP5+IGFBP6+ fibroblast	HNRNPA2B1+Fibroblasts
bile duct	cholangiocarcinoma	GSE201425		10x5'	CACTCCAAGGACTGGT-1--GSM6063512	Fibroblasts	MFAP5+IGFBP6+ fibroblast	TFB1M+Fibroblasts
bile duct	cholangiocarcinoma	GSE201425		10x5'	GCGACCAAGATCCCGC-1--GSM6063512	Fibroblasts	MFAP5+IGFBP6+ fibroblast	FTO+Fibroblasts
bile duct	cholangiocarcinoma	GSE201425		10x5'	AAAGCAAAGTATGACA-1--GSM6063518	Fibroblasts	Myofibroblast	ALKBH7+Fibroblasts
bile duct	cholangiocarcinoma	GSE201425		10x5'	AAAGTAGGTAAGTGGC-1--GSM6063518	Fibroblasts	Myofibroblast	TFB1M+Fibroblasts
bile duct	cholangiocarcinoma	GSE201425		10x5'	AACGTTGAGTTCGCGC-1--GSM6063518	Fibroblasts	Fibroblast	METTL3+Fibroblasts
bile duct	cholangiocarcinoma	GSE201425		10x5'	ACATACGCAGGATTGG-1--GSM6063518	Fibroblasts	Fibroblast	HNRNPA2B1+Fibroblasts
bile duct	cholangiocarcinoma	GSE201425		10x5'	AGGGTGATCAGCTTAG-1--GSM6063518	Fibroblasts	Fibroblast	NoneRMP+Fibroblasts
bile duct	cholangiocarcinoma	GSE201425		10x5'	AGTGGGAGTAAAGGAG-1--GSM6063518	Fibroblasts	Myofibroblast	FTSJ1+Fibroblasts
bile duct	cholangiocarcinoma	GSE201425		10x5'	CCTATTAAGCGGATCA-1--GSM6063518	Fibroblasts	Myofibroblast	FBL+Fibroblasts
bile duct	cholangiocarcinoma	GSE201425		10x5'	TACTTACAGCTCAACT-1--GSM6063518	Fibroblasts	Myofibroblast	FTO+Fibroblasts
bile duct	cholangiocarcinoma	GSE201425		10x5'	AAACCTGAGCCGGTAA-1--GSM6063524	Fibroblasts	G2/M phase GPC3+ fibroblast	FBL+Fibroblasts
bile duct	cholangiocarcinoma	GSE201425		10x5'	AAACGGGAGTAGGTGC-1--GSM6063524	Fibroblasts	G2/M phase GPC3+ fibroblast	FTO+Fibroblasts
bile duct	cholangiocarcinoma	GSE201425		10x5'	AAAGCAAAGCCGATTT-1--GSM6063524	Fibroblasts	G2/M phase GPC3+ fibroblast	NoneRMP+Fibroblasts
bile duct	cholangiocarcinoma	GSE201425		10x5'	AAAGTAGGTATAAACG-1--GSM6063524	Fibroblasts	G2/M phase GPC3+ fibroblast	FTSJ1+Fibroblasts
bile duct	cholangiocarcinoma	GSE201425		10x5'	AAAGTAGTCAACACGT-1--GSM6063524	Fibroblasts	Myofibroblast	TRMT112+Fibroblasts
bile duct	cholangiocarcinoma	GSE201425		10x5'	AACCATGCATCACCCT-1--GSM6063524	Fibroblasts	G2/M phase GPC3+ fibroblast	TRMT112+Fibroblasts
bile duct	cholangiocarcinoma	GSE201425		10x5'	AAGGCAGAGTATGACA-1--GSM6063524	Fibroblasts	G2/M phase GPC3+ fibroblast	HNRNPA2B1+Fibroblasts
bile duct	cholangiocarcinoma	GSE201425		10x5'	ACTGAGTGTGCGATAG-1--GSM6063524	Fibroblasts	G2/M phase GPC3+ fibroblast	ALKBH7+Fibroblasts
bile duct	cholangiocarcinoma	GSE201425		10x5'	AACACGTCATCGGAAG-1--GSM6063506	Macrophages	M1 macrophage	NOP10+Macrophages
bile duct	cholangiocarcinoma	GSE201425		10x5'	AACACGTTCTCAAGTG-1--GSM6063506	Macrophages	Macrophage	TRMT112+Macrophages
bile duct	cholangiocarcinoma	GSE201425		10x5'	AACTTTCTCCTTAATC-1--GSM6063506	Macrophages	M1 macrophage	TRMT112+Macrophages
bile duct	cholangiocarcinoma	GSE201425		10x5'	AAGTCTGCAAACTGCT-1--GSM6063506	Macrophages	M1 macrophage	CDKAL1+Macrophages
bile duct	cholangiocarcinoma	GSE201425		10x5'	ACGAGCCCACAGGCCT-1--GSM6063506	Macrophages	Macrophage	NOP10+Macrophages
bile duct	cholangiocarcinoma	GSE201425		10x5'	ACGGGTCAGGCATGTG-1--GSM6063506	Macrophages	M1 macrophage	NOP58+Macrophages
bile duct	cholangiocarcinoma	GSE201425		10x5'	AGATCTGGTTGTCGCG-1--GSM6063506	Macrophages	M1 macrophage	TRMT1+Macrophages
bile duct	cholangiocarcinoma	GSE201425		10x5'	ATTCTACAGTGTCCCG-1--GSM6063506	Macrophages	Macrophage	NOP58+Macrophages
bile duct	cholangiocarcinoma	GSE201425		10x5'	CATGGCGAGCTAACAA-1--GSM6063506	Macrophages	M1 macrophage	TRMO+Macrophages
bile duct	cholangiocarcinoma	GSE201425		10x5'	CCGGTAGTCCTCATTA-1--GSM6063506	Macrophages	M1 macrophage	TET2+Macrophages
bile duct	cholangiocarcinoma	GSE201425		10x5'	AACCGCGAGCTACCTA-1--GSM6063512	Macrophages	Macrophage	TRMO+Macrophages
bile duct	cholangiocarcinoma	GSE201425		10x5'	AACTCAGGTAGCGCAA-1--GSM6063512	Macrophages	Macrophage	EIF3H+Macrophages
bile duct	cholangiocarcinoma	GSE201425		10x5'	AACTGGTGTCTTGTCC-1--GSM6063512	Macrophages	Macrophage	CDKAL1+Macrophages
bile duct	cholangiocarcinoma	GSE201425		10x5'	CACATAGCAAGTTCTG-1--GSM6063512	Macrophages	Macrophage	LSM1+Macrophages
bile duct	cholangiocarcinoma	GSE201425		10x5'	TGGACGCCAACTTGAC-1--GSM6063512	Macrophages	Macrophage	TET2+Macrophages
bile duct	cholangiocarcinoma	GSE201425		10x5'	AACTTTCAGTCTCAAC-1--GSM6063518	Macrophages	M1 macrophage	LSM1+Macrophages
bile duct	cholangiocarcinoma	GSE201425		10x5'	ACACCCTAGCGGATCA-1--GSM6063518	Macrophages	M1 macrophage	EIF3H+Macrophages
bile duct	cholangiocarcinoma	GSE201425		10x5'	ACGATACTCAAACCGT-1--GSM6063518	Macrophages	M1 macrophage	LSM6+Macrophages
bile duct	cholangiocarcinoma	GSE201425		10x5'	AACTTTCCAGGCGATA-1--GSM6063524	Macrophages	Macrophage	LSM6+Macrophages
bile duct	cholangiocarcinoma	GSE201425		10x5'	AAAGTAGGTCGTGGCT-1--GSM6063512	MastCells	Mast cell	YTHDF3+MastCells
bile duct	cholangiocarcinoma	GSE201425		10x5'	ACCTTTATCTGGCGTG-1--GSM6063512	MastCells	Mast cell	NoneRMP+MastCells
bile duct	cholangiocarcinoma	GSE201425		10x5'	AGTAGTCCATCCGTGG-1--GSM6063512	MastCells	Mast cell	YTHDC2+MastCells
bile duct	cholangiocarcinoma	GSE201425		10x5'	AACGTTGAGAAGGGTA-1--GSM6063532	MastCells	Mast cell	ALKBH3+MastCells
bile duct	cholangiocarcinoma	GSE201425		10x5'	AAACCTGCACATCTTT-1--GSM6063506	NKcells	Cycling T/NK cell	IGF2BP2+NKcells
bile duct	cholangiocarcinoma	GSE201425		10x5'	AAACCTGCAGCCTATA-1--GSM6063506	NKcells	Cycling T/NK cell	ALKBH7+NKcells
bile duct	cholangiocarcinoma	GSE201425		10x5'	AAACGGGGTGGTCCGT-1--GSM6063506	NKcells	Cycling T/NK cell	HNRNPA2B1+NKcells
bile duct	cholangiocarcinoma	GSE201425		10x5'	GGATTACTCCGTCAAA-1--GSM6063506	NKcells	Cycling T/NK cell	MRM2+NKcells
bile duct	cholangiocarcinoma	GSE201425		10x5'	AAAGTAGAGTTGAGAT-1--GSM6063512	NKcells	NK cell	AGO2+NKcells
bile duct	cholangiocarcinoma	GSE201425		10x5'	AACCATGGTGATAAGT-1--GSM6063512	NKcells	NK cell	LSM6+NKcells
bile duct	cholangiocarcinoma	GSE201425		10x5'	AACTCAGGTATCTGCA-1--GSM6063512	NKcells	NK cell	NoneRMP+NKcells
bile duct	cholangiocarcinoma	GSE201425		10x5'	GCAGCCATCGGAAACG-1--GSM6063512	NKcells	NK cell	HNRNPA2B1+NKcells
bile duct	cholangiocarcinoma	GSE201425		10x5'	AAACCTGAGAGCCCAA-1--GSM6063518	NKcells	Cycling T/NK cell	MOCS2+NKcells
bile duct	cholangiocarcinoma	GSE201425		10x5'	AAACCTGTCGACCAGC-1--GSM6063518	NKcells	Cycling T/NK cell	LARP1+NKcells
bile duct	cholangiocarcinoma	GSE201425		10x5'	ACAGCCGCATCCTTGC-1--GSM6063518	NKcells	Cycling T/NK cell	LSM6+NKcells
bile duct	cholangiocarcinoma	GSE201425		10x5'	ACTGATGAGTAGGTGC-1--GSM6063518	NKcells	NK cell	MOCS2+NKcells
bile duct	cholangiocarcinoma	GSE201425		10x5'	ACTTACTGTTTCGCTC-1--GSM6063518	NKcells	Cycling T/NK cell	NoneRMP+NKcells
bile duct	cholangiocarcinoma	GSE201425		10x5'	CGGACACGTGAGGCTA-1--GSM6063518	NKcells	Cycling T/NK cell	NSUN6+NKcells
bile duct	cholangiocarcinoma	GSE201425		10x5'	ACGGAGATCGTTACGA-1--GSM6063524	NKcells	NK cell	NSUN6+NKcells
bile duct	cholangiocarcinoma	GSE201425		10x5'	GCAGTTACAACGATGG-1--GSM6063524	NKcells	NK cell	MRM2+NKcells
bile duct	cholangiocarcinoma	GSE201425		10x5'	AACCATGCACGAGGTA-1--GSM6063532	NKcells	Cycling T/NK cell	HENMT1+NKcells
bile duct	cholangiocarcinoma	GSE201425		10x5'	AAACCTGCAACAACCT-1--GSM6063506	OtherImmunecells	cDC2	HNRNPA2B1+OtherImmunecells
bile duct	cholangiocarcinoma	GSE201425		10x5'	AAACCTGCACAGGTTT-1--GSM6063506	OtherImmunecells	Monocyte	HNRNPA2B1+OtherImmunecells
bile duct	cholangiocarcinoma	GSE201425		10x5'	AAACGGGGTCCTCTTG-1--GSM6063506	OtherImmunecells	cDC2	IGF2BP2+OtherImmunecells
bile duct	cholangiocarcinoma	GSE201425		10x5'	AAACGGGTCCAATGGT-1--GSM6063506	OtherImmunecells	cDC2	LSM2+OtherImmunecells
bile duct	cholangiocarcinoma	GSE201425		10x5'	AAAGATGTCCGGGTGT-1--GSM6063506	OtherImmunecells	cDC2	DCP2+OtherImmunecells
bile duct	cholangiocarcinoma	GSE201425		10x5'	AACGTTGTCCGTTGCT-1--GSM6063506	OtherImmunecells	cDC2	DCPS+OtherImmunecells
bile duct	cholangiocarcinoma	GSE201425		10x5'	AAGGAGCCAGCTGGCT-1--GSM6063506	OtherImmunecells	cDC2	TYW1+OtherImmunecells
bile duct	cholangiocarcinoma	GSE201425		10x5'	ACACCCTCATTTGCTT-1--GSM6063506	OtherImmunecells	cDC2	LSM4+OtherImmunecells
bile duct	cholangiocarcinoma	GSE201425		10x5'	ACAGCCGGTGTGGTTT-1--GSM6063506	OtherImmunecells	Monocyte	ALKBH7+OtherImmunecells
bile duct	cholangiocarcinoma	GSE201425		10x5'	ACTTACTCAGAGTGTG-1--GSM6063506	OtherImmunecells	Monocyte	LSM4+OtherImmunecells
bile duct	cholangiocarcinoma	GSE201425		10x5'	ACTTGTTGTTGAACTC-1--GSM6063506	OtherImmunecells	cDC2	ALKBH7+OtherImmunecells
bile duct	cholangiocarcinoma	GSE201425		10x5'	CGATTGATCGTGGGAA-1--GSM6063506	OtherImmunecells	Monocyte	DCP2+OtherImmunecells
bile duct	cholangiocarcinoma	GSE201425		10x5'	TGATTTCTCGTTACAG-1--GSM6063506	OtherImmunecells	Monocyte	TRMO+OtherImmunecells
bile duct	cholangiocarcinoma	GSE201425		10x5'	AAATGCCAGAACAATC-1--GSM6063512	OtherImmunecells	CD14 monocyte	TET2+OtherImmunecells
bile duct	cholangiocarcinoma	GSE201425		10x5'	ATCTACTGTTGACGTT-1--GSM6063512	OtherImmunecells	CD14 monocyte	TRMO+OtherImmunecells
bile duct	cholangiocarcinoma	GSE201425		10x5'	CCTATTAAGGCTCAGA-1--GSM6063512	OtherImmunecells	CD14 monocyte	HNRNPA2B1+OtherImmunecells
bile duct	cholangiocarcinoma	GSE201425		10x5'	AACCATGAGTGGTAAT-1--GSM6063518	OtherImmunecells	MHCII high CD14 monocyte	TET2+OtherImmunecells
bile duct	cholangiocarcinoma	GSE201425		10x5'	AACTCCCTCGCCATAA-1--GSM6063518	OtherImmunecells	MHCII high CD14 monocyte	TRMO+OtherImmunecells
bile duct	cholangiocarcinoma	GSE201425		10x5'	AACTCCCTCGTACGGC-1--GSM6063518	OtherImmunecells	MHCII high CD14 monocyte	HNRNPA2B1+OtherImmunecells
bile duct	cholangiocarcinoma	GSE201425		10x5'	AACTGGTAGAAAGTGG-1--GSM6063518	OtherImmunecells	MHCII high CD14 monocyte	NOP10+OtherImmunecells
bile duct	cholangiocarcinoma	GSE201425		10x5'	AAGACCTAGTTTCCTT-1--GSM6063518	OtherImmunecells	MHCII high CD14 monocyte	ALKBH7+OtherImmunecells
bile duct	cholangiocarcinoma	GSE201425		10x5'	ACATCAGCACCGTTGG-1--GSM6063518	OtherImmunecells	MHCII high CD14 monocyte	LSM4+OtherImmunecells
bile duct	cholangiocarcinoma	GSE201425		10x5'	ACGGAGACACCTGGTG-1--GSM6063518	OtherImmunecells	MHCII high CD14 monocyte	DCPS+OtherImmunecells
bile duct	cholangiocarcinoma	GSE201425		10x5'	CCCAATCTCGTTGACA-1--GSM6063518	OtherImmunecells	MHCII high CD14 monocyte	TYW1+OtherImmunecells
bile duct	cholangiocarcinoma	GSE201425		10x5'	TAAGTGCGTAGAAAGG-1--GSM6063518	OtherImmunecells	MHCII high CD14 monocyte	DCP2+OtherImmunecells
bile duct	cholangiocarcinoma	GSE201425		10x5'	AAAGATGCACAAGACG-1--GSM6063524	OtherImmunecells	Granulocyte	TRMO+OtherImmunecells
bile duct	cholangiocarcinoma	GSE201425		10x5'	ACAGCCGAGCGATATA-1--GSM6063524	OtherImmunecells	Granulocyte	HNRNPA2B1+OtherImmunecells
bile duct	cholangiocarcinoma	GSE201425		10x5'	ACCGTAACAGTAAGAT-1--GSM6063524	OtherImmunecells	cDC2	TRMO+OtherImmunecells
bile duct	cholangiocarcinoma	GSE201425		10x5'	CAACTAGCATGCCCGA-1--GSM6063524	OtherImmunecells	Granulocyte	TET2+OtherImmunecells
bile duct	cholangiocarcinoma	GSE201425		10x5'	ACTGAACCATGATCCA-1--GSM6063532	OtherImmunecells	Monocyte	TET2+OtherImmunecells
bile duct	cholangiocarcinoma	GSE201425		10x5'	CAAGAAACACAAGTAA-1--GSM6063532	OtherImmunecells	Monocyte	LSM2+OtherImmunecells
bile duct	cholangiocarcinoma	GSE201425		10x5'	AAATGCCCAAGAGGCT-1--GSM6063518	OtherMesenchymals	Pericyte	LSM7+OtherMesenchymals
bile duct	cholangiocarcinoma	GSE201425		10x5'	AAATGCCCAGTAGAGC-1--GSM6063518	OtherMesenchymals	Pericyte	TRMT6+OtherMesenchymals
bile duct	cholangiocarcinoma	GSE201425		10x5'	ACACTGAAGAGTAATC-1--GSM6063518	OtherMesenchymals	Pericyte	TUT7+OtherMesenchymals
bile duct	cholangiocarcinoma	GSE201425		10x5'	AAACGGGCAATCCAAC-1--GSM6063506	Tcells	Memory CD8 T cell	NoneRMP+Tcells
bile duct	cholangiocarcinoma	GSE201425		10x5'	AAACGGGCATCTGGTA-1--GSM6063506	Tcells	Memory CD8 T cell	YBX1+Tcells
bile duct	cholangiocarcinoma	GSE201425		10x5'	AAAGCAACAGCCTTTC-1--GSM6063506	Tcells	Treg cell	YBX1+Tcells
bile duct	cholangiocarcinoma	GSE201425		10x5'	AACCATGGTCGAGTTT-1--GSM6063506	Tcells	Tfh cell	NoneRMP+Tcells
bile duct	cholangiocarcinoma	GSE201425		10x5'	AACCGCGAGAGATGAG-1--GSM6063506	Tcells	CD4 T cell	NoneRMP+Tcells
bile duct	cholangiocarcinoma	GSE201425		10x5'	ACCTTTAAGGGTTTCT-1--GSM6063506	Tcells	CD4 T cell	HNRNPA2B1+Tcells
bile duct	cholangiocarcinoma	GSE201425		10x5'	ACGGGCTAGCTGCAAG-1--GSM6063506	Tcells	CD4 T cell	YBX1+Tcells
bile duct	cholangiocarcinoma	GSE201425		10x5'	AGAATAGAGTTCGATC-1--GSM6063506	Tcells	Treg cell	ADAT2+Tcells
bile duct	cholangiocarcinoma	GSE201425		10x5'	AGTCTTTAGGACCACA-1--GSM6063506	Tcells	Treg cell	NoneRMP+Tcells
bile duct	cholangiocarcinoma	GSE201425		10x5'	AGTGAGGCATTAGCCA-1--GSM6063506	Tcells	CD4 T cell	TRMO+Tcells
bile duct	cholangiocarcinoma	GSE201425		10x5'	AGTTGGTCATCTATGG-1--GSM6063506	Tcells	CD4 T cell	DDX46+Tcells
bile duct	cholangiocarcinoma	GSE201425		10x5'	ATGGGAGTCTGCGGCA-1--GSM6063506	Tcells	Treg cell	TRMO+Tcells
bile duct	cholangiocarcinoma	GSE201425		10x5'	GAAATGACAGGACCCT-1--GSM6063506	Tcells	Treg cell	HENMT1+Tcells
bile duct	cholangiocarcinoma	GSE201425		10x5'	TGAGCCGCATTGAGCT-1--GSM6063506	Tcells	Treg cell	MTERF4+Tcells
bile duct	cholangiocarcinoma	GSE201425		10x5'	TGGCGCAGTTACCAGT-1--GSM6063506	Tcells	Treg cell	DDX46+Tcells
bile duct	cholangiocarcinoma	GSE201425		10x5'	AAAGCAATCTGAGTGT-1--GSM6063512	Tcells	CD4 T cell	ALKBH7+Tcells
bile duct	cholangiocarcinoma	GSE201425		10x5'	ATGAGGGAGCACACAG-1--GSM6063512	Tcells	CD4 T cell	MTERF4+Tcells
bile duct	cholangiocarcinoma	GSE201425		10x5'	AAGACCTCAGTCGTGC-1--GSM6063518	Tcells	Treg cell	ALKBH7+Tcells
bile duct	cholangiocarcinoma	GSE201425		10x5'	ACACCCTAGAGGACGG-1--GSM6063518	Tcells	Treg cell	HNRNPA2B1+Tcells
bile duct	cholangiocarcinoma	GSE201425		10x5'	AGTGTCATCACGCGGT-1--GSM6063518	Tcells	CD4 T cell	HENMT1+Tcells
bile duct	cholangiocarcinoma	GSE201425		10x5'	CATGACACACATGGGA-1--GSM6063518	Tcells	CD4 T cell	TUT7+Tcells
bile duct	cholangiocarcinoma	GSE201425		10x5'	CGAATGTAGCGTGTCC-1--GSM6063518	Tcells	Treg cell	TUT7+Tcells
bile duct	cholangiocarcinoma	GSE201425		10x5'	AAACCTGAGACTTTCG-1--GSM6063532	Tcells	CD8 T cell	HENMT1+Tcells
bile duct	cholangiocarcinoma	GSE201425		10x5'	AAAGATGAGTAGGTGC-1--GSM6063532	Tcells	GZMK CD8 T cell	MTERF4+Tcells
bile duct	cholangiocarcinoma	GSE201425		10x5'	AAAGATGCACGACTCG-1--GSM6063532	Tcells	GZMK CD8 T cell	TRMO+Tcells
bile duct	cholangiocarcinoma	GSE201425		10x5'	AAAGATGGTGTGACGA-1--GSM6063532	Tcells	CD8 T cell	NoneRMP+Tcells
bile duct	cholangiocarcinoma	GSE201425		10x5'	AACTCAGAGACTGGGT-1--GSM6063532	Tcells	CD8 T cell	RRP8+Tcells
bile duct	cholangiocarcinoma	GSE201425		10x5'	AACTTTCGTTGGTGGA-1--GSM6063532	Tcells	GZMK CD8 T cell	HNRNPA2B1+Tcells
bile duct	cholangiocarcinoma	GSE201425		10x5'	AAGGCAGCACTTAACG-1--GSM6063532	Tcells	GZMK CD8 T cell	NoneRMP+Tcells
bile duct	cholangiocarcinoma	GSE201425		10x5'	CCATGTCTCTGAAAGA-1--GSM6063532	Tcells	CD8 T cell	DDX46+Tcells
bile duct	cholangiocarcinoma	GSE201425		10x5'	CCCAGTTTCAGTTCGA-1--GSM6063532	Tcells	CD8 T cell	TRMO+Tcells
bile duct	cholangiocarcinoma	GSE201425		10x5'	CGTGAGCGTTCGAATC-1--GSM6063532	Tcells	CD8 T cell	TUT7+Tcells
bile duct	cholangiocarcinoma	GSE201425		10x5'	CGTTGGGGTCAATACC-1--GSM6063532	Tcells	CD8 T cell	HNRNPA2B1+Tcells
bile duct	cholangiocarcinoma	GSE201425		10x5'	GCACATAGTGACTCAT-1--GSM6063532	Tcells	CD8 T cell	ADAT2+Tcells
bile duct	cholangiocarcinoma	GSE201425		10x5'	GGGATGACATCCTAGA-1--GSM6063532	Tcells	CD8 T cell	MTERF4+Tcells
bile duct	cholangiocarcinoma	GSE201425		10x5'	GTCTTCGCATATACCG-1--GSM6063532	Tcells	CD4 T cell	ADAT2+Tcells
bile duct	cholangiocarcinoma	GSE201425		10x5'	TTAGGACAGATCGGGT-1--GSM6063532	Tcells	CD8 T cell	YBX1+Tcells
bile duct	cholangiocarcinoma	GSE201425		10x5'	AAACGGGGTGACCAAG-1--GSM6063506	Tissue_Specific_Cells	TUBA1A+ ductal cell	LSM2+Tissue_Specific_Cells
bile duct	cholangiocarcinoma	GSE201425		10x5'	AAAGATGTCAAGGTAA-1--GSM6063506	Tissue_Specific_Cells	CXCL6+ cholangiocyte	IGF2BP2+Tissue_Specific_Cells
bile duct	cholangiocarcinoma	GSE201425		10x5'	AAAGCAAGTACCGTTA-1--GSM6063506	Tissue_Specific_Cells	Cycling PDAC specific ductal cell	LSM2+Tissue_Specific_Cells
bile duct	cholangiocarcinoma	GSE201425		10x5'	AAAGCAAGTCTACCTC-1--GSM6063506	Tissue_Specific_Cells	CXCL6+ cholangiocyte	LSM7+Tissue_Specific_Cells
bile duct	cholangiocarcinoma	GSE201425		10x5'	AAAGTAGCAGCGTCCA-1--GSM6063506	Tissue_Specific_Cells	MT2A+ ductal cell	IGF2BP2+Tissue_Specific_Cells
bile duct	cholangiocarcinoma	GSE201425		10x5'	AAATGCCTCTTGGGTA-1--GSM6063506	Tissue_Specific_Cells	TUBA1A+ ductal cell	LSM7+Tissue_Specific_Cells
bile duct	cholangiocarcinoma	GSE201425		10x5'	AACTCTTCACCCATTC-1--GSM6063506	Tissue_Specific_Cells	MT2A+ ductal cell	LSM7+Tissue_Specific_Cells
bile duct	cholangiocarcinoma	GSE201425		10x5'	AATCCAGCACTCTGTC-1--GSM6063506	Tissue_Specific_Cells	Cycling PDAC specific ductal cell	LSM7+Tissue_Specific_Cells
bile duct	cholangiocarcinoma	GSE201425		10x5'	ACACCAAGTTCAGGCC-1--GSM6063506	Tissue_Specific_Cells	Cycling PDAC specific ductal cell	IGF2BP2+Tissue_Specific_Cells
bile duct	cholangiocarcinoma	GSE201425		10x5'	ACTATCTCATCCCACT-1--GSM6063506	Tissue_Specific_Cells	CXCL6+ cholangiocyte	TUT4+Tissue_Specific_Cells
bile duct	cholangiocarcinoma	GSE201425		10x5'	ACTGCTCCAATCACAC-1--GSM6063506	Tissue_Specific_Cells	Cycling PDAC specific ductal cell	LSM4+Tissue_Specific_Cells
bile duct	cholangiocarcinoma	GSE201425		10x5'	AGATTGCGTAAGGGCT-1--GSM6063506	Tissue_Specific_Cells	TUBA1A+ ductal cell	IGF2BP2+Tissue_Specific_Cells
bile duct	cholangiocarcinoma	GSE201425		10x5'	CAACCAATCCGCATAA-1--GSM6063506	Tissue_Specific_Cells	Cycling PDAC specific ductal cell	TUT4+Tissue_Specific_Cells
bile duct	cholangiocarcinoma	GSE201425		10x5'	CCGGGATAGGGATCTG-1--GSM6063506	Tissue_Specific_Cells	TUBA1A+ ductal cell	HNRNPA2B1+Tissue_Specific_Cells
bile duct	cholangiocarcinoma	GSE201425		10x5'	CCTAGCTGTACAGCAG-1--GSM6063506	Tissue_Specific_Cells	CXCL6+ cholangiocyte	LSM2+Tissue_Specific_Cells
bile duct	cholangiocarcinoma	GSE201425		10x5'	AAACCTGAGGTGTGGT-1--GSM6063512	Tissue_Specific_Cells	Cycling PDAC specific ductal cell	HNRNPA2B1+Tissue_Specific_Cells
bile duct	cholangiocarcinoma	GSE201425		10x5'	AAACCTGCACGAAAGC-1--GSM6063512	Tissue_Specific_Cells	TFF1+ ductal cell	IGF2BP3+Tissue_Specific_Cells
bile duct	cholangiocarcinoma	GSE201425		10x5'	AAACCTGGTAGATTAG-1--GSM6063512	Tissue_Specific_Cells	TFF1+ ductal cell	BUD23+Tissue_Specific_Cells
bile duct	cholangiocarcinoma	GSE201425		10x5'	AAACCTGTCACATGCA-1--GSM6063512	Tissue_Specific_Cells	Acinar cell	NoneRMP+Tissue_Specific_Cells
bile duct	cholangiocarcinoma	GSE201425		10x5'	AAACGGGAGAGCTTCT-1--GSM6063512	Tissue_Specific_Cells	PDAC specific ductal cell	TRMT9B+Tissue_Specific_Cells
bile duct	cholangiocarcinoma	GSE201425		10x5'	AAACGGGGTATGCTTG-1--GSM6063512	Tissue_Specific_Cells	Cycling PDAC specific ductal cell	BUD23+Tissue_Specific_Cells
bile duct	cholangiocarcinoma	GSE201425		10x5'	AAACGGGTCTTGGGTA-1--GSM6063512	Tissue_Specific_Cells	TFF1+ ductal cell	ALYREF+Tissue_Specific_Cells
bile duct	cholangiocarcinoma	GSE201425		10x5'	AAAGTAGTCGCATGAT-1--GSM6063512	Tissue_Specific_Cells	PDAC specific ductal cell	BUD23+Tissue_Specific_Cells
bile duct	cholangiocarcinoma	GSE201425		10x5'	AAATGCCCACTTAACG-1--GSM6063512	Tissue_Specific_Cells	Acinar cell	FTO+Tissue_Specific_Cells
bile duct	cholangiocarcinoma	GSE201425		10x5'	AAATGCCGTCAGAATA-1--GSM6063512	Tissue_Specific_Cells	TFF1+ ductal cell	TRMT44+Tissue_Specific_Cells
bile duct	cholangiocarcinoma	GSE201425		10x5'	AAATGCCTCTGCTGTC-1--GSM6063512	Tissue_Specific_Cells	Tuft cell	NoneRMP+Tissue_Specific_Cells
bile duct	cholangiocarcinoma	GSE201425		10x5'	AACTCTTCATTTGCCC-1--GSM6063512	Tissue_Specific_Cells	Cycling PDAC specific ductal cell	IGF2BP3+Tissue_Specific_Cells
bile duct	cholangiocarcinoma	GSE201425		10x5'	AAGCCGCTCTGCCAGG-1--GSM6063512	Tissue_Specific_Cells	Tuft cell	FTO+Tissue_Specific_Cells
bile duct	cholangiocarcinoma	GSE201425		10x5'	AAGGCAGCACGTCAGC-1--GSM6063512	Tissue_Specific_Cells	Cycling PDAC specific ductal cell	TRMT44+Tissue_Specific_Cells
bile duct	cholangiocarcinoma	GSE201425		10x5'	AATCCAGAGCGTAATA-1--GSM6063512	Tissue_Specific_Cells	Acinar cell	LSM4+Tissue_Specific_Cells
bile duct	cholangiocarcinoma	GSE201425		10x5'	AATCCAGCAGTTAACC-1--GSM6063512	Tissue_Specific_Cells	Cycling PDAC specific ductal cell	ALYREF+Tissue_Specific_Cells
bile duct	cholangiocarcinoma	GSE201425		10x5'	ACACCCTGTGAAGGCT-1--GSM6063512	Tissue_Specific_Cells	PDAC specific ductal cell	ALKBH7+Tissue_Specific_Cells
bile duct	cholangiocarcinoma	GSE201425		10x5'	ACACCGGTCTGTCAAG-1--GSM6063512	Tissue_Specific_Cells	PDAC specific ductal cell	LSM3+Tissue_Specific_Cells
bile duct	cholangiocarcinoma	GSE201425		10x5'	ACATGGTGTCGGCATC-1--GSM6063512	Tissue_Specific_Cells	Acinar cell	TRMU+Tissue_Specific_Cells
bile duct	cholangiocarcinoma	GSE201425		10x5'	ACCGTAATCGGATGTT-1--GSM6063512	Tissue_Specific_Cells	PDAC specific ductal cell	NoneRMP+Tissue_Specific_Cells
bile duct	cholangiocarcinoma	GSE201425		10x5'	ACTGATGTCTTAGCCC-1--GSM6063512	Tissue_Specific_Cells	Cycling PDAC specific ductal cell	LSM3+Tissue_Specific_Cells
bile duct	cholangiocarcinoma	GSE201425		10x5'	AGCGTATCAAGTTAAG-1--GSM6063512	Tissue_Specific_Cells	PDAC specific ductal cell	FTO+Tissue_Specific_Cells
bile duct	cholangiocarcinoma	GSE201425		10x5'	CACATTTTCCTAGGGC-1--GSM6063512	Tissue_Specific_Cells	PDAC specific ductal cell	IGF2BP3+Tissue_Specific_Cells
bile duct	cholangiocarcinoma	GSE201425		10x5'	CCTACACGTATCGCAT-1--GSM6063512	Tissue_Specific_Cells	Acinar cell	IGF2BP3+Tissue_Specific_Cells
bile duct	cholangiocarcinoma	GSE201425		10x5'	CTGGTCTGTGAGGCTA-1--GSM6063512	Tissue_Specific_Cells	PDAC specific ductal cell	ALYREF+Tissue_Specific_Cells
bile duct	cholangiocarcinoma	GSE201425		10x5'	GGACAAGGTTGAGTTC-1--GSM6063512	Tissue_Specific_Cells	Acinar cell	LSM7+Tissue_Specific_Cells
bile duct	cholangiocarcinoma	GSE201425		10x5'	TAGCCGGCACAGAGGT-1--GSM6063512	Tissue_Specific_Cells	Cycling PDAC specific ductal cell	FTO+Tissue_Specific_Cells
bile duct	cholangiocarcinoma	GSE201425		10x5'	AAACCTGCAAGTCTAC-1--GSM6063518	Tissue_Specific_Cells	TUBA1A+ ductal cell	TRMT1+Tissue_Specific_Cells
bile duct	cholangiocarcinoma	GSE201425		10x5'	AAACCTGTCGTTTATC-1--GSM6063518	Tissue_Specific_Cells	CXCL6+ cholangiocyte	LSM4+Tissue_Specific_Cells
bile duct	cholangiocarcinoma	GSE201425		10x5'	AAACGGGAGACAGAGA-1--GSM6063518	Tissue_Specific_Cells	TUBA1A+ ductal cell	TRMT10B+Tissue_Specific_Cells
bile duct	cholangiocarcinoma	GSE201425		10x5'	AAACGGGCATCCGGGT-1--GSM6063518	Tissue_Specific_Cells	TUBA1A+ ductal cell	TUT4+Tissue_Specific_Cells
bile duct	cholangiocarcinoma	GSE201425		10x5'	AAACGGGGTTAAGAAC-1--GSM6063518	Tissue_Specific_Cells	TUBA1A+ ductal cell	MTO1+Tissue_Specific_Cells
bile duct	cholangiocarcinoma	GSE201425		10x5'	AAAGCAACAAGCCATT-1--GSM6063518	Tissue_Specific_Cells	CXCL6+ cholangiocyte	TRMU+Tissue_Specific_Cells
bile duct	cholangiocarcinoma	GSE201425		10x5'	AAAGCAAGTCACTTCC-1--GSM6063518	Tissue_Specific_Cells	TUBA1A+ ductal cell	TRMU+Tissue_Specific_Cells
bile duct	cholangiocarcinoma	GSE201425		10x5'	AAAGTAGCATCTCGCT-1--GSM6063518	Tissue_Specific_Cells	TUBA1A+ ductal cell	LSM4+Tissue_Specific_Cells
bile duct	cholangiocarcinoma	GSE201425		10x5'	AAATGCCCAAGAGTCG-1--GSM6063518	Tissue_Specific_Cells	CXCL6+ cholangiocyte	TRMT9B+Tissue_Specific_Cells
bile duct	cholangiocarcinoma	GSE201425		10x5'	AACACGTCAGGTCCAC-1--GSM6063518	Tissue_Specific_Cells	TUBA1A+ ductal cell	ADAT1+Tissue_Specific_Cells
bile duct	cholangiocarcinoma	GSE201425		10x5'	AACCGCGGTAGCCTCG-1--GSM6063518	Tissue_Specific_Cells	CXCL6+ cholangiocyte	TRMT10B+Tissue_Specific_Cells
bile duct	cholangiocarcinoma	GSE201425		10x5'	AAGACCTTCTCCCTGA-1--GSM6063518	Tissue_Specific_Cells	CXCL6+ cholangiocyte	TRMT1+Tissue_Specific_Cells
bile duct	cholangiocarcinoma	GSE201425		10x5'	ACCAGTATCACCAGGC-1--GSM6063518	Tissue_Specific_Cells	CXCL6+ cholangiocyte	NoneRMP+Tissue_Specific_Cells
bile duct	cholangiocarcinoma	GSE201425		10x5'	AGGGATGCAAGCCTAT-1--GSM6063518	Tissue_Specific_Cells	CXCL6+ cholangiocyte	ADAT1+Tissue_Specific_Cells
bile duct	cholangiocarcinoma	GSE201425		10x5'	AGGTCCGAGGTAGCTG-1--GSM6063518	Tissue_Specific_Cells	CXCL6+ cholangiocyte	MTO1+Tissue_Specific_Cells
bile duct	cholangiocarcinoma	GSE201425		10x5'	CTCACACAGTGTACCT-1--GSM6063518	Tissue_Specific_Cells	CXCL6+ cholangiocyte	DCPS+Tissue_Specific_Cells
bile duct	cholangiocarcinoma	GSE201425		10x5'	GGAATAATCAGAGACG-1--GSM6063518	Tissue_Specific_Cells	TUBA1A+ ductal cell	LSM3+Tissue_Specific_Cells
bile duct	cholangiocarcinoma	GSE201425		10x5'	AAACCTGCAAGAAGAG-1--GSM6063524	Tissue_Specific_Cells	TFF1+ ductal cell	URM1+Tissue_Specific_Cells
bile duct	cholangiocarcinoma	GSE201425		10x5'	AAACCTGCACGGCCAT-1--GSM6063524	Tissue_Specific_Cells	TFF1+ ductal cell	METTL6+Tissue_Specific_Cells
bile duct	cholangiocarcinoma	GSE201425		10x5'	AAACCTGCATTGGTAC-1--GSM6063524	Tissue_Specific_Cells	TFF1+ ductal cell	TGS1+Tissue_Specific_Cells
bile duct	cholangiocarcinoma	GSE201425		10x5'	AAAGATGAGCCACCTG-1--GSM6063524	Tissue_Specific_Cells	Cycling PDAC specific ductal cell	METTL6+Tissue_Specific_Cells
bile duct	cholangiocarcinoma	GSE201425		10x5'	AAAGATGGTCGCTTTC-1--GSM6063524	Tissue_Specific_Cells	CXCL2/3+ surface mucous cell	LSM3+Tissue_Specific_Cells
bile duct	cholangiocarcinoma	GSE201425		10x5'	AAAGTAGTCTTCGAGA-1--GSM6063524	Tissue_Specific_Cells	TFF1+ ductal cell	LSM3+Tissue_Specific_Cells
bile duct	cholangiocarcinoma	GSE201425		10x5'	AAGACCTCACCTTGTC-1--GSM6063524	Tissue_Specific_Cells	CXCL2/3+ surface mucous cell	URM1+Tissue_Specific_Cells
bile duct	cholangiocarcinoma	GSE201425		10x5'	AATCGGTCATGGTTGT-1--GSM6063524	Tissue_Specific_Cells	CXCL2/3+ surface mucous cell	METTL6+Tissue_Specific_Cells
bile duct	cholangiocarcinoma	GSE201425		10x5'	ACACTGAAGAAGAAGC-1--GSM6063524	Tissue_Specific_Cells	MT2A+ ductal cell	LSM3+Tissue_Specific_Cells
bile duct	cholangiocarcinoma	GSE201425		10x5'	ACTTTCAGTATGAAAC-1--GSM6063524	Tissue_Specific_Cells	MT2A+ ductal cell	METTL6+Tissue_Specific_Cells
bile duct	cholangiocarcinoma	GSE201425		10x5'	AGCTCCTAGAGCTTCT-1--GSM6063524	Tissue_Specific_Cells	Cycling PDAC specific ductal cell	TGS1+Tissue_Specific_Cells
bile duct	cholangiocarcinoma	GSE201425		10x5'	AGCTTGAAGAAGATTC-1--GSM6063524	Tissue_Specific_Cells	Cycling PDAC specific ductal cell	URM1+Tissue_Specific_Cells
bile duct	cholangiocarcinoma	GSE201425		10x5'	CAAGGCCGTCAAAGCG-1--GSM6063524	Tissue_Specific_Cells	PDAC specific ductal cell	URM1+Tissue_Specific_Cells
bile duct	cholangiocarcinoma	GSE201425		10x5'	CACCAGGTCAAGATCC-1--GSM6063524	Tissue_Specific_Cells	PDAC specific ductal cell	METTL6+Tissue_Specific_Cells
bile duct	cholangiocarcinoma	GSE201425		10x5'	GAACGGAAGTTCGCGC-1--GSM6063524	Tissue_Specific_Cells	TFF1+ ductal cell	LSM7+Tissue_Specific_Cells
bile duct	cholangiocarcinoma	GSE201425		10x5'	GCTCCTATCAAAGACA-1--GSM6063524	Tissue_Specific_Cells	CXCL2/3+ surface mucous cell	LSM7+Tissue_Specific_Cells
bile duct	cholangiocarcinoma	GSE201425		10x5'	TTGACTTAGGAGCGAG-1--GSM6063524	Tissue_Specific_Cells	MT2A+ ductal cell	URM1+Tissue_Specific_Cells
bile duct	cholangiocarcinoma	GSE201425		10x5'	AAACCTGAGCGAAGGG-1--GSM6063532	Tissue_Specific_Cells	CXCL2/3+ surface mucous cell	IGF2BP1+Tissue_Specific_Cells
bile duct	cholangiocarcinoma	GSE201425		10x5'	AAACCTGGTCCGAAGA-1--GSM6063532	Tissue_Specific_Cells	S phase surface mucous cell	HNRNPA2B1+Tissue_Specific_Cells
bile duct	cholangiocarcinoma	GSE201425		10x5'	AACCATGAGGACCACA-1--GSM6063532	Tissue_Specific_Cells	Cycling PDAC specific ductal cell	IGF2BP1+Tissue_Specific_Cells
bile duct	cholangiocarcinoma	GSE201425		10x5'	AAGCCGCGTATATCCG-1--GSM6063532	Tissue_Specific_Cells	CXCL2/3+ surface mucous cell	TRMT9B+Tissue_Specific_Cells
bile duct	cholangiocarcinoma	GSE201425		10x5'	ACATACGAGTACATGA-1--GSM6063532	Tissue_Specific_Cells	S phase surface mucous cell	IGF2BP1+Tissue_Specific_Cells
bile duct	cholangiocarcinoma	GSE201425		10x5'	ACATCAGGTGTGACCC-1--GSM6063532	Tissue_Specific_Cells	CXCL2/3+ surface mucous cell	HNRNPA2B1+Tissue_Specific_Cells
bile duct	cholangiocarcinoma	GSE201425		10x5'	ATCGAGTTCGTTTAGG-1--GSM6063532	Tissue_Specific_Cells	CXCL2/3+ surface mucous cell	IGF2BP2+Tissue_Specific_Cells
bile duct	cholangiocarcinoma	GSE201425		10x5'	CACACAATCCTGTACC-1--GSM6063532	Tissue_Specific_Cells	CXCL2/3+ surface mucous cell	NoneRMP+Tissue_Specific_Cells
bile duct	cholangiocarcinoma	GSE201425		10x5'	CATCAGAAGGGATGGG-1--GSM6063532	Tissue_Specific_Cells	S phase surface mucous cell	LSM7+Tissue_Specific_Cells
bile duct	cholangiocarcinoma	GSE201425		10x5'	CATTATCGTCGAATCT-1--GSM6063532	Tissue_Specific_Cells	S phase surface mucous cell	IGF2BP2+Tissue_Specific_Cells
bile duct	cholangiocarcinoma	GSE201425		10x5'	CGAACATTCCGTTGCT-1--GSM6063532	Tissue_Specific_Cells	Cycling PDAC specific ductal cell	NoneRMP+Tissue_Specific_Cells
bile duct	cholangiocarcinoma	GSE201425		10x5'	CGTTCTGCACCAGCAC-1--GSM6063532	Tissue_Specific_Cells	CXCL2/3+ surface mucous cell	DCPS+Tissue_Specific_Cells
bile duct	cholangiocarcinoma	GSE201425		10x5'	GTTTCTAAGAAGAAGC-1--GSM6063532	Tissue_Specific_Cells	S phase surface mucous cell	LSM3+Tissue_Specific_Cells
bile duct	cholangiocarcinoma	GSE201425		10x5'	TATCAGGTCTCCAGGG-1--GSM6063532	Tissue_Specific_Cells	CXCL2/3+ surface mucous cell	IGF2BP3+Tissue_Specific_Cells
bile duct	healthy	E-MTAB-8495		10x3'	AAGGTTCAGGCTAGCA-1--ERX5239482	Bcells	Memory B cell	LSM7+Bcells
bile duct	healthy	E-MTAB-8495		10x3'	ACCTTTATCTCGCTTG-1--ERX5239482	Bcells	Memory B cell	ELAVL1+Bcells
bile duct	healthy	E-MTAB-8495		10x3'	ACGGGTCCAACTGCGC-1--ERX5239482	Bcells	Memory B cell	NoneRMP+Bcells
bile duct	healthy	E-MTAB-8495		10x3'	AACTCTTTCATCATTC-1--ERX5239496	Bcells	Naive B cell	LSM7+Bcells
bile duct	healthy	E-MTAB-8495		10x3'	AGCATACAGTGCGATG-1--ERX5239496	Bcells	Naive B cell	LSM5+Bcells
bile duct	healthy	E-MTAB-8495		10x3'	TTCTCCTCACACAGAG-1--ERX5239496	Bcells	Naive B cell	NoneRMP+Bcells
bile duct	healthy	E-MTAB-8495		10x3'	AAACCTGCACATGTGT-1--ERX5239481	Endothelial_Cells	Capillary EC	YBX1+Endothelial_Cells
bile duct	healthy	E-MTAB-8495		10x3'	AATCGGTGTAAACCTC-1--ERX5239481	Endothelial_Cells	Capillary EC	LSM4+Endothelial_Cells
bile duct	healthy	E-MTAB-8495		10x3'	ACTTACTTCCTTGCCA-1--ERX5239481	Endothelial_Cells	Capillary EC	LSM7+Endothelial_Cells
bile duct	healthy	E-MTAB-8495		10x3'	ATCGAGTCACGAAATA-1--ERX5239481	Endothelial_Cells	Capillary EC	METTL5+Endothelial_Cells
bile duct	healthy	E-MTAB-8495		10x3'	AACTCAGCACTTGGAT-1--ERX5239482	Endothelial_Cells	Arterial EC	LSM7+Endothelial_Cells
bile duct	healthy	E-MTAB-8495		10x3'	AATCCAGCAGTCAGAG-1--ERX5239482	Endothelial_Cells	Arterial EC	YBX1+Endothelial_Cells
bile duct	healthy	E-MTAB-8495		10x3'	ACTGTCCAGCTTATCG-1--ERX5239482	Endothelial_Cells	Arterial EC	LSM4+Endothelial_Cells
bile duct	healthy	E-MTAB-8495		10x3'	AAAGATGAGCTATGCT-1--ERX5239494	Endothelial_Cells	Capillary EC	RBMX+Endothelial_Cells
bile duct	healthy	E-MTAB-8495		10x3'	AGCTCTCAGTGGACGT-1--ERX5239494	Endothelial_Cells	Capillary EC	BUD23+Endothelial_Cells
bile duct	healthy	E-MTAB-8495		10x3'	AAACCTGAGCCACTAT-1--ERX5239496	Endothelial_Cells	Capillary EC	NoneRMP+Endothelial_Cells
bile duct	healthy	E-MTAB-8495		10x3'	AAACGGGAGACCTTTG-1--ERX5239496	Endothelial_Cells	Capillary EC	ADAR+Endothelial_Cells
bile duct	healthy	E-MTAB-8495		10x3'	AAAGATGGTGCTAGCC-1--ERX5239482	Fibroblasts	MFAP5+IGFBP6+ fibroblast	EMG1+Fibroblasts
bile duct	healthy	E-MTAB-8495		10x3'	GTCACGGTCGGCGGTT-1--ERX5239482	Fibroblasts	MFAP5+IGFBP6+ fibroblast	NoneRMP+Fibroblasts
bile duct	healthy	E-MTAB-8495		10x3'	ACTATCTTCTCTGCTG-1--ERX5239480	Macrophages	Macrophage	NXF1+Macrophages
bile duct	healthy	E-MTAB-8495		10x3'	AAACCTGCACTTAACG-1--ERX5239496	Macrophages	LYVE1 macrophage	NOP10+Macrophages
bile duct	healthy	E-MTAB-8495		10x3'	AAACCTGCAGTCCTTC-1--ERX5239496	Macrophages	LYVE1 macrophage	EMG1+Macrophages
bile duct	healthy	E-MTAB-8495		10x3'	AAACGGGAGGAATCGC-1--ERX5239496	Macrophages	LYVE1 macrophage	ZC3H13+Macrophages
bile duct	healthy	E-MTAB-8495		10x3'	AAAGATGCATCGGACC-1--ERX5239496	Macrophages	LYVE1 macrophage	NOP56+Macrophages
bile duct	healthy	E-MTAB-8495		10x3'	AAAGATGTCGACGGAA-1--ERX5239496	Macrophages	LYVE1 macrophage	ADAR+Macrophages
bile duct	healthy	E-MTAB-8495		10x3'	AAAGCAAAGTTAGGTA-1--ERX5239496	Macrophages	LYVE1 macrophage	MOCS2+Macrophages
bile duct	healthy	E-MTAB-8495		10x3'	AACACGTAGTGAAGTT-1--ERX5239496	Macrophages	LYVE1 macrophage	YBX1+Macrophages
bile duct	healthy	E-MTAB-8495		10x3'	AAACCTGTCGGCATCG-1--ERX5239482	MastCells	Mast cell	YBX1+MastCells
bile duct	healthy	E-MTAB-8495		10x3'	ACAGCCGAGTGTACGG-1--ERX5239482	MastCells	Mast cell	HSD17B10+MastCells
bile duct	healthy	E-MTAB-8495		10x3'	CACCAGGTCGCAAACT-1--ERX5239482	MastCells	Mast cell	NoneRMP+MastCells
bile duct	healthy	E-MTAB-8495		10x3'	AAGGCAGTCAGAGGTG-1--ERX5239481	NKcells	CD16 NK cell	ZC3H13+NKcells
bile duct	healthy	E-MTAB-8495		10x3'	CAGTAACCAGACTCGC-1--ERX5239481	NKcells	CD16 NK cell	NoneRMP+NKcells
bile duct	healthy	E-MTAB-8495		10x3'	AAAGCAACAATGCCAT-1--ERX5239494	NKcells	Cycling T/NK cell	NoneRMP+NKcells
bile duct	healthy	E-MTAB-8495		10x3'	AACGTTGTCAGAGGTG-1--ERX5239494	NKcells	Cycling T/NK cell	IGF2BP2+NKcells
bile duct	healthy	E-MTAB-8495		10x3'	AGAGCTTGTTACTGAC-1--ERX5239494	NKcells	Cycling T/NK cell	MOCS2+NKcells
bile duct	healthy	E-MTAB-8495		10x3'	CGATGTAAGGGCTCTC-1--ERX5239494	NKcells	Cycling T/NK cell	ZC3H13+NKcells
bile duct	healthy	E-MTAB-8495		10x3'	AAAGCAACAAACTGTC-1--ERX5239481	OtherImmunecells	CD14 monocyte	DDX46+OtherImmunecells
bile duct	healthy	E-MTAB-8495		10x3'	AAAGCAACAGTCGATT-1--ERX5239481	OtherImmunecells	Monocyte	YBX1+OtherImmunecells
bile duct	healthy	E-MTAB-8495		10x3'	AAAGTAGTCCACTCCA-1--ERX5239481	OtherImmunecells	CD14 monocyte	NOP10+OtherImmunecells
bile duct	healthy	E-MTAB-8495		10x3'	AACCGCGCAGTATCTG-1--ERX5239481	OtherImmunecells	CD14 monocyte	LSM6+OtherImmunecells
bile duct	healthy	E-MTAB-8495		10x3'	AACTTTCCATGCCTTC-1--ERX5239481	OtherImmunecells	Common lymphoid progenitor	LSM4+OtherImmunecells
bile duct	healthy	E-MTAB-8495		10x3'	ACACCCTCACGACGAA-1--ERX5239481	OtherImmunecells	CD14 monocyte	YTHDF3+OtherImmunecells
bile duct	healthy	E-MTAB-8495		10x3'	ACGGAGAGTACAAGTA-1--ERX5239481	OtherImmunecells	Monocyte	NOP10+OtherImmunecells
bile duct	healthy	E-MTAB-8495		10x3'	ATTTCTGAGCTCCTCT-1--ERX5239481	OtherImmunecells	Monocyte	HNRNPA2B1+OtherImmunecells
bile duct	healthy	E-MTAB-8495		10x3'	CGAGCACGTTCCACAA-1--ERX5239481	OtherImmunecells	Monocyte	AGO2+OtherImmunecells
bile duct	healthy	E-MTAB-8495		10x3'	CTTAACTTCCAAATGC-1--ERX5239481	OtherImmunecells	Monocyte	LSM1+OtherImmunecells
bile duct	healthy	E-MTAB-8495		10x3'	GAGGTGAAGACAGGCT-1--ERX5239481	OtherImmunecells	Monocyte	LSM6+OtherImmunecells
bile duct	healthy	E-MTAB-8495		10x3'	GTAGGCCTCAGTGCAT-1--ERX5239481	OtherImmunecells	Monocyte	LSM4+OtherImmunecells
bile duct	healthy	E-MTAB-8495		10x3'	TCTTTCCCACGAAAGC-1--ERX5239481	OtherImmunecells	Monocyte	ALKBH7+OtherImmunecells
bile duct	healthy	E-MTAB-8495		10x3'	AAACCTGAGAGCCTAG-1--ERX5239482	OtherImmunecells	MHCII high CD14 monocyte	LSM6+OtherImmunecells
bile duct	healthy	E-MTAB-8495		10x3'	AAACGGGCACGCTTTC-1--ERX5239482	OtherImmunecells	cDC2	PUS7L+OtherImmunecells
bile duct	healthy	E-MTAB-8495		10x3'	AAACGGGGTGTGGTTT-1--ERX5239482	OtherImmunecells	cDC2	LSM1+OtherImmunecells
bile duct	healthy	E-MTAB-8495		10x3'	AAAGATGGTAAAGGAG-1--ERX5239482	OtherImmunecells	cDC2	RBMX+OtherImmunecells
bile duct	healthy	E-MTAB-8495		10x3'	AAAGTAGTCGAACTGT-1--ERX5239482	OtherImmunecells	MHCII high CD14 monocyte	NOP10+OtherImmunecells
bile duct	healthy	E-MTAB-8495		10x3'	AACCATGTCGCGCCAA-1--ERX5239482	OtherImmunecells	cDC2	LSM4+OtherImmunecells
bile duct	healthy	E-MTAB-8495		10x3'	AACTCCCAGTCTCGGC-1--ERX5239482	OtherImmunecells	cDC2	YBX1+OtherImmunecells
bile duct	healthy	E-MTAB-8495		10x3'	AACTGGTGTGAGGCTA-1--ERX5239482	OtherImmunecells	cDC2	LSM6+OtherImmunecells
bile duct	healthy	E-MTAB-8495		10x3'	ACACTGAAGCGTCTAT-1--ERX5239482	OtherImmunecells	cDC2	AGO2+OtherImmunecells
bile duct	healthy	E-MTAB-8495		10x3'	ACACTGACAGTAAGCG-1--ERX5239482	OtherImmunecells	cDC2	NUDT16+OtherImmunecells
bile duct	healthy	E-MTAB-8495		10x3'	AGAATAGAGCTGAACG-1--ERX5239482	OtherImmunecells	MHCII high CD14 monocyte	DDX46+OtherImmunecells
bile duct	healthy	E-MTAB-8495		10x3'	AGATCTGAGTCTTGCA-1--ERX5239482	OtherImmunecells	MHCII high CD14 monocyte	TUT7+OtherImmunecells
bile duct	healthy	E-MTAB-8495		10x3'	GATGAAACATCGTCGG-1--ERX5239482	OtherImmunecells	MHCII high CD14 monocyte	YBX1+OtherImmunecells
bile duct	healthy	E-MTAB-8495		10x3'	TGAAAGAGTTAGTGGG-1--ERX5239482	OtherImmunecells	MHCII high CD14 monocyte	AGO2+OtherImmunecells
bile duct	healthy	E-MTAB-8495		10x3'	AAAGTAGCAGAAGCAC-1--ERX5239496	OtherImmunecells	MHCII high CD14 monocyte	YTHDF3+OtherImmunecells
bile duct	healthy	E-MTAB-8495		10x3'	AAAGTAGCATGTTCCC-1--ERX5239496	OtherImmunecells	MHCII high CD14 monocyte	ALKBH7+OtherImmunecells
bile duct	healthy	E-MTAB-8495		10x3'	AACTTTCAGAGGGATA-1--ERX5239496	OtherImmunecells	MHCII high CD14 monocyte	RBMX+OtherImmunecells
bile duct	healthy	E-MTAB-8495		10x3'	AACTCAGCATAAAGGT-1--ERX5239494	OtherMesenchymals	Pericyte	PUS7L+OtherMesenchymals
bile duct	healthy	E-MTAB-8495		10x3'	AAGACCTTCTTATCTG-1--ERX5239494	OtherMesenchymals	Pericyte	AGO2+OtherMesenchymals
bile duct	healthy	E-MTAB-8495		10x3'	CCGGTAGAGCCACTAT-1--ERX5239494	OtherMesenchymals	Pericyte	LSM7+OtherMesenchymals
bile duct	healthy	E-MTAB-8495		10x3'	TCATTACCATCTATGG-1--ERX5239482	Tcells	T cell	NoneRMP+Tcells
bile duct	healthy	E-MTAB-8495		10x3'	TCTATTGTCGTGACAT-1--ERX5239482	Tcells	GZMK+IL7R+ CD8 T cell	NoneRMP+Tcells
bile duct	healthy	E-MTAB-8495		10x3'	ACTGCTCTCGAATGGG-1--ERX5239481	Tcells	GZMK+IL7R+ CD8 T cell	NOP56+Tcells
bile duct	healthy	E-MTAB-8495		10x3'	TGTCCCACATCACGTA-1--ERX5239496	Tcells	GZMB CD8 T cell	NOP56+Tcells
bile duct	healthy	E-MTAB-8495		10x3'	GATCAGTAGCATGGCA-1--ERX5239482	Tcells	GZMK+IL7R+ CD8 T cell	YBX1+Tcells
bile duct	healthy	E-MTAB-8495		10x3'	ATAGACCTCTGTGCAA-1--ERX5239482	Tcells	T cell	YBX1+Tcells
bile duct	healthy	E-MTAB-8495		10x3'	TGCGCAGTCTTAACCT-1--ERX5239496	Tcells	GZMB CD8 T cell	YBX1+Tcells
bile duct	healthy	E-MTAB-8495		10x3'	TCTGGAACAAACGCGA-1--ERX5239482	Tcells	T cell	NOP56+Tcells
bile duct	healthy	E-MTAB-8495		10x3'	TGTCCCACAGATAATG-1--ERX5239496	Tcells	GZMB CD8 T cell	NoneRMP+Tcells
bile duct	healthy	E-MTAB-8495		10x3'	CTAGAGTAGAGTACCG-1--ERX5239497	Tcells	Memory CD8 T cell	YBX1+Tcells
bile duct	healthy	E-MTAB-8495		10x3'	GCATGTAAGAACAACT-1--ERX5239497	Tcells	Memory CD8 T cell	NoneRMP+Tcells
bile duct	healthy	E-MTAB-8495		10x3'	CTCACACAGCGTTGCC-1--ERX5239481	Tissue_Specific_Cells	CXCL2/3+ surface mucous cell	DCPS+Tissue_Specific_Cells
bile duct	healthy	E-MTAB-8495		10x3'	GAAATGATCATTCACT-1--ERX5239482	Tissue_Specific_Cells	TFF1+ ductal cell	TRMT9B+Tissue_Specific_Cells
bile duct	healthy	E-MTAB-8495		10x3'	GAACCTAGTAGCGCAA-1--ERX5239482	Tissue_Specific_Cells	TFF1+ ductal cell	DCPS+Tissue_Specific_Cells
bile duct	healthy	E-MTAB-8495		10x3'	ACGCAGCTCCGCAGTG-1--ERX5239497	Tissue_Specific_Cells	CXCL6+ cholangiocyte	LSM2+Tissue_Specific_Cells
bile duct	healthy	E-MTAB-8495		10x3'	CCTCTGAGTCGATTGT-1--ERX5239481	Tissue_Specific_Cells	CXCL2/3+ surface mucous cell	ALKBH7+Tissue_Specific_Cells
bile duct	healthy	E-MTAB-8495		10x3'	AAAGCAAGTGCAGGTA-1--ERX5239496	Tissue_Specific_Cells	CXCL6+ cholangiocyte	TRMT9B+Tissue_Specific_Cells
bile duct	healthy	E-MTAB-8495		10x3'	GGTGAAGGTTAAGATG-1--ERX5239480	Tissue_Specific_Cells	Tuft cell	TRMT9B+Tissue_Specific_Cells
bile duct	healthy	E-MTAB-8495		10x3'	CAGCATACAACTGCTA-1--ERX5239481	Tissue_Specific_Cells	TFF1+ ductal cell	ALKBH7+Tissue_Specific_Cells
bile duct	healthy	E-MTAB-8495		10x3'	AGTCTTTGTCCTGCTT-1--ERX5239496	Tissue_Specific_Cells	AFP+ fetal hepatocyte	LSM3+Tissue_Specific_Cells
bile duct	healthy	E-MTAB-8495		10x3'	CTTAACTCAGTATGCT-1--ERX5239480	Tissue_Specific_Cells	TUBA1A+ ductal cell	DCPS+Tissue_Specific_Cells
bile duct	healthy	E-MTAB-8495		10x3'	CCCTCCTAGAGATGAG-1--ERX5239494	Tissue_Specific_Cells	CXCL6+ cholangiocyte	DCPS+Tissue_Specific_Cells
bile duct	healthy	E-MTAB-8495		10x3'	GGATTACCATCCGTGG-1--ERX5239494	Tissue_Specific_Cells	CXCL6+ cholangiocyte	LSM4+Tissue_Specific_Cells
bile duct	healthy	E-MTAB-8495		10x3'	TCCACACTCACCATAG-1--ERX5239494	Tissue_Specific_Cells	CXCL6+ cholangiocyte	ALKBH7+Tissue_Specific_Cells
bile duct	healthy	E-MTAB-8495		10x3'	GGGAATGTCTGTACGA-1--ERX5239495	Tissue_Specific_Cells	CXCL6+ cholangiocyte	LSM7+Tissue_Specific_Cells
bile duct	healthy	E-MTAB-8495		10x3'	CCGGTAGGTGTTAAGA-1--ERX5239480	Tissue_Specific_Cells	Tuft cell	NoneRMP+Tissue_Specific_Cells
bile duct	healthy	E-MTAB-8495		10x3'	AAGGCAGCACATTAGC-1--ERX5239494	Tissue_Specific_Cells	CXCL6+ cholangiocyte	TUT4+Tissue_Specific_Cells
bile duct	healthy	E-MTAB-8495		10x3'	ACGGAGACATGCTAGT-1--ERX5239480	Tissue_Specific_Cells	TUBA1A+ ductal cell	ALKBH7+Tissue_Specific_Cells
bile duct	healthy	E-MTAB-8495		10x3'	CTCGAAATCACGGTTA-1--ERX5239480	Tissue_Specific_Cells	S phase surface mucous cell	DCPS+Tissue_Specific_Cells
bladder	cystitis glandularis	GSE225190		10x3'	AAACCCAGTTGCTCCT-1--GSM7041002	Bcells	Plasma cell	LARP1+Bcells
bladder	cystitis glandularis	GSE225190		10x3'	AAACGAAAGACCCTTA-1--GSM7041002	Bcells	Plasma cell	NoneRMP+Bcells
bladder	cystitis glandularis	GSE225190		10x3'	AACGTCAAGGACCCAA-1--GSM7041002	Bcells	Plasma cell	NSUN6+Bcells
bladder	cystitis glandularis	GSE225190		10x3'	AAGTCGTGTTAAGACA-1--GSM7041002	Bcells	Plasma cell	TET1+Bcells
bladder	cystitis glandularis	GSE225190		10x3'	ACAACCACATCTATCT-1--GSM7041002	Bcells	Plasma cell	SND1+Bcells
bladder	cystitis glandularis	GSE225190		10x3'	ACATGCACAGCAGAAC-1--GSM7041002	Bcells	Plasma cell	TRMU+Bcells
bladder	cystitis glandularis	GSE225190		10x3'	AAAGAACAGGGTGGGA-1--GSM7041004	Bcells	B cell	ADARB1+Bcells
bladder	cystitis glandularis	GSE225190		10x3'	AAAGGATGTGAATGTA-1--GSM7041004	Bcells	B cell	ELP3+Bcells
bladder	cystitis glandularis	GSE225190		10x3'	AACACACGTGGATACG-1--GSM7041004	Bcells	B cell	LSM6+Bcells
bladder	cystitis glandularis	GSE225190		10x3'	GAGGCAATCAAGAATG-1--GSM7041004	Bcells	B cell	NoneRMP+Bcells
bladder	cystitis glandularis	GSE225190		10x3'	CACCGTTCAAGCCCAC-1--GSM7041006	Bcells	B cell	LARP1+Bcells
bladder	cystitis glandularis	GSE225190		10x3'	CAGCCAGCATGAGTAA-1--GSM7041006	Bcells	B cell	NHP2+Bcells
bladder	cystitis glandularis	GSE225190		10x3'	TCTCACGTCCTTGACC-1--GSM7041006	Bcells	B cell	NSUN6+Bcells
bladder	cystitis glandularis	GSE225190		10x3'	TGCTCGTTCACCCTTG-1--GSM7041006	Bcells	B cell	LSM2+Bcells
bladder	healthy	PRJNA662018		10x3'	AACACGTAGCTGATAA-1--SRX9087497	Bcells	Plasma cell	NoneRMP+Bcells
bladder	healthy	PRJNA662018		10x3'	AACCGCGCACCGATAT-1--SRX9087497	Bcells	B cell	LSM2+Bcells
bladder	healthy	PRJNA662018		10x3'	AATCGGTCAGTATAAG-1--SRX9087497	Bcells	Plasma cell	LSM5+Bcells
bladder	healthy	PRJNA662018		10x3'	AATCGGTTCCGTACAA-1--SRX9087497	Bcells	Plasma cell	EIF4E+Bcells
bladder	healthy	PRJNA662018		10x3'	ACTGAGTTCTCGTTTA-1--SRX9087497	Bcells	B cell	LSM3+Bcells
bladder	healthy	PRJNA662018		10x3'	CATCAGAAGCTACCTA-1--SRX9087497	Bcells	B cell	NHP2+Bcells
bladder	healthy	PRJNA662018		10x3'	CCCTCCTTCTCTTATG-1--SRX9087497	Bcells	B cell	NOP10+Bcells
bladder	healthy	PRJNA662018		10x3'	CGTCAGGTCCACTCCA-1--SRX9087497	Bcells	B cell	LSM7+Bcells
bladder	healthy	PRJNA662018		10x3'	GTTACAGTCTTTCCTC-1--SRX9087504	Bcells	B cell	NoneRMP+Bcells
bladder	healthy	PRJNA662018		10x3'	CGGACACGTGGTCTCG-1--SRX9087505	Bcells	Plasma cell	LSM2+Bcells
bladder	cystitis glandularis	GSE225190		10x3'	AAAGGATCATCGCTGG-1--GSM7041002	Endothelial_Cells	Venous EC	TRMO+Endothelial_Cells
bladder	cystitis glandularis	GSE225190		10x3'	AACCAACCAATTCTTC-1--GSM7041002	Endothelial_Cells	Venous EC	CDKAL1+Endothelial_Cells
bladder	cystitis glandularis	GSE225190		10x3'	AAGAACATCGGTGAAG-1--GSM7041002	Endothelial_Cells	Venous EC	NoneRMP+Endothelial_Cells
bladder	cystitis glandularis	GSE225190		10x3'	ATGCCTCCAGGCATTT-1--GSM7041003	Endothelial_Cells	Venous EC	NUDT16+Endothelial_Cells
bladder	healthy	PRJNA662018		10x3'	CGACCTTAGTGGTCCC-1--SRX9087504	Endothelial_Cells	Arterial EC	LSM1+Endothelial_Cells
bladder	healthy	PRJNA662018		10x3'	CGATGGCCAAGTAGTA-1--SRX9087504	Endothelial_Cells	Capillary EC	LSM1+Endothelial_Cells
bladder	healthy	PRJNA662018		10x3'	CATCGAAGTATCGCAT-1--SRX9087504	Endothelial_Cells	Venous EC	MEPCE+Endothelial_Cells
bladder	healthy	PRJNA662018		10x3'	CGGACACTCTTGACGA-1--SRX9087497	Endothelial_Cells	Venous EC	NoneRMP+Endothelial_Cells
bladder	healthy	PRJNA662018		10x3'	GAAACTCCACGGTAAG-1--SRX9087504	Endothelial_Cells	Tip EC	TRMT1+Endothelial_Cells
bladder	healthy	PRJNA662018		10x3'	AGTCTTTCAGCGTTCG-1--SRX9087504	Endothelial_Cells	Venous EC	ELAVL1+Endothelial_Cells
bladder	healthy	PRJNA662018		10x3'	TGACGGCTCCAGTATG-1--SRX9087497	Endothelial_Cells	Arterial EC	LSM7+Endothelial_Cells
bladder	healthy	PRJNA662018		10x3'	GGAATAACAGACACTT-1--SRX9087504	Endothelial_Cells	Venous EC	IGF2BP2+Endothelial_Cells
bladder	healthy	PRJNA662018		10x3'	GTTACAGCAATACGCT-1--SRX9087505	Endothelial_Cells	Venous EC	TRMT1+Endothelial_Cells
bladder	healthy	PRJNA662018		10x3'	GTTTCTATCACCGGGT-1--SRX9087505	Endothelial_Cells	Venous EC	LSM7+Endothelial_Cells
bladder	healthy	PRJNA662018		10x3'	GGCTCGACACTTACGA-1--SRX9087504	Endothelial_Cells	Tip EC	LSM1+Endothelial_Cells
bladder	healthy	PRJNA662018		10x3'	CTACACCCATCCGTGG-1--SRX9087504	Endothelial_Cells	Venous EC	NOP2+Endothelial_Cells
bladder	healthy	PRJNA662018		10x3'	AACTCTTAGTACGTTC-1--SRX9087505	Endothelial_Cells	Capillary EC	LSM7+Endothelial_Cells
bladder	healthy	PRJNA662018		10x3'	CTCTGGTTCTGCCAGG-1--SRX9087504	Endothelial_Cells	Arterial EC	NUDT16+Endothelial_Cells
bladder	healthy	PRJNA662018		10x3'	TTCGAAGTCGACGGAA-1--SRX9087504	Endothelial_Cells	Venous EC	NUDT16+Endothelial_Cells
bladder	healthy	PRJNA662018		10x3'	CTTTGCGCACACCGAC-1--SRX9087504	Endothelial_Cells	Venous EC	CTU1+Endothelial_Cells
bladder	healthy	PRJNA662018		10x3'	CGTAGGCGTCTTCGTC-1--SRX9087497	Endothelial_Cells	Capillary EC	NoneRMP+Endothelial_Cells
bladder	healthy	PRJNA662018		10x3'	CCCAGTTTCGCGTAGC-1--SRX9087505	Endothelial_Cells	Capillary EC	NUDT16+Endothelial_Cells
bladder	healthy	PRJNA662018		10x3'	TCGAGGCTCACCATAG-1--SRX9087505	Endothelial_Cells	Capillary EC	TRMT1+Endothelial_Cells
bladder	healthy	PRJNA662018		10x3'	GACTACAAGCAGGCTA-1--SRX9087504	Endothelial_Cells	Capillary EC	ELAVL1+Endothelial_Cells
bladder	healthy	PRJNA662018		10x3'	TTGGCAATCTCCAGGG-1--SRX9087504	Endothelial_Cells	Tip EC	NoneRMP+Endothelial_Cells
bladder	healthy	PRJNA662018		10x3'	ATCATCTTCTTGCATT-1--SRX9087504	Endothelial_Cells	Tip EC	ELAVL1+Endothelial_Cells
bladder	healthy	PRJNA662018		10x3'	GTTAAGCCAGTTTACG-1--SRX9087497	Endothelial_Cells	Arterial EC	NoneRMP+Endothelial_Cells
bladder	healthy	PRJNA662018		10x3'	CGAACATAGGCGTACA-1--SRX9087504	Endothelial_Cells	Venous EC	LSM1+Endothelial_Cells
bladder	healthy	PRJNA662018		10x3'	ACGGGTCAGTGAACAT-1--SRX9087497	Endothelial_Cells	Venous EC	TRMO+Endothelial_Cells
bladder	cystitis glandularis	GSE225190		10x3'	AAACGAACATCCGATA-1--GSM7041002	Fibroblasts	CDH19+LAMA2+ fibroblast	CDKAL1+Fibroblasts
bladder	cystitis glandularis	GSE225190		10x3'	AAGTTCGTCCATCAGA-1--GSM7041002	Fibroblasts	CCL19+APOE+ fibroblast	NOP10+Fibroblasts
bladder	cystitis glandularis	GSE225190		10x3'	CACGAATCATGGCCCA-1--GSM7041002	Fibroblasts	CCL19+APOE+ fibroblast	RBMX+Fibroblasts
bladder	cystitis glandularis	GSE225190		10x3'	GACTATGAGGCTTAAA-1--GSM7041002	Fibroblasts	CDH19+LAMA2+ fibroblast	NOP10+Fibroblasts
bladder	cystitis glandularis	GSE225190		10x3'	GAGCCTGTCACAAGGG-1--GSM7041002	Fibroblasts	CCL19+APOE+ fibroblast	CDKAL1+Fibroblasts
bladder	cystitis glandularis	GSE225190		10x3'	AACCATGAGGAAGTCC-1--GSM7041003	Fibroblasts	Myofibroblast	ELP4+Fibroblasts
bladder	cystitis glandularis	GSE225190		10x3'	TGTTGGAAGCTAATGA-1--GSM7041003	Fibroblasts	Myofibroblast	MOCS2+Fibroblasts
bladder	cystitis glandularis	GSE225190		10x3'	TTTAGTCGTGACTGTT-1--GSM7041003	Fibroblasts	Myofibroblast	RBMX+Fibroblasts
bladder	cystitis glandularis	GSE225190		10x3'	AACGGGAGTGATAGTA-1--GSM7041004	Fibroblasts	CDH19+LAMA2+ fibroblast	ELP4+Fibroblasts
bladder	cystitis glandularis	GSE225190		10x3'	ACATTTCGTTCTCCCA-1--GSM7041006	Fibroblasts	BNC2+ZFPM2+ fibroblast	NOP10+Fibroblasts
bladder	cystitis glandularis	GSE225190		10x3'	ACCAAACTCTAGTCAG-1--GSM7041006	Fibroblasts	BNC2+ZFPM2+ fibroblast	ELP4+Fibroblasts
bladder	cystitis glandularis	GSE225190		10x3'	AGACAGGCATATCTCT-1--GSM7041006	Fibroblasts	BNC2+ZFPM2+ fibroblast	NoneRMP+Fibroblasts
bladder	cystitis glandularis	GSE225190		10x3'	CAACGATAGGTAAGAG-1--GSM7041006	Fibroblasts	BNC2+ZFPM2+ fibroblast	MOCS2+Fibroblasts
bladder	healthy	PRJNA662018		10x3'	AAACCTGAGCTTTGGT-1--SRX9087497	Fibroblasts	CCL19+APOE+ fibroblast	RBMX+Fibroblasts
bladder	healthy	PRJNA662018		10x3'	AAACCTGGTAGTACCT-1--SRX9087497	Fibroblasts	Myofibroblast	RBMX+Fibroblasts
bladder	healthy	PRJNA662018		10x3'	AAACGGGAGCTAAACA-1--SRX9087497	Fibroblasts	Myofibroblast	NoneRMP+Fibroblasts
bladder	healthy	PRJNA662018		10x3'	AAACGGGGTCTAGTCA-1--SRX9087497	Fibroblasts	Myofibroblast	PUS7L+Fibroblasts
bladder	healthy	PRJNA662018		10x3'	AAAGCAATCGATGAGG-1--SRX9087497	Fibroblasts	CCL19+APOE+ fibroblast	DCP2+Fibroblasts
bladder	healthy	PRJNA662018		10x3'	AAAGTAGCATCGTCGG-1--SRX9087497	Fibroblasts	CCL19+APOE+ fibroblast	NoneRMP+Fibroblasts
bladder	healthy	PRJNA662018		10x3'	AACCGCGAGTGAATTG-1--SRX9087497	Fibroblasts	CCL19+APOE+ fibroblast	LSM2+Fibroblasts
bladder	healthy	PRJNA662018		10x3'	ACTGAACGTAAGTGTA-1--SRX9087497	Fibroblasts	CCL19+APOE+ fibroblast	PUS7L+Fibroblasts
bladder	healthy	PRJNA662018		10x3'	CACACAAGTCGAACAG-1--SRX9087497	Fibroblasts	CCL19+APOE+ fibroblast	LSM7+Fibroblasts
bladder	healthy	PRJNA662018		10x3'	CAGAATCTCTAACCGA-1--SRX9087497	Fibroblasts	Myofibroblast	NOP10+Fibroblasts
bladder	healthy	PRJNA662018		10x3'	CGTAGGCTCACGGTTA-1--SRX9087497	Fibroblasts	CCL19+APOE+ fibroblast	NOP10+Fibroblasts
bladder	healthy	PRJNA662018		10x3'	CGTCACTGTGCAACTT-1--SRX9087497	Fibroblasts	CCL19+APOE+ fibroblast	LRPPRC+Fibroblasts
bladder	healthy	PRJNA662018		10x3'	GCCAAATTCGATAGAA-1--SRX9087497	Fibroblasts	Myofibroblast	LSM7+Fibroblasts
bladder	healthy	PRJNA662018		10x3'	GTGTTAGAGCCAACAG-1--SRX9087497	Fibroblasts	CCL19+APOE+ fibroblast	NOP2+Fibroblasts
bladder	healthy	PRJNA662018		10x3'	AAACCTGAGGGCACTA-1--SRX9087504	Fibroblasts	CCL19+APOE+ fibroblast	YTHDF3+Fibroblasts
bladder	healthy	PRJNA662018		10x3'	AAACGGGGTCGTCTTC-1--SRX9087504	Fibroblasts	CCL19+APOE+ fibroblast	IGF2BP2+Fibroblasts
bladder	healthy	PRJNA662018		10x3'	AACACGTAGTCGATAA-1--SRX9087504	Fibroblasts	CCL19+APOE+ fibroblast	MOCS2+Fibroblasts
bladder	healthy	PRJNA662018		10x3'	AAAGATGTCATATCGG-1--SRX9087505	Fibroblasts	CCL19+APOE+ fibroblast	WTAP+Fibroblasts
bladder	cystitis glandularis	GSE225190		10x3'	AAACCCAAGGCGACAT-1--GSM7041002	Tissue_Specific_Cells	FOS+ basal cell of bladder	ALKBH7+FOS+_basal_cell_of_bladder
bladder	cystitis glandularis	GSE225190		10x3'	AGGACGAGTCATCCGG-1--GSM7041002	Tissue_Specific_Cells	FOS+ basal cell of bladder	NoneRMP+FOS+_basal_cell_of_bladder
bladder	cystitis glandularis	GSE225190		10x3'	AAAGGGCCATGACGGA-1--GSM7041003	Tissue_Specific_Cells	FOS+ basal cell of bladder	TET3+FOS+_basal_cell_of_bladder
bladder	cystitis glandularis	GSE225190		10x3'	AACCAACAGGGAGATA-1--GSM7041003	Tissue_Specific_Cells	FOS+ basal cell of bladder	LSM6+FOS+_basal_cell_of_bladder
bladder	cystitis glandularis	GSE225190		10x3'	CAGTGCGAGCAAGTCG-1--GSM7041006	Tissue_Specific_Cells	FOS+ basal cell of bladder	TGS1+FOS+_basal_cell_of_bladder
bladder	cystitis glandularis	GSE225190		10x3'	GAAACCTCACCAGACC-1--GSM7041006	Tissue_Specific_Cells	FOS+ basal cell of bladder	TRMT112+FOS+_basal_cell_of_bladder
bladder	healthy	PRJNA662018		10x3'	AAACCTGGTAGCCTCG-1--SRX9087497	Tissue_Specific_Cells	FOS+ basal cell of bladder	FBL+FOS+_basal_cell_of_bladder
bladder	healthy	PRJNA662018		10x3'	AAACGGGTCTGCGGCA-1--SRX9087497	Tissue_Specific_Cells	FOS+ basal cell of bladder	TRMT112+FOS+_basal_cell_of_bladder
bladder	healthy	PRJNA662018		10x3'	AAATGCCAGGTGACCA-1--SRX9087497	Tissue_Specific_Cells	FOS+ basal cell of bladder	YBX1+FOS+_basal_cell_of_bladder
bladder	healthy	PRJNA662018		10x3'	AACTGGTTCCTTTACA-1--SRX9087497	Tissue_Specific_Cells	FOS+ basal cell of bladder	NOP10+FOS+_basal_cell_of_bladder
bladder	healthy	PRJNA662018		10x3'	AGGGATGTCAGATAAG-1--SRX9087497	Tissue_Specific_Cells	FOS+ basal cell of bladder	LSM1+FOS+_basal_cell_of_bladder
bladder	healthy	PRJNA662018		10x3'	TGCTGCTAGCGCCTTG-1--SRX9087497	Tissue_Specific_Cells	FOS+ basal cell of bladder	NoneRMP+FOS+_basal_cell_of_bladder
bladder	healthy	PRJNA662018		10x3'	AAACCTGTCATCGCTC-1--SRX9087504	Tissue_Specific_Cells	FOS+ basal cell of bladder	HNRNPC+FOS+_basal_cell_of_bladder
bladder	healthy	PRJNA662018		10x3'	TTGGAACAGTTAGGTA-1--SRX9087505	Tissue_Specific_Cells	FOS+ basal cell of bladder	ALKBH7+FOS+_basal_cell_of_bladder
bladder	cystitis glandularis	GSE225190		10x3'	AAGTGAACACACACGC-1--GSM7041003	Macrophages	Cycling macrophage	MTO1+Macrophages
bladder	cystitis glandularis	GSE225190		10x3'	AATCGACTCGGTAACT-1--GSM7041003	Macrophages	Cycling macrophage	NHP2+Macrophages
bladder	cystitis glandularis	GSE225190		10x3'	AATGGAAAGAAAGCGA-1--GSM7041003	Macrophages	Cycling macrophage	ALKBH5+Macrophages
bladder	cystitis glandularis	GSE225190		10x3'	ACCAACATCATTACCT-1--GSM7041003	Macrophages	Cycling macrophage	WTAP+Macrophages
bladder	cystitis glandularis	GSE225190		10x3'	CTACATTTCCGACGGT-1--GSM7041003	Macrophages	Cycling macrophage	TRMT112+Macrophages
bladder	cystitis glandularis	GSE225190		10x3'	GCCAACGCAATAGGGC-1--GSM7041003	Macrophages	Cycling macrophage	TRDMT1+Macrophages
bladder	cystitis glandularis	GSE225190		10x3'	AAATGGAAGTATGGCG-1--GSM7041004	Macrophages	Macrophage	TRDMT1+Macrophages
bladder	cystitis glandularis	GSE225190		10x3'	ACATTTCTCGACCACG-1--GSM7041004	Macrophages	Macrophage	WTAP+Macrophages
bladder	cystitis glandularis	GSE225190		10x3'	ACGGTTATCGCAATTG-1--GSM7041004	Macrophages	Macrophage	NSUN7+Macrophages
bladder	cystitis glandularis	GSE225190		10x3'	ACTTAGGCACTGGACC-1--GSM7041004	Macrophages	Macrophage	NHP2+Macrophages
bladder	cystitis glandularis	GSE225190		10x3'	CATGCGGCAGTCCGTG-1--GSM7041004	Macrophages	Macrophage	PUS10+Macrophages
bladder	cystitis glandularis	GSE225190		10x3'	GTAGATCTCCTCTCTT-1--GSM7041004	Macrophages	Macrophage	ALKBH5+Macrophages
bladder	cystitis glandularis	GSE225190		10x3'	AAAGGTATCGTGTCAA-1--GSM7041006	Macrophages	LYVE1 macrophage	NHP2+Macrophages
bladder	cystitis glandularis	GSE225190		10x3'	AACCAACTCTCTCTTC-1--GSM7041006	Macrophages	MMP19 macrophage	WTAP+Macrophages
bladder	cystitis glandularis	GSE225190		10x3'	AAGTCGTCACGTATAC-1--GSM7041006	Macrophages	LYVE1 macrophage	TRDMT1+Macrophages
bladder	cystitis glandularis	GSE225190		10x3'	AATCACGCATTCCTCG-1--GSM7041006	Macrophages	LYVE1 macrophage	TRMT112+Macrophages
bladder	cystitis glandularis	GSE225190		10x3'	ACAAGCTGTCAGATTC-1--GSM7041006	Macrophages	LYVE1 macrophage	ALKBH5+Macrophages
bladder	cystitis glandularis	GSE225190		10x3'	AGAGCAGCAGGCAATG-1--GSM7041006	Macrophages	MMP19 macrophage	TRMT112+Macrophages
bladder	cystitis glandularis	GSE225190		10x3'	GTGCTGGGTCTTGTCC-1--GSM7041006	Macrophages	MMP19 macrophage	QTRT2+Macrophages
bladder	cystitis glandularis	GSE225190		10x3'	AAAGGGCTCGACCACG-1--GSM7041008	Macrophages	Macrophage	TRMT13+Macrophages
bladder	cystitis glandularis	GSE225190		10x3'	AAAGTCCGTGTCCTAA-1--GSM7041008	Macrophages	Macrophage	TRMT112+Macrophages
bladder	cystitis glandularis	GSE225190		10x3'	AAGCATCCAATGTTGC-1--GSM7041008	Macrophages	Macrophage	QTRT2+Macrophages
bladder	cystitis glandularis	GSE225190		10x3'	ACCCTTGTCTTTCCGG-1--GSM7041008	Macrophages	Macrophage	MTO1+Macrophages
bladder	healthy	PRJNA662018		10x3'	AAACCTGGTCGCATAT-1--SRX9087497	Macrophages	Macrophage	NXF1+Macrophages
bladder	healthy	PRJNA662018		10x3'	AAAGATGAGGTAGCTG-1--SRX9087497	Macrophages	Macrophage	TRMT6+Macrophages
bladder	healthy	PRJNA662018		10x3'	AAAGATGCAAGTCTAC-1--SRX9087497	Macrophages	Macrophage	EIF4E+Macrophages
bladder	healthy	PRJNA662018		10x3'	AAAGCAAGTACCCAAT-1--SRX9087497	Macrophages	Macrophage	WTAP+Macrophages
bladder	healthy	PRJNA662018		10x3'	AAGACCTCATATGGTC-1--SRX9087497	Macrophages	Macrophage	TRMT112+Macrophages
bladder	healthy	PRJNA662018		10x3'	AAACGGGCACCGATAT-1--SRX9087504	Macrophages	LYVE1 macrophage	TRMT112+Macrophages
bladder	healthy	PRJNA662018		10x3'	AAAGCAAAGCGTTTAC-1--SRX9087504	Macrophages	LYVE1 macrophage	NXF1+Macrophages
bladder	healthy	PRJNA662018		10x3'	AACTCCCAGATATACG-1--SRX9087504	Macrophages	LYVE1 macrophage	EIF4E+Macrophages
bladder	healthy	PRJNA662018		10x3'	AAGGTTCGTGGAAAGA-1--SRX9087504	Macrophages	LYVE1 macrophage	WTAP+Macrophages
bladder	healthy	PRJNA662018		10x3'	CGACCTTGTTCGCGAC-1--SRX9087504	Macrophages	LYVE1 macrophage	TRMT6+Macrophages
bladder	cystitis glandularis	GSE225190		10x3'	AACAACCTCTCGCTTG-1--GSM7041002	MastCells	Mast cell	FTO+MastCells
bladder	cystitis glandularis	GSE225190		10x3'	AACTTCTTCGATTTCT-1--GSM7041002	MastCells	Mast cell	NoneRMP+MastCells
bladder	cystitis glandularis	GSE225190		10x3'	CCGGGTATCATCGCCT-1--GSM7041008	MastCells	Mast cell	LSM5+MastCells
bladder	healthy	PRJNA662018		10x3'	AACTCAGCAGGTTTCA-1--SRX9087497	MastCells	Mast cell	NoneRMP+MastCells
bladder	healthy	PRJNA662018		10x3'	AAGGAGCCAGGCGATA-1--SRX9087497	MastCells	Mast cell	EIF4E+MastCells
bladder	healthy	PRJNA662018		10x3'	AGCTTGATCAATACCG-1--SRX9087497	MastCells	Mast cell	LSM5+MastCells
bladder	healthy	PRJNA662018		10x3'	CGATCGGAGCGTGTCC-1--SRX9087497	MastCells	Mast cell	TRMT112+MastCells
bladder	healthy	PRJNA662018		10x3'	TGGTTCCAGAGTCTGG-1--SRX9087504	MastCells	Mast cell	LSM3+MastCells
bladder	cystitis glandularis	GSE225190		10x3'	AACCACAGTTAGCGGA-1--GSM7041002	NKcells	CD56 NK cell	TRMO+NKcells
bladder	cystitis glandularis	GSE225190		10x3'	ACGGGTCAGCAAATCA-1--GSM7041002	NKcells	CD56 NK cell	TYW3+NKcells
bladder	cystitis glandularis	GSE225190		10x3'	AGACCATAGACAGTCG-1--GSM7041002	NKcells	CD56 NK cell	TET2+NKcells
bladder	cystitis glandularis	GSE225190		10x3'	AGGGCTCTCAACGCTA-1--GSM7041002	NKcells	CD56 NK cell	ALKBH3+NKcells
bladder	cystitis glandularis	GSE225190		10x3'	CGAGAAGTCACCATCC-1--GSM7041002	NKcells	CD56 NK cell	ELP3+NKcells
bladder	cystitis glandularis	GSE225190		10x3'	AAAGGATAGGGCAGTT-1--GSM7041004	NKcells	CD16 NK cell	TRMO+NKcells
bladder	cystitis glandularis	GSE225190		10x3'	AACTTCTTCCGGCAAC-1--GSM7041004	NKcells	CD16 NK cell	TET2+NKcells
bladder	cystitis glandularis	GSE225190		10x3'	AAGTCGTCACATACGT-1--GSM7041004	NKcells	CD16 NK cell	ELP3+NKcells
bladder	cystitis glandularis	GSE225190		10x3'	AATCACGGTGATTCAC-1--GSM7041004	NKcells	CD16 NK cell	TYW3+NKcells
bladder	cystitis glandularis	GSE225190		10x3'	AACACACAGCCTCTTC-1--GSM7041008	NKcells	CD16 NK cell	SND1+NKcells
bladder	cystitis glandularis	GSE225190		10x3'	TCGCTCAGTGTATTCG-1--GSM7041008	NKcells	CD56 NK cell	TRMT112+NKcells
bladder	healthy	PRJNA662018		10x3'	AAAGCAATCGTGGGAA-1--SRX9087497	NKcells	CD16 NK cell	YBX1+NKcells
bladder	healthy	PRJNA662018		10x3'	AAGTCTGTCTACCTGC-1--SRX9087497	NKcells	CD16 NK cell	TRMT112+NKcells
bladder	healthy	PRJNA662018		10x3'	AACACGTGTTTGCATG-1--SRX9087504	NKcells	CD56 NK cell	TRMT112+NKcells
bladder	healthy	PRJNA662018		10x3'	AACGTTGTCCAGATCA-1--SRX9087504	NKcells	CD56 NK cell	NOP58+NKcells
bladder	healthy	PRJNA662018		10x3'	AAGGAGCGTCGACTAT-1--SRX9087504	NKcells	CD56 NK cell	YBX1+NKcells
bladder	cystitis glandularis	GSE225190		10x3'	AACTTCTAGTCCCAGC-1--GSM7041002	OtherImmunecells	cDC2	CDKAL1+OtherImmunecells
bladder	cystitis glandularis	GSE225190		10x3'	AATGACCCACTTTAGG-1--GSM7041002	OtherImmunecells	cDC2	NoneRMP+OtherImmunecells
bladder	cystitis glandularis	GSE225190		10x3'	ACAAAGACACTTGACA-1--GSM7041002	OtherImmunecells	cDC2	TRMT6+OtherImmunecells
bladder	cystitis glandularis	GSE225190		10x3'	AGATGCTAGTAGGTTA-1--GSM7041002	OtherImmunecells	cDC2	TARBP1+OtherImmunecells
bladder	cystitis glandularis	GSE225190		10x3'	CTCAAGACAGGAGGAG-1--GSM7041002	OtherImmunecells	cDC2	CMTR1+OtherImmunecells
bladder	cystitis glandularis	GSE225190		10x3'	AAGCGTTTCCAGTGTA-1--GSM7041008	OtherImmunecells	Monocyte	CMTR1+OtherImmunecells
bladder	cystitis glandularis	GSE225190		10x3'	CACGTTCCAGGGTTGA-1--GSM7041008	OtherImmunecells	Monocyte	CDKAL1+OtherImmunecells
bladder	healthy	PRJNA662018		10x3'	AAAGTAGGTCAAGCGA-1--SRX9087497	OtherImmunecells	CD14 monocyte	NoneRMP+OtherImmunecells
bladder	healthy	PRJNA662018		10x3'	ACTGCTCGTTGTGGAG-1--SRX9087497	OtherImmunecells	CD14 monocyte	NOP10+OtherImmunecells
bladder	healthy	PRJNA662018		10x3'	AGGGAGTGTCGGATCC-1--SRX9087497	OtherImmunecells	CD14 monocyte	WTAP+OtherImmunecells
bladder	healthy	PRJNA662018		10x3'	CCAGCGAGTTTGGCGC-1--SRX9087497	OtherImmunecells	CD14 monocyte	MOCS2+OtherImmunecells
bladder	healthy	PRJNA662018		10x3'	CCGTACTGTCCAACTA-1--SRX9087497	OtherImmunecells	CD14 monocyte	NUDT16+OtherImmunecells
bladder	healthy	PRJNA662018		10x3'	GACGGCTTCGGATGGA-1--SRX9087497	OtherImmunecells	CD14 monocyte	FTSJ1+OtherImmunecells
bladder	healthy	PRJNA662018		10x3'	GCGACCAGTGCACTTA-1--SRX9087497	OtherImmunecells	CD14 monocyte	TRMT6+OtherImmunecells
bladder	healthy	PRJNA662018		10x3'	AAACGGGAGAAGGACA-1--SRX9087504	OtherImmunecells	cDC2	TRMT6+OtherImmunecells
bladder	healthy	PRJNA662018		10x3'	AACCATGGTTACCGAT-1--SRX9087504	OtherImmunecells	cDC2	FTSJ1+OtherImmunecells
bladder	healthy	PRJNA662018		10x3'	AAGCCGCGTGAGGCTA-1--SRX9087504	OtherImmunecells	CD14 monocyte	YTHDC1+OtherImmunecells
bladder	healthy	PRJNA662018		10x3'	ACGATGTCAGATCCAT-1--SRX9087504	OtherImmunecells	cDC2	RBM15+OtherImmunecells
bladder	healthy	PRJNA662018		10x3'	ATGTGTGCAGACAGGT-1--SRX9087504	OtherImmunecells	cDC2	NOP10+OtherImmunecells
bladder	healthy	PRJNA662018		10x3'	CACTCCATCCGAACGC-1--SRX9087504	OtherImmunecells	cDC2	NoneRMP+OtherImmunecells
bladder	healthy	PRJNA662018		10x3'	GACTACACAGCCTTTC-1--SRX9087504	OtherImmunecells	cDC2	MOCS2+OtherImmunecells
bladder	healthy	PRJNA662018		10x3'	AAAGATGGTGCAGTAG-1--SRX9087505	OtherImmunecells	CD16 monocyte	NoneRMP+OtherImmunecells
bladder	healthy	PRJNA662018		10x3'	AAAGCAACACGTAAGG-1--SRX9087505	OtherImmunecells	CD16 monocyte	NUDT16+OtherImmunecells
bladder	healthy	PRJNA662018		10x3'	ACCAGTACACGCCAGT-1--SRX9087505	OtherImmunecells	CD16 monocyte	RBM15+OtherImmunecells
bladder	healthy	PRJNA662018		10x3'	ACGGCCAGTGACAAAT-1--SRX9087505	OtherImmunecells	CD16 monocyte	FTSJ1+OtherImmunecells
bladder	healthy	PRJNA662018		10x3'	ACGGGCTCACATTAGC-1--SRX9087505	OtherImmunecells	CD16 monocyte	WTAP+OtherImmunecells
bladder	healthy	PRJNA662018		10x3'	ACGTCAACATTACCTT-1--SRX9087505	OtherImmunecells	CD16 monocyte	TRMT6+OtherImmunecells
bladder	healthy	PRJNA662018		10x3'	CAGCTAAGTGGCTCCA-1--SRX9087505	OtherImmunecells	CD16 monocyte	NOP10+OtherImmunecells
bladder	healthy	PRJNA662018		10x3'	CGCCAAGAGGTAAACT-1--SRX9087505	OtherImmunecells	CD16 monocyte	MOCS2+OtherImmunecells
bladder	cystitis glandularis	GSE225190		10x3'	AATAGAGGTACTGAGG-1--GSM7041008	OtherMesenchymals	Vascular smooth muscle cell	CDKAL1+OtherMesenchymals
bladder	cystitis glandularis	GSE225190		10x3'	CCACGAGTCTCGACCT-1--GSM7041008	OtherMesenchymals	Vascular smooth muscle cell	TUT4+OtherMesenchymals
bladder	healthy	PRJNA662018		10x3'	AAACCTGAGGCTAGGT-1--SRX9087497	OtherMesenchymals	Vascular smooth muscle cell	LSM5+OtherMesenchymals
bladder	healthy	PRJNA662018		10x3'	AAACGGGAGGAGTCTG-1--SRX9087497	OtherMesenchymals	Vascular smooth muscle cell	NXF1+OtherMesenchymals
bladder	healthy	PRJNA662018		10x3'	AAACGGGCAACTGCGC-1--SRX9087497	OtherMesenchymals	Vascular smooth muscle cell	ADARB1+OtherMesenchymals
bladder	healthy	PRJNA662018		10x3'	AACCATGAGCCAGTTT-1--SRX9087497	OtherMesenchymals	Vascular smooth muscle cell	NoneRMP+OtherMesenchymals
bladder	healthy	PRJNA662018		10x3'	AATCCAGGTTCCACTC-1--SRX9087497	OtherMesenchymals	Vascular smooth muscle cell	NOP58+OtherMesenchymals
bladder	healthy	PRJNA662018		10x3'	ACGCCAGGTAGAGTGC-1--SRX9087497	OtherMesenchymals	Vascular smooth muscle cell	IGF2BP2+OtherMesenchymals
bladder	healthy	PRJNA662018		10x3'	CGAGAAGGTCCCGACA-1--SRX9087497	OtherMesenchymals	Vascular smooth muscle cell	CDKAL1+OtherMesenchymals
bladder	healthy	PRJNA662018		10x3'	CTGATCCCAGTACACT-1--SRX9087497	OtherMesenchymals	Vascular smooth muscle cell	EMG1+OtherMesenchymals
bladder	healthy	PRJNA662018		10x3'	TCTGAGACAAGAGGCT-1--SRX9087497	OtherMesenchymals	Vascular smooth muscle cell	URM1+OtherMesenchymals
bladder	healthy	PRJNA662018		10x3'	AAACGGGGTAGCTTGT-1--SRX9087504	OtherMesenchymals	Vascular smooth muscle cell	RNMT+OtherMesenchymals
bladder	healthy	PRJNA662018		10x3'	AAACGGGGTATAATGG-1--SRX9087504	OtherMesenchymals	Vascular smooth muscle cell	TUT4+OtherMesenchymals
bladder	healthy	PRJNA662018		10x3'	AAACGGGGTGTGACGA-1--SRX9087504	OtherMesenchymals	CCL19/21 pericyte	TUT4+OtherMesenchymals
bladder	healthy	PRJNA662018		10x3'	AAAGCAATCATGCAAC-1--SRX9087504	OtherMesenchymals	CCL19/21 pericyte	IGF2BP2+OtherMesenchymals
bladder	healthy	PRJNA662018		10x3'	AAATGCCAGAACTCGG-1--SRX9087504	OtherMesenchymals	CCL19/21 pericyte	NOP58+OtherMesenchymals
bladder	healthy	PRJNA662018		10x3'	AACGTTGTCCGTAGGC-1--SRX9087504	OtherMesenchymals	CCL19/21 pericyte	URM1+OtherMesenchymals
bladder	healthy	PRJNA662018		10x3'	AAGCCGCAGGGTTTCT-1--SRX9087504	OtherMesenchymals	CCL19/21 pericyte	EMG1+OtherMesenchymals
bladder	healthy	PRJNA662018		10x3'	AGAGTGGTCAGCGATT-1--SRX9087504	OtherMesenchymals	CCL19/21 pericyte	NoneRMP+OtherMesenchymals
bladder	healthy	PRJNA662018		10x3'	CTACCCACAGGAACGT-1--SRX9087504	OtherMesenchymals	CCL19/21 pericyte	RNMT+OtherMesenchymals
bladder	healthy	PRJNA662018		10x3'	AAACGGGAGACAGACC-1--SRX9087505	OtherMesenchymals	Vascular smooth muscle cell	METTL5+OtherMesenchymals
bladder	healthy	PRJNA662018		10x3'	AAACGGGTCAAACCAC-1--SRX9087505	OtherMesenchymals	Pericyte	NoneRMP+OtherMesenchymals
bladder	healthy	PRJNA662018		10x3'	AAAGTAGGTTGGACCC-1--SRX9087505	OtherMesenchymals	Pericyte	EMG1+OtherMesenchymals
bladder	healthy	PRJNA662018		10x3'	AACCATGCAATCCAAC-1--SRX9087505	OtherMesenchymals	Pericyte	URM1+OtherMesenchymals
bladder	healthy	PRJNA662018		10x3'	ACACCAAAGCCAGTTT-1--SRX9087505	OtherMesenchymals	Pericyte	IGF2BP2+OtherMesenchymals
bladder	healthy	PRJNA662018		10x3'	ACGAGGATCCCTGACT-1--SRX9087505	OtherMesenchymals	Pericyte	NOP58+OtherMesenchymals
bladder	healthy	PRJNA662018		10x3'	GAACATCTCAGTACGT-1--SRX9087505	OtherMesenchymals	Pericyte	METTL5+OtherMesenchymals
bladder	cystitis glandularis	GSE225190		10x3'	AAACCCATCAGTCAGT-1--GSM7041003	Tissue_Specific_Cells	Ovarian cancer specific LGR5+MUC16+ epithelial cell	WDR4+Ovarian_cancer_specific_LGR5+MUC16+_epithelial_cell
bladder	cystitis glandularis	GSE225190		10x3'	AAACGCTTCGAAGAAT-1--GSM7041003	Tissue_Specific_Cells	Ovarian cancer specific LGR5+MUC16+ epithelial cell	NSUN6+Ovarian_cancer_specific_LGR5+MUC16+_epithelial_cell
bladder	cystitis glandularis	GSE225190		10x3'	AAAGGGCGTTATGTGC-1--GSM7041003	Tissue_Specific_Cells	Ovarian cancer specific LGR5+MUC16+ epithelial cell	ALYREF+Ovarian_cancer_specific_LGR5+MUC16+_epithelial_cell
bladder	cystitis glandularis	GSE225190		10x3'	AAACGCTTCCACTAGA-1--GSM7041004	Tissue_Specific_Cells	Ovarian cancer specific LGR5+MUC16+ epithelial cell	TRUB2+Ovarian_cancer_specific_LGR5+MUC16+_epithelial_cell
bladder	cystitis glandularis	GSE225190		10x3'	AAAGGTAAGATACTGA-1--GSM7041004	Tissue_Specific_Cells	Ovarian cancer specific LGR5+MUC16+ epithelial cell	TARBP1+Ovarian_cancer_specific_LGR5+MUC16+_epithelial_cell
bladder	cystitis glandularis	GSE225190		10x3'	AACAACCTCATTTACC-1--GSM7041004	Tissue_Specific_Cells	Ovarian cancer specific LGR5+MUC16+ epithelial cell	TET1+Ovarian_cancer_specific_LGR5+MUC16+_epithelial_cell
bladder	cystitis glandularis	GSE225190		10x3'	AACCCAAGTGTAGGAC-1--GSM7041004	Tissue_Specific_Cells	Ovarian cancer specific LGR5+MUC16+ epithelial cell	TRMT5+Ovarian_cancer_specific_LGR5+MUC16+_epithelial_cell
bladder	cystitis glandularis	GSE225190		10x3'	AACCTTTAGCCGTTGC-1--GSM7041004	Tissue_Specific_Cells	Ovarian cancer specific LGR5+MUC16+ epithelial cell	TRMT44+Ovarian_cancer_specific_LGR5+MUC16+_epithelial_cell
bladder	cystitis glandularis	GSE225190		10x3'	AAGACAAGTGATTGGG-1--GSM7041004	Tissue_Specific_Cells	Ovarian cancer specific LGR5+MUC16+ epithelial cell	TRMT1+Ovarian_cancer_specific_LGR5+MUC16+_epithelial_cell
bladder	cystitis glandularis	GSE225190		10x3'	AAGCATCCACTTACAG-1--GSM7041004	Tissue_Specific_Cells	Ovarian cancer specific LGR5+MUC16+ epithelial cell	RBM15+Ovarian_cancer_specific_LGR5+MUC16+_epithelial_cell
bladder	cystitis glandularis	GSE225190		10x3'	CTTCAATCATACTGAC-1--GSM7041004	Tissue_Specific_Cells	Ovarian cancer specific LGR5+MUC16+ epithelial cell	LARP1+Ovarian_cancer_specific_LGR5+MUC16+_epithelial_cell
bladder	cystitis glandularis	GSE225190		10x3'	GTTCCGTCACCGTGCA-1--GSM7041004	Tissue_Specific_Cells	Ovarian cancer specific LGR5+MUC16+ epithelial cell	MTO1+Ovarian_cancer_specific_LGR5+MUC16+_epithelial_cell
bladder	cystitis glandularis	GSE225190		10x3'	AAACGAAGTTACGGAG-1--GSM7041006	Tissue_Specific_Cells	Ovarian cancer specific LGR5+MUC16+ epithelial cell	NOP10+Ovarian_cancer_specific_LGR5+MUC16+_epithelial_cell
bladder	cystitis glandularis	GSE225190		10x3'	AAACGCTAGCGATGAC-1--GSM7041006	Tissue_Specific_Cells	Ovarian cancer specific LGR5+MUC16+ epithelial cell	DIS3L2+Ovarian_cancer_specific_LGR5+MUC16+_epithelial_cell
bladder	cystitis glandularis	GSE225190		10x3'	AAACGCTGTTAAGCAA-1--GSM7041006	Tissue_Specific_Cells	Ovarian cancer specific LGR5+MUC16+ epithelial cell	NHP2+Ovarian_cancer_specific_LGR5+MUC16+_epithelial_cell
bladder	cystitis glandularis	GSE225190		10x3'	AACCAACGTCCCGGTA-1--GSM7041006	Tissue_Specific_Cells	Ovarian cancer specific LGR5+MUC16+ epithelial cell	TRMT9B+Ovarian_cancer_specific_LGR5+MUC16+_epithelial_cell
bladder	cystitis glandularis	GSE225190		10x3'	AAACCCAGTCACTTCC-1--GSM7041002	Tissue_Specific_Cells	PDAC specific ductal cell	TARBP1+PDAC_specific_ductal_cell
bladder	cystitis glandularis	GSE225190		10x3'	AAACGAAAGTCATACC-1--GSM7041002	Tissue_Specific_Cells	PDAC specific ductal cell	FTSJ1+PDAC_specific_ductal_cell
bladder	cystitis glandularis	GSE225190		10x3'	AAACGAACACTCAAGT-1--GSM7041002	Tissue_Specific_Cells	PDAC specific ductal cell	YTHDF3+PDAC_specific_ductal_cell
bladder	cystitis glandularis	GSE225190		10x3'	AAAGTCCTCTATACGG-1--GSM7041002	Tissue_Specific_Cells	PDAC specific ductal cell	FMR1+PDAC_specific_ductal_cell
bladder	cystitis glandularis	GSE225190		10x3'	AACAGGGGTCAAAGCG-1--GSM7041002	Tissue_Specific_Cells	PDAC specific ductal cell	RPUSD1+PDAC_specific_ductal_cell
bladder	cystitis glandularis	GSE225190		10x3'	AACCCAATCCCATTCG-1--GSM7041002	Tissue_Specific_Cells	PDAC specific ductal cell	NoneRMP+PDAC_specific_ductal_cell
bladder	cystitis glandularis	GSE225190		10x3'	AAGATAGTCACACCCT-1--GSM7041002	Tissue_Specific_Cells	PDAC specific ductal cell	NCBP2+PDAC_specific_ductal_cell
bladder	cystitis glandularis	GSE225190		10x3'	AATGGCTTCCACTGAA-1--GSM7041002	Tissue_Specific_Cells	PDAC specific ductal cell	PRRC2A+PDAC_specific_ductal_cell
bladder	cystitis glandularis	GSE225190		10x3'	TATTGGGTCGTACCTC-1--GSM7041002	Tissue_Specific_Cells	PDAC specific ductal cell	TRMT9B+PDAC_specific_ductal_cell
bladder	cystitis glandularis	GSE225190		10x3'	CCGTAGGGTGAATTAG-1--GSM7041004	Tissue_Specific_Cells	PDAC specific ductal cell	METTL8+PDAC_specific_ductal_cell
bladder	cystitis glandularis	GSE225190		10x3'	AACCTTTGTCGTCGGT-1--GSM7041006	Tissue_Specific_Cells	PDAC specific ductal cell	TRMT6+PDAC_specific_ductal_cell
bladder	cystitis glandularis	GSE225190		10x3'	CAAGCTAAGAGCACTG-1--GSM7041006	Tissue_Specific_Cells	PDAC specific ductal cell	NSUN6+PDAC_specific_ductal_cell
bladder	cystitis glandularis	GSE225190		10x3'	AAGATAGGTTGCGTAT-1--GSM7041008	Tissue_Specific_Cells	PDAC specific ductal cell	HENMT1+PDAC_specific_ductal_cell
bladder	cystitis glandularis	GSE225190		10x3'	AAACCCATCCGCTGTT-1--GSM7041002	Tcells	CD8 T cell	FTO+Tcells
bladder	cystitis glandularis	GSE225190		10x3'	AACAACCAGTTCCATG-1--GSM7041002	Tcells	Treg cell	LARP1+Tcells
bladder	cystitis glandularis	GSE225190		10x3'	AACCATGAGAAAGTCT-1--GSM7041002	Tcells	Treg cell	TET2+Tcells
bladder	cystitis glandularis	GSE225190		10x3'	AACCTGACACGGCACT-1--GSM7041002	Tcells	CD8 T cell	TRMO+Tcells
bladder	cystitis glandularis	GSE225190		10x3'	AAGTTCGGTTAAACAG-1--GSM7041002	Tcells	Treg cell	FTO+Tcells
bladder	cystitis glandularis	GSE225190		10x3'	ACACGCGCATATACCG-1--GSM7041002	Tcells	CD8 T cell	LARP1+Tcells
bladder	cystitis glandularis	GSE225190		10x3'	AGTCATGCAATTGAGA-1--GSM7041002	Tcells	Treg cell	NSUN6+Tcells
bladder	cystitis glandularis	GSE225190		10x3'	AGTTCCCGTCGAACAG-1--GSM7041002	Tcells	CD8 T cell	TET2+Tcells
bladder	cystitis glandularis	GSE225190		10x3'	ATGGGAGAGGCCTGAA-1--GSM7041002	Tcells	CD8 T cell	NSUN6+Tcells
bladder	cystitis glandularis	GSE225190		10x3'	TGAGCGCGTGTCATCA-1--GSM7041002	Tcells	Treg cell	NoneRMP+Tcells
bladder	cystitis glandularis	GSE225190		10x3'	AAAGAACAGCTGACTT-1--GSM7041004	Tcells	Naive CD4 T cell	TET2+Tcells
bladder	cystitis glandularis	GSE225190		10x3'	AAGAACAGTGGACCTC-1--GSM7041004	Tcells	Naive CD4 T cell	NSUN6+Tcells
bladder	cystitis glandularis	GSE225190		10x3'	AAGCGTTAGGGTACGT-1--GSM7041004	Tcells	Naive CD4 T cell	FTO+Tcells
bladder	cystitis glandularis	GSE225190		10x3'	CCTCAACCACAATTCG-1--GSM7041004	Tcells	Naive CD4 T cell	LARP1+Tcells
bladder	cystitis glandularis	GSE225190		10x3'	AACCACATCGTCACCT-1--GSM7041006	Tcells	Memory CD4 T cell	FTO+Tcells
bladder	cystitis glandularis	GSE225190		10x3'	ACGATCACAATCTCGA-1--GSM7041006	Tcells	Memory CD4 T cell	NSUN6+Tcells
bladder	cystitis glandularis	GSE225190		10x3'	AGATCGTCATACTGTG-1--GSM7041006	Tcells	Memory CD4 T cell	LARP1+Tcells
bladder	cystitis glandularis	GSE225190		10x3'	CCGTGAGAGGAAAGTG-1--GSM7041006	Tcells	Memory CD4 T cell	TET2+Tcells
bladder	cystitis glandularis	GSE225190		10x3'	CGCAGGTCAATTGCCA-1--GSM7041006	Tcells	Memory CD4 T cell	TRMO+Tcells
bladder	cystitis glandularis	GSE225190		10x3'	GGGCTACTCGAGTCCG-1--GSM7041006	Tcells	Memory CD4 T cell	NoneRMP+Tcells
bladder	cystitis glandularis	GSE225190		10x3'	AACAAGACAAGGTTGG-1--GSM7041008	Tcells	GZMK CD8 T cell	NSUN6+Tcells
bladder	cystitis glandularis	GSE225190		10x3'	AACCATGCAAACTCGT-1--GSM7041008	Tcells	Cycling T cell	LARP1+Tcells
bladder	cystitis glandularis	GSE225190		10x3'	AAGCCATTCAAAGAAC-1--GSM7041008	Tcells	GZMK CD8 T cell	TET2+Tcells
bladder	cystitis glandularis	GSE225190		10x3'	AAGTACCAGTCAGCGA-1--GSM7041008	Tcells	GZMK CD8 T cell	TRMO+Tcells
bladder	cystitis glandularis	GSE225190		10x3'	AATGGAAGTGCGACAA-1--GSM7041008	Tcells	GZMK CD8 T cell	FTO+Tcells
bladder	cystitis glandularis	GSE225190		10x3'	ACATTTCGTCTAATCG-1--GSM7041008	Tcells	Cycling T cell	TET2+Tcells
bladder	cystitis glandularis	GSE225190		10x3'	AGGAAATAGCTGGAGT-1--GSM7041008	Tcells	Cycling T cell	TRMO+Tcells
bladder	cystitis glandularis	GSE225190		10x3'	CAACGATGTGGGATTG-1--GSM7041008	Tcells	GZMK CD8 T cell	METTL8+Tcells
bladder	cystitis glandularis	GSE225190		10x3'	CATACTTCAATAGTGA-1--GSM7041008	Tcells	Cycling T cell	FTO+Tcells
bladder	cystitis glandularis	GSE225190		10x3'	CGCCAGAGTACGAGCA-1--GSM7041008	Tcells	GZMK CD8 T cell	LARP1+Tcells
bladder	healthy	PRJNA662018		10x3'	GTCAAGTCAGTAGAGC-1--SRX9087504	Tcells	Treg cell	METTL8+Tcells
bladder	healthy	PRJNA662018		10x3'	GAAATGAAGCGTAGTG-1--SRX9087504	Tcells	CD4 T cell	METTL8+Tcells
bladder	healthy	PRJNA662018		10x3'	CCTTCCCAGACAAGCC-1--SRX9087497	Tcells	GZMK CD8 T cell	NoneRMP+Tcells
bladder	healthy	PRJNA662018		10x3'	CAGCTGGGTGACCAAG-1--SRX9087504	Tcells	GZMK CD8 T cell	TRMT112+Tcells
bladder	healthy	PRJNA662018		10x3'	CGTTAGACAAGCTGAG-1--SRX9087505	Tcells	Treg cell	NoneRMP+Tcells
bladder	healthy	PRJNA662018		10x3'	GCTCTGTCACAGTCGC-1--SRX9087497	Tcells	CD4 T cell	NoneRMP+Tcells
bladder	healthy	PRJNA662018		10x3'	CGCCAAGCAACTTGAC-1--SRX9087504	Tcells	CD4 T cell	TRMT112+Tcells
bladder	healthy	PRJNA662018		10x3'	CGAGAAGGTACAAGTA-1--SRX9087497	Tcells	CD4 T cell	NOP56+Tcells
bladder	healthy	PRJNA662018		10x3'	GCACATAGTTAGAACA-1--SRX9087497	Tcells	GZMK CD8 T cell	NOP56+Tcells
bladder	healthy	PRJNA662018		10x3'	ATGTGTGAGCATCATC-1--SRX9087497	Tcells	GZMK CD8 T cell	LARP1+Tcells
bladder	healthy	PRJNA662018		10x3'	GCGACCAGTCTGCAAT-1--SRX9087504	Tcells	CD4 T cell	FBL+Tcells
bladder	healthy	PRJNA662018		10x3'	GGGATGATCTATCGCC-1--SRX9087497	Tcells	CD4 T cell	LARP1+Tcells
bladder	healthy	PRJNA662018		10x3'	CGCTTCATCGCCGTGA-1--SRX9087504	Tcells	GZMK CD8 T cell	FBL+Tcells
bladder	healthy	PRJNA662018		10x3'	GTTCGGGCATGGTCAT-1--SRX9087504	Tcells	Treg cell	FBL+Tcells
bladder	healthy	PRJNA662018		10x3'	TCTTTCCCAAACCTAC-1--SRX9087505	Tcells	Treg cell	TRMT112+Tcells
bladder	healthy	PRJNA662018		10x3'	AGCGTCGCAATGGATA-1--SRX9087504	Tcells	GZMK CD8 T cell	METTL8+Tcells
bladder	bladder carcinoma	PRJNA662018		10x3'	AAAGATGGTCGATTGT-1--SRX9087495	Bcells	B cell	RNMT+Bcells
bladder	bladder carcinoma	PRJNA662018		10x3'	AAGGAGCTCAAAGACA-1--SRX9087495	Bcells	B cell	FBL+Bcells
bladder	bladder carcinoma	PRJNA662018		10x3'	ACATGGTCACGTGAGA-1--SRX9087495	Bcells	Plasma cell	ALYREF+Bcells
bladder	bladder carcinoma	PRJNA662018		10x3'	ACTGTCCTCAACGCTA-1--SRX9087495	Bcells	B cell	TUT4+Bcells
bladder	bladder carcinoma	PRJNA662018		10x3'	ACTTGTTGTACAGCAG-1--SRX9087495	Bcells	Plasma cell	NHP2+Bcells
bladder	bladder carcinoma	PRJNA662018		10x3'	AGTTGGTTCGACCAGC-1--SRX9087495	Bcells	Plasma cell	HSD17B10+Bcells
bladder	bladder carcinoma	PRJNA662018		10x3'	ATCGAGTAGTGTCTCA-1--SRX9087495	Bcells	B cell	RNGTT+Bcells
bladder	bladder carcinoma	PRJNA662018		10x3'	TCCCGATCATTTCAGG-1--SRX9087495	Bcells	B cell	HSD17B10+Bcells
bladder	bladder carcinoma	PRJNA662018		10x3'	AAAGATGCAGTGGGAT-1--SRX9087496	Bcells	Plasma cell	FBL+Bcells
bladder	bladder carcinoma	PRJNA662018		10x3'	CGAATGTTCGCCGTGA-1--SRX9087496	Bcells	B cell	ALYREF+Bcells
bladder	bladder carcinoma	PRJNA662018		10x3'	AACTGGTCAATGGAAT-1--SRX9087498	Bcells	Cycling GC B cell	ALYREF+Bcells
bladder	bladder carcinoma	PRJNA662018		10x3'	ACCCACTGTAAATACG-1--SRX9087498	Bcells	Cycling GC B cell	NHP2+Bcells
bladder	healthy	PRJNA662018		10x3'	CAGTAACGTTAGGGTG-1--SRX9087497	Bcells	Plasma cell	TUT4+Bcells
bladder	bladder carcinoma	PRJNA662018		10x3'	AAACCTGAGTCGTTTG-1--SRX9087495	Endothelial_Cells	Capillary EC	DCP2+Endothelial_Cells
bladder	bladder carcinoma	PRJNA662018		10x3'	AAACCTGGTGAGCGAT-1--SRX9087495	Endothelial_Cells	Capillary EC	ADARB1+Endothelial_Cells
bladder	bladder carcinoma	PRJNA662018		10x3'	AAACGGGGTAATTGGA-1--SRX9087495	Endothelial_Cells	Cycling EC	ALYREF+Endothelial_Cells
bladder	bladder carcinoma	PRJNA662018		10x3'	AAACGGGTCAGTTCGA-1--SRX9087495	Endothelial_Cells	Venous EC	WTAP+Endothelial_Cells
bladder	bladder carcinoma	PRJNA662018		10x3'	AAAGATGCATACAGCT-1--SRX9087495	Endothelial_Cells	Venous EC	NSUN6+Endothelial_Cells
bladder	bladder carcinoma	PRJNA662018		10x3'	AAATGCCAGCTAGTCT-1--SRX9087495	Endothelial_Cells	Venous EC	EIF3H+Endothelial_Cells
bladder	bladder carcinoma	PRJNA662018		10x3'	AACGTTGTCAGGTTCA-1--SRX9087495	Endothelial_Cells	Arterial EC	DCP2+Endothelial_Cells
bladder	bladder carcinoma	PRJNA662018		10x3'	AACTCAGTCCGCATAA-1--SRX9087495	Endothelial_Cells	Arterial EC	ALYREF+Endothelial_Cells
bladder	bladder carcinoma	PRJNA662018		10x3'	AACTGGTGTACCGGCT-1--SRX9087495	Endothelial_Cells	Venous EC	DCP2+Endothelial_Cells
bladder	bladder carcinoma	PRJNA662018		10x3'	AACTTTCCAGCCTTGG-1--SRX9087495	Endothelial_Cells	Arterial EC	EIF3H+Endothelial_Cells
bladder	bladder carcinoma	PRJNA662018		10x3'	ACCTTTAAGACTAAGT-1--SRX9087495	Endothelial_Cells	Capillary EC	ALYREF+Endothelial_Cells
bladder	bladder carcinoma	PRJNA662018		10x3'	ACGGGCTGTTGTACAC-1--SRX9087495	Endothelial_Cells	Cycling EC	NoneRMP+Endothelial_Cells
bladder	bladder carcinoma	PRJNA662018		10x3'	ATCTGCCTCATGTCCC-1--SRX9087495	Endothelial_Cells	Venous EC	AGO2+Endothelial_Cells
bladder	bladder carcinoma	PRJNA662018		10x3'	ATTATCCCAGTCAGCC-1--SRX9087495	Endothelial_Cells	Cycling EC	DCP2+Endothelial_Cells
bladder	bladder carcinoma	PRJNA662018		10x3'	CAAGTTGAGCGGCTTC-1--SRX9087495	Endothelial_Cells	Venous EC	ALKBH7+Endothelial_Cells
bladder	bladder carcinoma	PRJNA662018		10x3'	CGAATGTTCTTTACAC-1--SRX9087495	Endothelial_Cells	Capillary EC	NSUN6+Endothelial_Cells
bladder	bladder carcinoma	PRJNA662018		10x3'	CTCGAAATCGTGGTCG-1--SRX9087495	Endothelial_Cells	Venous EC	ALYREF+Endothelial_Cells
bladder	bladder carcinoma	PRJNA662018		10x3'	GACGTGCCAAGAAAGG-1--SRX9087495	Endothelial_Cells	Arterial EC	ALKBH7+Endothelial_Cells
bladder	bladder carcinoma	PRJNA662018		10x3'	GTAACGTTCCGTCAAA-1--SRX9087495	Endothelial_Cells	Venous EC	ADARB1+Endothelial_Cells
bladder	bladder carcinoma	PRJNA662018		10x3'	TCTGAGAAGCGATTCT-1--SRX9087495	Endothelial_Cells	Arterial EC	ADARB1+Endothelial_Cells
bladder	bladder carcinoma	PRJNA662018		10x3'	AAAGCAATCTTGTACT-1--SRX9087496	Endothelial_Cells	Capillary EC	AGO2+Endothelial_Cells
bladder	bladder carcinoma	PRJNA662018		10x3'	AACCATGTCAATACCG-1--SRX9087496	Endothelial_Cells	Lymphatic EC	NUDT16+Endothelial_Cells
bladder	bladder carcinoma	PRJNA662018		10x3'	ACAGCTACAGTATGCT-1--SRX9087496	Endothelial_Cells	Capillary EC	EIF3H+Endothelial_Cells
bladder	bladder carcinoma	PRJNA662018		10x3'	ACTTTCATCTTTACAC-1--SRX9087496	Endothelial_Cells	Lymphatic EC	ALYREF+Endothelial_Cells
bladder	bladder carcinoma	PRJNA662018		10x3'	ATCTGCCTCTGTTTGT-1--SRX9087496	Endothelial_Cells	Lymphatic EC	DCP2+Endothelial_Cells
bladder	bladder carcinoma	PRJNA662018		10x3'	CTGTTTAAGTTGTCGT-1--SRX9087496	Endothelial_Cells	Capillary EC	WTAP+Endothelial_Cells
bladder	bladder carcinoma	PRJNA662018		10x3'	GATCGATCATGTCGAT-1--SRX9087496	Endothelial_Cells	Lymphatic EC	ALKBH7+Endothelial_Cells
bladder	bladder carcinoma	PRJNA662018		10x3'	TGCGCAGAGACAATAC-1--SRX9087496	Endothelial_Cells	Capillary EC	ALKBH7+Endothelial_Cells
bladder	bladder carcinoma	PRJNA662018		10x3'	TGTTCCGGTTCAGACT-1--SRX9087496	Endothelial_Cells	Capillary EC	NOP10+Endothelial_Cells
bladder	bladder carcinoma	PRJNA662018		10x3'	AAACCTGGTGACTCAT-1--SRX9087499	Endothelial_Cells	Capillary EC	ADAR+Endothelial_Cells
bladder	healthy	PRJNA662018		10x3'	GAAACTCCACGGTAAG-1--SRX9087504	Endothelial_Cells	Tip EC	WTAP+Endothelial_Cells
bladder	healthy	PRJNA662018		10x3'	GGCTCGACACTTACGA-1--SRX9087504	Endothelial_Cells	Tip EC	ALYREF+Endothelial_Cells
bladder	healthy	PRJNA662018		10x3'	TTGGCAATCTCCAGGG-1--SRX9087504	Endothelial_Cells	Tip EC	DCP2+Endothelial_Cells
bladder	healthy	PRJNA662018		10x3'	TAGGCATCATCTCCCA-1--SRX9087504	Endothelial_Cells	Tip EC	EIF3H+Endothelial_Cells
bladder	healthy	PRJNA662018		10x3'	ATAGACCCAATAGCAA-1--SRX9087504	Endothelial_Cells	Tip EC	AGO2+Endothelial_Cells
bladder	healthy	PRJNA662018		10x3'	ATCCGAAGTTGGTTTG-1--SRX9087504	Endothelial_Cells	Tip EC	ALKBH7+Endothelial_Cells
bladder	bladder carcinoma	PRJNA662018		10x3'	AAAGTAGGTCCATCCT-1--SRX9087495	Fibroblasts	Myofibroblast	NXF1+Fibroblasts
bladder	bladder carcinoma	PRJNA662018		10x3'	AACTCTTCAGGTTTCA-1--SRX9087495	Fibroblasts	Myofibroblast	ALYREF+Fibroblasts
bladder	bladder carcinoma	PRJNA662018		10x3'	ACGCCAGCACCGCTAG-1--SRX9087495	Fibroblasts	Myofibroblast	LSM6+Fibroblasts
bladder	bladder carcinoma	PRJNA662018		10x3'	CAGAATCGTTCAGCGC-1--SRX9087495	Fibroblasts	CCL19+APOE+ fibroblast	URM1+Fibroblasts
bladder	bladder carcinoma	PRJNA662018		10x3'	GGAGCAAAGCTAGTTC-1--SRX9087495	Fibroblasts	Myofibroblast	MTERF4+Fibroblasts
bladder	bladder carcinoma	PRJNA662018		10x3'	TAGACCAGTTCAACCA-1--SRX9087495	Fibroblasts	CCL19+APOE+ fibroblast	ALYREF+Fibroblasts
bladder	bladder carcinoma	PRJNA662018		10x3'	TGATTTCAGATGCCTT-1--SRX9087495	Fibroblasts	CCL19+APOE+ fibroblast	LSM6+Fibroblasts
bladder	bladder carcinoma	PRJNA662018		10x3'	AAACCTGAGATGAGAG-1--SRX9087496	Fibroblasts	CCL19+APOE+ fibroblast	METTL1+Fibroblasts
bladder	bladder carcinoma	PRJNA662018		10x3'	AAACGGGGTGACCAAG-1--SRX9087496	Fibroblasts	Myofibroblast	DCP2+Fibroblasts
bladder	bladder carcinoma	PRJNA662018		10x3'	AAAGATGGTGTTCTTT-1--SRX9087496	Fibroblasts	Myofibroblast	FTSJ1+Fibroblasts
bladder	bladder carcinoma	PRJNA662018		10x3'	AAAGTAGAGTCAATAG-1--SRX9087496	Fibroblasts	CCL19+APOE+ fibroblast	MTERF4+Fibroblasts
bladder	bladder carcinoma	PRJNA662018		10x3'	AATCCAGTCGGACAAG-1--SRX9087498	Fibroblasts	CCL19+APOE+ fibroblast	FTSJ1+Fibroblasts
bladder	bladder carcinoma	PRJNA662018		10x3'	TGCGCAGTCGGAGCAA-1--SRX9087498	Fibroblasts	CCL19+APOE+ fibroblast	METTL16+Fibroblasts
bladder	bladder carcinoma	PRJNA662018		10x3'	AAACCTGTCCCATTAT-1--SRX9087500	Fibroblasts	ADAMDEC1+ADAM28+ fibroblast	LSM7+Fibroblasts
bladder	bladder carcinoma	PRJNA662018		10x3'	AAAGATGCAGCTGCAC-1--SRX9087500	Fibroblasts	ADAMDEC1+ADAM28+ fibroblast	PUS7L+Fibroblasts
bladder	bladder carcinoma	PRJNA662018		10x3'	ACGGAGAGTTCACCTC-1--SRX9087500	Fibroblasts	ADAMDEC1+ADAM28+ fibroblast	NoneRMP+Fibroblasts
bladder	bladder carcinoma	PRJNA662018		10x3'	CACAGTATCACTCTTA-1--SRX9087500	Fibroblasts	ADAMDEC1+ADAM28+ fibroblast	LSM6+Fibroblasts
bladder	bladder carcinoma	PRJNA662018		10x3'	CATATTCTCAGAGACG-1--SRX9087500	Fibroblasts	ADAMDEC1+ADAM28+ fibroblast	ALYREF+Fibroblasts
bladder	bladder carcinoma	PRJNA662018		10x3'	AGCGTATTCCCTTGCA-1--SRX9087502	Fibroblasts	ADAMDEC1+ADAM28+ fibroblast	NOP10+Fibroblasts
bladder	bladder carcinoma	PRJNA662018		10x3'	GGTATTGGTCAACATC-1--SRX9087502	Fibroblasts	ADAMDEC1+ADAM28+ fibroblast	MTERF4+Fibroblasts
bladder	bladder carcinoma	PRJNA662018		10x3'	ACTGATGAGAATCTCC-1--SRX9087503	Fibroblasts	Myofibroblast	IGF2BP2+Fibroblasts
bladder	bladder carcinoma	PRJNA662018		10x3'	CACCACTGTCGATTGT-1--SRX9087503	Fibroblasts	Myofibroblast	YTHDF3+Fibroblasts
bladder	bladder carcinoma	PRJNA662018		10x3'	CCTATTACAAGGACTG-1--SRX9087503	Fibroblasts	Myofibroblast	URM1+Fibroblasts
bladder	healthy	PRJNA662018		10x3'	AACTCAGCAGAGTGTG-1--SRX9087497	Fibroblasts	CCL19+APOE+ fibroblast	NXF1+Fibroblasts
bladder	healthy	PRJNA662018		10x3'	AAACCTGTCTACTCAT-1--SRX9087504	Fibroblasts	CCL19+APOE+ fibroblast	AGO2+Fibroblasts
bladder	bladder carcinoma	PRJNA662018		10x3'	AAACCTGCACAAGCCC-1--SRX9087495	Macrophages	Macrophage	NoneRMP+Macrophages
bladder	bladder carcinoma	PRJNA662018		10x3'	AAACGGGCAACACCTA-1--SRX9087495	Macrophages	Macrophage	NOP10+Macrophages
bladder	bladder carcinoma	PRJNA662018		10x3'	AAAGTAGCACACAGAG-1--SRX9087495	Macrophages	Macrophage	ADAR+Macrophages
bladder	bladder carcinoma	PRJNA662018		10x3'	AAAGTAGGTTCACGGC-1--SRX9087495	Macrophages	Macrophage	URM1+Macrophages
bladder	bladder carcinoma	PRJNA662018		10x3'	AACCGCGGTCGAGTTT-1--SRX9087495	Macrophages	Macrophage	TET2+Macrophages
bladder	bladder carcinoma	PRJNA662018		10x3'	CTGAAACCAAGGGTCA-1--SRX9087495	Macrophages	Macrophage	FBL+Macrophages
bladder	bladder carcinoma	PRJNA662018		10x3'	ACAGCCGCAGGCGATA-1--SRX9087499	Macrophages	Macrophage	LSM4+Macrophages
bladder	healthy	PRJNA662018		10x3'	AACTCCCAGATATACG-1--SRX9087504	Macrophages	LYVE1 macrophage	NoneRMP+Macrophages
bladder	healthy	PRJNA662018		10x3'	ACCGTAACAAACCTAC-1--SRX9087504	Macrophages	LYVE1 macrophage	TET2+Macrophages
bladder	healthy	PRJNA662018		10x3'	ACGCAGCTCAAGCCTA-1--SRX9087504	Macrophages	LYVE1 macrophage	NOP10+Macrophages
bladder	healthy	PRJNA662018		10x3'	GTCATTTCAAGAAGAG-1--SRX9087504	Macrophages	LYVE1 macrophage	ADAR+Macrophages
bladder	healthy	PRJNA662018		10x3'	TCAGCAATCTCTTATG-1--SRX9087504	Macrophages	LYVE1 macrophage	URM1+Macrophages
bladder	healthy	PRJNA662018		10x3'	ACACCAAAGAACTGTA-1--SRX9087505	Macrophages	LYVE1 macrophage	LSM4+Macrophages
bladder	bladder carcinoma	PRJNA662018		10x3'	AAAGCAAGTTCCGTCT-1--SRX9087495	MastCells	Mast cell	LSM4+MastCells
bladder	bladder carcinoma	PRJNA662018		10x3'	AAATGCCCACGGTAAG-1--SRX9087495	MastCells	Mast cell	TUT4+MastCells
bladder	bladder carcinoma	PRJNA662018		10x3'	AACTCCCAGCGTAATA-1--SRX9087495	MastCells	Mast cell	HNRNPA2B1+MastCells
bladder	bladder carcinoma	PRJNA662018		10x3'	AATCCAGTCTCGATGA-1--SRX9087495	MastCells	Mast cell	WTAP+MastCells
bladder	bladder carcinoma	PRJNA662018		10x3'	ACATCAGAGGACCACA-1--SRX9087495	MastCells	Mast cell	YBX1+MastCells
bladder	bladder carcinoma	PRJNA662018		10x3'	ACGCCGAGTAAATGAC-1--SRX9087495	MastCells	Mast cell	LSM7+MastCells
bladder	bladder carcinoma	PRJNA662018		10x3'	AGCGGTCAGTTAAGTG-1--SRX9087495	MastCells	Mast cell	NHP2+MastCells
bladder	bladder carcinoma	PRJNA662018		10x3'	AAACGGGCAGCGAACA-1--SRX9087499	NKcells	Cycling T/NK cell	NoneRMP+NKcells
bladder	bladder carcinoma	PRJNA662018		10x3'	AAACGGGGTTGAGTTC-1--SRX9087499	NKcells	Cycling T/NK cell	ALYREF+NKcells
bladder	bladder carcinoma	PRJNA662018		10x3'	AAAGATGAGCTGCGAA-1--SRX9087499	NKcells	Cycling T/NK cell	DKC1+NKcells
bladder	bladder carcinoma	PRJNA662018		10x3'	AAAGATGGTGATAAGT-1--SRX9087499	NKcells	Cycling T/NK cell	LSM5+NKcells
bladder	bladder carcinoma	PRJNA662018		10x3'	AAAGCAAGTCTAGAGG-1--SRX9087499	NKcells	Cycling T/NK cell	NOP10+NKcells
bladder	bladder carcinoma	PRJNA662018		10x3'	GCCAAATGTTGAACTC-1--SRX9087499	NKcells	Cycling T/NK cell	FBL+NKcells
bladder	bladder carcinoma	PRJNA662018		10x3'	TATGCCCCAGACAGGT-1--SRX9087499	NKcells	Cycling T/NK cell	MTERF4+NKcells
bladder	healthy	PRJNA662018		10x3'	AAAGCAATCGTGGGAA-1--SRX9087497	NKcells	CD16 NK cell	NOP58+NKcells
bladder	healthy	PRJNA662018		10x3'	ACGGCCACACGAGGTA-1--SRX9087497	NKcells	CD16 NK cell	NoneRMP+NKcells
bladder	healthy	PRJNA662018		10x3'	GTCTTCGCAAGCGTAG-1--SRX9087497	NKcells	CD16 NK cell	NOP10+NKcells
bladder	healthy	PRJNA662018		10x3'	AACACGTGTTTGCATG-1--SRX9087504	NKcells	CD56 NK cell	NoneRMP+NKcells
bladder	healthy	PRJNA662018		10x3'	AACGTTGTCCAGATCA-1--SRX9087504	NKcells	CD56 NK cell	TUT4+NKcells
bladder	healthy	PRJNA662018		10x3'	AAGGAGCGTCGACTAT-1--SRX9087504	NKcells	CD56 NK cell	MTERF4+NKcells
bladder	bladder carcinoma	PRJNA662018		10x3'	AAACCTGTCCTATGTT-1--SRX9087495	OtherImmunecells	CD16 monocyte	TET2+OtherImmunecells
bladder	bladder carcinoma	PRJNA662018		10x3'	AAAGCAAAGCTCCTTC-1--SRX9087495	OtherImmunecells	cDC2	NOP58+OtherImmunecells
bladder	bladder carcinoma	PRJNA662018		10x3'	AACTCTTAGCGCTTAT-1--SRX9087495	OtherImmunecells	CD16 monocyte	NXF1+OtherImmunecells
bladder	bladder carcinoma	PRJNA662018		10x3'	AACTGGTTCTATGTGG-1--SRX9087495	OtherImmunecells	CD16 monocyte	LSM2+OtherImmunecells
bladder	bladder carcinoma	PRJNA662018		10x3'	AAGTCTGTCGGCCGAT-1--SRX9087495	OtherImmunecells	cDC2	RBMX+OtherImmunecells
bladder	bladder carcinoma	PRJNA662018		10x3'	ACCGTAAAGGCAGGTT-1--SRX9087495	OtherImmunecells	CD16 monocyte	LSM7+OtherImmunecells
bladder	bladder carcinoma	PRJNA662018		10x3'	ACCTTTAAGAGACTAT-1--SRX9087495	OtherImmunecells	cDC2	BUD23+OtherImmunecells
bladder	bladder carcinoma	PRJNA662018		10x3'	ACGGGCTTCGGACAAG-1--SRX9087495	OtherImmunecells	CD16 monocyte	AGO2+OtherImmunecells
bladder	bladder carcinoma	PRJNA662018		10x3'	AGCCTAACAAGCGATG-1--SRX9087495	OtherImmunecells	cDC2	NXF1+OtherImmunecells
bladder	bladder carcinoma	PRJNA662018		10x3'	AGTGGGAGTATCACCA-1--SRX9087495	OtherImmunecells	cDC2	AGO2+OtherImmunecells
bladder	bladder carcinoma	PRJNA662018		10x3'	ATTACTCCAATGTTGC-1--SRX9087495	OtherImmunecells	CD16 monocyte	NOP58+OtherImmunecells
bladder	bladder carcinoma	PRJNA662018		10x3'	CAGCATAGTGATAAGT-1--SRX9087495	OtherImmunecells	cDC2	NOP56+OtherImmunecells
bladder	bladder carcinoma	PRJNA662018		10x3'	CAGCGACGTCATTAGC-1--SRX9087495	OtherImmunecells	cDC2	LSM2+OtherImmunecells
bladder	bladder carcinoma	PRJNA662018		10x3'	AAACCTGAGGTGCTTT-1--SRX9087496	OtherImmunecells	Monocyte	NXF1+OtherImmunecells
bladder	bladder carcinoma	PRJNA662018		10x3'	AAACCTGTCTTATCTG-1--SRX9087496	OtherImmunecells	Monocyte	NOP10+OtherImmunecells
bladder	bladder carcinoma	PRJNA662018		10x3'	AAAGATGGTCCATCCT-1--SRX9087496	OtherImmunecells	Monocyte	LSM2+OtherImmunecells
bladder	bladder carcinoma	PRJNA662018		10x3'	AAAGATGTCCTTAATC-1--SRX9087496	OtherImmunecells	Monocyte	NUDT16+OtherImmunecells
bladder	bladder carcinoma	PRJNA662018		10x3'	AAAGTAGCACAGCCCA-1--SRX9087496	OtherImmunecells	Monocyte	TET2+OtherImmunecells
bladder	bladder carcinoma	PRJNA662018		10x3'	AAATGCCTCGTTGCCT-1--SRX9087496	OtherImmunecells	Monocyte	NOP58+OtherImmunecells
bladder	bladder carcinoma	PRJNA662018		10x3'	AACTGGTCATTACCTT-1--SRX9087496	OtherImmunecells	Monocyte	LSM7+OtherImmunecells
bladder	bladder carcinoma	PRJNA662018		10x3'	ACATCAGAGTCATGCT-1--SRX9087496	OtherImmunecells	Monocyte	BUD23+OtherImmunecells
bladder	bladder carcinoma	PRJNA662018		10x3'	AGGTCCGCAAGTTAAG-1--SRX9087496	OtherImmunecells	Monocyte	RBMX+OtherImmunecells
bladder	bladder carcinoma	PRJNA662018		10x3'	ATGTGTGTCCATGAAC-1--SRX9087496	OtherImmunecells	Monocyte	WTAP+OtherImmunecells
bladder	bladder carcinoma	PRJNA662018		10x3'	CACACTCTCACATACG-1--SRX9087496	OtherImmunecells	Monocyte	NoneRMP+OtherImmunecells
bladder	bladder carcinoma	PRJNA662018		10x3'	CCGTTCAAGGCATTGG-1--SRX9087496	OtherImmunecells	Monocyte	NOP56+OtherImmunecells
bladder	bladder carcinoma	PRJNA662018		10x3'	TACGGATTCGCCCTTA-1--SRX9087496	OtherImmunecells	Monocyte	PUS7L+OtherImmunecells
bladder	bladder carcinoma	PRJNA662018		10x3'	TACGGGCTCGCTAGCG-1--SRX9087498	OtherImmunecells	Monocyte	AGO2+OtherImmunecells
bladder	bladder carcinoma	PRJNA662018		10x3'	AAACCTGAGACCTTTG-1--SRX9087499	OtherImmunecells	mregDC	RBMX+OtherImmunecells
bladder	bladder carcinoma	PRJNA662018		10x3'	AAAGTAGTCCGTACAA-1--SRX9087499	OtherImmunecells	pDC	NOP56+OtherImmunecells
bladder	bladder carcinoma	PRJNA662018		10x3'	AAATGCCTCCATTCTA-1--SRX9087499	OtherImmunecells	pDC	RBMX+OtherImmunecells
bladder	bladder carcinoma	PRJNA662018		10x3'	AACTGGTAGCTAGGCA-1--SRX9087499	OtherImmunecells	Lymphoid pre-pDC	NoneRMP+OtherImmunecells
bladder	bladder carcinoma	PRJNA662018		10x3'	ACACCCTTCTCGGACG-1--SRX9087499	OtherImmunecells	pDC	NoneRMP+OtherImmunecells
bladder	bladder carcinoma	PRJNA662018		10x3'	ACACCCTTCTGCTGCT-1--SRX9087499	OtherImmunecells	mregDC	LSM2+OtherImmunecells
bladder	bladder carcinoma	PRJNA662018		10x3'	ACGAGGAAGGCTAGCA-1--SRX9087499	OtherImmunecells	Lymphoid pre-pDC	PUS7L+OtherImmunecells
bladder	bladder carcinoma	PRJNA662018		10x3'	ACGCCGATCTTACCGC-1--SRX9087499	OtherImmunecells	mregDC	NoneRMP+OtherImmunecells
bladder	bladder carcinoma	PRJNA662018		10x3'	AGTAGTCCATGACATC-1--SRX9087499	OtherImmunecells	mregDC	BUD23+OtherImmunecells
bladder	bladder carcinoma	PRJNA662018		10x3'	CAGCTGGAGAATAGGG-1--SRX9087499	OtherImmunecells	mregDC	NOP56+OtherImmunecells
bladder	bladder carcinoma	PRJNA662018		10x3'	CATATTCGTAGATTAG-1--SRX9087499	OtherImmunecells	cDC2	NUDT16+OtherImmunecells
bladder	bladder carcinoma	PRJNA662018		10x3'	TGTTCCGTCTCAACTT-1--SRX9087499	OtherImmunecells	pDC	LSM2+OtherImmunecells
bladder	healthy	PRJNA662018		10x3'	AAAGTAGGTCAAGCGA-1--SRX9087497	OtherImmunecells	CD14 monocyte	LSM2+OtherImmunecells
bladder	healthy	PRJNA662018		10x3'	AAATGCCTCATTGCCC-1--SRX9087497	OtherImmunecells	CD14 monocyte	TET2+OtherImmunecells
bladder	healthy	PRJNA662018		10x3'	AATCGGTTCAGTTGAC-1--SRX9087497	OtherImmunecells	CD14 monocyte	NXF1+OtherImmunecells
bladder	healthy	PRJNA662018		10x3'	GCGACCAGTGCACTTA-1--SRX9087497	OtherImmunecells	CD14 monocyte	AGO2+OtherImmunecells
bladder	healthy	PRJNA662018		10x3'	TGCGTGGAGGTGTTAA-1--SRX9087497	OtherImmunecells	CD14 monocyte	LSM7+OtherImmunecells
bladder	healthy	PRJNA662018		10x3'	TTAACTCCATTGGGCC-1--SRX9087497	OtherImmunecells	CD14 monocyte	NOP58+OtherImmunecells
bladder	healthy	PRJNA662018		10x3'	AGTTGGTCAGATCGGA-1--SRX9087504	OtherImmunecells	cDC2	PUS7L+OtherImmunecells
bladder	healthy	PRJNA662018		10x3'	CACTCCATCCGAACGC-1--SRX9087504	OtherImmunecells	cDC2	TET2+OtherImmunecells
bladder	healthy	PRJNA662018		10x3'	TATTACCAGAGCTGCA-1--SRX9087504	OtherImmunecells	cDC2	LSM7+OtherImmunecells
bladder	healthy	PRJNA662018		10x3'	ACCAGTACACGCCAGT-1--SRX9087505	OtherImmunecells	CD16 monocyte	NOP56+OtherImmunecells
bladder	healthy	PRJNA662018		10x3'	ACGTCAACATTACCTT-1--SRX9087505	OtherImmunecells	CD16 monocyte	BUD23+OtherImmunecells
bladder	healthy	PRJNA662018		10x3'	AGCTCCTCAGCCTTTC-1--SRX9087505	OtherImmunecells	CD16 monocyte	PUS7L+OtherImmunecells
bladder	healthy	PRJNA662018		10x3'	ATTTCTGGTAGGCTGA-1--SRX9087505	OtherImmunecells	CD16 monocyte	RBMX+OtherImmunecells
bladder	bladder carcinoma	PRJNA662018		10x3'	AAACCTGAGACAGAGA-1--SRX9087495	OtherMesenchymals	Vascular smooth muscle cell	YBX1+OtherMesenchymals
bladder	bladder carcinoma	PRJNA662018		10x3'	AAACGGGTCTCGCTTG-1--SRX9087495	OtherMesenchymals	CYGB+ pericyte	FTSJ1+OtherMesenchymals
bladder	bladder carcinoma	PRJNA662018		10x3'	AACTCCCCACATTTCT-1--SRX9087495	OtherMesenchymals	CYGB+ pericyte	LARP1+OtherMesenchymals
bladder	bladder carcinoma	PRJNA662018		10x3'	AACTCCCGTGCACTTA-1--SRX9087495	OtherMesenchymals	CYGB+ pericyte	SNU13+OtherMesenchymals
bladder	bladder carcinoma	PRJNA662018		10x3'	AATCCAGAGTGTGAAT-1--SRX9087495	OtherMesenchymals	CYGB+ pericyte	NOP10+OtherMesenchymals
bladder	bladder carcinoma	PRJNA662018		10x3'	ACACCCTCACACCGAC-1--SRX9087495	OtherMesenchymals	Vascular smooth muscle cell	SNU13+OtherMesenchymals
bladder	bladder carcinoma	PRJNA662018		10x3'	AGAGTGGAGATGTCGG-1--SRX9087495	OtherMesenchymals	Vascular smooth muscle cell	ADAR+OtherMesenchymals
bladder	bladder carcinoma	PRJNA662018		10x3'	AGCGTCGGTAAATGTG-1--SRX9087495	OtherMesenchymals	Vascular smooth muscle cell	SAFB2+OtherMesenchymals
bladder	bladder carcinoma	PRJNA662018		10x3'	AGTCTTTCATTCTTAC-1--SRX9087495	OtherMesenchymals	Vascular smooth muscle cell	TRMT112+OtherMesenchymals
bladder	bladder carcinoma	PRJNA662018		10x3'	ATGCGATTCCAGTATG-1--SRX9087495	OtherMesenchymals	CYGB+ pericyte	DUS1L+OtherMesenchymals
bladder	bladder carcinoma	PRJNA662018		10x3'	CGGACTGGTCTAGCGC-1--SRX9087495	OtherMesenchymals	Vascular smooth muscle cell	NOP56+OtherMesenchymals
bladder	bladder carcinoma	PRJNA662018		10x3'	GAACCTATCTCCAGGG-1--SRX9087495	OtherMesenchymals	CYGB+ pericyte	ADAR+OtherMesenchymals
bladder	bladder carcinoma	PRJNA662018		10x3'	GATCAGTTCCAGGGCT-1--SRX9087495	OtherMesenchymals	Vascular smooth muscle cell	NOP10+OtherMesenchymals
bladder	bladder carcinoma	PRJNA662018		10x3'	GGAAAGCGTTAAAGAC-1--SRX9087495	OtherMesenchymals	Vascular smooth muscle cell	LARP1+OtherMesenchymals
bladder	bladder carcinoma	PRJNA662018		10x3'	TTTATGCCATCATCCC-1--SRX9087495	OtherMesenchymals	CYGB+ pericyte	URM1+OtherMesenchymals
bladder	bladder carcinoma	PRJNA662018		10x3'	AAACGGGAGCTGAACG-1--SRX9087496	OtherMesenchymals	CYGB+ pericyte	WTAP+OtherMesenchymals
bladder	bladder carcinoma	PRJNA662018		10x3'	AAACGGGTCGTAGATC-1--SRX9087496	OtherMesenchymals	CYGB+ pericyte	ADARB1+OtherMesenchymals
bladder	bladder carcinoma	PRJNA662018		10x3'	AAATGCCCAAGACACG-1--SRX9087496	OtherMesenchymals	CYGB+ pericyte	ZC3H13+OtherMesenchymals
bladder	bladder carcinoma	PRJNA662018		10x3'	AAGGCAGTCTTGCCGT-1--SRX9087496	OtherMesenchymals	CYGB+ pericyte	NOP56+OtherMesenchymals
bladder	bladder carcinoma	PRJNA662018		10x3'	ATCCGAACACTTGGAT-1--SRX9087496	OtherMesenchymals	CYGB+ pericyte	IGF2BP2+OtherMesenchymals
bladder	bladder carcinoma	PRJNA662018		10x3'	CAACCAACAATAACGA-1--SRX9087496	OtherMesenchymals	CYGB+ pericyte	SAFB2+OtherMesenchymals
bladder	bladder carcinoma	PRJNA662018		10x3'	TATTACCCAAGAAGAG-1--SRX9087496	OtherMesenchymals	CYGB+ pericyte	TRMT112+OtherMesenchymals
bladder	bladder carcinoma	PRJNA662018		10x3'	AAACCTGTCACCAGGC-1--SRX9087498	OtherMesenchymals	Pericyte	WTAP+OtherMesenchymals
bladder	bladder carcinoma	PRJNA662018		10x3'	AAAGTAGTCTGCGGCA-1--SRX9087498	OtherMesenchymals	Pericyte	SNU13+OtherMesenchymals
bladder	bladder carcinoma	PRJNA662018		10x3'	AACCATGCACAGAGGT-1--SRX9087498	OtherMesenchymals	Pericyte	NOP10+OtherMesenchymals
bladder	bladder carcinoma	PRJNA662018		10x3'	AACCATGGTTCAACCA-1--SRX9087498	OtherMesenchymals	Pericyte	NOP56+OtherMesenchymals
bladder	bladder carcinoma	PRJNA662018		10x3'	AACCGCGCACCTATCC-1--SRX9087498	OtherMesenchymals	Pericyte	LARP1+OtherMesenchymals
bladder	bladder carcinoma	PRJNA662018		10x3'	AACTCAGCAAGGTTCT-1--SRX9087498	OtherMesenchymals	Pericyte	TRMT112+OtherMesenchymals
bladder	bladder carcinoma	PRJNA662018		10x3'	ACACCAAAGCTGAACG-1--SRX9087498	OtherMesenchymals	Pericyte	FTSJ1+OtherMesenchymals
bladder	bladder carcinoma	PRJNA662018		10x3'	ACACTGACACAACGCC-1--SRX9087498	OtherMesenchymals	Pericyte	ADARB1+OtherMesenchymals
bladder	bladder carcinoma	PRJNA662018		10x3'	ACATACGAGACTACAA-1--SRX9087498	OtherMesenchymals	Pericyte	ADAR+OtherMesenchymals
bladder	bladder carcinoma	PRJNA662018		10x3'	ACTTTCAGTCTAAAGA-1--SRX9087498	OtherMesenchymals	Vascular smooth muscle cell	WTAP+OtherMesenchymals
bladder	bladder carcinoma	PRJNA662018		10x3'	CAAGATCCATTGTGCA-1--SRX9087500	OtherMesenchymals	CYGB+ pericyte	YBX1+OtherMesenchymals
bladder	healthy	PRJNA662018		10x3'	AAAGATGGTACAGTGG-1--SRX9087504	OtherMesenchymals	Vascular smooth muscle cell	ZC3H13+OtherMesenchymals
bladder	healthy	PRJNA662018		10x3'	AACGTTGTCCGTAGGC-1--SRX9087504	OtherMesenchymals	CCL19/21 pericyte	SNU13+OtherMesenchymals
bladder	healthy	PRJNA662018		10x3'	AATCGGTCATGTCGAT-1--SRX9087504	OtherMesenchymals	CCL19/21 pericyte	ADAR+OtherMesenchymals
bladder	healthy	PRJNA662018		10x3'	ACACCCTAGCTCCTTC-1--SRX9087504	OtherMesenchymals	CCL19/21 pericyte	NOP56+OtherMesenchymals
bladder	healthy	PRJNA662018		10x3'	ACGCCGATCGGCGGTT-1--SRX9087504	OtherMesenchymals	Vascular smooth muscle cell	FTSJ1+OtherMesenchymals
bladder	healthy	PRJNA662018		10x3'	ACGTCAAAGGCAGTCA-1--SRX9087504	OtherMesenchymals	CCL19/21 pericyte	SAFB2+OtherMesenchymals
bladder	healthy	PRJNA662018		10x3'	AGCGTATCATCGTCGG-1--SRX9087504	OtherMesenchymals	CCL19/21 pericyte	WTAP+OtherMesenchymals
bladder	healthy	PRJNA662018		10x3'	ATGAGGGCAATCCAAC-1--SRX9087504	OtherMesenchymals	CCL19/21 pericyte	LARP1+OtherMesenchymals
bladder	healthy	PRJNA662018		10x3'	CACACTCGTTGTCGCG-1--SRX9087504	OtherMesenchymals	CCL19/21 pericyte	FTSJ1+OtherMesenchymals
bladder	healthy	PRJNA662018		10x3'	GTGCTTCCAAGAGTCG-1--SRX9087504	OtherMesenchymals	CCL19/21 pericyte	ADARB1+OtherMesenchymals
bladder	healthy	PRJNA662018		10x3'	AACCATGTCAGAGGTG-1--SRX9087505	OtherMesenchymals	Pericyte	NXF1+OtherMesenchymals
bladder	healthy	PRJNA662018		10x3'	AGGCCGTCAGGGTTAG-1--SRX9087505	OtherMesenchymals	Pericyte	SAFB2+OtherMesenchymals
bladder	bladder carcinoma	PRJNA662018		10x3'	AAACGGGAGCATCATC-1--SRX9087495	Tcells	GZMK CD8 T cell	LSM7+Tcells
bladder	bladder carcinoma	PRJNA662018		10x3'	AAACGGGGTAGAAGGA-1--SRX9087495	Tcells	GZMK CD8 T cell	TUT4+Tcells
bladder	bladder carcinoma	PRJNA662018		10x3'	AAAGATGCACTTCGAA-1--SRX9087495	Tcells	Cycling T cell	LSM4+Tcells
bladder	bladder carcinoma	PRJNA662018		10x3'	AAATGCCCATCATCCC-1--SRX9087495	Tcells	Cycling T cell	NoneRMP+Tcells
bladder	bladder carcinoma	PRJNA662018		10x3'	AACACGTTCGAATGCT-1--SRX9087495	Tcells	GZMK CD8 T cell	YTHDC1+Tcells
bladder	bladder carcinoma	PRJNA662018		10x3'	AACCATGTCGATGAGG-1--SRX9087495	Tcells	Treg cell	NOP56+Tcells
bladder	bladder carcinoma	PRJNA662018		10x3'	AACCGCGAGATCGATA-1--SRX9087495	Tcells	GZMK CD8 T cell	WTAP+Tcells
bladder	bladder carcinoma	PRJNA662018		10x3'	AACGTTGCAAACTGCT-1--SRX9087495	Tcells	GZMK CD8 T cell	LSM4+Tcells
[truncated: 55,078 more rows]
