# Supplementary material for: RMzyme: regulations of RNA-modifying enzymes in humans
Source: Signal Transduct Target Ther. 2026 Feb 12;11:52. doi: 10.1038/s41392-025-02568-2 (PMC12895048; doi:10.1038/s41392-025-02568-2)
Supplement: Supplementary file 2 — Supplementary Tables [file 41392_2025_2568_MOESM2_ESM.zip › TableS/TableS3.xlsx]

## Sheet: MOLM13 DEG GO analysis
Description	GeneRatio	BgRatio	pvalue	p.adjust	qvalue	geneID	Count
REACTOME_EUKARYOTIC_TRANSLATION_INITIATION	62/2399	120/19637	7.84301e-26	6.10186e-22	5.49093e-22	RPL3/RPL24/RPL23A/FAU/RPS15/RPL36AL/RPS6/RPL18/RPS3/RPL27/RPS10/EIF3D/RPS27A/RPS20/EIF4B/RPLP0/RPL10A/RPL8/RPS16/EIF3M/RPL31/RPS23/RPL22/RPL19/RPL18A/EIF3L/RPL37A/EIF4H/RPL12/RPL7/RPL26/PABPC1/RPLP1/RPL14/RPL13A/RPL13/RPLP2/EIF3G/RPL30/EIF4EBP1/RPS4X/RPS5/RPL5/RPL36/RPSA/RPS14/RPL4/RPL37/RPS11/EIF3F/RPL32/RPS21/RPL7A/RPL9/RPL29/RPL35/RPS28/RPS2/EIF3E/RPS12/RPS8/RPS7	62
GOCC_CYTOSOLIC_RIBOSOME	55/2399	102/19637	2.87029e-24	1.11654e-20	1.00475e-20	RPL3/RPL24/RPL23A/RPS15/RPL36AL/RPS6/EIF2A/RPL18/ISG15/RPS3/RPL27/RPS10/RPS27A/RPS20/RPLP0/RPL10A/RPL7L1/RPL8/RPS16/RPL31/RPS23/RPL22/MRPS11/RPL19/RPL18A/RPL37A/RPL12/RPL7/RPL26/RPLP1/RPL14/RPL13A/RPL13/RPLP2/RPL30/RPS4X/RPS5/RPL5/RPL36/RPSA/RPS14/RPL4/RPL37/RPS11/RPL32/RPS21/RPL7A/RPL9/RPL29/RPL35/RPS28/RPS2/RPS12/RPS8/RPS7	55
REACTOME_NONSENSE_MEDIATED_DECAY_NMD_INDEPENDENT_OF_THE_EXON_JUNCTION_COMPLEX_EJC	53/2399	96/19637	4.32763e-24	1.1223e-20	1.00993e-20	RPL3/RPL24/RPL23A/FAU/RPS15/RPL36AL/RPS6/RPL18/RPS3/RPL27/RPS10/RPS27A/RPS20/RPLP0/RPL10A/RPL8/RPS16/RPL31/RPS23/RPL22/RPL19/RPL18A/RPL37A/RPL12/RPL7/RPL26/PABPC1/RPLP1/RPL14/RPL13A/RPL13/RPLP2/RPL30/RPS4X/RPS5/RPL5/RPL36/RPSA/RPS14/RPL4/RPL37/RPS11/RPL32/RPS21/RPL7A/RPL9/RPL29/RPL35/RPS28/RPS2/RPS12/RPS8/RPS7	53
REACTOME_SRP_DEPENDENT_COTRANSLATIONAL_PROTEIN_TARGETING_TO_MEMBRANE	57/2399	113/19637	3.5279e-23	6.51939e-20	5.86666e-20	SRP19/RPL3/RPL24/RPL23A/FAU/RPS15/RPL36AL/RPS6/SEC61A2/RPL18/SRP72/RPS3/RPL27/RPS10/RPS27A/RPS20/RPLP0/RPL10A/RPL8/RPS16/RPL31/RPS23/RPL22/RPL19/RPL18A/RPL37A/RPL12/RPL7/RPL26/RPLP1/RPL14/RPL13A/RPL13/RPLP2/RPL30/RPS4X/RPS5/RPL5/RPL36/SEC61B/RPSA/RPS14/RPL4/SSR2/RPL37/RPS11/RPL32/RPS21/RPL7A/RPL9/RPL29/RPL35/RPS28/RPS2/RPS12/RPS8/RPS7	57
GOCC_RIBOSOMAL_SUBUNIT	74/2399	178/19637	4.18984e-23	6.51939e-20	5.86666e-20	RPL3/RPL24/RPL23A/RPS15/NSUN4/RPL36AL/RPS6/EIF2A/RPL18/ISG15/RPS3/RPL27/MRPL11/RPS10/MRPL16/MRPL27/RPS27A/RPS20/MRPS6/RPLP0/RPL10A/RPL7L1/RPL8/RPS16/MRPL9/MTERF4/RPL31/RPS23/RPL22/MRPS11/RPL19/RPL18A/RPL37A/RPL12/RPL7/RPL26/MRPS30/RPLP1/MRPL34/RPL14/RPL13A/MRPL35/MRPS28/RPL13/RPLP2/RPL30/RPS4X/RPS5/MRPL40/MRPL50/RPL5/RPL36/RPSA/RPS14/MRPS33/MRPS7/MPV17L2/RPL4/RPL37/RPS11/RPL32/RPS21/RPL7A/NSUN3/R…	74
REACTOME_INFLUENZA_INFECTION	68/2399	156/19637	9.57545e-23	1.24162e-19	1.1173e-19	RPL3/RPL24/RPL23A/FAU/RPS15/RPL36AL/RPS6/EIF2AK2/POLR2J/RPL18/NUP35/ISG15/RPS3/RPL27/RPS10/CLTA/NUP85/RPS27A/RPS20/RPLP0/RPL10A/DNAJC3/RPL8/NUP214/RPS16/AAAS/RPL31/RPS23/PABPN1/SLC25A6/RPL22/RPL19/RPL18A/RPL37A/RPL12/RPL7/RPL26/POLR2I/RPLP1/RPL14/RPL13A/POLR2E/RPL13/RPLP2/RPL30/HSP90AA1/RPS4X/RPS5/RPL5/RPL36/RPSA/RPS14/RPL4/RPL37/RPS11/RPL32/RPS21/RPL7A/TGFB1/RPL9/RPL29/RPL35/RPS28/RPS2/RPS12/RPS…	68
GOBP_CYTOPLASMIC_TRANSLATION	64/2399	148/19637	2.91078e-21	3.23513e-18	2.91122e-18	RPL3/RPL24/RPL23A/RPS15/YBX1/RPS6/RPL18/EIF2S3B/RPS3/RPL27/RPS10/CPEB3/EIF3D/RPS27A/DHX36/RPS20/EIF4B/RPLP0/RPL10A/RPL8/RPS16/EIF3M/RPL31/RPS23/RPL22/AARS1/RPL19/RPL18A/RPL37A/EIF4H/DPH1/RPL12/RPL7/RPL26/PABPC1/DPH5/RPLP1/RPL14/RPL13A/RPL13/YBX3/RPLP2/RPL30/RPS4X/RPS5/RPL5/RPL36/RPSA/RPS14/RPL4/RPL37/RPS11/RPL32/EIF2D/RPS21/RPL7A/RPL9/RPL29/RPL35/RPS28/RPS2/RPS12/RPS8/RPS7	64
REACTOME_TRANSLATION	97/2399	295/19637	6.58404e-21	6.40298e-18	5.7619e-18	SRP19/RPL3/RPL24/RPL23A/FAU/RPS15/RPL36AL/RPS6/MRRF/RARS2/SEC61A2/RPL18/EARS2/SRP72/RPS3/RPL27/MRPL11/RPS10/PPA1/MRPL16/EEF2/EEF1A2/EEF1A1/MRPL27/EIF3D/RPS27A/MRPS36/RPS20/MRPS6/EIF4B/RPLP0/RPL10A/RPL8/RPS16/EIF3M/MRPL9/RPL31/RPS23/TARS2/RPL22/MRPS11/RPL19/RPL18A/EIF3L/RPL37A/EIF4H/RPL12/RPL7/RPL26/MRPS30/PABPC1/PARS2/RPLP1/MRPL34/RPL14/RPL13A/MRPL35/MRPS28/TRMT112/RPL13/RPLP2/EIF3G/RPL30/EIF4EBP…	97
GOCC_RIBOSOME	79/2399	216/19637	1.97793e-20	1.70981e-17	1.53862e-17	RPL3/RPL24/RPL23A/RPS15/NSUN4/RPL36AL/RPS6/EIF2AK2/ELAVL4/EIF2A/RPL18/ISG15/RPS3/RPL27/MRPL11/RPS10/RSL24D1/MRPL16/MRPL27/RPS27A/MRPS36/RPS20/MRPS6/RPLP0/RPL10A/RPL7L1/RPL8/RPS16/MRPL9/MTERF4/RPL31/RPS23/RPL22/MRPS11/RPL19/RPL18A/RPL37A/RPL12/RPL7/RPL26/MRPS30/RPLP1/MRPL34/RPL14/RPL13A/MRPL35/MRPS28/RPL13/RPLP2/RPL30/RPS4X/RPS5/MRPL40/MRPL50/RPL5/RPL36/RPSA/RPS14/SERP1/MRPS33/MRPS7/MPV17L2/RPL4/R…	79
REACTOME_RRNA_PROCESSING	76/2399	205/19637	4.13288e-20	3.21538e-17	2.89345e-17	BOP1/RPL3/RPL24/RPL23A/FAU/RPS15/NSUN4/UTP4/RPL36AL/NOP14/RPS6/NAT10/DDX49/EXOSC2/IMP4/RPL18/RPS3/RPL27/RPS10/RIOK3/RPP30/NHP2/RPS27A/RPS20/RPLP0/RPL10A/RPL8/RPS16/PELP1/MTERF4/RPL31/RPS23/TBL3/RPL22/EBNA1BP2/RPL19/RPL18A/RPL37A/RPL12/RPL7/RPL26/RPLP1/RPL14/RPL13A/TRMT112/RPL13/PNO1/RPLP2/RPL30/RPS4X/RPS5/WDR3/RPL5/RPL36/HSD17B10/RPSA/RPS14/RPL4/RPL37/EXOSC5/RPS11/RPL32/RPS21/RPL7A/HEATR1/RPL9/RP…	76
REACTOME_NONSENSE_MEDIATED_DECAY_NMD	54/2399	116/19637	5.85712e-20	3.85956e-17	3.47313e-17	RPL3/RPL24/RPL23A/FAU/RPS15/RPL36AL/RPS6/RPL18/RPS3/RPL27/RPS10/RPS27A/RPS20/RPLP0/RPL10A/RPL8/RPS16/RPL31/RPS23/RPL22/RPL19/RPL18A/RPL37A/RPL12/RPL7/RPL26/PABPC1/RPLP1/RPL14/RPL13A/RPL13/RPLP2/PNRC2/RPL30/RPS4X/RPS5/RPL5/RPL36/RPSA/RPS14/RPL4/RPL37/RPS11/RPL32/RPS21/RPL7A/RPL9/RPL29/RPL35/RPS28/RPS2/RPS12/RPS8/RPS7	54
REACTOME_RRNA_PROCESSING_IN_THE_NUCLEUS_AND_CYTOSOL	73/2399	193/19637	5.95304e-20	3.85956e-17	3.47313e-17	BOP1/RPL3/RPL24/RPL23A/FAU/RPS15/UTP4/RPL36AL/NOP14/RPS6/NAT10/DDX49/EXOSC2/IMP4/RPL18/RPS3/RPL27/RPS10/RIOK3/RPP30/NHP2/RPS27A/RPS20/RPLP0/RPL10A/RPL8/RPS16/PELP1/RPL31/RPS23/TBL3/RPL22/EBNA1BP2/RPL19/RPL18A/RPL37A/RPL12/RPL7/RPL26/RPLP1/RPL14/RPL13A/TRMT112/RPL13/PNO1/RPLP2/RPL30/RPS4X/RPS5/WDR3/RPL5/RPL36/RPSA/RPS14/RPL4/RPL37/EXOSC5/RPS11/RPL32/RPS21/RPL7A/HEATR1/RPL9/RPL29/RPL35/RRP1/RPS28/R…	73
REACTOME_SELENOAMINO_ACID_METABOLISM	54/2399	118/19637	1.56172e-19	9.34631e-17	8.41054e-17	CTH/RPL3/RPL24/RPL23A/FAU/RPS15/RPL36AL/RPS6/RPL18/RPS3/RPL27/RPS10/RPS27A/RPS20/RPLP0/RPL10A/RPL8/RPS16/RPL31/RPS23/RPL22/RPL19/RPL18A/RPL37A/AHCY/RPL12/RPL7/RPL26/RPLP1/RPL14/RPL13A/RPL13/RPLP2/RPL30/RPS4X/RPS5/RPL5/RPL36/RPSA/RPS14/RPL4/RPL37/RPS11/RPL32/RPS21/RPL7A/RPL9/RPL29/RPL35/RPS28/RPS2/RPS12/RPS8/RPS7	54
GOMF_STRUCTURAL_CONSTITUENT_OF_RIBOSOME	66/2399	168/19637	3.46764e-19	1.92701e-16	1.73408e-16	RPL3/RPL24/RPL23A/RPS15/RPL36AL/RPS6/RPL18/ISG15/RPS3/RPL27/MRPL11/RPS10/RSL24D1/MRPL16/MRPL27/RPS27A/RPS20/MRPS6/RPLP0/RPL10A/RPL7L1/RPL8/RPS16/MRPL9/RPL31/RPS23/RPL22/MRPS11/RPL19/RPL18A/RPL37A/RPL12/RPL7/RPL26/MRPS30/RPLP1/MRPL34/RPL14/RPL13A/MRPL35/RPL13/RPLP2/RPL30/RPS4X/RPS5/RPL5/RPL36/RPSA/RPS14/MRPS33/MRPS7/RPL4/RPL37/RPS11/RPL32/RPS21/RPL7A/RPL9/RPL29/RPL35/RPS28/RPS2/RPS12/RPS8/RPS7/MRP…	66
REACTOME_NEUTROPHIL_DEGRANULATION	125/2399	478/19637	3.48368e-17	1.80687e-14	1.62596e-14	HLA-C/RAB5C/CD36/FCGR2A/FPR1/HK3/PSMD12/FGR/SERPINA1/OSCAR/SIRPB1/AOC1/ITGAM/PLAC8/ORMDL3/C1orf35/ADGRE3/MS4A3/SERPINB1/CD58/STK10/GLIPR1/PLEKHO2/AMPD3/TMC6/CTSA/FUCA1/FTL/CD59/FOLR3/HPSE/ADAM8/DIAPH1/GCA/VAT1/VAMP8/CD300A/ARHGAP9/EEF2/COMMD9/EEF1A1/PYGB/HSPA8/SYNGR1/MVP/ALDOA/LAMTOR3/OLR1/DNAJC3/CTSZ/CD44/DYNLT1/S100A9/P2RX1/IQGAP2/SLC44A2/CTSG/PSMD11/MPO/CST3/CXCR2/S100A8/APRT/CD55/RAB18/PYGL/H…	125
GOCC_CYTOSOLIC_LARGE_RIBOSOMAL_SUBUNIT	33/2399	58/19637	4.73774e-16	2.30373e-13	2.07307e-13	RPL3/RPL24/RPL23A/RPL36AL/RPL18/RPL27/RPLP0/RPL10A/RPL7L1/RPL8/RPL31/RPL22/RPL19/RPL18A/RPL37A/RPL12/RPL7/RPL26/RPLP1/RPL14/RPL13A/RPL13/RPLP2/RPL30/RPL5/RPL36/RPL4/RPL37/RPL32/RPL7A/RPL9/RPL29/RPL35	33
GOCC_LARGE_RIBOSOMAL_SUBUNIT	47/2399	112/19637	2.24753e-15	1.02858e-12	9.25594e-13	RPL3/RPL24/RPL23A/NSUN4/RPL36AL/RPL18/RPL27/MRPL11/MRPL16/MRPL27/RPLP0/RPL10A/RPL7L1/RPL8/MRPL9/MTERF4/RPL31/RPL22/RPL19/RPL18A/RPL37A/RPL12/RPL7/RPL26/MRPS30/RPLP1/MRPL34/RPL14/RPL13A/MRPL35/RPL13/RPLP2/RPL30/MRPL40/MRPL50/RPL5/RPL36/MPV17L2/RPL4/RPL37/RPL32/RPL7A/NSUN3/RPL9/RPL29/RPL35/MRPL44	47
REACTOME_INFECTIOUS_DISEASE	102/2399	382/19637	6.87332e-15	2.9708e-12	2.67336e-12	CD4/RPL3/RPL24/RPL23A/PSMD12/FAU/RPS15/RPL36AL/RPS6/EIF2AK2/CALM1/VPS4A/NMT2/POLR2J/RPL18/NUP35/ISG15/RPS3/MAP2K2/RPL27/CTNNB1/RPS10/CLTA/HMGA1/NUP85/EEF2/PSIP1/FYN/RPS27A/GTF2A2/CXCR4/RPS20/TAF6/RPLP0/STX1B/RPL10A/DNAJC3/RPL8/NUP214/RPS16/AAAS/AP1G1/RPL31/RPS23/PABPN1/PSMD11/SLC25A6/RPL22/RPL19/RPL18A/RPL37A/GTF2H3/RPL12/RPL7/RPL26/AP2M1/NELFB/POLR2I/RPLP1/ANTXR2/TAF1L/CCR5/VPS37B/RPL14/RPL13A/T…	102
HALLMARK_INTERFERON_GAMMA_RESPONSE	65/2399	200/19637	3.44569e-14	1.40155e-11	1.26123e-11	CASP3/TRIM14/FPR1/EIF4E3/ST3GAL5/IFI44/RIPK1/EIF2AK2/SAMD9L/CD40/CASP1/EPSTI1/PLSCR1/ZNFX1/MYD88/RSAD2/SAMHD1/HERC6/ISG15/RNF213/JAK2/TNFAIP2/VAMP8/SOCS3/RAPGEF6/CMPK2/SLAMF7/MVP/PARP14/GBP4/BATF2/OAS2/TNFSF10/IRF8/IRF5/RBCK1/APOL6/IFIT1/IFI35/CSF2RB/MX1/SLC25A28/IL4R/CD86/STAT3/CCL2/NAMPT/TDRD7/OAS3/IL10RA/IFIT3/IFNAR2/IFI30/PNP/FGL2/METTL7B/MT2A/MTHFD2/VAMP5/IFI44L/TRIM21/WARS1/LCP2/ITGB7/B2M	65
REACTOME_REGULATION_OF_EXPRESSION_OF_SLITS_AND_ROBOS	59/2399	172/19637	3.60297e-14	1.40155e-11	1.26123e-11	RPL3/RPL24/RPL23A/PSMD12/FAU/RPS15/RPL36AL/RPS6/RPL18/ZSWIM8/RPS3/RPL27/RPS10/RPS27A/RPS20/RPLP0/RPL10A/RPL8/RPS16/RPL31/RPS23/PSMD11/RPL22/RPL19/RPL18A/RPL37A/RPL12/RPL7/RPL26/PABPC1/RPLP1/RPL14/RPL13A/RPL13/RPLP2/RPL30/LHX9/RPS4X/RPS5/RPL5/RPL36/RPSA/RPS14/PSMB5/RPL4/HOXA2/RPL37/RPS11/RPL32/RPS21/RPL7A/RPL9/RPL29/RPL35/RPS28/RPS2/RPS12/RPS8/RPS7	59
REACTOME_METABOLISM_OF_AMINO_ACIDS_AND_DERIVATIVES	97/2399	372/19637	1.53931e-13	5.70276e-11	5.13179e-11	KYAT1/CTH/RPL3/GAMT/RPL24/RPL23A/OAZ3/ASNS/PSMD12/FAU/RPS15/PSPH/RPL36AL/SLC44A1/SLC6A8/RPS6/KMO/PHGDH/ETHE1/AZIN2/NAGS/RPL18/OAZ1/RPS3/RPL27/RPS10/IL4I1/PYCR1/MPST/RPS27A/RPS20/RPLP0/RPL10A/PSAT1/RPL8/RPS16/HPD/RPL31/RPS23/ASS1/PSMD11/AMDHD1/RPL22/ASRGL1/SAT1/ACADSB/RPL19/RPL18A/RPL37A/BCAT1/AHCY/BCAT2/RPL12/RPL7/RPL26/RPLP1/GPT2/NAT8L/RPL14/SLC3A2/RPL13A/SLC7A5/ASL/RPL13/RPLP2/RPL30/HIBADH/PIPO…	97
REACTOME_SIGNALING_BY_ROBO_RECEPTORS	66/2399	218/19637	9.16633e-13	3.24155e-10	2.917e-10	RPL3/RPL24/RPL23A/PRKACB/PSMD12/FAU/RPS15/RPL36AL/CLASP2/RPS6/RPL18/ZSWIM8/RPS3/RPL27/RPS10/RPS27A/CXCR4/RPS20/RPLP0/RPL10A/RPL8/RPS16/RPL31/RPS23/PSMD11/RPL22/RPL19/RPL18A/CLASP1/RPL37A/RPL12/RPL7/RPL26/PABPC1/RPLP1/RPL14/RPL13A/RPL13/RPLP2/RPL30/LHX9/NCK2/RPS4X/RPS5/RPL5/RPL36/RPSA/RPS14/PSMB5/GPC1/RPL4/HOXA2/RPL37/RPS11/RPL32/RPS21/RPL7A/SRC/RPL9/RPL29/RPL35/RPS28/RPS2/RPS12/RPS8/RPS7	66
REACTOME_ACTIVATION_OF_THE_MRNA_UPON_BINDING_OF_THE_CAP_BINDING_COMPLEX_AND_EIFS_AND_SUBSEQUENT_BINDING_TO_43S	30/2399	60/19637	9.87326e-13	3.33974e-10	3.00536e-10	FAU/RPS15/RPS6/RPS3/RPS10/EIF3D/RPS27A/RPS20/EIF4B/RPS16/EIF3M/RPS23/EIF3L/EIF4H/PABPC1/EIF3G/EIF4EBP1/RPS4X/RPS5/RPSA/RPS14/RPS11/EIF3F/RPS21/RPS28/RPS2/EIF3E/RPS12/RPS8/RPS7	30
HALLMARK_MTORC1_SIGNALING	59/2399	200/19637	4.72303e-11	1.53105e-08	1.37776e-08	GLRX/CTH/ASNS/PSMD12/PSPH/SHMT2/PHGDH/PDK1/GAPDH/PPP1R15A/SLC1A5/DDIT3/RIT1/BUB1/PPA1/EBP/TUBA4A/CXCR4/ALDOA/DDIT4/DAPP1/HSP90B1/PSAT1/HSPE1/CCNG1/TFRC/BCAT1/ELOVL5/CYB5B/ERO1A/SLC2A3/SLA/GGA2/LTA4H/SLC7A5/NAMPT/SLC1A4/PNO1/EPRS1/TCEA1/CORO1A/BTG2/ITGB2/HSPA5/IFI30/PNP/PSMB5/FGL2/SERP1/MTHFD2/IDI1/TMEM97/WARS1/CFP/TRIB3/SDF2L1/SC5D/CALR/GLA	59
GOBP_RIBOSOME_BIOGENESIS	77/2399	303/19637	1.86232e-10	5.79553e-08	5.21527e-08	BOP1/RPL3/RPL24/RPL23A/ERI3/RPS15/NSUN4/UTP4/WDR55/RRN3/NOP14/RPS6/NAT10/DDX49/EXOSC2/IMP4/EIF2A/NUDT16/C1QBP/RPL27/CHD7/RSL24D1/RIOK3/RPP30/NOLC1/NHP2/RPLP0/RPL10A/RPL7L1/RBFA/NMD3/RPS16/MTERF4/GTPBP4/TBL3/EBNA1BP2/MRPS11/WDR74/DDX54/MYBBP1A/RPL7/RPL26/RPUSD3/NLE1/DDX17/RPL14/NAF1/ERCC2/TRMT112/RNASEL/TRAF7/RPS5/RSL1D1/WDR3/RRP7BP/RPL5/RPSA/RPS14/MRPS7/MPV17L2/NPM3/EXOSC5/POP4/RPS21/RPL7A/HEATR1…	77
GOCC_CYTOSOLIC_SMALL_RIBOSOMAL_SUBUNIT	22/2399	43/19637	5.98679e-10	1.79143e-07	1.61207e-07	RPS15/RPS6/EIF2A/ISG15/RPS3/RPS10/RPS27A/RPS20/RPS16/RPS23/MRPS11/RPS4X/RPS5/RPSA/RPS14/RPS11/RPS21/RPS28/RPS2/RPS12/RPS8/RPS7	22
GOBP_RRNA_METABOLIC_PROCESS	68/2399	263/19637	9.72676e-10	2.80275e-07	2.52213e-07	BOP1/ERI3/RPS15/NSUN4/UTP4/WDR55/NOP14/RPS6/NAT10/DDX49/EXOSC2/IMP4/NUDT16/MARS1/RPL27/GTF3C4/CHD7/RIOK3/BRF1/RPP30/NOLC1/NHP2/RPL10A/RPL7L1/RBFA/RPS16/MTERF4/GTPBP4/TBL3/EBNA1BP2/MRPS11/WDR74/DDX54/RPL7/RPL26/RPUSD3/DDX17/RPL14/NAF1/ERCC2/TRMT112/RNASEL/RSL1D1/WDR3/RRP7BP/POLR1E/RPL5/RPS14/NPM3/EXOSC5/POP4/RPS21/RPL7A/HEATR1/NOP53/NSUN3/GEMIN4/RPL35/RRP1/URB1/RPS28/FCF1/USP36/NCL/RPS8/RPS7/MRPL4…	68
HALLMARK_UNFOLDED_PROTEIN_RESPONSE	38/2399	113/19637	2.34011e-09	6.50216e-07	5.85115e-07	ASNS/XPOT/NOP14/VEGFA/EXOSC2/TARS1/ATP6V0D1/ATF3/DNAJA4/ATF4/NOLC1/NHP2/EEF2/DDIT4/HSP90B1/DNAJC3/PSAT1/IFIT1/ERO1A/LSM1/SLC7A5/IARS1/CCL2/SLC1A4/BAG3/EIF4EBP1/HSPA5/WIPI1/RPS14/SERP1/EXOSC5/POP4/MTHFD2/CKS1B/CHAC1/GEMIN4/STC2/CALR	38
GOCC_CELL_SUBSTRATE_JUNCTION	96/2399	431/19637	2.55442e-09	6.85289e-07	6.16677e-07	RPL3/RPS15/ERBIN/ACTG1/WASF1/CLASP2/PEAK3/CD99/RPL18/NEXN/ITGA5/PTPN12/RPS3/MAP2K2/RPL27/MPZL1/CTNNB1/CD59/JAK2/RPS10/KLF11/HMGA1/LPP/HSPA8/TLN2/HMCN1/FHL2/HSPG2/ADAM9/LAMTOR3/RPLP0/RPL10A/HSP90B1/RPL8/SVIL/PVR/DDR2/CD44/RPS16/RPL31/RPL22/TWF1/RPL19/CLASP1/RPL37A/RAB21/LPXN/TSPAN4/CSPG4/RPL12/RPL7/TNFSF13B/PABPC1/CPNE3/TGM2/RPLP1/STARD8/ITGB1/PDGFRB/SLA/MTF2/ANXA5/RPL13A/CASS4/ANXA1/RPLP2/RPL30/C…	96
GOCC_VESICLE_LUMEN	78/2399	327/19637	3.31459e-09	8.59584e-07	7.73521e-07	APP/HK3/PSMD12/FGR/SERPINA1/VEGFA/OSCAR/AOC1/PLAC8/C1orf35/SERPINB1/AMPD3/CTSA/BACE1/FUCA1/FTL/FOLR3/HPSE/GCA/VAT1/ARHGAP9/EEF2/COMMD9/EEF1A1/PYGB/HSPA8/MVP/ALDOA/DNAJC3/CTSZ/DYNLT1/S100A9/CTSG/PSMD11/MPO/S100A8/APRT/OLA1/PYGL/HSPA6/ARSB/SRGN/CRISPLD2/AGA/ANXA2/CTSH/LRG1/RNASET2/FCN1/ARHGAP45/RNASE3/PROS1/CSTB/HP/TOR4A/PRG3/HSP90AA1/CPPED1/PNP/F13A1/LYZ/CTSW/FUCA2/RNASE2/ALDOC/MAPK14/S100A12/CFP/…	78
GOMF_RRNA_BINDING	27/2399	66/19637	3.85853e-09	9.68368e-07	8.71413e-07	RPL3/RPL23A/NSUN4/IMP4/RPS3/MRPL11/MRPL16/RCC1L/MRPS6/RPLP0/RPL8/MDM2/MTERF4/MRPS11/RPL12/RNASEL/RPS4X/RPS5/RPL5/RPS14/FASTKD5/MRPS7/RPL37/RPS11/NOP53/RPL9/TACO1	27
GOBP_LEUKOCYTE_CELL_CELL_ADHESION	86/2399	381/19637	8.90639e-09	2.16537e-06	1.94857e-06	CASP3/CD4/CD160/BCL6/SIRPB1/VSIG4/LILRB1/PRNP/CD83/CD209/FCHO1/IL18/PRKCZ/PRKCQ/DUSP22/ICOSLG/STK10/IL7R/SPN/SHH/ITGA5/RPS3/NFAT5/JAK2/ADAM8/IL4I1/FCGR2B/HSPH1/CD300A/ETS1/SEMA4D/FYN/IL6ST/RIPOR2/OLR1/CD44/S100A9/MARCHF7/ASS1/TMEM131L/CTSG/CD1D/CLEC4G/S100A8/SCRIB/BTN2A2/TFRC/CD55/IL2RA/CCR7/TNFSF13B/SIRPA/IL4R/ITGB1/IL1B/PIK3R6/CD86/KLF4/BCL10/PTPN11/NOD2/SOX12/CCL2/ITPKB/ANXA1/HAVCR2/CORO1A/NCK…	86
HALLMARK_TNFA_SIGNALING_VIA_NFKB	54/2399	200/19637	1.00858e-08	2.37781e-06	2.13974e-06	TGIF1/IER5/BCL6/DRAM1/VEGFA/CFLAR/IER2/JUNB/CD83/SGK1/IL18/PPP1R15A/ICOSLG/ATF3/SERPINB8/IL7R/NFAT5/MAFF/TNFAIP2/SOCS3/KLF6/IL6ST/MYC/OLR1/EIF1/CD44/SAT1/PER1/KLF10/SLC2A3/PHLDA1/IL1B/MSC/KLF4/MXD1/SERPINB2/CCL2/TNFRSF9/NAMPT/KDM6B/SLC16A6/BTG2/TANK/PLAU/B4GALT5/GPR183/G0S2/CCN1/F3/LITAF/FOSL2/REL/CCND1/CD80	54
GOCC_SMALL_RIBOSOMAL_SUBUNIT	27/2399	69/19637	1.21683e-08	2.7844e-06	2.50562e-06	RPS15/RPS6/EIF2A/ISG15/RPS3/RPS10/RPS27A/RPS20/MRPS6/RPS16/RPS23/MRPS11/MRPS28/RPS4X/RPS5/RPSA/RPS14/MRPS33/MRPS7/RPS11/RPS21/RPS28/RACK1/RPS2/RPS12/RPS8/RPS7	27
GOBP_NCRNA_PROCESSING	87/2399	393/19637	1.91866e-08	4.2649e-06	3.83789e-06	PUSL1/SARS1/BOP1/WDR4/ERI3/PUS1/RPS15/NSUN4/UTP4/WDR55/NOP14/RPS6/NAT10/DDX49/HNRNPA2B1/EXOSC2/IMP4/TRMT1L/NUDT16/TRMO/TARBP2/RPL27/CHD7/RIOK3/RPP30/NOLC1/NHP2/RPL10A/RPL7L1/RBFA/RPS16/MTERF4/TUT1/GTPBP4/TBL3/C9orf64/EBNA1BP2/AARS1/MRPS11/WDR74/MTO1/DDX54/INTS12/TSEN15/RPL7/RPL26/RPUSD3/AGO2/PRORP/DDX17/RPL14/NAF1/ALKBH1/TRMT61A/STAT3/ERCC2/TRMT112/RNASEL/RSL1D1/DUS1L/WDR3/RRP7BP/RPL5/HSD17B10/RP…	87
GOBP_MITOCHONDRIAL_GENE_EXPRESSION	34/2399	104/19637	3.57023e-08	7.71567e-06	6.94317e-06	PUS1/SHMT2/RARS2/EARS2/C1QBP/TWNK/MRPL16/RCC1L/MRPS6/MTERF2/FASTKD1/MTERF4/TARS2/MRPS11/MTO1/GARS1/RPUSD3/PRORP/TFAM/ALKBH1/TEFM/MRPS28/HSD17B10/FASTKD5/RMND1/MRPS7/MPV17L2/NOA1/NSUN3/POLRMT/COA3/YARS2/TACO1/MRPL44	34
GOBP_POSITIVE_REGULATION_OF_NF_KAPPAB_TRANSCRIPTION_FACTOR_ACTIVITY	44/2399	154/19637	3.78391e-08	7.95645e-06	7.15983e-06	TRIM14/CTH/CD36/APP/CLEC7A/CFLAR/RIPK1/TRIM68/EIF2AK2/CD40/MYD88/IL18/PRKCZ/PRKCQ/RPS3/FER/ADAM8/RAB7B/TRIM38/PRKD2/TIRAP/CARD14/S100A9/CAPN3/RBCK1/CLOCK/S100A8/TFRC/TICAM1/IL1B/BCL10/NOD2/STAT3/NTSR1/MAP3K13/SLCO3A1/CARD9/AMH/TRIM21/CARD16/TERF2IP/S100A12/TLR9/TRAPPC9	44
GOBP_POSITIVE_REGULATION_OF_I_KAPPAB_KINASE_NF_KAPPAB_SIGNALING	50/2399	188/19637	5.9174e-08	1.21151e-05	1.09021e-05	CD4/TRIM14/CTH/CD36/CLEC7A/MIER1/CFLAR/RIPK1/TRIM68/LPAR1/CD40/CASP1/GPR89A/MYD88/GAPDH/SLC35B2/MIB2/CTNNB1/TRIM38/TNFRSF10B/HMOX1/FYN/DHX36/TNFSF10/TIRAP/INAVA/RBCK1/SLC44A2/CCDC22/S100A4/TFRC/CCR7/TICAM1/IL1B/TAB3/BCL10/NOD2/HTR2B/CARD9/PIM2/TRIM21/CARD16/LGALS1/TERF2IP/LITAF/S100A12/TLR9/REL/C18orf32/S100B	50
HALLMARK_INTERFERON_ALPHA_RESPONSE	32/2399	97/19637	7.02218e-08	1.40083e-05	1.26058e-05	HLA-C/TRIM14/OAS1/IFITM1/IFI44/EIF2AK2/SAMD9L/CASP1/EPSTI1/PLSCR1/RSAD2/PARP9/HERC6/ISG15/CMPK2/PARP14/GBP4/BATF2/LPAR6/IFI35/MX1/SLC25A28/IL4R/TDRD7/IFIT3/IFI30/GMPR/IFI44L/TRIM21/WARS1/TENT5A/B2M	32
GOCC_FICOLIN_1_RICH_GRANULE	49/2399	185/19637	9.18695e-08	1.78686e-05	1.60796e-05	FPR1/HK3/PSMD12/SERPINA1/C1orf35/ADGRE3/CD58/PLEKHO2/AMPD3/ADAM8/DIAPH1/CD300A/EEF2/COMMD9/EEF1A1/HSPA8/MVP/ALDOA/CTSZ/DYNLT1/PSMD11/CST3/CD55/PYGL/HSPA6/ARSB/SIRPA/COMMD3/SLC2A3/CRISPLD2/LTA4H/CTSH/LRG1/FCN1/NBEAL2/CSTB/SERPINB6/HSP90AA1/ITGB2/PNP/FGL2/MMP9/ALDOC/MAPK14/CDA/QPCT/IMPDH2/SIGLEC14/SERPINB10	49
GOBP_POSITIVE_REGULATION_OF_CYTOKINE_PRODUCTION	97/2399	476/19637	2.14684e-07	4.07375e-05	3.66588e-05	CD4/CD160/OAS1/CD36/APP/CLEC7A/P2RX7/FGR/RIPK1/LILRB1/EIF2AK2/CD40/CASP1/POLR3D/HILPDA/CD83/LACC1/MYD88/RSAD2/IL18/PRKCZ/GAPDH/PRKCQ/DDIT3/TLR8/CD58/SPN/ISG15/RPS3/ARNT/JAK2/HPSE/RIOK3/ADAM8/RAB7B/HMOX1/ATF4/DHX36/IL6ST/PRKD2/OAS2/SCAMP5/TIRAP/PIK3CD/IRF8/NLRP1/INAVA/IRF5/SLAMF6/PIK3CG/POLR3F/SCRIB/CD55/CCR7/IFNGR1/SCIMP/TICAM1/IL4R/IL1B/CD86/TLR1/BCL10/PTPN11/NOD2/SLC7A5/ZNF580/STAT3/FCN1/HTR2B/…	97
GOBP_POSITIVE_REGULATION_OF_DNA_BINDING_TRANSCRIPTION_FACTOR_ACTIVITY	62/2399	264/19637	2.37546e-07	4.40026e-05	3.95969e-05	TRIM14/CTH/CD36/APP/CLEC7A/STK36/CRTC3/TFDP1/VEGFA/CFLAR/RIPK1/TRIM68/EIF2AK2/CD40/MYD88/IL18/PRKCZ/PRKCQ/DDIT3/JMY/SHH/HDAC4/RPS3/CTNNB1/JAK2/FER/ADAM8/RAB7B/TRIM38/WNT10B/PRKD2/TIRAP/DDR2/CARD14/S100A9/CAPN3/RBCK1/CLOCK/S100A8/TFRC/TICAM1/IL1B/LPAR5/BEX1/BCL10/NOD2/STAT3/NTSR1/SRF/MAP3K13/SLCO3A1/BUD31/CARD9/AMH/TRIM21/CARD16/TERF2IP/S100A12/KIT/TLR9/TRAPPC9/SMARCA4	62
GOBP_RIBONUCLEOPROTEIN_COMPLEX_BIOGENESIS	93/2399	454/19637	2.97773e-07	5.38761e-05	4.8482e-05	BOP1/RPL3/RPL24/RPL23A/ERI3/RPS15/NSUN4/UTP4/WDR55/SNRPB/RRN3/NOP14/CLNS1A/RPS6/NAT10/DDX49/EXOSC2/IMP4/PRPF19/EIF2A/NUDT16/EIF2S3B/C1QBP/TARBP2/RPL27/SRSF6/CHD7/RSL24D1/RIOK3/RPP30/NOLC1/NHP2/PSIP1/EIF4B/RPLP0/RPL10A/RPL7L1/RBFA/NMD3/RPS16/MTERF4/GTPBP4/TBL3/EBNA1BP2/MRPS11/WDR74/DDX54/MYBBP1A/EIF4H/RPL7/RPL26/RPUSD3/NLE1/AGO2/DDX17/RPL14/NAF1/RPL13A/SNRPG/ERCC2/TRMT112/RNASEL/TRAF7/HSP90AA1/RPS…	93
GOBP_VIRAL_PROCESS	86/2399	415/19637	4.9548e-07	8.76099e-05	7.88382e-05	IDE/CD4/TRIM14/OAS1/FBXL2/IFITM1/TRIM68/EIF2AK2/VPS4A/SIGLEC1/PLSCR1/ZNFX1/CD209/UBP1/RSAD2/FAM111A/NMT2/SLC1A5/EDEM2/PARP9/MGAT5/TARBP2/ITGA5/ISG15/RAD23A/NECTIN1/TRIM38/VAMP8/HSPA8/CHMP1B/EIF3D/CXCR4/OAS2/PVR/DYNLT1/HTATSF1/ATG5/LRSAM1/CLEC4G/SLC20A2/APOBEC3C/EIF3L/TFRC/CD55/IFIT1/CTSL/MX1/PABPC1/ITGB1/NECTIN4/CD86/CCR5/VPS37B/ST6GALNAC2/SLC3A2/APOBEC3B/CCL2/USF2/FCN1/OAS3/USF1/EIF3G/RNASEL/IFI…	86
GOCC_VACUOLAR_LUMEN	45/2399	174/19637	6.28788e-07	0.00010871	9.78262e-05	PLAC8/VCAN/CHID1/LIPA/CTSA/FUCA1/FTL/HPSE/GCA/VAT1/PYGB/HSPA8/ACP2/HSPG2/DNAJC3/FMOD/CTSG/MPO/GPC3/CTSL/CSPG4/ARSB/PDGFRB/AGA/ANXA2/GALC/RNASET2/ARHGAP45/RNASE3/SGSH/HSP90AA1/CPPED1/IFI30/LYZ/GPC1/SCARB2/FUCA2/RNASE2/MANBA/GM2A/PRSS57/SDC3/CTSK/CREG1/GLA	45
GOCC_POLYSOMAL_RIBOSOME	15/2399	31/19637	8.48183e-07	0.000143454	0.000129091	RPL24/ELAVL4/RPL18/RPL10A/RPL8/RPL31/RPS23/RPL19/RPL18A/RPL30/RPL36/RPL32/RPS21/RPL7A/RPS28	15
GOBP_POSITIVE_REGULATION_OF_LEUKOCYTE_CELL_CELL_ADHESION	57/2399	245/19637	9.88512e-07	0.00016363	0.000147247	CD4/CD160/BCL6/SIRPB1/LILRB1/CD83/CD209/FCHO1/IL18/PRKCZ/PRKCQ/ICOSLG/IL7R/SHH/RPS3/NFAT5/JAK2/ADAM8/IL4I1/HSPH1/ETS1/FYN/IL6ST/CD44/CD1D/BTN2A2/TFRC/CD55/IL2RA/CCR7/TNFSF13B/SIRPA/IL4R/IL1B/PIK3R6/CD86/BCL10/PTPN11/NOD2/SOX12/CCL2/ITPKB/ANXA1/HAVCR2/CORO1A/NCK2/SASH3/ITGB2/PNP/LGALS1/SRC/SOX13/SLC7A1/TYK2/STAT5B/B2M/CD80	57
GOBP_REGULATION_OF_T_CELL_ACTIVATION	73/2399	342/19637	1.13153e-06	0.000183402	0.000165039	CASP3/CD4/CD160/BCL6/SIRPB1/VSIG4/LILRB1/PRNP/CD83/CD209/FCHO1/IL18/PRKCZ/PRKCQ/DUSP22/ICOSLG/IL7R/SPN/SHH/RPS3/CTNNB1/JAK2/ADAM8/IL4I1/FCGR2B/HSPH1/CD300A/FYN/IL6ST/RIPOR2/MARCHF7/TMEM131L/CTSG/CD1D/CLEC4G/SCRIB/BTN2A2/TFRC/CD55/IL2RA/CCR7/TNFSF13B/SIRPA/IL4R/IL1B/PIK3R6/CD86/BCL10/PTPN11/NOD2/SOX12/CCL2/ITPKB/ANXA1/HAVCR2/CORO1A/NCK2/SASH3/TNFRSF21/PAG1/PNP/FGL2/LGALS1/SFTPD/SRC/SOX13/SLC7A1/TY…	73
GOBP_I_KAPPAB_KINASE_NF_KAPPAB_SIGNALING	64/2399	288/19637	1.2166e-06	0.000192236	0.000172989	CD4/TRIM14/CTH/CD36/CLEC7A/AVPR2/MIER1/CFLAR/RIPK1/TRIM68/LPAR1/CD40/CASP1/GPR89A/MYD88/GAPDH/OPTN/ANGPT1/SLC35B2/TLR8/MIB2/CARD19/CTNNB1/RIOK3/TRIM38/TNFRSF10B/HMOX1/TIAF1/CACTIN/FYN/DHX36/TNFSF10/TIRAP/INAVA/CAPN3/RBCK1/SLC44A2/CCDC22/PER1/S100A4/TFRC/CCR7/TICAM1/SIRPA/IL1B/TAB3/BCL10/NOD2/HTR2B/TBKBP1/TANK/NLRC3/CARD9/PIM2/TRIM21/CARD16/LGALS1/TERF2IP/LITAF/S100A12/TLR9/REL/C18orf32/S100B	64
GOCC_FICOLIN_1_RICH_GRANULE_LUMEN	35/2399	124/19637	1.23545e-06	0.000192236	0.000172989	HK3/PSMD12/SERPINA1/C1orf35/PLEKHO2/AMPD3/EEF2/COMMD9/EEF1A1/HSPA8/MVP/ALDOA/CTSZ/DYNLT1/PSMD11/CST3/PYGL/HSPA6/ARSB/COMMD3/CRISPLD2/LTA4H/CTSH/LRG1/FCN1/CSTB/HSP90AA1/PNP/FGL2/MMP9/ALDOC/MAPK14/CDA/QPCT/IMPDH2	35
GOBP_INTERFERON_BETA_PRODUCTION	21/2399	57/19637	1.61437e-06	0.000242345	0.000218081	OAS1/LILRB1/POLR3D/TLR8/ISG15/RIOK3/TRIM38/CACTIN/OAS2/TIRAP/IRF5/POLR3F/TICAM1/SIRPA/PTPN11/OAS3/HSP90AA1/NLRC3/TLR9/REL/TRIM56	21
GOBP_REGULATION_OF_AUTOPHAGY	72/2399	339/19637	1.61979e-06	0.000242345	0.000218081	CASP3/TRIM14/FBXL2/DRAM1/TRIM68/FBXW7/DRAM2/KAT8/PIK3R2/ATP6V0B/GAPDH/PIK3C2A/OPTN/FOXK2/ORMDL3/DDIT3/DEPDC5/ENDOG/ATP6V0D1/BCL2L11/TSPO/CLN3/CTSA/TRIM38/HMOX1/NPRL2/EEF1A2/KLHL22/EEF1A1/DEPP1/ATG5/EXOC4/SESN3/LRSAM1/FOXO1/SREBF2/HAX1/SH3BP4/RNF41/GPR137B/RRAGC/TICAM1/VPS26A/ATP6V1C1/FEZ2/PARL/TAB3/CSNK2A2/NOD2/STAT3/RMC1/HTR2B/PLK3/IL10RA/BAG3/IFI16/SPTLC2/TP53INP1/WIPI1/MEFV/TIGAR/RRAGD/ATG14/T…	72
GOBP_ENTRY_INTO_HOST	40/2399	154/19637	2.29772e-06	0.000334932	0.000301398	IDE/CD4/TRIM14/IFITM1/TRIM68/SIGLEC1/PLSCR1/CD209/SLC1A5/ITGA5/NECTIN1/TRIM38/VAMP8/CXCR4/PVR/DYNLT1/CLEC4G/SLC20A2/TFRC/CD55/CTSL/ITGB1/NECTIN4/CD86/CCR5/SLC3A2/FCN1/RPSA/ANPEP/SCARB2/FUCA2/CXCL8/GRK2/TRIM21/LGALS1/SRC/ITGB7/TRIM11/CD80/CLDN9	40
GOMF_LIGASE_ACTIVITY_FORMING_CARBON_OXYGEN_BONDS	17/2399	41/19637	2.36558e-06	0.000334932	0.000301398	SARS1/RARS2/TARS1/EARS2/MARS1/TARS2/AARS1/GARS1/LARS1/PARS2/IARS1/EPRS1/YARS1/RARS1/MARS2/WARS1/YARS2	17
HALLMARK_IL2_STAT5_SIGNALING	48/2399	199/19637	2.36777e-06	0.000334932	0.000301398	CASP3/NCS1/PUS1/IL3RA/PRNP/PLSCR1/CD83/PDCD2L/SLC1A5/MUC1/PTRH2/MAFF/KLF6/MYC/GBP4/TNFSF10/IRF8/CTSZ/CD44/CAPN3/NDRG1/BATF3/IL2RA/IFNGR1/AHCY/SMPDL3A/IL4R/TGM2/SLC2A3/PHLDA1/CD86/MYO1C/MYO1E/MXD1/SWAP70/TNFRSF9/IL10RA/SERPINB6/TNFRSF21/PTGER2/PNP/FGL2/TNFRSF8/RRAGD/TTC39B/ITIH5/RGS16/COL6A1	48
GOBP_VIRAL_LIFE_CYCLE	68/2399	318/19637	2.43365e-06	0.000338103	0.000304252	IDE/CD4/TRIM14/OAS1/FBXL2/IFITM1/TRIM68/EIF2AK2/VPS4A/SIGLEC1/PLSCR1/ZNFX1/CD209/RSAD2/FAM111A/NMT2/SLC1A5/TARBP2/ITGA5/ISG15/RAD23A/NECTIN1/TRIM38/VAMP8/HSPA8/CHMP1B/CXCR4/OAS2/PVR/DYNLT1/HTATSF1/ATG5/LRSAM1/CLEC4G/SLC20A2/APOBEC3C/TFRC/CD55/IFIT1/CTSL/MX1/PABPC1/ITGB1/NECTIN4/CD86/CCR5/VPS37B/SLC3A2/APOBEC3B/CCL2/FCN1/OAS3/RNASEL/IFI16/PPIH/RESF1/RPSA/ANPEP/SCARB2/CXCL8/GRK2/TRIM21/LGALS1/ITGB7…	68
GOBP_TYPE_I_INTERFERON_PRODUCTION	29/2399	98/19637	3.51398e-06	0.000479628	0.000431607	OAS1/LILRB1/POLR3D/CYLD/MYD88/GAPDH/TLR8/ISG15/RIOK3/TRIM38/DTX4/CACTIN/DHX36/OAS2/TIRAP/IRF8/IRF5/POLR3F/TICAM1/SIRPA/PTPN11/OAS3/HAVCR2/HSP90AA1/NLRC3/TRIM21/TLR9/REL/TRIM56	29
GOMF_HYDROLASE_ACTIVITY_HYDROLYZING_N_GLYCOSYL_COMPOUNDS	19/2399	51/19637	4.14464e-06	0.000555953	0.00050029	MUTYH/MAN2A2/MYD88/NEIL2/TLR8/RPS3/PCNA/PIK3AP1/OGG1/NTHL1/TIRAP/MPG/NEIL3/TICAM1/TLR1/ADPRH/MACROD1/BST1/TLR9	19
GOCC_POLYSOME	22/2399	65/19637	4.70101e-06	0.000619895	0.00055783	RPL24/RPS6/ELAVL4/RPL18/RPS3/EEF2/RPL10A/RPL8/RPL31/RPS23/RPL19/RPL18A/AGO2/RPL30/MSI2/RPS4X/RPL36/RPL32/RPS21/RPL7A/RPS28/CALR	22
GOBP_REGULATION_OF_CELL_CELL_ADHESION	89/2399	458/19637	5.24191e-06	0.000679701	0.000611648	CASP3/CD4/CD160/BCL6/MEGF10/VEGFA/SIRPB1/VSIG4/LILRB1/PRNP/CD83/CD209/FCHO1/IL18/PRKCZ/PRKCQ/NF2/DUSP22/ICOSLG/SH2B3/IL7R/SPN/SHH/RPS3/NFAT5/JAK2/ADAM8/IL4I1/FCGR2B/HSPH1/CD300A/ETS1/FYN/IL6ST/RIPOR2/CD44/MARCHF7/GTPBP4/ASS1/TMEM131L/CTSG/CD1D/CLEC4G/ALOX12/SCRIB/BTN2A2/TFRC/CD55/IL2RA/CCR7/TNFSF13B/SIRPA/AKNA/IL4R/IL1B/PIK3R6/CD86/KLF4/BCL10/PTPN11/SWAP70/NOD2/SOX12/CCL2/ITPKB/ANXA1/HAVCR2/CORO1…	89
HALLMARK_HYPOXIA	47/2399	200/19637	6.39492e-06	0.00080246	0.000722116	GLRX/B3GALT6/NAGK/VEGFA/ATP7A/PDK1/GAPDH/PPP1R15A/FBP1/PLAC8/DDIT3/ATF3/NOCT/AMPD3/TMEM45A/MAFF/HMOX1/MT1E/KLF6/ENO2/ILVBL/ETS1/TPST2/CXCR4/ALDOA/DDIT4/NDRG1/GPC3/S100A4/VHL/ERO1A/TGM2/SLC2A3/ANXA2/GAPDHS/HSPA5/SIAH2/GPC1/RRAGD/MT2A/CCN1/F3/ALDOC/FOSL2/SDC3/STC2/GRHPR	47
HALLMARK_INFLAMMATORY_RESPONSE	47/2399	200/19637	6.39492e-06	0.00080246	0.000722116	FPR1/IFITM1/P2RX7/EIF2AK2/LPAR1/CD40/IL18/ICOSLG/IL7R/ITGA5/KLF6/ICAM4/SEMA4D/PIK3R5/MYC/OLR1/TNFSF10/PVR/SLC31A1/GPC3/CD55/CCR7/RNF144B/IL4R/IL1B/TLR1/MXD1/NOD2/CCL2/TNFRSF9/NAMPT/IL10RA/SLC7A2/PTGIR/BTG2/GNA15/PTGER2/MEFV/MMP14/GPR183/CXCL8/F3/CCL24/SLC7A1/LCP2/RGS1/RGS16	47
GOBP_RIBOSOME_ASSEMBLY	21/2399	62/19637	7.59112e-06	0.000937443	0.000843585	BOP1/RPL3/RPL24/RPL23A/RPS15/EIF2A/C1QBP/RPLP0/MTERF4/MRPS11/NLE1/TRAF7/RPS5/RRP7BP/RPL5/RPSA/RPS14/MRPS7/MPV17L2/NOP53/RPS28	21
GOBP_CELLULAR_AMINO_ACID_METABOLIC_PROCESS	61/2399	286/19637	8.55015e-06	0.00100867	0.000907677	SARS1/CAD/KYAT1/CTH/ASNS/PSPH/SHMT2/KMO/ATP7A/PHGDH/SLC25A44/AZIN2/RARS2/NAGS/TARS1/EARS2/CLN3/SLC7A7/MARS1/IL4I1/ATF4/PYCR1/ILVBL/MPST/PSAT1/HPD/ASS1/CTPS2/TARS2/AMDHD1/ASRGL1/ACADSB/AARS1/GCLM/BPHL/GARS1/BCAT1/LARS1/BCAT2/ADSS2/PARS2/GPT2/NAT8L/IARS1/ASL/EPRS1/HIBADH/YARS1/PIPOX/GCAT/HPDL/HSD17B10/RARS1/MARS2/PCBD1/MTHFR/BLMH/WARS1/GPT/AMT/YARS2	61
GOCC_ENDOCYTIC_VESICLE	70/2399	342/19637	8.65789e-06	0.00100867	0.000907677	HLA-C/CD4/RAB5C/TRIM14/STX7/VAMP7/CD36/RAPGEF2/AVPR2/ACTG1/LPAR1/ATP7A/ATP6V0B/TGOLN2/VPS9D1/RAB11FIP1/ATP6V0D1/MTSS1/RAB8B/IL7R/PICALM/CLTA/ADAM8/RAB7B/NCF4/VAMP8/HSPH1/HEATR5B/GNLY/RAPGEF6/RPS27A/HSP90B1/TIRAP/WNT6/MDM2/ATG5/MPO/TFRC/CTSL/SCIMP/AP2M1/STXBP1/ENTPD7/NCF2/RAB9A/FMNL1/MYO1C/MYO1E/TLR1/EPN2/NOD2/HP/CORO1A/CD3D/HSP90AA1/PDIA3/LDLRAP1/SCARB2/ATG14/EHD2/NCF1/STAM2/TLR9/SFTPD/ADRB2/RAB1…	70
GOBP_RIBOSOMAL_LARGE_SUBUNIT_BIOGENESIS	23/2399	72/19637	8.68646e-06	0.00100867	0.000907677	BOP1/RPL3/RPL24/RPL23A/RSL24D1/NHP2/RPLP0/RPL10A/RPL7L1/GTPBP4/EBNA1BP2/WDR74/RPL7/RPL26/NLE1/RPL14/TRAF7/RSL1D1/RPL5/RPL7A/NOP53/RPL35/URB1	23
GOMF_TRNA_BINDING	23/2399	72/19637	8.68646e-06	0.00100867	0.000907677	SARS1/TRNAU1AP/PUS1/XPOT/NAT10/TRMT1L/EIF2A/TARS1/EIF2S3B/EARS2/MARS1/EEF1A1/AARS1/ALKBH1/IARS1/YARS1/HSD17B10/RARS1/TRMT11/DTD1/XPO5/NSUN3/YARS2	23
GOCC_AZUROPHIL_GRANULE	39/2399	157/19637	9.67876e-06	0.00110372	0.000993212	RAB5C/STX7/VAMP7/FPR1/ACP3/PLAC8/GLIPR1/CTSA/FUCA1/FTL/GCA/VAT1/VAMP8/PYGB/SYNGR1/DNAJC3/CTSG/MPO/ARSB/CPNE3/AGA/ANXA2/RNASET2/ARHGAP45/RNASE3/CPPED1/STX3/LYZ/FUCA2/RNASE2/SLCO4C1/MANBA/PIGR/GM2A/PRSS57/DNAJC13/CMTM6/CREG1/GLA	39
GOCC_VACUOLAR_MEMBRANE	87/2399	452/19637	9.78876e-06	0.00110372	0.000993212	RAB5C/CLCN6/STX7/VAMP7/FPR1/IFITM1/DRAM1/SLC49A4/ECE1/DRAM2/VPS4A/ZFYVE26/ATP6V0B/GLMP/TMEM138/ACP3/JMY/DEPDC5/ATP6V0D1/TLR8/ANKFY1/HPS6/TRAF3IP3/DAGLB/LNPEP/GLIPR1/CLN3/ABCA5/CTSA/CLTA/HPSE/VMP1/ATP6V1F/GDAP2/VAMP8/NPRL2/EEF1A2/EEF1A1/HSPA8/SYNGR1/CHMP1B/ACP2/LAMTOR3/SLC29A3/BLOC1S1/AP1G1/SLC44A2/ITM2C/CD1D/AP5S1/AP5B1/GPR137B/ATP6V1C1/AP2M1/CPNE3/SLC15A3/TMEM150B/SLC3A2/ANXA2/SLC35F6/SLC7A5/RMC…	87
GOBP_AMINO_ACID_ACTIVATION	17/2399	45/19637	1.06351e-05	0.00118202	0.00106367	SARS1/RARS2/TARS1/EARS2/MARS1/TARS2/AARS1/GARS1/LARS1/PARS2/IARS1/EPRS1/YARS1/RARS1/MARS2/WARS1/YARS2	17
GOBP_RESPONSE_TO_TOPOLOGICALLY_INCORRECT_PROTEIN	39/2399	158/19637	1.13563e-05	0.0012444	0.0011198	CTH/UBE2W/TMTC4/EIF2AK2/HSPA7/PPP1R15A/OPTN/DNAJB5/KBTBD6/DERL2/DDIT3/BCL2L11/ATF3/EDEM2/HSPH1/ATF4/HSPA8/DNAJC3/HSPE1/DNAJB1/JKAMP/DNAJA1/HSPA6/ERO1A/UGGT2/BAG3/HSP90AA1/NCK2/HSPA5/TMEM129/SERP1/HERPUD2/MANF/CHAC1/STC2/RACK1/SDF2L1/FBXO6/CCND1	39
GOMF_CATALYTIC_ACTIVITY_ACTING_ON_A_TRNA	33/2399	125/19637	1.18109e-05	0.0012761	0.00114834	SARS1/WDR4/PUS1/TRMT1L/RARS2/TARS1/EARS2/TRMO/PTRH2/MARS1/RPP30/TARS2/AARS1/GARS1/LARS1/PARS2/PRORP/ALKBH1/TRMT61A/IARS1/EPRS1/YARS1/DUS1L/RARS1/MARS2/TRMT11/DTD1/POP4/WARS1/METTL2B/NSUN3/TYW1B/YARS2	33
GOCC_TERTIARY_GRANULE	40/2399	164/19637	1.19737e-05	0.0012761	0.00114834	STX7/FPR1/OSCAR/ITGAM/ADGRE3/CD58/TMC6/CD59/FOLR3/ADAM8/DIAPH1/VAMP8/CD300A/ALDOA/LAMTOR3/OLR1/CST3/CD55/ATP8B4/SIRPA/SLC2A3/LTA4H/CTSH/LRG1/NBEAL2/CSTB/HP/SERPINB6/PRG3/PLAU/ITGB2/LYZ/MMP9/ALDOC/CFP/CDA/QPCT/SIGLEC14/B2M/SERPINB10	40
GOMF_LYASE_ACTIVITY	46/2399	199/19637	1.26119e-05	0.00132595	0.00119319	MGST2/KYAT1/CTH/HACD4/CA6/HSD17B4/ECHDC1/NEIL2/RSAD2/AZIN2/MOCOS/GMDS/UROD/FAHD2B/RPS3/GGACT/ENO2/ILVBL/TKFC/ALDOA/OGG1/NTHL1/EHHADH/ECI1/NEIL3/ADSL/GLO1/ALKBH1/RNASET2/ASL/FAHD2A/CENPV/MGST3/SGPL1/POLB/PCBD1/BST1/CRY1/GUCY2F/PHYKPL/RNASE2/ALDOC/CHAC1/CYP1B1/URAD/TYW1B	46
GOBP_MAST_CELL_ACTIVATION	22/2399	69/19637	1.40068e-05	0.00145297	0.00130749	VAMP7/FGR/PLSCR1/FER/CD300LF/HMOX1/VAMP8/FCGR2B/CD300A/C12orf4/LAT2/PIK3CD/PIK3CG/NDRG1/IL4R/STXBP1/PTGDS/S100A12/KIT/LCP2/CNR2/MILR1	22
GOMF_EXOGENOUS_PROTEIN_BINDING	24/2399	79/19637	1.45763e-05	0.00148883	0.00133976	IDE/CD4/PLSCR1/CD209/SLC1A5/ITGA5/NECTIN1/CXCR4/HYAL3/PVR/CLEC4G/SLC20A2/TFRC/CD55/ITGB1/NECTIN4/CD86/CCR5/RPSA/ANPEP/SCARB2/ITGB7/CD80/CLDN9	24
GOBP_REGULATION_OF_LEUKOCYTE_PROLIFERATION	55/2399	254/19637	1.47352e-05	0.00148883	0.00133976	CASP3/BCL6/VSIG4/LILRB1/PRNP/CD40/CD209/MYD88/IL18/PRKCQ/ICOSLG/SPN/SHH/RPS3/CTNNB1/JAK2/IL4I1/FCGR2B/CD300A/IL6ST/TIRAP/MARCHF7/TMEM131L/CD1D/CLEC4G/SCRIB/BTN2A2/TFRC/CD55/IL2RA/CSF2RB/TICAM1/TNFSF13B/IL1B/CD86/ZNF335/ANXA1/HAVCR2/CORO1A/NCK2/SASH3/TNFRSF21/PNP/BST1/CD320/GPR183/PKN1/TLR9/SFTPD/MZB1/SLC7A1/TYK2/STAT5B/OCSTAMP/CD80	55
GOBP_DEFENSE_RESPONSE_TO_SYMBIONT	61/2399	291/19637	1.50086e-05	0.00149701	0.00134713	OAS1/USP15/IFITM1/LILRB1/EIF2AK2/CD40/POLR3D/PLSCR1/ZNFX1/MYD88/RSAD2/ABCF3/SAMHD1/TLR8/C1QBP/PARP9/TARBP2/ISG15/RIOK3/TRIM38/VAMP8/SEC14L1/TKFC/DHX36/DDIT4/OAS2/DNAJC3/NLRP1/IRF5/ATG5/POLR3F/APOBEC3C/IFIT1/LYST/IFNGR1/MX1/TICAM1/IL1B/DDX17/APOBEC3B/RNASE6/MLKL/OAS3/RNASEL/IFI16/HSP90AA1/IFIT3/IFNAR2/FGL2/CARD9/IFI6/EXOSC5/RNASE2/IFI44L/TRIM21/NOP53/TLR9/ZDHHC11/TRIM56/TRIM11/BNIP3	61
GOCC_PHAGOCYTIC_VESICLE	35/2399	138/19637	1.68042e-05	0.00165489	0.0014892	HLA-C/TRIM14/VAMP7/CD36/ACTG1/ATP7A/ATP6V0B/RAB11FIP1/ATP6V0D1/RAB8B/ADAM8/RAB7B/NCF4/VAMP8/GNLY/ATG5/MPO/SCIMP/STXBP1/NCF2/RAB9A/FMNL1/MYO1C/TLR1/NOD2/CORO1A/PDIA3/ATG14/NCF1/TLR9/RAB10/MPEG1/B2M/ATP6V0E1/CALR	35
REACTOME_INTERLEUKIN_4_AND_INTERLEUKIN_13_SIGNALING	30/2399	111/19637	1.76889e-05	0.00172025	0.00154801	CD36/BCL6/VEGFA/JUNB/ITGAM/IL18/MUC1/FSCN1/JAK2/HMOX1/SOCS3/HSPA8/MYC/HSP90B1/FOXO1/IL4R/ITGB1/IL1B/STAT3/CCL2/ANXA1/HSP90AA1/ITGB2/IL13RA1/F13A1/MMP9/CXCL8/TGFB1/TYK2/CCND1	30
GOBP_POSITIVE_REGULATION_OF_CELLULAR_AMIDE_METABOLIC_PROCESS	40/2399	167/19637	1.88951e-05	0.00181094	0.00162963	CASP3/LARP4/YBX1/GSAP/PLA2G6/NAT10/PPP1R15A/EIF2S3B/C1QBP/TARBP2/PICALM/EIF5A/CPEB3/RCC1L/EEF2/EIF3D/DHX36/RBM3/DNAJC3/IFNGR1/RPL26/PABPC1/RPUSD3/AGO2/NOD2/YBX3/EPHA4/JMJD4/NCK2/ABCA2/RPS4X/RPL5/PASK/SERP1/RMND1/MPV17L2/CCN1/CYP1B1/EIF3E/COA3	40
GOMF_RIBONUCLEOPROTEIN_COMPLEX_BINDING	37/2399	150/19637	1.91426e-05	0.00181094	0.00162963	BOP1/SRP19/SNRPB/MRRF/EIF2A/DERL2/SEC61A2/C1QBP/SRP72/EIF5A/SND1/CPEB3/NOLC1/EEF2/EIF4B/RBM3/NMD3/EIF1/MDM2/PPP1CA/OLA1/EIF4H/RPLP1/SNRPG/YBX3/RNASEL/SECISBP2L/PPIH/HSPA5/SEC61B/NME1/RPSA/XPO5/GEMIN4/RACK1/ZNF598/TACO1	37
GOCC_MITOCHONDRIAL_MATRIX	89/2399	473/19637	1.93198e-05	0.00181094	0.00162963	MTHFD1L/PUS1/NSUN4/SHMT2/MRRF/PDK1/ETHE1/ACSF2/RARS2/NAGS/NUBPL/EARS2/C1QBP/RPS3/MRPL11/DNA2/TOP1MT/MDH2/PYCR1/TWNK/MRPL16/MRPL27/MPST/MECR/MRPS36/MRPS6/OGG1/MTERF2/FASTKD1/ECI1/BLOC1S1/MRPL9/HSPE1/MTERF4/ACSM3/TARS2/MPG/ATG4D/ACADSB/MRPS11/SDHAF4/GARS1/ACADVL/BCAT2/PCCB/PDP2/MRPS30/RPUSD3/PARS2/MRPL34/PRORP/GPT2/NAT8L/NFS1/TFAM/DECR1/CLPP/TDRD7/MRPL35/TEFM/MRPS28/RNASEL/LONP1/HIBADH/ALKBH7/MRPL4…	89
GOBP_CYTOKINE_PRODUCTION_INVOLVED_IN_IMMUNE_RESPONSE	28/2399	101/19637	1.99918e-05	0.00185162	0.00166623	CD160/CD36/BCL6/CLEC7A/LILRB1/LACC1/RSAD2/IL18/PRKCZ/ANGPT1/HMOX1/DHX36/INAVA/ATG5/TREM1/SLAMF9/CD55/SCIMP/TICAM1/IL1B/BCL10/NOD2/SLC7A5/CUEDC2/SASH3/KIT/TGFB1/B2M	28
GOBP_POSITIVE_REGULATION_OF_RESPONSE_TO_EXTERNAL_STIMULUS	84/2399	441/19637	2.06587e-05	0.00186975	0.00168255	MGST2/CD160/USP15/VAMP7/APP/CLEC7A/FEM1A/VEGFA/RIPK1/CASP1/POLR3D/PLSCR1/EMILIN1/ZNFX1/IL18/MCU/OPTN/UBE2K/TLR8/CCR6/C1QBP/PARP9/JAK2/RIOK3/ADAM8/VAMP8/ETS1/FYN/SCG2/CXCR4/IL6ST/RIPOR2/STAP1/PRKD2/TIRAP/PVR/NLRP1/AP1G1/S100A9/SLAMF6/CD1D/LRSAM1/PIK3CG/POLR3F/CLOCK/S100A8/STK24/IFI35/CCR7/ACE/SASH1/SCIMP/PDGFRB/IL1B/SWAP70/NOD2/ZNF580/MEGF8/FCN1/USF1/HAVCR2/IFI16/HSP90AA1/STX3/CARD9/PPM1F/CXCL8/TH…	84
GOBP_TRNA_METABOLIC_PROCESS	43/2399	185/19637	2.06682e-05	0.00186975	0.00168255	PUSL1/SARS1/WDR4/PUS1/NAT10/EXOSC2/TRMT1L/RARS2/TARS1/EARS2/TRMO/MARS1/GTF3C4/BRF1/RPP30/C9orf64/TARS2/AARS1/MTO1/GARS1/LARS1/TSEN15/PARS2/PRORP/ALKBH1/TRMT61A/IARS1/TRMT112/EPRS1/YARS1/DUS1L/HSD17B10/RARS1/MARS2/TRMT11/DTD1/POP4/WARS1/METTL2B/NSUN3/TSEN54/TYW1B/YARS2	43
GOBP_COPPER_ION_HOMEOSTASIS	10/2399	19/19637	2.35289e-05	0.00210408	0.00189342	ATP7B/APP/PRNP/ATP7A/SLC31A1/CCDC22/SCO1/COMMD1/MT2A/COX19	10
GOBP_BIOLOGICAL_PROCESS_INVOLVED_IN_INTERACTION_WITH_HOST	44/2399	192/19637	2.41633e-05	0.00213626	0.00192237	IDE/CD4/TRIM14/IFITM1/TRIM68/VPS4A/SIGLEC1/PLSCR1/CD209/SLC1A5/ITGA5/NECTIN1/TRIM38/VAMP8/CHMP1B/CXCR4/PVR/DYNLT1/CLEC4G/SLC20A2/TFRC/CD55/IFIT1/CTSL/ITGB1/NECTIN4/CD86/CCR5/VPS37B/SLC3A2/FCN1/RPSA/ANPEP/SCARB2/FUCA2/CXCL8/GRK2/TRIM21/LGALS1/SRC/ITGB7/TRIM11/CD80/CLDN9	44
GOCC_LYSOSOMAL_LUMEN	27/2399	97/19637	2.57936e-05	0.00222971	0.00200647	VCAN/CHID1/LIPA/CTSA/FUCA1/HPSE/HSPA8/ACP2/HSPG2/FMOD/GPC3/CTSL/CSPG4/ARSB/PDGFRB/GALC/RNASET2/SGSH/HSP90AA1/IFI30/GPC1/SCARB2/MANBA/GM2A/SDC3/CTSK/GLA	27
GOMF_CYTOKINE_RECEPTOR_ACTIVITY	27/2399	97/19637	2.57936e-05	0.00222971	0.00200647	CD4/IL17RE/IL3RA/IL7R/CCR6/EPOR/PRLR/CXCR4/IL6ST/CD44/IL31RA/CXCR2/IL2RA/CCR7/CSF2RB/IL9R/IFNGR1/GFRA3/IL4R/CCR5/IL10RA/CXCR3/IFNAR2/IL13RA1/F3/CCR1/CCR3	27
GOBP_MYELOID_CELL_DIFFERENTIATION	76/2399	393/19637	2.95377e-05	0.00250349	0.00225283	CASP3/CD4/APP/BCL6/PAF1/VEGFA/OSCAR/RIPK1/FBXW7/CLEC1B/RPS6/NRROS/SNX10/LILRB1/IKZF1/KAT7/KAT8/JUNB/SH2B3/SMAP1/ISG15/ARNT/CTNNB1/PDE1B/JAK2/RAB7B/THRA/ETS1/KCNQ1/MYC/RASGRP4/BATF2/GPR68/TIRAP/PIK3CD/IRF8/IL31RA/BATF3/DHRS7B/GPC3/HAX1/PTBP3/TFRC/KLF10/CCR7/RASSF2/RNF41/TET2/GPR137B/GLO1/MEIS1/PTPN11/ANXA2/STAT3/NBEAL2/ERCC2/ITPKB/IFI16/SRF/L3MBTL1/SBNO2/RPS14/MMP9/GPR183/CEBPA/MAPK14/P4HTM/KIT/TG…	76
GOBP_MITOCHONDRIAL_TRANSLATION	22/2399	72/19637	2.96042e-05	0.00250349	0.00225283	SHMT2/RARS2/EARS2/C1QBP/MRPL16/RCC1L/MRPS6/TARS2/MRPS11/GARS1/RPUSD3/ALKBH1/MRPS28/RMND1/MRPS7/MPV17L2/NOA1/NSUN3/COA3/YARS2/TACO1/MRPL44	22
GOBP_CELLULAR_COPPER_ION_HOMEOSTASIS	9/2399	16/19637	3.04661e-05	0.00254867	0.00229349	ATP7B/APP/PRNP/ATP7A/SLC31A1/CCDC22/SCO1/MT2A/COX19	9
GOBP_REGULATION_OF_VIRAL_PROCESS	38/2399	159/19637	3.17915e-05	0.00263126	0.00236781	CD4/TRIM14/OAS1/IFITM1/TRIM68/EIF2AK2/VPS4A/PLSCR1/ZNFX1/CD209/UBP1/RSAD2/FAM111A/TARBP2/ISG15/RAD23A/TRIM38/CXCR4/OAS2/DYNLT1/ATG5/CLEC4G/APOBEC3C/IFIT1/MX1/PABPC1/VPS37B/APOBEC3B/FCN1/OAS3/RNASEL/IFI16/PPIH/RESF1/CXCL8/TRIM21/LGALS1/TRIM11	38
GOCC_COATED_VESICLE	60/2399	292/19637	3.26926e-05	0.00267735	0.00240929	HLA-C/CD4/COPG2/VAMP7/APP/SERPINA1/AVPR2/ECE1/ATP7A/CLBA1/TGOLN2/FCHO1/PIK3C2A/DENND1C/EPN1/RAB8B/IL7R/NCALD/VTI1A/ERGIC1/CD59/PICALM/CLTA/NRGN/VAMP8/HEATR5B/ERGIC2/HSPA8/NECAP1/YIPF6/CTSZ/AP1G1/DVL1/ASTN2/SREBF2/HAX1/TFRC/SH3BP4/KDELR2/AP2M1/PHETA1/COL7A1/MYO1E/GGA2/TMED1/EPN2/SCAP/CD3D/CNIH1/COPA/STON1/PACS1/WIPI1/LDLRAP1/DIPK2A/SCARB2/SFTPD/ADRB2/SEC24C/B2M	60
GOBP_REGULATION_OF_RESPONSE_TO_BIOTIC_STIMULUS	69/2399	350/19637	3.59134e-05	0.00291048	0.00261908	CD160/OAS1/USP15/CD36/CLEC7A/FGR/VSIG4/LILRB1/POLR3D/PLSCR1/CLEC12B/EMILIN1/ZNFX1/OPTN/SAMHD1/UBE2K/TLR8/C1QBP/PARP9/TARBP2/ISG15/RIOK3/ADAM8/IL4I1/TRIM38/FCGR2B/SEC14L1/CACTIN/TKFC/PARP14/FYN/TIRAP/ERAP1/PVR/AP1G1/ATG5/SLAMF6/CD1D/LRSAM1/POLR3F/CD55/IFIT1/IFI35/SASH1/SCIMP/IL1B/PIK3R6/PTPN11/NOD2/FCN1/OAS3/HAVCR2/IFI16/HSP90AA1/NLRC3/TTLL12/FGL2/TIGAR/CARD9/TRIM21/CARD16/NCF1/NOP53/LY96/SRC/STAT…	69
GOBP_INTERLEUKIN_2_PRODUCTION	20/2399	63/19637	3.64939e-05	0.00292574	0.00263281	CD4/CLEC7A/VSIG4/PRNP/CD83/PRKCQ/RPS3/PRKD2/IL1B/CD86/NOD2/ANXA1/HAVCR2/NAV3/SASH3/PNP/CARD9/SFTPD/STAT5B/CD80	20
GOCC_SPECIFIC_GRANULE	38/2399	160/19637	3.68537e-05	0.00292574	0.00263281	CD36/OSCAR/AOC1/ITGAM/ORMDL3/MS4A3/STK10/TMC6/CD59/FOLR3/HPSE/ADAM8/VAMP8/LAMTOR3/OLR1/CTSZ/P2RX1/SLC44A2/ATP8B4/SLC2A3/LRG1/HP/PRG3/PLAU/ITGB2/STX3/LYZ/BST1/SLCO4C1/ADGRG3/CFP/QPCT/SLC27A2/CHI3L1/MMP25/CMTM6/SLC15A4/B2M	38
HALLMARK_CHOLESTEROL_HOMEOSTASIS	22/2399	74/19637	4.73076e-05	0.00371771	0.00334549	ACTG1/PLSCR1/ETHE1/ATF3/ATF5/CTNNB1/EBP/SREBF2/HSD17B7/PMVK/ANTXR2/ANXA5/NSDHL/CHKA/ABCA2/TP53INP1/IDI1/TMEM97/ALDOC/TRIB3/FBXO6/SC5D	22
GOMF_GTPASE_BINDING	60/2399	296/19637	4.94432e-05	0.00384668	0.00346154	YBX1/XPOT/PKN3/WASF1/ATP7A/FGD4/OPTN/VPS9D1/RAB11FIP1/ANKFY1/HPS6/PICALM/FER/CLTA/DAAM1/DIAPH1/RAPGEF6/RAB11FIP2/TBC1D30/BICDL1/LZTR1/AP1G1/DVL1/IQGAP2/EXOC4/NDRG1/ARHGAP1/SH3BP4/RNF41/RRAGC/YIPF2/NCF2/FMNL1/MYO1C/GGA2/IARS1/YBX3/EPRS1/RUSC2/RBSN/SYTL1/GOLGA5/HSP90AA1/TRIP11/FGD2/MICAL3/PPP6R1/RRAGD/MYO5A/ATG14/KIF3B/DENND10/RASSF5/SYTL3/KCTD13/XPO5/PKN1/LRRK2/BNIP3/ABI2	60
GOBP_POSITIVE_REGULATION_OF_CELL_CELL_ADHESION	59/2399	291/19637	5.64991e-05	0.00435211	0.00391637	CD4/CD160/BCL6/MEGF10/SIRPB1/LILRB1/CD83/CD209/FCHO1/IL18/PRKCZ/PRKCQ/ICOSLG/IL7R/SHH/RPS3/NFAT5/JAK2/ADAM8/IL4I1/HSPH1/ETS1/FYN/IL6ST/CD44/CTSG/CD1D/BTN2A2/TFRC/CD55/IL2RA/CCR7/TNFSF13B/SIRPA/IL4R/IL1B/PIK3R6/CD86/BCL10/PTPN11/NOD2/SOX12/CCL2/ITPKB/ANXA1/HAVCR2/CORO1A/NCK2/SASH3/ITGB2/PNP/LGALS1/SRC/SOX13/SLC7A1/TYK2/STAT5B/B2M/CD80	59
GOBP_POSITIVE_REGULATION_OF_LEUKOCYTE_PROLIFERATION	37/2399	158/19637	6.38222e-05	0.00482075	0.00433809	BCL6/CD40/CD209/MYD88/IL18/PRKCQ/ICOSLG/SHH/RPS3/JAK2/IL6ST/TIRAP/CD1D/TFRC/CD55/IL2RA/CSF2RB/TICAM1/TNFSF13B/IL1B/CD86/ZNF335/ANXA1/HAVCR2/CORO1A/NCK2/SASH3/PNP/BST1/CD320/GPR183/TLR9/SLC7A1/TYK2/STAT5B/OCSTAMP/CD80	37
HALLMARK_FATTY_ACID_METABOLISM	37/2399	158/19637	6.38222e-05	0.00482075	0.00433809	CD36/KMT5A/CA6/BLVRA/HSD17B4/UROD/IL4I1/HSPH1/MDH2/ENO2/ALDOA/NTHL1/EHHADH/ECI1/ACSM3/UGDH/CD1D/BPHL/HSD17B7/ACADVL/ADSL/ELOVL5/DECR1/NSDHL/MGLL/GAPDHS/HSP90AA1/HSD17B10/PCBD1/S100A10/TP53INP2/G0S2/ACAA2/IDI1/LGALS1/GRHPR/HADH	37
GOBP_POSITIVE_REGULATION_OF_CELL_ACTIVATION	80/2399	429/19637	6.83531e-05	0.00511334	0.00460138	CD4/CD160/VAMP7/BCL6/CLEC7A/FGR/SIRPB1/LILRB1/CD40/ITGAM/CD83/CD209/MYD88/SHLD2/FCHO1/IL18/PRKCZ/PRKCQ/ICOSLG/IL7R/SHH/RPS3/JAK2/ADAM8/IL4I1/VAMP8/HSPH1/FYN/IGLL1/IL6ST/STAP1/TIRAP/AP1G1/CAPN3/CD1D/BTN2A2/TFRC/CD55/IL2RA/CCR7/TICAM1/TNFSF13B/SIRPA/IL4R/STXBP1/PDGFRB/IL1B/PIK3R6/CD86/BCL10/PTPN11/NOD2/SOX12/CCL2/ZNF335/ITPKB/ANXA1/HAVCR2/CORO1A/NCK2/SASH3/ITGB2/PNP/MMP14/BST1/CD320/GPR183/CEBPA/LG…	80
GOBP_PEPTIDYL_TYROSINE_MODIFICATION	72/2399	377/19637	7.1537e-05	0.00530055	0.00476985	CD4/CD36/APP/DOK7/CLEC7A/FGR/CLK4/VEGFA/FBXW7/EIF2AK2/MATK/PRNP/CD40/LTK/DYRK1A/IL18/PRKCZ/MLST8/TTN/NF2/RET/DUSP22/ANGPT1/SH2B3/ZFYVE28/PARP9/ITGA5/PKDCC/MAP2K2/JAK2/FER/PRLR/SOCS3/CD300A/FGFR4/MVP/PARP14/SEMA4D/ERCC6/FYN/TPST2/IL6ST/ENPP2/STAP1/HIPK3/DDR2/CD44/IL31RA/HAX1/ACE/CSPG4/PDGFRB/PTPN11/NOD2/CASS4/MAP2K6/EPHA4/UNC119/MAP2K5/NCK2/ITGB2/MAP2K4/BST1/NCF1/KIT/TGFB1/SRC/RACK1/TYK2/PECAM1/CD…	72
GOBP_TRANSLATIONAL_ELONGATION	18/2399	56/19637	7.3602e-05	0.00540211	0.00486124	TRNAU1AP/EIF5A/CPEB3/EEF2/EEF1A2/EEF1A1/AARS1/DPH1/DPH5/RPLP1/GTPBP1/ALKBH1/RPLP2/SECISBP2L/EEF1G/RACK1/ZNF598/MRPL44	18
GOMF_DNA_N_GLYCOSYLASE_ACTIVITY	8/2399	14/19637	7.43571e-05	0.00540652	0.00486521	MUTYH/NEIL2/RPS3/PCNA/OGG1/NTHL1/MPG/NEIL3	8
GOBP_RESPONSE_TO_VIRUS	74/2399	391/19637	7.74239e-05	0.00557739	0.00501897	OAS1/USP15/IFITM1/FGR/IFI44/LILRB1/EIF2AK2/CD40/POLR3D/PLSCR1/ZNFX1/MYD88/RSAD2/ABCF3/HNRNPUL1/SAMHD1/TLR8/C1QBP/PARP9/TARBP2/ISG15/RIOK3/EIF5A/TRIM38/VAMP8/SEC14L1/TKFC/DHX36/CXCR4/DDIT4/HYAL3/OAS2/DNAJC3/NLRP1/IRF5/ATG5/POLR3F/BATF3/APOBEC3C/IFIT1/LYST/IFNGR1/MX1/TICAM1/IL1B/DDX17/APOBEC3B/RNASE6/MLKL/OAS3/RNASEL/IFI16/HSP90AA1/IFIT3/IFNAR2/VWCE/URI1/EEF1G/FGL2/CARD9/IFI6/EXOSC5/PIM2/RNASE2/IFI…	74
HALLMARK_IL6_JAK_STAT3_SIGNALING	24/2399	87/19637	8.30361e-05	0.0059268	0.00533339	CD36/IL3RA/MYD88/HMOX1/SOCS3/IL6ST/PIK3R5/INHBE/CD44/HAX1/IL2RA/CSF2RB/IL9R/IFNGR1/IL4R/IL1B/PTPN11/STAT3/TNFRSF21/IL13RA1/STAM2/TGFB1/CCR1/TYK2	24
GOBP_POSITIVE_REGULATION_OF_INTERLEUKIN_8_PRODUCTION	19/2399	62/19637	9.70652e-05	0.00686516	0.00617781	CLEC7A/RIPK1/MYD88/DDIT3/TLR8/CD58/PRKD2/TIRAP/IL1B/TLR1/BCL10/NOD2/ZNF580/STAT3/FCN1/PRG3/F3/TLR9/CHI3L1	19
GOBP_POSITIVE_REGULATION_OF_INTERLEUKIN_2_PRODUCTION	13/2399	34/19637	0.000100172	0.00702107	0.00631811	CD4/CLEC7A/CD83/PRKCQ/RPS3/PRKD2/IL1B/CD86/ANXA1/SASH3/PNP/STAT5B/CD80	13
GOBP_MYELOID_LEUKOCYTE_ACTIVATION	49/2399	234/19637	0.000101869	0.00702914	0.00632537	VAMP7/APP/FGR/CRTC3/VSIG4/ITGAM/PLSCR1/MYD88/IL18/JAK2/FER/CD300LF/HMOX1/VAMP8/FCGR2B/CD300A/C12orf4/LAT2/ADAM9/STAP1/BATF2/PIK3CD/IL31RA/CTSG/PIK3CG/NDRG1/BATF3/CXCR2/IFI35/IFNGR1/GPR137B/TICAM1/IL4R/STXBP1/TLR1/PTGDS/ANXA1/HAVCR2/PRG3/SBNO2/ITGB2/CXCL8/CEBPA/S100A12/KIT/LCP2/CNR2/MILR1/LRRK2	49
GOBP_REGULATION_OF_IMMUNE_EFFECTOR_PROCESS	68/2399	355/19637	0.000102094	0.00702914	0.00632537	CD160/STX7/VAMP7/CD36/BCL6/CLEC7A/P2RX7/FGR/VSIG4/LILRB1/CD40/ITGAM/CLEC12B/LACC1/SHLD2/RSAD2/IL18/PRKCZ/DUSP22/ANGPT1/IL7R/C1QBP/CD59/FER/IL4I1/HMOX1/VAMP8/FCGR2B/CD300A/C12orf4/DHX36/STAP1/PVR/INAVA/AP1G1/ATG5/SLAMF6/CD1D/CLEC4G/TFRC/CD55/SCIMP/TICAM1/IL4R/STXBP1/IL1B/PIK3R6/CD86/BCL10/NOD2/SLC7A5/CUEDC2/FCN1/ANXA1/HAVCR2/SASH3/ITGB2/FGL2/NCF1/PKN1/KIT/TLR9/TGFB1/MZB1/STAT5B/SLC15A4/B2M/CD80	68
GOMF_CATALYTIC_ACTIVITY_ACTING_ON_RNA	74/2399	395/19637	0.0001082	0.00738417	0.00664485	SARS1/WDR4/PAN3/ERI3/PUS1/NSUN4/NUDT16L1/POLR3D/DDX49/EXOSC2/PAN2/TRMT1L/RARS2/FANCM/TARS1/SAMHD1/NUDT16/POLR2J/ENDOG/EARS2/NOCT/TRMO/PTRH2/MARS1/DDX19B/SND1/RPP30/DHX36/ZC3H12C/DDX43/POLR2M/TUT1/TDRD9/TARS2/POLR3F/AARS1/GARS1/DDX54/DHX35/LARS1/PARS2/POLR2I/AGO2/PRORP/DDX17/ALKBH1/TRMT61A/IARS1/RNASE6/RNASET2/PIWIL4/RNASE3/POLR2E/EPRS1/RNASEL/YARS1/DUS1L/POLR1E/RARS1/MARS2/TRMT11/POLR1D/DTD1/EXOS…	74
GOBP_REGULATION_OF_T_CELL_PROLIFERATION	39/2399	174/19637	0.000113179	0.0076098	0.00684789	CASP3/VSIG4/LILRB1/PRNP/CD209/IL18/PRKCQ/ICOSLG/SPN/SHH/RPS3/CTNNB1/JAK2/IL4I1/IL6ST/MARCHF7/TMEM131L/CD1D/CLEC4G/SCRIB/BTN2A2/TFRC/CD55/IL2RA/TNFSF13B/IL1B/CD86/ANXA1/HAVCR2/CORO1A/NCK2/SASH3/TNFRSF21/PNP/SFTPD/SLC7A1/TYK2/STAT5B/CD80	39
GOBP_PATTERN_RECOGNITION_RECEPTOR_SIGNALING_PATHWAY	40/2399	180/19637	0.000113462	0.0076098	0.00684789	OAS1/USP15/CD36/CLEC7A/ERBIN/CD40/CYLD/LACC1/MYD88/RSAD2/TLR8/C1QBP/RIOK3/RAB7B/CD300LF/PIK3AP1/CD300A/SEC14L1/CACTIN/TKFC/RAB11FIP2/TIRAP/INAVA/SLC15A2/LGR4/IFI35/SCIMP/TICAM1/SLC15A3/TLR1/BCL10/NOD2/FCN1/MAP2K6/OAS3/HAVCR2/NOP53/LY96/TLR9/SLC15A4	40
GOBP_RIBOSOMAL_SMALL_SUBUNIT_BIOGENESIS	21/2399	73/19637	0.000117962	0.00784396	0.00705861	RPS15/UTP4/NOP14/RPS6/NAT10/RIOK3/RPS16/TBL3/MRPS11/ERCC2/RPS5/WDR3/RRP7BP/RPSA/RPS14/MRPS7/RPS21/HEATR1/RPS28/RPS8/RPS7	21
GOBP_POSITIVE_REGULATION_OF_INTERFERON_BETA_PRODUCTION	14/2399	39/19637	0.000121339	0.00796055	0.00716352	OAS1/POLR3D/TLR8/ISG15/RIOK3/OAS2/IRF5/POLR3F/TICAM1/PTPN11/OAS3/HSP90AA1/TLR9/TRIM56	14
GOBP_LEUKOCYTE_PROLIFERATION	64/2399	331/19637	0.000121762	0.00796055	0.00716352	CASP3/BCL6/P2RX7/VSIG4/RPS6/LILRB1/PRNP/CD40/CD209/MYD88/IL18/PRKCQ/ICOSLG/IL7R/SPN/SHH/RPS3/CTNNB1/JAK2/IL4I1/FCGR2B/CD300A/FYN/IL6ST/TIRAP/MARCHF7/TMEM131L/CD1D/PIK3CG/CLEC4G/SCRIB/BTN2A2/TFRC/CD55/IL2RA/CSF2RB/ACE/TICAM1/TNFSF13B/IL1B/CD86/ZNF335/ANXA1/HAVCR2/GAPT/CORO1A/NCK2/SASH3/TNFRSF21/PNP/BST1/CD320/GPR183/PKN1/KIT/TLR9/SFTPD/MZB1/SLC7A1/IMPDH2/TYK2/STAT5B/OCSTAMP/CD80	64
GOBP_REGULATION_OF_INNATE_IMMUNE_RESPONSE	48/2399	230/19637	0.000129845	0.00841826	0.00757541	CD160/OAS1/USP15/CLEC7A/FGR/VSIG4/LILRB1/POLR3D/PLSCR1/CLEC12B/ZNFX1/SAMHD1/UBE2K/TLR8/PARP9/ISG15/RIOK3/ADAM8/FCGR2B/CACTIN/TKFC/PARP14/FYN/TIRAP/ERAP1/PVR/AP1G1/SLAMF6/CD1D/POLR3F/IFI35/PIK3R6/PTPN11/NOD2/FCN1/OAS3/HAVCR2/IFI16/HSP90AA1/NLRC3/TTLL12/CARD9/TRIM21/NCF1/SRC/STAT5B/TRIM56/SLC15A4	48
GOBP_POSITIVE_REGULATION_OF_APOPTOTIC_SIGNALING_PATHWAY	32/2399	134/19637	0.000131137	0.00843176	0.00758756	ING5/RIPK1/FBXW7/GPER1/CYLD/RET/DDIT3/BCL2L11/ATF3/RPS3/JAK2/EIF5A/PPP2R1B/MYC/TNFSF10/S100A9/PPP1CA/RBCK1/ITM2C/S100A8/NACC2/RPL26/BBC3/BCL10/CTSH/FIS1/TRAF7/NCK2/PDIA3/G0S2/RACK1/RPS7	32
GOBP_BIOLOGICAL_PROCESS_INVOLVED_IN_SYMBIOTIC_INTERACTION	57/2399	287/19637	0.000133949	0.00854197	0.00768673	IDE/CD4/TRIM14/FBXL2/IFITM1/TRIM68/VPS4A/SIGLEC1/PLSCR1/CD209/MYD88/GAPDH/SLC1A5/ITGA5/JAK2/NECTIN1/TRIM38/VAMP8/HSPA8/CHMP1B/CXCR4/PVR/DYNLT1/CTSG/TREM1/CLEC4G/SLC20A2/TFRC/CD55/IFIT1/CTSL/RAB9A/ITGB1/NECTIN4/CD86/CCR5/VPS37B/SLC3A2/FCN1/TFAP4/RPSA/ANPEP/CARD9/SCARB2/FUCA2/CXCL8/REST/GRK2/TRIM21/LGALS1/SFTPD/SRC/ITGB7/TRIM11/CD80/CLDN9/SMARCA4	57
GOBP_REGULATION_OF_DNA_BINDING_TRANSCRIPTION_FACTOR_ACTIVITY	82/2399	451/19637	0.000135146	0.00854825	0.00769238	TRIM14/CTH/CD36/APP/CLEC7A/STK36/CRTC3/ERBIN/TFDP1/VEGFA/CFLAR/RIPK1/TRIM68/EIF2AK2/PRNP/CD40/CYLD/MYD88/SGK1/IL18/PRKCZ/PRKCQ/DDIT3/JMY/SHH/HDAC4/RPS3/CTNNB1/JAK2/FER/ADAM8/RAB7B/TRIM38/HMOX1/CACTIN/WNT10B/PRKD2/TIRAP/TMIGD3/ADORA3/DDR2/CARD14/S100A9/CAPN3/RBCK1/CLOCK/CCDC22/S100A8/TFRC/PKD1/TICAM1/SP100/IL1B/LPAR5/KLF4/BEX1/BCL10/NOD2/STAT3/HAVCR2/PYDC1/MAP2K5/NTSR1/SRF/MAP3K13/NLRC3/SLCO3A1/CO…	82
HALLMARK_P53_PATHWAY	43/2399	200/19637	0.000142185	0.00892097	0.00802779	IER5/APP/DRAM1/FBXW7/CASP1/PPP1R15A/DDIT3/RPL18/ATF3/FUCA1/PCNA/HMOX1/OSGIN1/VAMP8/VWA5A/DDIT4/SERTAD3/MDM2/CCNG1/NDRG1/SAT1/S100A4/KLF4/MXD1/SLC3A2/PLK3/BTG2/RPL36/IFI30/S100A10/LDHB/PMM1/CEBPA/ERCC5/GM2A/TGFB1/RACK1/TRIB3/ANKRA2/RPS12/WRAP73/ABHD4/RGS16	43
GOBP_CARBOHYDRATE_DERIVATIVE_CATABOLIC_PROCESS	38/2399	170/19637	0.000146041	0.00908523	0.0081756	PDE8A/NAGK/ADAMTS12/NEIL2/SAMHD1/NUDT16/EDEM2/AMPD3/TYMP/FUCA1/HPSE/PDE4A/HYAL3/OGG1/NTHL1/NUDT7/CD44/CST3/APOBEC3C/CTSL/ENTPD7/ACOT7/GALC/APOBEC3B/SGSH/MAN1B1/NT5M/PNP/GPC1/FUCA2/MANBA/GM2A/PDE7A/TGFB1/CDA/CHI3L1/FBXO6/GLA	38
GOBP_POSITIVE_REGULATION_OF_DEFENSE_RESPONSE	57/2399	288/19637	0.000147502	0.00908523	0.0081756	MGST2/CD160/VAMP7/APP/CLEC7A/FEM1A/RIPK1/CASP1/POLR3D/PLSCR1/EMILIN1/ZNFX1/IL18/OPTN/UBE2K/TLR8/PARP9/JAK2/RIOK3/ADAM8/VAMP8/ETS1/FYN/IL6ST/STAP1/TIRAP/PVR/NLRP1/AP1G1/S100A9/SLAMF6/CD1D/LRSAM1/PIK3CG/POLR3F/CLOCK/S100A8/IFI35/CCR7/ACE/IL1B/NOD2/FCN1/HAVCR2/IFI16/HSP90AA1/CARD9/CEBPA/LGALS1/S100A12/TLR9/SRC/CCL24/STAT5B/TRIM56/SLC15A4/LRRK2	57
GOBP_MITOCHONDRIAL_RNA_METABOLIC_PROCESS	16/2399	49/19637	0.000148307	0.00908523	0.0081756	PUS1/EARS2/TWNK/MTERF2/FASTKD1/MTERF4/TARS2/MTO1/GARS1/PRORP/TFAM/TEFM/HSD17B10/FASTKD5/POLRMT/YARS2	16
GOBP_POSITIVE_REGULATION_OF_CYTOKINE_PRODUCTION_INVOLVED_IN_IMMUNE_RESPONSE	20/2399	69/19637	0.000151629	0.00921618	0.00829344	CD160/CD36/CLEC7A/LILRB1/LACC1/RSAD2/IL18/PRKCZ/DHX36/INAVA/CD55/SCIMP/TICAM1/IL1B/BCL10/NOD2/SLC7A5/SASH3/KIT/B2M	20
GOBP_POSITIVE_REGULATION_OF_CELL_ADHESION	81/2399	446/19637	0.000153704	0.0092699	0.00834178	CD4/CD160/CD36/DISC1/BCL6/MEGF10/UTRN/VEGFA/SIRPB1/LILRB1/RAC3/EMILIN1/CD83/CD209/FCHO1/IL18/PRKCZ/PRKCQ/RET/ANGPT1/ICOSLG/IL7R/C1QBP/SHH/ITGA5/RPS3/NFAT5/JAK2/ADAM8/IL4I1/HSPH1/ETS1/FYN/IL6ST/ADAM9/PRKD2/CD44/CTSG/CD1D/ZFHX3/BTN2A2/TFRC/CD55/IL2RA/CCR7/TNFSF13B/SIRPA/IL4R/TGM2/IL1B/PIK3R6/CD86/BCL10/PTPN11/NOD2/SOX12/CCL2/CASS4/ITPKB/ANXA1/EPHA4/HAVCR2/CORO1A/NID1/NCK2/SASH3/ITGB2/STX3/PNP/S100A…	81
GOBP_POSITIVE_REGULATION_OF_PROTEOLYSIS	70/2399	373/19637	0.000155151	0.00928517	0.00835552	FBXW8/APP/DISC1/CLEC7A/RNFT1/CFLAR/FBXW7/CASP1/GPER1/BCL2L11/RPS3/PICALM/JAK2/ADAM8/RAD23A/MAPK12/PDCD2/FGFR4/FYN/ARL6IP5/MAGEF1/MYC/ADAM9/TNFSF10/NLRP1/MDM2/S100A9/HSPE1/P2RX1/DVL1/CAPN3/CCDC22/APH1B/S100A8/RNF144B/BBC3/IL1B/AGTPBP1/BCL10/ANXA2/CTSH/STAT3/PLK3/EPHA4/FIS1/IFI16/TFAP4/TANK/ANP32B/PRR7/MEFV/MMP14/PLGRKT/PACSIN3/CARD9/S100A10/PPM1F/CCN1/REST/F3/CEBPA/PSENEN/NOP53/SRC/BBS7/RACK1/TRIB…	70
GOBP_POSITIVE_REGULATION_OF_TUMOR_NECROSIS_FACTOR_SUPERFAMILY_CYTOKINE_PRODUCTION	27/2399	107/19637	0.000162332	0.00964077	0.00867552	OAS1/CD36/APP/CLEC7A/RIPK1/MYD88/SPN/JAK2/ADAM8/OAS2/TIRAP/IFNGR1/TICAM1/CD86/TLR1/BCL10/PTPN11/NOD2/STAT3/OAS3/HAVCR2/SASH3/TNFRSF8/CARD9/LY96/TLR9/LRRK2	27
GOBP_HOMEOSTASIS_OF_NUMBER_OF_CELLS	56/2399	283/19637	0.000168635	0.00993923	0.00894409	CASP3/BCL6/P2RX7/TSC22D3/RRN3/VEGFA/RPS6/IKZF1/KAT7/RAC3/BCL2L11/SH2B3/IL7R/LIPA/SMAP1/ISG15/ARNT/JAK2/HMOX1/THRA/LGALS2/ETS1/KCNQ1/PIK3CD/PTBP3/LGR4/IL2RA/CCR7/RASSF2/TNFSF13B/NLE1/BCL10/PTPN11/STAT3/ERCC2/ITPKB/ANXA1/GAPT/CORO1A/SASH3/SRF/POLB/RPS14/CARD9/GPR183/MAPK14/P4HTM/PKN1/SLC39A3/KIT/CAMLG/ARMCX1/JAM3/STAT5B/SLC15A4/B2M	56
GOCC_AZUROPHIL_GRANULE_LUMEN	24/2399	91/19637	0.00017811	0.010341	0.00930564	PLAC8/CTSA/FUCA1/FTL/GCA/VAT1/PYGB/DNAJC3/CTSG/MPO/ARSB/AGA/ANXA2/RNASET2/ARHGAP45/RNASE3/CPPED1/LYZ/FUCA2/RNASE2/GM2A/PRSS57/CREG1/GLA	24
GOCC_SPECIFIC_GRANULE_MEMBRANE	24/2399	91/19637	0.00017811	0.010341	0.00930564	CD36/ITGAM/ORMDL3/MS4A3/STK10/TMC6/CD59/ADAM8/VAMP8/LAMTOR3/OLR1/P2RX1/SLC44A2/ATP8B4/SLC2A3/PLAU/ITGB2/BST1/SLCO4C1/ADGRG3/SLC27A2/MMP25/CMTM6/SLC15A4	24
GOBP_BASE_EXCISION_REPAIR_AP_SITE_FORMATION	7/2399	12/19637	0.000182064	0.0104923	0.00944177	MUTYH/NEIL2/OGG1/NTHL1/MPG/NEIL3/ERCC5	7
GOMF_IMMUNE_RECEPTOR_ACTIVITY	34/2399	148/19637	0.000183711	0.0105093	0.00945711	CD4/CD160/FPR1/IL17RE/IL3RA/LILRB1/IL7R/CCR6/EPOR/PRLR/FCGR2B/CXCR4/IL6ST/CD44/IL31RA/CXCR2/IL2RA/CCR7/CSF2RB/IL9R/IFNGR1/GFRA3/IL4R/CCR5/CTSH/IL10RA/CXCR3/IFNAR2/IL13RA1/C5AR2/F3/PIGR/CCR1/CCR3	34
GOCC_TERTIARY_GRANULE_LUMEN	17/2399	55/19637	0.000198374	0.0112653	0.0101374	OSCAR/FOLR3/ALDOA/CST3/LTA4H/CTSH/LRG1/CSTB/HP/PRG3/LYZ/MMP9/ALDOC/CFP/CDA/QPCT/B2M	17
HALLMARK_APOPTOSIS	36/2399	161/19637	0.000213795	0.0120531	0.0108463	CASP3/CTH/APP/CFLAR/CASP1/CYLD/IL18/LMNA/DDIT3/CCNA1/BCL2L11/ATF3/TSPO/CTNNB1/HMOX1/EBP/ENO2/TNFSF10/DNAJC3/CD44/DFFA/SAT1/DNAJA1/IFNGR1/PDGFRB/IL1B/BCL10/ANXA1/RNASEL/NEFH/BTG2/GNA15/ANKH/KRT18/SC5D/CCND1	36
GOBP_NEGATIVE_REGULATION_OF_CELL_ADHESION	59/2399	305/19637	0.000216672	0.0121274	0.0109132	CASP3/BCL6/KANK1/VEGFA/ADAMDEC1/VSIG4/CLASP2/LILRB1/PRNP/MUC1/NF2/PTPRO/ANGPT2/DUSP22/ANGPT1/SH2B3/SPN/SHH/JAK2/IL4I1/FCGR2B/CD300A/SEMA4D/RIPOR2/MARCHF7/GTPBP4/ASS1/TMEM131L/CTSG/CLEC4G/PLXNA1/ALOX12/SCRIB/BTN2A2/IL2RA/LPXN/AKNA/IL4R/CD86/KLF4/PTPN11/SWAP70/AP1AR/ANXA1/EPHA4/HAVCR2/MAP2K5/TNFRSF21/PAG1/FGL2/MMP14/PPM1F/CYP1B1/SFTPD/TGFB1/SRC/JAM3/NRARP/CD80	59
GOBP_LEUKOCYTE_APOPTOTIC_PROCESS	27/2399	109/19637	0.000225477	0.0125191	0.0112657	CASP3/RAPGEF2/BCL6/P2RX7/TSC22D3/RIPK1/RPS6/LILRB1/ORMDL3/PRKCQ/BCL2L11/IL7R/PLEKHO2/ADAM8/PIK3CD/DFFA/IL2RA/CTSL/CCR7/CCR5/BCL10/NOD2/ITPKB/ANXA1/TNFRSF21/PKN1/ST3GAL1	27
GOCC_SECRETORY_GRANULE_MEMBRANE	60/2399	312/19637	0.000226888	0.0125191	0.0112657	HLA-C/RAB5C/VAMP7/CD36/FCGR2A/FPR1/SIRPB1/ITGAM/ACP3/ORMDL3/ADGRE3/MS4A3/CD58/STK10/GLIPR1/TMC6/CD59/ADAM8/DIAPH1/VAMP8/CD300A/SYNGR1/LAMTOR3/HYAL3/OLR1/CD44/ATP8B3/P2RX1/IQGAP2/SLC44A2/CXCR2/CD55/RAB26/RAB18/ATP8B4/SIRPA/CPNE3/SLC2A3/RAB6A/NBEAL2/SERPINB6/PLAU/TRIP11/ITGB2/STX3/ANPEP/BST1/SLCO4C1/ADGRG3/MANBA/PIGR/DNAJC13/SLC27A2/MMP25/CMTM6/RAB10/SLC15A4/PECAM1/SIGLEC14/SERPINB10	60
GOBP_REGULATION_OF_VIRAL_GENOME_REPLICATION	23/2399	87/19637	0.000231728	0.0126961	0.0114249	OAS1/IFITM1/EIF2AK2/PLSCR1/ZNFX1/RSAD2/FAM111A/TARBP2/ISG15/RAD23A/TRIM38/OAS2/APOBEC3C/IFIT1/MX1/PABPC1/APOBEC3B/OAS3/RNASEL/IFI16/PPIH/RESF1/CXCL8	23
GOBP_LEUKOCYTE_CHEMOTAXIS	48/2399	236/19637	0.000245861	0.0133762	0.012037	VEGFA/HSD3B7/MTUS1/MCU/CCL23/PTPRO/CCR6/C1QBP/ADAM8/NUP85/SCG2/CXCR4/RIPOR2/STAP1/TIRAP/PIK3CD/JAML/S100A9/CTSG/PIK3CG/TREM1/CXCR2/S100A8/CCR7/LYST/IL1B/CCR5/SWAP70/NOD2/ZNF580/CCL2/ANXA1/CORO1A/ITGB2/FOLR2/BST1/C5AR2/GPR183/CXCL8/STK39/S100A12/KIT/SFTPD/CCL24/CCR1/JAM3/CNR2/CALR	48
GOBP_CELLULAR_COMPONENT_DISASSEMBLY	83/2399	466/19637	0.000247859	0.0133913	0.0120505	VAMP7/FBXW7/CLASP2/CALM1/APC/VPS4A/ITGAM/GPER1/MRRF/NFE2/STMN3/OPTN/ATG4B/KATNB1/ENDOG/WASHC2C/SLC25A46/TSPO/CLN3/FSCN1/VMP1/ADAM8/EIF5A/HMGA1/SPTB/VAMP8/FGFR4/HSPA8/CHMP1B/ZFAND1/MYC/DDIT4/MMP19/SVIL/DDR2/PPP1CA/ATG5/CTSG/CST3/CAPN10/DFFA/SREBF2/ATG4D/HAX1/TWF1/CCSAP/CLASP1/APC2/RNF41/TWF2/ARID2/PARL/CSNK2A2/SWAP70/PLK3/EPHA4/FIS1/PBXIP1/JMJD4/NAV3/CAMSAP1/KIF18A/MICAL3/WIPI1/MMP14/PDXP/TIGAR/KL…	83
GOBP_T_CELL_PROLIFERATION	43/2399	205/19637	0.000252181	0.0134442	0.0120982	CASP3/P2RX7/VSIG4/RPS6/LILRB1/PRNP/CD209/IL18/PRKCQ/ICOSLG/SPN/SHH/RPS3/CTNNB1/JAK2/IL4I1/FYN/IL6ST/MARCHF7/TMEM131L/CD1D/PIK3CG/CLEC4G/SCRIB/BTN2A2/TFRC/CD55/IL2RA/TNFSF13B/IL1B/CD86/ANXA1/HAVCR2/CORO1A/NCK2/SASH3/TNFRSF21/PNP/SFTPD/SLC7A1/TYK2/STAT5B/CD80	43
GOBP_CHAPERONE_MEDIATED_AUTOPHAGY	8/2399	16/19637	0.000254023	0.0134442	0.0120982	CTSA/EEF1A2/EEF1A1/HSPA8/ATG5/PLK3/BAG3/HSP90AA1	8
GOMF_OPSONIN_BINDING	8/2399	16/19637	0.000254023	0.0134442	0.0120982	CLEC7A/MEGF10/VSIG4/MASP2/ITGAM/C1QBP/ITGB2/CALR	8
GOBP_NEGATIVE_REGULATION_OF_CELL_CELL_ADHESION	42/2399	199/19637	0.000257388	0.0135303	0.0121756	CASP3/BCL6/VEGFA/VSIG4/LILRB1/PRNP/NF2/DUSP22/SH2B3/SPN/SHH/JAK2/IL4I1/FCGR2B/CD300A/RIPOR2/MARCHF7/GTPBP4/ASS1/TMEM131L/CTSG/CLEC4G/ALOX12/SCRIB/BTN2A2/IL2RA/AKNA/IL4R/CD86/KLF4/SWAP70/ANXA1/HAVCR2/MAP2K5/TNFRSF21/PAG1/FGL2/PPM1F/SFTPD/TGFB1/NRARP/CD80	42
GOBP_NUCLEIC_ACID_PHOSPHODIESTER_BOND_HYDROLYSIS	52/2399	262/19637	0.000261793	0.0136695	0.0123009	BOP1/PAN3/ERI3/FIP1L1/NOP14/PCF11/PLSCR1/EXOSC2/PAN2/NEIL2/SETMAR/EXD3/ERCC1/FANCM/SAMHD1/NUDT16/ENDOG/NOCT/RPS3/DNA2/SND1/DCLRE1B/TATDN1/RPP30/NHP2/ZC3H12C/ENPP2/OGG1/NTHL1/TUT1/TBL3/DFFA/NEIL3/TSEN15/POLR2I/AGO2/PRORP/ALKBH1/RNASE6/RNASET2/RNASE3/ERCC2/PNRC2/RNASEL/POLB/EXOSC5/POP4/GEN1/RNASE2/RPS21/ERCC5/MRPL44	52
GOBP_REGULATION_OF_LEUKOCYTE_MEDIATED_IMMUNITY	48/2399	237/19637	0.000272437	0.0141304	0.0127156	CD160/STX7/VAMP7/BCL6/CLEC7A/P2RX7/FGR/LILRB1/CD40/ITGAM/CLEC12B/SHLD2/RSAD2/IL18/PRKCZ/DUSP22/IL7R/FER/IL4I1/HMOX1/VAMP8/FCGR2B/CD300A/C12orf4/DHX36/STAP1/PVR/AP1G1/SLAMF6/CD1D/CLEC4G/TFRC/CD55/SCIMP/TICAM1/IL4R/STXBP1/IL1B/PIK3R6/NOD2/HAVCR2/SASH3/ITGB2/KIT/TGFB1/STAT5B/SLC15A4/B2M	48
HALLMARK_ALLOGRAFT_REJECTION	42/2399	200/19637	0.000288012	0.0148393	0.0133535	CD4/FGR/IGSF6/CD40/IL18/ICOSLG/JAK2/EIF5A/NCF4/FCGR2B/EIF3D/ETS1/IRF8/LY75/CD1D/AARS1/IL2RA/IFNGR1/BCAT1/IL4R/SRGN/IL1B/CD86/CCR5/TLR1/BCL10/CCL2/CXCR3/CD3D/IFNAR2/ITGB2/RARS1/NME1/MMP9/WARS1/CFP/TGFB1/RPL9/CCR1/LCP2/B2M/CD80	42
GOCC_EXTERNAL_SIDE_OF_PLASMA_MEMBRANE	80/2399	448/19637	0.000292416	0.0149671	0.0134686	IDE/CD4/CD36/CLEC7A/CLEC10A/P2RX7/IL3RA/LILRB1/ECE1/PRNP/CD40/ITGAM/CLEC12B/CD83/CD209/SLC38A1/TFR2/ICOSLG/TLR8/IL7R/CCR6/SPN/ITGA5/SLC4A3/SCART1/CD59/FOLR3/EPOR/PRLR/FCGR2B/SLAMF7/IGLL1/CXCR4/IL6ST/ADAM9/ITGA7/P2RX1/IL31RA/ENOX2/LY75/SLAMF6/CD1D/CLEC4G/SLAMF9/CXCR2/BTN2A2/TFRC/IL2RA/CCR7/CSF2RB/IL9R/ACE/GFRA3/IL4R/ITGB1/CD86/CCR5/ANXA5/SLC7A5/TNFRSF9/FCN1/ANXA1/CXCR3/CD3D/ITGB2/IL13RA1/ULBP1/FOL…	80
GOBP_VIRAL_GENOME_REPLICATION	31/2399	134/19637	0.000303366	0.0154261	0.0138816	OAS1/FBXL2/IFITM1/EIF2AK2/PLSCR1/ZNFX1/CD209/RSAD2/FAM111A/TARBP2/ISG15/RAD23A/TRIM38/HSPA8/OAS2/HTATSF1/ATG5/APOBEC3C/IFIT1/MX1/PABPC1/APOBEC3B/CCL2/OAS3/RNASEL/IFI16/PPIH/RESF1/CXCL8/GRK2/PCBP1	31
GOBP_NEGATIVE_REGULATION_OF_VIRAL_GENOME_REPLICATION	17/2399	57/19637	0.000319642	0.0161482	0.0145314	OAS1/IFITM1/EIF2AK2/PLSCR1/ZNFX1/RSAD2/FAM111A/ISG15/OAS2/APOBEC3C/IFIT1/MX1/APOBEC3B/OAS3/RNASEL/IFI16/RESF1	17
GOBP_NUCLEOTIDE_PHOSPHORYLATION	25/2399	100/19637	0.000325383	0.0163321	0.0146969	APP/HK3/P2RX7/GAPDH/FBP1/FOXK2/HDAC4/ARNT/CMPK1/ENO2/CMPK2/MLXIPL/ALDOA/MYC/DDIT4/ADPGK/PRXL2C/NME3/STAT3/GAPDHS/NME1/TIGAR/ALDOC/PGAM4/OGT	25
REACTOME_METABOLISM_OF_VITAMINS_AND_COFACTORS	40/2399	189/19637	0.000335473	0.0167306	0.0150555	MTHFD1L/AKR1C1/SHMT2/CALM1/THTPA/VKORC1L1/MOCOS/PARP9/PLB1/SLC23A2/SPR/PARP14/SLC19A1/HSPG2/ENPP2/NADK/QPRT/GPC3/HLCS/PCCB/SLC2A3/GPHN/NFS1/NAMPT/SLC5A6/HSP90AA1/UBIAD1/GCHFR/GPC1/COQ2/FOLR2/BST1/COQ3/MTHFR/CD320/MTHFD2/SDC3/PDZD11/ALDH1L2/COQ9	40
GOMF_DNA_APURINIC_OR_APYRIMIDINIC_SITE_ENDONUCLEASE_ACTIVITY	7/2399	13/19637	0.000352818	0.0171106	0.0153975	NEIL2/RPS3/OGG1/NTHL1/NEIL3/ALKBH1/POLB	7
GOMF_TOLL_LIKE_RECEPTOR_BINDING	7/2399	13/19637	0.000352818	0.0171106	0.0153975	CD36/MYD88/TIRAP/S100A9/S100A8/TLR1/LY96	7
GOMF_TRANSLATION_REGULATOR_ACTIVITY	32/2399	141/19637	0.000352851	0.0171106	0.0153975	EIF4E3/EIF2AK2/SHMT2/ELAVL4/EIF2A/EIF2S3B/EIF5A/CPEB3/EEF2/EEF1A2/EEF1A1/EIF3D/EIF4B/EIF1/EIF3M/RPL22/AARS1/EIF3L/EIF4H/PABPC1/AGO2/GTPBP1/EIF3G/EIF4EBP1/RPS14/EEF1G/EIF4EBP2/PKP3/EIF4EBP3/EIF3F/EIF2D/EIF3E	32
REACTOME_CLASS_I_MHC_MEDIATED_ANTIGEN_PROCESSING_PRESENTATION	68/2399	370/19637	0.000354693	0.0171106	0.0153975	FBXW8/HLA-C/FBXO11/ASB13/CD36/UBE2W/PSMD12/ANAPC13/UBE2F/TRIP12/FBXW7/MYD88/KBTBD6/SEC61A2/UBE2K/MIB2/LNPEP/HERC6/ERAP2/NCF4/VAMP8/SOCS3/RNF7/KLHL22/RPS27A/FBXL5/UNKL/FBXL14/TIRAP/ERAP1/RBCK1/PSMD11/LRSAM1/ZNRF1/TRIM9/RNF6/CTSL/RNF41/RNF144B/UBE2D4/VHL/NCF2/UBE2S/ASB3/KBTBD8/TLR1/KLHL25/ASB14/TRAF7/KLHL21/HSPA5/SIAH2/SEC61B/PDIA3/PSMB5/CDC34/BLMH/TRIM21/NCF1/LY96/HECTD3/KLHL9/SEC24C/FBXO6/TRIM11/…	68
GOMF_HYDROLASE_ACTIVITY_ACTING_ON_GLYCOSYL_BONDS	33/2399	147/19637	0.000355401	0.0171106	0.0153975	MUTYH/MAN2A2/MYD88/NEIL2/TLR8/EDEM2/RPS3/FUCA1/HPSE/PCNA/PIK3AP1/HYAL3/OGG1/NTHL1/TIRAP/MPG/NEIL3/MYORG/MAN1C1/TICAM1/TLR1/ADPRH/GALC/MAN1B1/MACROD1/LYZ/BST1/FUCA2/MANBA/GM2A/TLR9/CHI3L1/GLA	33
REACTOME_TOLL_LIKE_RECEPTOR_CASCADES	34/2399	153/19637	0.000356288	0.0171106	0.0153975	CD36/APP/RIPK1/ITGAM/MYD88/TLR8/PPP2R1B/RPS27A/HSP90B1/TIRAP/S100A9/S100A8/DUSP6/CTSL/TICAM1/RPS6KA2/TAB3/TLR1/PTPN11/NOD2/MAP2K6/RBSN/TANK/DUSP7/ITGB2/MAP2K4/ATF1/MAPK14/LY96/S100A12/TLR9/SFTPD/CTSK/S100B	34
GOBP_POSITIVE_REGULATION_OF_TYPE_I_INTERFERON_PRODUCTION	17/2399	58/19637	0.000401311	0.0191299	0.0172146	OAS1/POLR3D/MYD88/GAPDH/TLR8/ISG15/RIOK3/DHX36/OAS2/IRF5/POLR3F/TICAM1/PTPN11/OAS3/HSP90AA1/TLR9/TRIM56	17
GOBP_MYELOID_LEUKOCYTE_MEDIATED_IMMUNITY	26/2399	107/19637	0.000403252	0.0191299	0.0172146	VAMP7/FGR/ITGAM/MYD88/FER/HMOX1/VAMP8/FCGR2B/CD300A/C12orf4/DHX36/LAT2/STAP1/PIK3CD/CTSG/PIK3CG/TREM1/ACE/TICAM1/IL4R/STXBP1/PTGDS/ITGB2/CARD9/KIT/MILR1	26
GOCC_SECONDARY_LYSOSOME	8/2399	17/19637	0.000428525	0.0202056	0.0181826	CLN3/FTL/ADAM8/NCF4/NCF2/NCOA4/NCF1/LRRK2	8
GOBP_POSITIVE_REGULATION_OF_VIRAL_LIFE_CYCLE	9/2399	21/19637	0.000441267	0.0206811	0.0186105	CD4/VPS4A/CD209/TRIM38/CLEC4G/VPS37B/TRIM21/LGALS1/TRIM11	9
GOMF_RAGE_RECEPTOR_BINDING	6/2399	10/19637	0.000447293	0.0208379	0.0187516	FPR1/S100A9/S100A8/S100A4/S100A12/S100B	6
GOBP_MONONUCLEAR_CELL_DIFFERENTIATION	77/2399	434/19637	0.000458879	0.0212505	0.0191228	CD4/BCL6/TMEM176B/VEGFA/RPS6/LILRB1/IKZF1/KAT7/GPR89A/ATP7A/CD83/RSAD2/IL18/PRKCZ/IL7R/CCR6/SPN/SHH/HDAC4/CTNNB1/PDE1B/CHD7/ADAM8/IL4I1/FCGR2B/KLF6/MYC/BATF2/GPR68/PIK3CD/IRF8/IL31RA/TMEM131L/ATG5/SLAMF6/CD1D/RPL22/BATF3/LYL1/BTN2A2/IL2RA/CTSL/CCR7/RNF41/TNFSF13B/IL4R/ENTPD7/ITGB1/IL1B/PIK3R6/CD86/SOX12/STAT3/ITPKB/ANXA1/IFI16/CD3D/SASH3/SRF/PNP/PRR7/FGL2/MMP14/MFNG/GPR183/LGALS1/ADGRG3/KIT/TLR9/…	77
GOBP_RESPONSE_TO_TYPE_I_INTERFERON	18/2399	64/19637	0.00047854	0.0220298	0.0198242	OAS1/IFITM1/SHMT2/MYD88/SAMHD1/UBE2K/ISG15/CACTIN/OAS2/IFIT1/MX1/SP100/PTPN11/OAS3/IFNAR2/TTLL12/TYK2/TRIM56	18
GOMF_CADHERIN_BINDING	62/2399	334/19637	0.000481926	0.0220501	0.0198424	SEPTIN9/RPL24/RPL23A/PKP4/APC/ABCF3/EIF2A/PTPRO/FSCN1/ARGLU1/CTNNB1/PICALM/FER/SND1/EEF2/HSPA8/NUDC/ALDOA/TNKS1BP1/PPP1CA/DNAJB1/TXNDC9/NDRG1/ARHGAP1/ANLN/TWF1/STK24/SCRIB/OLA1/TWF2/MACF1/EIF4H/ITGB1/RPL14/SLC3A2/PTPN11/EPN2/SWAP70/ANXA2/KLC2/ANXA1/BAG3/CDC42EP1/RSL1D1/HSPA5/RARS1/EEF1G/EVPL/H1-10/PLIN3/PKP3/RPL7A/KRT18/ATIC/CIP2A/SRC/RPL29/RACK1/RPS2/EIF3E/RAB10/PCBP1	62
GOBP_RESPONSE_TO_MOLECULE_OF_BACTERIAL_ORIGIN	65/2399	354/19637	0.000484648	0.0220501	0.0198424	CASP3/CD36/P2RX7/PAF1/ERBIN/LILRB1/KMO/CASP1/MYD88/IL18/SSC5D/TSPO/NOCT/JAK2/FER/FCGR2B/CACTIN/CMPK2/ADAM9/STAP1/TIRAP/IRF8/INAVA/S100A9/IRF5/ASS1/PABPN1/CTSG/MPO/S100A8/SMAD6/CD55/CCR7/CSF2RB/ACE/SASH1/SCIMP/TICAM1/SIRPA/IL1B/CD86/CCR5/TLR1/BCL10/NOD2/CCL2/IL10RA/HAVCR2/PTGIR/SBNO2/PTGER2/CARD9/CXCL8/THBD/MAPK14/CARD16/LY96/LITAF/TLR9/HNRNPA0/TGFB1/SRC/CNR2/B2M/CD80	65
GOBP_TRANSLATIONAL_INITIATION	28/2399	120/19637	0.000500834	0.022654	0.0203858	EIF4E3/EIF2AK2/PPP1R15A/EIF2A/EIF2S3B/RPS3/ATF4/EIF3D/EIF4B/DNAJC3/EIF1/EIF3M/PPP1CA/EIF3L/EIF4H/AGO2/ALKBH1/RPL13A/KLHL25/EIF3G/EIF4EBP1/NCK2/RPS5/EIF4EBP2/EIF4EBP3/EIF3F/EIF2D/EIF3E	28
GOMF_LIGASE_ACTIVITY	36/2399	168/19637	0.000507123	0.0228059	0.0205225	SARS1/CAD/MTHFD1L/ASNS/ACSF2/RARS2/TARS1/EARS2/MARS1/MDM2/ASS1/ACSM3/CTPS2/TARS2/AARS1/HLCS/GCLM/GARS1/LARS1/PCCB/ADSS2/PARS2/ATP5PF/TTLL3/IARS1/EPRS1/YARS1/TTLL1/TTLL12/RARS1/TTLL4/MARS2/WARS1/SLC27A2/ATP5MF/YARS2	36
GOCC_NUCLEOID	14/2399	44/19637	0.000512143	0.0228993	0.0206066	SHMT2/DNA2/TOP1MT/TWNK/MTERF2/MPG/ACADVL/TFAM/TEFM/LONP1/HSD17B10/FASTKD5/POLG2/POLRMT	14
GOBP_POSITIVE_REGULATION_OF_IMMUNE_EFFECTOR_PROCESS	49/2399	250/19637	0.00052173	0.0231046	0.0207913	CD160/STX7/VAMP7/CD36/CLEC7A/P2RX7/FGR/LILRB1/CD40/ITGAM/LACC1/SHLD2/RSAD2/IL18/PRKCZ/FER/HMOX1/VAMP8/CD300A/C12orf4/DHX36/STAP1/PVR/INAVA/AP1G1/SLAMF6/CD1D/TFRC/CD55/SCIMP/TICAM1/IL4R/STXBP1/IL1B/CD86/BCL10/NOD2/SLC7A5/FCN1/ANXA1/SASH3/ITGB2/KIT/TLR9/TGFB1/MZB1/STAT5B/B2M/CD80	49
GOBP_INTERLEUKIN_8_PRODUCTION	25/2399	103/19637	0.000525645	0.0231046	0.0207913	CLEC7A/RIPK1/MYD88/SSC5D/DDIT3/TLR8/CD58/CACTIN/PRKD2/TIRAP/IL1B/KLF4/TLR1/BCL10/NOD2/ZNF580/STAT3/FCN1/ANXA1/PRG3/MAP2K5/C5AR2/F3/TLR9/CHI3L1	25
GOBP_POSITIVE_REGULATION_OF_T_CELL_PROLIFERATION	25/2399	103/19637	0.000525645	0.0231046	0.0207913	CD209/IL18/PRKCQ/ICOSLG/SHH/RPS3/JAK2/IL6ST/CD1D/TFRC/CD55/IL2RA/TNFSF13B/IL1B/CD86/ANXA1/HAVCR2/CORO1A/NCK2/SASH3/PNP/SLC7A1/TYK2/STAT5B/CD80	25
REACTOME_INTERFERON_ALPHA_BETA_SIGNALING	19/2399	70/19637	0.000550503	0.0240613	0.0216523	HLA-C/IFITM1/RSAD2/SAMHD1/ISG15/SOCS3/OAS2/IRF8/IRF5/IFIT1/IFI35/MX1/PTPN11/OAS3/RNASEL/IFIT3/IFNAR2/IFI6/TYK2	19
HALLMARK_COMPLEMENT	41/2399	200/19637	0.00056703	0.0246367	0.02217	CASP3/USP15/CD36/SERPINA1/CALM1/CASP1/ITGAM/PLSCR1/SH2B3/LIPA/CD59/JAK2/MAFF/GCA/ERAP2/FYN/PIK3R5/ADAM9/OLR1/S100A9/PIK3CG/MSRB1/CD55/DUSP6/CTSL/RABIF/ANXA5/LTA4H/SERPINB2/CTSH/FCN1/RBSN/PCLO/HSPA5/MMP14/F3/S100A12/CDA/SRC/LCP2/GP9	41
GOBP_REGULATION_OF_PRODUCTION_OF_MOLECULAR_MEDIATOR_OF_IMMUNE_RESPONSE	36/2399	169/19637	0.00057	0.0246367	0.02217	CD160/CD36/BCL6/CLEC7A/LILRB1/CD40/LACC1/SHLD2/RSAD2/IL18/PRKCZ/ANGPT1/HMOX1/FCGR2B/DHX36/INAVA/ATG5/TFRC/CD55/SCIMP/TICAM1/IL4R/IL1B/CD86/BCL10/NOD2/SLC7A5/CUEDC2/SASH3/PKN1/KIT/TLR9/TGFB1/MZB1/SLC15A4/B2M	36
GOCC_CLATHRIN_COATED_VESICLE	40/2399	194/19637	0.000583144	0.0250655	0.0225559	CD4/VAMP7/AVPR2/ECE1/ATP7A/CLBA1/TGOLN2/FCHO1/PIK3C2A/DENND1C/EPN1/RAB8B/IL7R/NCALD/VTI1A/PICALM/CLTA/NRGN/VAMP8/HEATR5B/HSPA8/NECAP1/AP1G1/DVL1/ASTN2/HAX1/TFRC/SH3BP4/AP2M1/PHETA1/MYO1E/GGA2/EPN2/CD3D/STON1/WIPI1/LDLRAP1/SCARB2/SFTPD/ADRB2	40
GOBP_DENDRITIC_CELL_CHEMOTAXIS	10/2399	26/19637	0.000602213	0.0257429	0.0231655	CCR6/C1QBP/CXCR4/PIK3CG/CXCR2/CCR7/CCR5/GPR183/CCR1/CALR	10
GOBP_CELL_ACTIVATION_INVOLVED_IN_IMMUNE_RESPONSE	55/2399	291/19637	0.000625449	0.0265901	0.0239279	VAMP7/APP/BCL6/CLEC7A/FGR/RPS6/LILRB1/CD40/ITGAM/ATP7A/MYD88/SHLD2/IL18/PRKCZ/ERCC1/CCR6/SPN/FER/HMOX1/VAMP8/FCGR2B/CD300A/C12orf4/LAT2/PIK3CD/IRF8/AP1G1/SLAMF6/PIK3CG/TFRC/IFI35/TICAM1/IL4R/STXBP1/ENTPD7/CD86/SWAP70/PTGDS/STAT3/ANXA1/HAVCR2/GAPT/CORO1A/SBNO2/ITGB2/FGL2/MFNG/GPR183/LGALS1/KIT/TGFB1/SLC15A4/MILR1/ST3GAL1/CD80	55
GOBP_POSITIVE_REGULATION_OF_PEPTIDASE_ACTIVITY	40/2399	195/19637	0.000648743	0.0274305	0.0246841	APP/CLEC7A/CFLAR/CASP1/GPER1/BCL2L11/RPS3/PICALM/JAK2/MAPK12/PDCD2/FYN/ARL6IP5/MYC/TNFSF10/NLRP1/S100A9/HSPE1/P2RX1/APH1B/S100A8/BBC3/BCL10/CTSH/STAT3/EPHA4/FIS1/IFI16/TFAP4/TANK/ANP32B/PRR7/MEFV/CARD9/PPM1F/CCN1/REST/F3/PSENEN/RACK1	40
GOBP_POSITIVE_REGULATION_OF_PRODUCTION_OF_MOLECULAR_MEDIATOR_OF_IMMUNE_RESPONSE	28/2399	122/19637	0.000663006	0.027718	0.0249429	CD160/CD36/CLEC7A/LILRB1/CD40/LACC1/SHLD2/RSAD2/IL18/PRKCZ/DHX36/INAVA/TFRC/CD55/SCIMP/TICAM1/IL4R/IL1B/CD86/BCL10/NOD2/SLC7A5/SASH3/KIT/TLR9/TGFB1/MZB1/B2M	28
GOBP_LEUKOCYTE_MIGRATION	69/2399	385/19637	0.00066423	0.027718	0.0249429	APP/VEGFA/HSD3B7/CD99/MTUS1/EMILIN1/MYD88/MCU/CCL23/RET/PTPRO/STK10/CCR6/C1QBP/SPN/FER/ADAM8/HMOX1/CD300A/NUP85/FYN/SCG2/CXCR4/RIPOR2/STAP1/TIRAP/PIK3CD/JAML/ITGA7/S100A9/CTSG/PIK3CG/TREM1/CXCR2/S100A8/CCR7/LYST/SIRPA/ITGB1/IL1B/CCR5/SWAP70/NOD2/ZNF580/CCL2/ANXA1/CORO1A/CXCR3/ITGB2/MMP14/FOLR2/BST1/C5AR2/MMP9/GPR183/CXCL8/STK39/S100A12/KIT/SFTPD/SRC/CCL24/CCR1/JAM3/ITGB7/STAT5B/CNR2/PECAM1/CALR	69
GOBP_RESPONSE_TO_MANGANESE_ION	9/2399	22/19637	0.000666231	0.027718	0.0249429	APP/ATP7A/TSPO/BACE1/ATF4/ADAM9/TFRC/HSPA5/LRRK2	9
GOBP_POSITIVE_REGULATION_OF_CYSTEINE_TYPE_ENDOPEPTIDASE_ACTIVITY	32/2399	146/19637	0.000672764	0.027841	0.0250535	CLEC7A/CFLAR/CASP1/GPER1/BCL2L11/RPS3/JAK2/PDCD2/FYN/ARL6IP5/MYC/TNFSF10/NLRP1/S100A9/HSPE1/P2RX1/S100A8/BBC3/BCL10/CTSH/FIS1/IFI16/TFAP4/ANP32B/PRR7/MEFV/CARD9/PPM1F/CCN1/REST/F3/RACK1	32
GOMF_EXOPEPTIDASE_ACTIVITY	25/2399	105/19637	0.000712743	0.0293394	0.0264019	NUDT16/CNDP2/TFR2/RNPEP/LNPEP/CTSA/ERAP2/KDM8/VASH1/ERAP1/CTSZ/TFRC/ACE/DPEP2/QPCTL/SCRN2/AGBL3/AGTPBP1/LTA4H/CTSH/METAP1D/MMP14/ANPEP/BLMH/QPCT	25
GOBP_PEPTIDE_CATABOLIC_PROCESS	11/2399	31/19637	0.000720889	0.0295185	0.0265631	IDE/ECE1/LNPEP/ERAP2/ERAP1/ACE/LTA4H/CTSH/GGT7/ANPEP/CHAC1	11
GOBP_POSITIVE_REGULATION_OF_TRANSLATION	31/2399	141/19637	0.000766088	0.0312051	0.0280808	LARP4/YBX1/NAT10/PPP1R15A/EIF2S3B/C1QBP/TARBP2/EIF5A/CPEB3/RCC1L/EEF2/EIF3D/DHX36/RBM3/DNAJC3/RPL26/PABPC1/RPUSD3/AGO2/YBX3/JMJD4/NCK2/RPS4X/RPL5/PASK/SERP1/RMND1/MPV17L2/CYP1B1/EIF3E/COA3	31
GOBP_REGULATION_OF_PEPTIDYL_TYROSINE_PHOSPHORYLATION	50/2399	261/19637	0.000789115	0.0319756	0.0287741	CD4/CD36/APP/DOK7/CLEC7A/VEGFA/FBXW7/PRNP/CD40/IL18/PRKCZ/MLST8/NF2/DUSP22/ANGPT1/SH2B3/ZFYVE28/PARP9/ITGA5/JAK2/SOCS3/CD300A/MVP/PARP14/SEMA4D/ERCC6/FYN/IL6ST/ENPP2/STAP1/CD44/IL31RA/HAX1/ACE/CSPG4/PTPN11/NOD2/CASS4/EPHA4/UNC119/NCK2/ITGB2/BST1/NCF1/KIT/TGFB1/SRC/RACK1/PECAM1/CD80	50
REACTOME_GOLGI_ASSOCIATED_VESICLE_BIOGENESIS	16/2399	56/19637	0.000802315	0.032342	0.0291039	RAB5C/VAMP7/BLOC1S4/TGOLN2/PIK3C2A/FTL/PICALM/CLTA/VAMP8/GOLGB1/HSPA8/NECAP1/YIPF6/BLOC1S1/AP1G1/TFRC	16
GOBP_LEUKOCYTE_HOMEOSTASIS	22/2399	89/19637	0.000851594	0.0339794	0.0305773	CASP3/P2RX7/TSC22D3/RPS6/BCL2L11/SH2B3/LGALS2/PIK3CD/IL2RA/TNFSF13B/BCL10/ITPKB/ANXA1/GAPT/CORO1A/GPR183/PKN1/SLC39A3/CAMLG/JAM3/STAT5B/SLC15A4	22
GOBP_GLYCOPROTEIN_CATABOLIC_PROCESS	10/2399	27/19637	0.000852547	0.0339794	0.0305773	ADAMTS12/EDEM2/HPSE/CST3/CTSL/SGSH/MAN1B1/GPC1/MANBA/FBXO6	10
GOBP_ALPHA_AMINO_ACID_METABOLIC_PROCESS	41/2399	204/19637	0.000856909	0.0339794	0.0305773	CAD/KYAT1/CTH/ASNS/PSPH/SHMT2/KMO/ATP7A/PHGDH/AZIN2/NAGS/CLN3/SLC7A7/IL4I1/ATF4/PYCR1/ILVBL/MPST/PSAT1/HPD/ASS1/CTPS2/AMDHD1/ASRGL1/ACADSB/GCLM/BCAT1/BCAT2/ADSS2/GPT2/NAT8L/ASL/HIBADH/PIPOX/GCAT/HSD17B10/PCBD1/MTHFR/BLMH/GPT/AMT	41
GOBP_NUCLEOSIDE_DIPHOSPHATE_METABOLIC_PROCESS	29/2399	130/19637	0.000873	0.0339794	0.0305773	CAD/APP/HK3/P2RX7/GAPDH/FBP1/FOXK2/NUDT16/HDAC4/ARNT/CMPK1/ENO2/CMPK2/MLXIPL/ALDOA/MYC/DDIT4/NUDT7/ADPGK/ENTPD7/PRXL2C/NME3/STAT3/GAPDHS/NME1/TIGAR/ALDOC/PGAM4/OGT	29
GOBP_INTRINSIC_APOPTOTIC_SIGNALING_PATHWAY	55/2399	295/19637	0.000874239	0.0339794	0.0305773	CASP3/COA8/RRN3/FBXW7/CYLD/PDK1/PPP1R15A/MUC1/DDIT3/JMY/BCL2L11/RPS3/JAK2/EIF5A/TNFRSF10B/HMOX1/ATF4/TMEM117/ERCC6/ARL6IP5/MYC/DDIT4/CRIP1/CD44/MDM2/S100A9/MARCHF7/S100A8/STK24/DNAJA1/NACC2/MYBBP1A/RPL26/ERO1A/BBC3/PARL/YBX3/FIS1/IFI16/NCK2/TMEM161A/POLB/TOPORS/URI1/IFI6/MMP9/PPM1F/CHAC1/CYP1B1/SRC/RACK1/TRIB3/LRRK2/BNIP3/RPS7	55
GOBP_LEUKOCYTE_DEGRANULATION	20/2399	78/19637	0.000879908	0.0339794	0.0305773	VAMP7/FGR/ITGAM/FER/HMOX1/VAMP8/FCGR2B/CD300A/C12orf4/LAT2/PIK3CD/AP1G1/PIK3CG/IL4R/STXBP1/PTGDS/CORO1A/ITGB2/KIT/MILR1	20
GOBP_REGULATION_OF_T_HELPER_2_CELL_DIFFERENTIATION	6/2399	11/19637	0.00088224	0.0339794	0.0305773	BCL6/IL18/PRKCZ/IL4R/CD86/ANXA1	6
REACTOME_INTERLEUKIN_6_SIGNALING	6/2399	11/19637	0.00088224	0.0339794	0.0305773	JAK2/SOCS3/IL6ST/PTPN11/STAT3/TYK2	6
REACTOME_SIGNALING_BY_LEPTIN	6/2399	11/19637	0.00088224	0.0339794	0.0305773	SH2B1/JAK2/SOCS3/PTPN11/STAT3/STAT5B	6
GOBP_MYELOID_LEUKOCYTE_MIGRATION	45/2399	230/19637	0.000894255	0.0342724	0.030841	VEGFA/CD99/MTUS1/EMILIN1/MYD88/MCU/CCL23/PTPRO/C1QBP/ADAM8/CD300A/NUP85/SCG2/RIPOR2/STAP1/TIRAP/PIK3CD/JAML/S100A9/CTSG/PIK3CG/TREM1/CXCR2/S100A8/CCR7/SIRPA/IL1B/SWAP70/NOD2/CCL2/ANXA1/ITGB2/MMP14/FOLR2/BST1/C5AR2/CXCL8/S100A12/KIT/SFTPD/CCL24/CCR1/JAM3/STAT5B/PECAM1	45
GOBP_RESPONSE_TO_ENDOPLASMIC_RETICULUM_STRESS	49/2399	256/19637	0.000902233	0.0344087	0.0309636	CTH/RNFT1/TMTC4/PDIA4/PLA2G6/EIF2AK2/ELAVL4/PIK3R2/TMUB2/PPP1R15A/DERL2/DDIT3/BCL2L11/ATF3/EDEM2/TNFRSF10B/FCGR2B/ATF4/NRBF2/TMEM117/HSP90B1/SCAMP5/DNAJC3/JKAMP/UBXN1/CLGN/ERO1A/BBC3/UGGT2/MAN1B1/NCK2/HSPA5/SEC61B/PDIA3/TMEM129/SERP1/HERPUD2/CXCL8/UBAC2/MANF/CHAC1/STC2/RACK1/TRIB3/SDF2L1/FBXO6/CCND1/LRRK2/CALR	49
GOBP_T_CELL_DIFFERENTIATION	50/2399	263/19637	0.000940573	0.0356959	0.0321219	CD4/BCL6/RPS6/GPR89A/ATP7A/CD83/RSAD2/IL18/PRKCZ/IL7R/CCR6/SPN/SHH/CTNNB1/CHD7/ADAM8/IL4I1/PIK3CD/TMEM131L/ATG5/SLAMF6/CD1D/RPL22/BTN2A2/IL2RA/CTSL/CCR7/IL4R/ENTPD7/IL1B/PIK3R6/CD86/SOX12/STAT3/ITPKB/ANXA1/CD3D/SASH3/SRF/PNP/PRR7/FGL2/GPR183/KIT/SOX13/STAT5B/NRARP/B2M/CD80/KAT2A	50
GOMF_METALLOEXOPEPTIDASE_ACTIVITY	19/2399	73/19637	0.00096386	0.0364021	0.0327575	NUDT16/CNDP2/TFR2/RNPEP/LNPEP/ERAP2/VASH1/ERAP1/TFRC/ACE/DPEP2/QPCTL/AGBL3/AGTPBP1/LTA4H/METAP1D/MMP14/ANPEP/QPCT	19
GOMF_MOLECULAR_ADAPTOR_ACTIVITY	67/2399	377/19637	0.000989598	0.0371936	0.0334697	TSNARE1/ANK2/STX7/VAMP7/SEPTIN9/DISC1/CNTLN/EPB41L3/SH2B1/FEM1A/LINC00324/FBXW7/LINC01145/HOMER1/SHANK1/STX10/GRB10/OPTN/SPATA2/SH2B3/CHCHD3/ZSWIM8/FSCN1/VTI1A/OBSL1/MAP2K2/VAMP8/NOLC1/HSPA8/BBS4/STAP1/LAMTOR3/STX1B/APPBP2/PDE4DIP/TIRAP/NMD3/AP1G1/STX18/CAPN3/APH1B/SASH1/SCIMP/VHL/ADAP2/AP2M1/KLF4/PTPN11/STAT3/SEPTIN3/ERCC2/NEFH/NCK2/WWC2/STON1/PAG1/STX3/LDLRAP1/FLRT1/USE1/PSMG3/RUVBL2/RACK1/ZDHH…	67
GOBP_NEGATIVE_REGULATION_OF_IMMUNE_SYSTEM_PROCESS	74/2399	425/19637	0.00100787	0.0376981	0.0339237	CASP3/CD160/OAS1/USP15/BCL6/FGR/TSC22D3/TMEM176B/FBXW7/VSIG4/LILRB1/PRNP/GPER1/CLEC12B/EMILIN1/SAMHD1/DUSP22/ANGPT1/IL7R/SPN/SHH/ISG15/CTNNB1/CD59/FER/CD300LF/IL4I1/HMOX1/FCGR2B/CD300A/CACTIN/PARP14/FYN/MYC/RIPOR2/STAP1/GPR68/IL31RA/MARCHF7/TMEM131L/CTSG/CLEC4G/SCRIB/BTN2A2/CD55/IL2RA/LPXN/GPR137B/IL4R/DGKZ/CD86/NOD2/CCL2/CUEDC2/OAS3/ANXA1/HAVCR2/IFI16/NLRC3/TNFRSF21/PAG1/TTLL12/FGL2/C5AR2/TRIM21…	74
REACTOME_MITOCHONDRIAL_FATTY_ACID_BETA_OXIDATION	12/2399	37/19637	0.00104941	0.0388833	0.0349902	ACSF2/MECR/ECI1/ACSM3/DBI/ACADVL/PCCB/ACBD6/ACOT7/DECR1/ACAA2/HADH	12
GOBP_NEGATIVE_REGULATION_OF_T_CELL_PROLIFERATION	18/2399	68/19637	0.00104955	0.0388833	0.0349902	CASP3/VSIG4/LILRB1/PRNP/SPN/SHH/IL4I1/MARCHF7/TMEM131L/CLEC4G/SCRIB/BTN2A2/IL2RA/CD86/HAVCR2/TNFRSF21/SFTPD/CD80	18
GOBP_NEUTROPHIL_EXTRAVASATION	7/2399	15/19637	0.00105918	0.0390229	0.0351159	CD99/ADAM8/RIPOR2/PIK3CD/JAML/PIK3CG/PECAM1	7
GOBP_RIBOSOMAL_SMALL_SUBUNIT_ASSEMBLY	8/2399	19/19637	0.00106335	0.0390229	0.0351159	RPS15/MRPS11/RPS5/RRP7BP/RPSA/RPS14/MRPS7/RPS28	8
HALLMARK_KRAS_SIGNALING_UP	40/2399	200/19637	0.00108468	0.0394335	0.0354854	GLRX/EPB41L3/TMEM176B/ADAMDEC1/IKZF1/TOR1AIP2/PPP1R15A/TLR8/IL7R/FUCA1/ADAM8/ETV5/VWA5A/ETS1/CXCR4/LAT2/IRF8/GYPC/PTCD2/DUSP6/ACE/ALDH1A3/ERO1A/IL1B/KLF4/IL10RA/ADGRA2/GALNT3/PLAU/ITGB2/KCNN4/ANKH/F13A1/ZNF277/MMP9/G0S2/PIGR/LY96/PECAM1/RGS16	40
HALLMARK_MYC_TARGETS_V1	40/2399	200/19637	0.00108468	0.0394335	0.0354854	CAD/POLD2/NAP1L1/XPOT/TFDP1/CLNS1A/RPS6/HNRNPA2B1/RPL18/C1QBP/RPS3/RPS10/PCNA/NOLC1/NHP2/EIF3D/MYC/RPLP0/MRPL9/HSPE1/RPL22/EIF4H/GLO1/PABPC1/USP1/RPL14/SNRPG/IARS1/EPRS1/VDAC3/PPM1G/RPS5/RSL1D1/NME1/CYC1/RUVBL2/RACK1/RPS2/IMPDH2/PCBP1	40
GOBP_NEGATIVE_REGULATION_OF_LEUKOCYTE_CELL_CELL_ADHESION	31/2399	144/19637	0.00110597	0.0400207	0.0360138	CASP3/BCL6/VSIG4/LILRB1/PRNP/DUSP22/SPN/SHH/IL4I1/FCGR2B/CD300A/RIPOR2/MARCHF7/ASS1/TMEM131L/CTSG/CLEC4G/SCRIB/BTN2A2/IL2RA/IL4R/CD86/KLF4/ANXA1/HAVCR2/TNFRSF21/PAG1/FGL2/SFTPD/NRARP/CD80	31
GOMF_TRANSLATION_FACTOR_ACTIVITY_RNA_BINDING	21/2399	85/19637	0.00111308	0.0400915	0.0360774	EIF4E3/EIF2A/EIF2S3B/EIF5A/CPEB3/EEF2/EEF1A2/EEF1A1/EIF3D/EIF4B/EIF1/EIF3M/EIF3L/EIF4H/AGO2/GTPBP1/EIF3G/EEF1G/EIF3F/EIF2D/EIF3E	21
GOBP_NEGATIVE_REGULATION_OF_VIRAL_PROCESS	22/2399	91/19637	0.00116839	0.0418897	0.0376956	TRIM14/OAS1/IFITM1/EIF2AK2/PLSCR1/ZNFX1/UBP1/RSAD2/FAM111A/ISG15/OAS2/APOBEC3C/IFIT1/MX1/APOBEC3B/FCN1/OAS3/RNASEL/IFI16/RESF1/TRIM21/TRIM11	22
GOBP_MATURATION_OF_LSU_RRNA	10/2399	28/19637	0.0011823	0.0420014	0.0377962	BOP1/NHP2/RPL10A/RPL7L1/GTPBP4/RPL7/RSL1D1/RPL7A/RPL35/URB1	10
GOBP_REGULATION_OF_MITOCHONDRIAL_GENE_EXPRESSION	10/2399	28/19637	0.0011823	0.0420014	0.0377962	SHMT2/C1QBP/RCC1L/RPUSD3/ALKBH1/RMND1/MPV17L2/NSUN3/COA3/TACO1	10
GOCC_PIGMENT_GRANULE	25/2399	109/19637	0.00126637	0.0447835	0.0402997	RAB5C/NAP1L1/PDIA4/ATP7A/SLC1A5/SND1/HSPA8/SYNGR1/HSP90B1/TFRC/AHCY/RAB9A/ITGB1/SLC3A2/ANXA2/SLC1A4/SYTL1/HSP90AA1/HSPA5/STX3/PDIA3/GCHFR/MMP14/MYO5A/ANXA6	25
GOBP_REGULATION_OF_APOPTOTIC_SIGNALING_PATHWAY	65/2399	367/19637	0.00127499	0.0448843	0.0403904	CTH/ING5/RRN3/CFLAR/RIPK1/TMEM14A/FBXW7/GPER1/CYLD/LMNA/MUC1/RET/DDIT3/BCL2L11/ATF3/RPS3/CTNNB1/JAK2/EIF5A/PPP2R1B/HMOX1/EYA3/ZC3HC1/SCG2/MYC/TNFSF10/CD44/MDM2/S100A9/PPP1CA/RBCK1/MARCHF7/ITM2C/S100A8/GCLM/DNAJA1/NACC2/RPL26/NLE1/BBC3/SP100/IL1B/PARL/CSNK2A2/BCL10/SLC35F6/CTSH/YBX3/FIS1/TRAF7/MAP2K5/NCK2/TMEM161A/SIAH2/PDIA3/URI1/IFI6/MMP9/G0S2/ACAA2/SRC/RACK1/LRRK2/PHIP/RPS7	65
GOCC_EARLY_ENDOSOME	69/2399	395/19637	0.00134053	0.046979	0.0422754	HLA-C/CD4/RAB5C/ANK2/STX7/APP/SORCS2/LDLRAD4/SAMD9L/VPS4A/RUSC1/SIGLEC1/ATP7A/GPER1/NF2/RET/DERL2/ZFYVE16/ATP6V0D1/SERPINB1/WASHC2C/ANKFY1/HPS6/ZFYVE28/MIB2/LNPEP/CLN3/MAP2K2/PPP1R21/BACE1/PICALM/VAMP8/KCNQ1/CXCR4/HYAL3/SLC9A6/WDR91/ADRB1/WDFY2/ASTN2/TFRC/RAB21/VPS26A/SNX16/SNX20/PHETA1/MON2/GGA2/AP1AR/ANXA1/LAMP5/EPHA4/HAVCR2/RBSN/CORO1A/FGD2/SIAH2/LDLRAP1/COMMD1/MYO5A/EHD2/STAM2/LITAF/DNAJC13/A…	69
GOBP_REGULATION_OF_B_CELL_PROLIFERATION	17/2399	64/19637	0.00137178	0.0474492	0.0426985	CASP3/BCL6/CD40/FCGR2B/CD300A/TIRAP/TFRC/TICAM1/TNFSF13B/SASH3/TNFRSF21/BST1/CD320/GPR183/PKN1/TLR9/MZB1	17
GOBP_BASE_EXCISION_REPAIR	13/2399	43/19637	0.00137206	0.0474492	0.0426985	MUTYH/NEIL2/RPS3/DNA2/PCNA/ERCC6/OGG1/NTHL1/MPG/NEIL3/POLB/ERCC5/XRCC1	13
GOBP_TEMPERATURE_HOMEOSTASIS	36/2399	177/19637	0.00137515	0.0474492	0.0426985	CD36/GNAS/VEGFA/PEMT/APC/SLC25A44/IL18/GRB10/PLAC8/DDIT3/ACVR2B/LNPEP/TLE3/JAK2/PRLR/ATF4/THRA/WNT10B/CXCR4/ADRB1/FOXO1/DHRS7B/LGR4/ACADVL/IL4R/IL1B/DECR1/STAT3/MAP2K6/KDM6B/NTSR1/G0S2/ADAMTS5/ADRB2/OGT/HADH	36
GOCC_CELL_LEADING_EDGE	72/2399	416/19637	0.00137835	0.0474492	0.0426985	VAMP7/APP/EPB41L3/FGR/KANK1/WASF1/CLASP2/APC/KNSTRN/RAC3/ATP7A/GPER1/KCNC4/PRKCZ/FGD4/NF2/PTPRO/JMY/DUSP22/MTSS1/BSPRY/FSCN1/PLEKHO1/ITGA5/RPS3/CTNNB1/FER/DIAPH1/ATF4/PDE4A/EEF1A1/TLN2/CXCR4/NRBP1/RIPOR2/TIRAP/CD44/IQGAP2/HAX1/TWF1/SCRIB/APC2/TWF2/CSPG4/MACF1/SCIMP/PABPC1/DGKZ/ITGB1/MYO1C/PTPN13/SHISA7/SWAP70/ARHGAP45/LAMP5/CORO1A/FGD2/KIF18A/STX3/NME1/MEFV/PIP5K1A/PDXP/CTTNBP2NL/RAPH1/MYO5A/DDN/…	72
GOMF_TRANSFERASE_ACTIVITY_TRANSFERRING_NITROGENOUS_GROUPS	9/2399	24/19637	0.00139468	0.0477999	0.0430141	KYAT1/GAPDH/PSAT1/BCAT1/BCAT2/GPT2/PHYKPL/GPT/AMT	9
GOBP_NEGATIVE_REGULATION_OF_CELL_ACTIVATION	42/2399	216/19637	0.0014727	0.0502527	0.0452213	CASP3/BCL6/FGR/VSIG4/LILRB1/PRNP/GPER1/EMILIN1/DUSP22/SH2B3/SPN/SHH/FER/CD300LF/IL4I1/HMOX1/FCGR2B/CD300A/RIPOR2/IL31RA/MARCHF7/TMEM131L/CTSG/CLEC4G/ALOX12/SCRIB/BTN2A2/IL2RA/IL4R/CD86/ANXA1/HAVCR2/TNFRSF21/PAG1/FGL2/THBD/PKN1/SFTPD/CNR2/MILR1/NRARP/CD80	42
GOBP_VASCULAR_TRANSPORT	21/2399	87/19637	0.00152695	0.0518761	0.0466822	CD36/SLC6A9/SLC44A1/SLC1A5/SLC29A1/SLC38A1/SLC6A13/SLC4A3/SLC16A7/SLC19A1/SLC15A2/SLC38A2/TFRC/SLC2A3/SLC7A5/SLC1A4/SLC5A6/SLC7A2/ABCA2/SLCO3A1/SLC7A1	21
GOBP_POSITIVE_REGULATION_OF_DENDRITIC_CELL_CYTOKINE_PRODUCTION	6/2399	12/19637	0.00158242	0.0528838	0.047589	CLEC7A/DHX36/SCIMP/TICAM1/NOD2/KIT	6
GOBP_PROTEIN_FOLDING_IN_ENDOPLASMIC_RETICULUM	6/2399	12/19637	0.00158242	0.0528838	0.047589	HSP90B1/DNAJC3/ERO1A/HSPA5/PDIA3/CALR	6
GOMF_HYDROLASE_ACTIVITY_ACTING_ON_ETHER_BONDS	6/2399	12/19637	0.00158242	0.0528838	0.047589	RNPEP/AHCYL1/ALOX12/AHCY/LTA4H/AKR7A2	6
GOMF_COMPLEMENT_BINDING	8/2399	20/19637	0.0015838	0.0528838	0.047589	MEGF10/VSIG4/MASP2/ITGAM/C1QBP/CD59/ITGB2/CALR	8
GOBP_ANTIGEN_PROCESSING_AND_PRESENTATION_OF_PEPTIDE_ANTIGEN_VIA_MHC_CLASS_I	10/2399	29/19637	0.00160905	0.0534976	0.0481413	IDE/HLA-C/LNPEP/ERAP2/ERAP1/ACE/PDIA3/IFI30/B2M/CALR	10
GOMF_TRANSCRIPTION_COREGULATOR_ACTIVITY	83/2399	495/19637	0.00162743	0.0538783	0.0484839	TRIM14/KMT5A/TACC1/MIER1/TADA3/KAT7/KAT8/DYRK1A/TOX2/MUC1/JMY/NFE4/C1QBP/TLE3/PARP9/CTNNB1/SS18L2/AIP/SND1/RCOR2/TRIM38/HMGA1/KCTD1/PSIP1/ETS1/PARP14/YAF2/FHL2/TAF6/MAK/PARP15/MTA2/IL31RA/DNAJB1/DHRS7B/RERE/HSBP1/BRD8/LPXN/DDX54/MYBBP1A/LPIN3/DDX17/BTAF1/BCL10/TAF6L/GMNN/PMF1/TRIM24/ZMIZ2/PBXIP1/NAB2/BTG2/USP22/MAML3/TRIP11/JAZF1/FHL3/SIAH2/URI1/MED30/IRF2BPL/SS18/BUD31/PCBD1/NCOA4/TRIM21/RUVBL2/…	83
GOBP_REGULATION_OF_EXTRACELLULAR_MATRIX_DISASSEMBLY	7/2399	16/19637	0.00168542	0.0551241	0.049605	CLASP2/FSCN1/FGFR4/DDR2/CST3/CLASP1/TGFB1	7
GOMF_CARD_DOMAIN_BINDING	7/2399	16/19637	0.00168542	0.0551241	0.049605	CASP1/CARD19/CARD14/BCL10/NOD2/CARD9/CARD16	7
GOBP_MYELOID_LEUKOCYTE_DIFFERENTIATION	41/2399	211/19637	0.00168632	0.0551241	0.049605	CD4/APP/VEGFA/OSCAR/RIPK1/FBXW7/NRROS/SNX10/LILRB1/JUNB/CTNNB1/PDE1B/MYC/BATF2/GPR68/PIK3CD/IL31RA/BATF3/DHRS7B/GPC3/HAX1/TFRC/KLF10/CCR7/RASSF2/GPR137B/GLO1/ANXA2/IFI16/SBNO2/MMP9/GPR183/CEBPA/MAPK14/KIT/TGFB1/SRC/PIR/CCR1/OCSTAMP/SLC9B2	41
GOBP_RESPONSE_TO_FLUID_SHEAR_STRESS	11/2399	34/19637	0.00172176	0.0560474	0.0504358	P2RX7/MTSS1/ASS1/SREBF2/SMAD6/PKD1/ACE/PDGFRB/KLF4/MAP2K5/SRC	11
GOBP_POSITIVE_REGULATION_OF_DNA_METABOLIC_PROCESS	44/2399	231/19637	0.00176545	0.0572299	0.0515	HMBOX1/MORF4L2/CD40/HNRNPA2B1/SHLD2/BRCC3/SETMAR/ERCC1/PRKCQ/ENDOG/PARP9/CCDC117/RPS3/CTNNB1/PCNA/EYA3/FGFR4/GINS3/FOXM1/ERCC6/DHX36/MYC/PRKD2/YEATS4/WT1/TFRC/BRD8/ARID2/PDGFRB/KLF4/NAF1/TIMELESS/ERCC2/HSP90AA1/TMEM161A/EP400/TIGAR/RUVBL2/CYP1B1/XRCC1/TGFB1/POLG2/SRC/DMAP1	44
REACTOME_RRNA_MODIFICATION_IN_THE_NUCLEUS_AND_CYTOSOL	16/2399	60/19637	0.00179442	0.0579277	0.0521279	UTP4/NOP14/RPS6/NAT10/DDX49/IMP4/NHP2/TBL3/TRMT112/PNO1/WDR3/RPS14/HEATR1/RPS2/FCF1/RPS7	16
GOBP_POSITIVE_REGULATION_OF_AUTOPHAGY	29/2399	136/19637	0.00183035	0.0588434	0.0529519	TRIM14/TRIM68/PIK3C2A/OPTN/ORMDL3/DEPDC5/ENDOG/BCL2L11/TRIM38/HMOX1/NPRL2/SESN3/LRSAM1/FOXO1/SH3BP4/TICAM1/NOD2/PLK3/BAG3/SPTLC2/TP53INP1/WIPI1/MEFV/TP53INP2/PIM2/TRIM21/ADRB2/LRRK2/BNIP3	29
GOBP_POST_GOLGI_VESICLE_MEDIATED_TRANSPORT	24/2399	106/19637	0.00188708	0.0601769	0.0541519	OPTN/ANKFY1/CLN3/VTI1A/PKDCC/PREPL/AP1G1/EXOC4/CCDC22/RAB26/MACF1/RABIF/MON2/GGA2/AP1AR/RBSN/OSBPL5/WIPI1/COMMD1/MYO5A/VAMP5/KRT18/RACK1/RAB10	24
GOBP_POSITIVE_REGULATION_OF_MAP_KINASE_ACTIVITY	26/2399	118/19637	0.00189184	0.0601769	0.0541519	P2RX7/VEGFA/CD40/RPS3/ADAM8/PIK3R5/ADAM9/TAOK3/PIK3CG/SASH1/PDGFRB/IL1B/PIK3R6/NOD2/HTR2B/MAP2K6/EPHA4/MAP2K5/MAP3K13/FGD2/S100A12/KIT/TLR9/TGFB1/SRC/LRRK2	26
GOBP_RIBONUCLEOSIDE_DIPHOSPHATE_METABOLIC_PROCESS	25/2399	112/19637	0.00189503	0.0601769	0.0541519	CAD/APP/HK3/P2RX7/GAPDH/FBP1/FOXK2/NUDT16/HDAC4/ARNT/CMPK1/ENO2/MLXIPL/ALDOA/MYC/DDIT4/ADPGK/ENTPD7/PRXL2C/STAT3/GAPDHS/TIGAR/ALDOC/PGAM4/OGT	25
GOBP_MAST_CELL_ACTIVATION_INVOLVED_IN_IMMUNE_RESPONSE	15/2399	55/19637	0.00193501	0.0609489	0.0548466	VAMP7/FGR/FER/HMOX1/VAMP8/CD300A/C12orf4/LAT2/PIK3CD/PIK3CG/IL4R/STXBP1/PTGDS/KIT/MILR1	15
GOBP_REGULATION_OF_CARBOHYDRATE_CATABOLIC_PROCESS	15/2399	55/19637	0.00193501	0.0609489	0.0548466	APP/P2RX7/FBP1/HDAC4/ARNT/MLXIPL/MYC/DDIT4/PPP1CA/PRXL2C/STAT3/GAPDHS/TIGAR/SCARB2/OGT	15
GOMF_NUCLEASE_ACTIVITY	41/2399	213/19637	0.00202549	0.0635416	0.0571797	PAN3/ERI3/NUDT16L1/PLSCR1/EXOSC2/PAN2/SETMAR/EXD3/ERCC1/FANCM/SAMHD1/NUDT16/ENDOG/NOCT/RPS3/DNA2/SND1/DCLRE1B/TATDN1/RPP30/ZC3H12C/ENPP2/OGG1/NTHL1/TSEN15/AGO2/PRORP/RNASE6/RNASET2/PIWIL4/RNASE3/TEFM/RNASEL/NME1/EXOSC5/POP4/GEN1/RNASE2/ERCC5/XRCC1/MRPL44	41
GOBP_MATURATION_OF_SSU_RRNA	14/2399	50/19637	0.00206339	0.0644706	0.0580157	UTP4/NOP14/NAT10/RIOK3/RPS16/TBL3/MRPS11/ERCC2/WDR3/RPS14/RPS21/HEATR1/RPS28/RPS8	14
GOBP_REGULATION_OF_RESPONSE_TO_DNA_DAMAGE_STIMULUS	46/2399	246/19637	0.00207208	0.0644831	0.0580269	KMT5A/MORF4L2/TRIP12/NUDT16L1/KAT7/DYRK1A/SHLD2/BRCC3/SETMAR/ERCC1/MUC1/ENDOG/PARP9/CCDC117/RPS3/WDR76/PCNA/EYA3/CYREN/FOXM1/SPRED1/ERCC6/MAGEF1/MYC/OGG1/CD44/YEATS4/MDM2/MARCHF7/RADX/BRD8/ARID2/NACC2/RPL26/USP1/NSMCE1/TIMELESS/TMEM161A/EP400/TIGAR/CRY1/RUVBL2/TERF2IP/XRCC1/DMAP1/USP51	46
GOBP_MYELOID_CELL_ACTIVATION_INVOLVED_IN_IMMUNE_RESPONSE	22/2399	95/19637	0.00211296	0.06538	0.058834	VAMP7/FGR/ITGAM/MYD88/FER/HMOX1/VAMP8/CD300A/C12orf4/LAT2/PIK3CD/PIK3CG/IFI35/TICAM1/IL4R/STXBP1/PTGDS/HAVCR2/SBNO2/ITGB2/KIT/MILR1	22
REACTOME_TRANS_GOLGI_NETWORK_VESICLE_BUDDING	18/2399	72/19637	0.00212037	0.06538	0.058834	RAB5C/VAMP7/APP/BLOC1S4/TGOLN2/PIK3C2A/FTL/PICALM/CLTA/VAMP8/GOLGB1/HSPA8/NECAP1/YIPF6/CTSZ/BLOC1S1/AP1G1/TFRC	18
GOBP_MYELOID_LEUKOCYTE_CYTOKINE_PRODUCTION	10/2399	30/19637	0.00215245	0.06538	0.058834	CD36/BCL6/LILRB1/HMOX1/DHX36/TICAM1/BCL10/CUEDC2/KIT/TGFB1	10
GOBP_NEGATIVE_REGULATION_OF_RESPONSE_TO_BIOTIC_STIMULUS	25/2399	113/19637	0.00215665	0.06538	0.058834	OAS1/USP15/VSIG4/LILRB1/CLEC12B/SAMHD1/C1QBP/TARBP2/ISG15/RIOK3/IL4I1/TRIM38/SEC14L1/CACTIN/TKFC/PARP14/ATG5/OAS3/HAVCR2/IFI16/NLRC3/TTLL12/FGL2/TRIM21/CARD16	25
GOBP_CYTOPLASMIC_PATTERN_RECOGNITION_RECEPTOR_SIGNALING_PATHWAY	16/2399	61/19637	0.00216124	0.06538	0.058834	USP15/ERBIN/CYLD/LACC1/C1QBP/RIOK3/SEC14L1/TKFC/INAVA/SLC15A2/SLC15A3/NOD2/MAP2K6/OAS3/NOP53/SLC15A4	16
GOBP_REGULATION_OF_GLYCOLYTIC_PROCESS	13/2399	45/19637	0.00216813	0.06538	0.058834	APP/P2RX7/FBP1/HDAC4/ARNT/MLXIPL/MYC/DDIT4/PRXL2C/STAT3/GAPDHS/TIGAR/OGT	13
GOBP_REGULATION_OF_MAST_CELL_ACTIVATION	13/2399	45/19637	0.00216813	0.06538	0.058834	VAMP7/FGR/PLSCR1/FER/CD300LF/HMOX1/VAMP8/CD300A/C12orf4/IL4R/STXBP1/CNR2/MILR1	13
GOMF_GENERAL_TRANSCRIPTION_INITIATION_FACTOR_ACTIVITY	13/2399	45/19637	0.00216813	0.06538	0.058834	SNAPC2/RRN3/RRN3P2/BRF1/DR1/GTF2A2/TAF6/GTF2H3/SNAPC3/TAF1L/TAF6L/SNAPC1/TAF5	13
GOBP_LEUKOCYTE_MEDIATED_IMMUNITY	76/2399	451/19637	0.00217792	0.0654216	0.0588715	CD160/STX7/VAMP7/BCL6/CLEC7A/P2RX7/FGR/LILRB1/MASP2/CD40/ITGAM/CLEC12B/MYD88/SHLD2/RSAD2/IL18/PRKCZ/ERCC1/DUSP22/TLR8/IL7R/CCR6/C1QBP/SCART1/FER/IL4I1/HMOX1/VAMP8/FCGR2B/CD300A/C12orf4/SLAMF7/DHX36/IGLL1/LAT2/STAP1/PIK3CD/PVR/AP1G1/CTSG/SLAMF6/CD1D/PIK3CG/TREM1/CLEC4G/SLAMF9/TFRC/CD55/LYST/CSF2RB/IL9R/ACE/SCIMP/TICAM1/IL4R/STXBP1/IL1B/PIK3R6/BCL10/SWAP70/NOD2/PTGDS/CTSH/HAVCR2/GAPT/CORO1A/SASH3/I…	76
GOCC_H4_HISTONE_ACETYLTRANSFERASE_COMPLEX	12/2399	40/19637	0.0022333	0.0666926	0.0600152	MORF4L2/MLLT3/KAT8/YEATS4/MSL2/BRD8/MSL1/EP400/YEATS2/RUVBL2/DMAP1/OGT	12
GOBP_BONE_CELL_DEVELOPMENT	11/2399	35/19637	0.00223737	0.0666926	0.0600152	FBXW7/LILRB1/SH2B3/GPR68/MEIS1/PTPN11/ANXA2/SRF/KIT/SRC/SLC9B2	11
GOCC_GOLGI_ASSOCIATED_VESICLE	20/2399	84/19637	0.00232596	0.0690685	0.0621532	COPG2/APP/GPR89A/ATP7A/CLBA1/TGOLN2/RAB8B/NCALD/BACE1/CLTA/NRGN/AP1G1/PKD1/KDELR2/COPA/PACS1/DIPK2A/ITM2B/LRRK2/CHIC2	20
GOMF_VITAMIN_B6_BINDING	15/2399	56/19637	0.00234941	0.0694996	0.0625412	KYAT1/CTH/SHMT2/PLPBP/MOCOS/PYGB/PSAT1/PYGL/GPT2/NFS1/SPTLC2/GCAT/SGPL1/PHYKPL/GPT	15
GOBP_ADP_METABOLIC_PROCESS	21/2399	90/19637	0.00238968	0.0701573	0.063133	APP/HK3/P2RX7/GAPDH/FBP1/FOXK2/HDAC4/ARNT/ENO2/MLXIPL/ALDOA/MYC/DDIT4/ADPGK/PRXL2C/STAT3/GAPDHS/TIGAR/ALDOC/PGAM4/OGT	21
GOMF_ACETYLTRANSFERASE_ACTIVITY	21/2399	90/19637	0.00238968	0.0701573	0.063133	NAT1/KAT7/KAT8/NAT10/NAT9/NAGS/SAT2/GTF3C4/NAA80/SAT1/CLOCK/LCAT/NAT8L/TAF1L/LPCAT4/USP22/GCAT/LPCAT2/ACAA2/NAT14/KAT2A	21
GOBP_NEGATIVE_REGULATION_OF_PROTEIN_MODIFICATION_BY_SMALL_PROTEIN_CONJUGATION_OR_REMOVAL	22/2399	96/19637	0.00243109	0.0711049	0.0639858	RPS15/TRIP12/TSPO/ISG15/RPS3/CTNNB1/FYN/RPS20/CAPN3/MARCHF7/GTPBP4/ATG5/UBXN1/DNAJA1/RPL5/PRR7/CRY1/RPL37/TRIM21/CAMLG/OGT/RPS7	22
REACTOME_CLATHRIN_MEDIATED_ENDOCYTOSIS	30/2399	145/19637	0.00251518	0.0731048	0.0657854	CD4/RAB5C/VAMP7/AVPR2/ACTG1/SYNJ2/TGOLN2/FCHO1/PIK3C2A/EPN1/IL7R/PICALM/CLTA/VAMP8/HSPA8/NECAP1/RPS27A/ARPC1A/TFRC/AP2M1/GRK3/EPN2/CD3D/STON1/LDLRAP1/PACSIN3/SCARB2/GRK2/STAM2/ADRB2	30
GOMF_TRANSLATION_INITIATION_FACTOR_ACTIVITY	14/2399	51/19637	0.00252961	0.0731048	0.0657854	EIF4E3/EIF2A/EIF2S3B/EIF3D/EIF4B/EIF1/EIF3M/EIF3L/EIF4H/AGO2/EIF3G/EIF3F/EIF2D/EIF3E	14
GOBP_DENDRITIC_CELL_CYTOKINE_PRODUCTION	7/2399	17/19637	0.00256525	0.0731048	0.0657854	CLEC7A/DHX36/SLAMF9/SCIMP/TICAM1/NOD2/KIT	7
GOBP_POSITIVE_REGULATION_OF_NITRIC_OXIDE_SYNTHASE_BIOSYNTHETIC_PROCESS	7/2399	17/19637	0.00256525	0.0731048	0.0657854	JAK2/NOD2/CCL2/NAMPT/MAP2K6/TLR9/LRRK2	7
GOMF_AMINOACYLTRANSFERASE_ACTIVITY	7/2399	17/19637	0.00256525	0.0731048	0.0657854	TGM5/QPCTL/TGM3/TGM2/GGT7/F13A1/QPCT	7
REACTOME_METABOLISM_OF_FOLATE_AND_PTERINES	7/2399	17/19637	0.00256525	0.0731048	0.0657854	MTHFD1L/SHMT2/SLC19A1/FOLR2/MTHFR/MTHFD2/ALDH1L2	7
REACTOME_PROTEIN_METHYLATION	7/2399	17/19637	0.00256525	0.0731048	0.0657854	CALM1/EEF2/EEF1A1/HSPA8/METTL21A/CAMKMT/RPS2	7
GOBP_TRANSITION_METAL_ION_HOMEOSTASIS	29/2399	139/19637	0.00258093	0.0732835	0.0659462	ATP7B/APP/SLC6A9/PRNP/ATP7A/TFR2/ATP6V0D1/FTL/PICALM/HMOX1/MT1E/FBXL5/NUBP1/MYC/SLC31A1/S100A9/CCDC22/S100A8/TFRC/NEO1/SLC25A28/GLRX3/SCO1/COMMD1/NCOA4/MT2A/SCARA5/COX19/B2M	29
GOBP_LEUKOCYTE_AGGREGATION	6/2399	13/19637	0.00263636	0.0740465	0.0666328	STK10/SEMA4D/CD44/S100A9/S100A8/IL1B	6
GOBP_RESPONSE_TO_LAMINAR_FLUID_SHEAR_STRESS	6/2399	13/19637	0.00263636	0.0740465	0.0666328	ASS1/SREBF2/SMAD6/ACE/KLF4/MAP2K5	6
REACTOME_DISSOLUTION_OF_FIBRIN_CLOT	6/2399	13/19637	0.00263636	0.0740465	0.0666328	SERPINB8/ANXA2/SERPINB2/SERPINB6/PLAU/S100A10	6
GOBP_POSITIVE_REGULATION_OF_PEPTIDYL_TYROSINE_PHOSPHORYLATION	37/2399	190/19637	0.00264618	0.0740549	0.0666404	CD4/CD36/DOK7/CLEC7A/VEGFA/FBXW7/PRNP/CD40/IL18/MLST8/ANGPT1/PARP9/ITGA5/JAK2/PARP14/SEMA4D/ERCC6/FYN/IL6ST/ENPP2/STAP1/CD44/IL31RA/HAX1/ACE/CSPG4/PTPN11/NOD2/CASS4/EPHA4/UNC119/NCF1/KIT/TGFB1/SRC/PECAM1/CD80	37
GOBP_NUCLEOTIDE_BINDING_DOMAIN_LEUCINE_RICH_REPEAT_CONTAINING_RECEPTOR_SIGNALING_PATHWAY	9/2399	26/19637	0.00265631	0.0740721	0.0666559	ERBIN/CYLD/LACC1/INAVA/SLC15A2/SLC15A3/NOD2/MAP2K6/SLC15A4	9
GOBP_REGULATION_OF_NEUTROPHIL_MIGRATION	13/2399	46/19637	0.00268962	0.0747329	0.0672505	CD99/MYD88/MCU/C1QBP/ADAM8/RIPOR2/TIRAP/CCR7/NOD2/BST1/C5AR2/CXCL8/JAM3	13
GOBP_REGULATION_OF_DNA_REPAIR	31/2399	152/19637	0.00271998	0.0752108	0.0676806	MORF4L2/TRIP12/NUDT16L1/KAT7/SHLD2/BRCC3/SETMAR/PARP9/CCDC117/RPS3/PCNA/EYA3/CYREN/FOXM1/ERCC6/MAGEF1/OGG1/YEATS4/RADX/BRD8/ARID2/USP1/TIMELESS/TMEM161A/EP400/TIGAR/RUVBL2/TERF2IP/XRCC1/DMAP1/USP51	31
GOBP_CELLULAR_RESPONSE_TO_BIOTIC_STIMULUS	47/2399	256/19637	0.00272615	0.0752108	0.0676806	CD36/CLEC7A/PAF1/LILRB1/KMO/CASP1/MYD88/IL18/DDIT3/BCL2L11/TSPO/JAK2/FCGR2B/CACTIN/CMPK2/ADAM9/STAP1/TIRAP/IRF8/ASS1/PABPN1/CTSG/CD55/SASH1/SCIMP/TICAM1/SIRPA/IL1B/CD86/CCR5/TLR1/BCL10/NOD2/CCL2/HAVCR2/SBNO2/HSPA5/TIGAR/CXCL8/MAPK14/CARD16/LY96/LITAF/TGFB1/CDA/SRC/CD80	47
GOBP_NEGATIVE_REGULATION_OF_LEUKOCYTE_PROLIFERATION	21/2399	91/19637	0.00275606	0.0757673	0.0681814	CASP3/VSIG4/LILRB1/PRNP/SPN/SHH/IL4I1/FCGR2B/CD300A/MARCHF7/TMEM131L/CLEC4G/SCRIB/BTN2A2/IL2RA/CD86/HAVCR2/TNFRSF21/PKN1/SFTPD/CD80	21
GOBP_CELLULAR_RESPONSE_TO_UNFOLDED_PROTEIN	22/2399	97/19637	0.00278877	0.0761286	0.0685064	CTH/TMTC4/EIF2AK2/HSPA7/PPP1R15A/OPTN/DERL2/DDIT3/BCL2L11/ATF3/ATF4/HSPA8/HSPA6/ERO1A/BAG3/NCK2/HSPA5/SERP1/HERPUD2/STC2/RACK1/CCND1	22
GOCC_PROTEIN_ACETYLTRANSFERASE_COMPLEX	22/2399	97/19637	0.00278877	0.0761286	0.0685064	MORF4L2/ING5/MLLT3/TADA3/KAT7/KAT8/BRPF1/DR1/TAF6/YEATS4/MSL2/BRD8/MSL1/TAF6L/TAF5/USP22/EP400/YEATS2/RUVBL2/DMAP1/OGT/KAT2A	22
GOBP_POSITIVE_REGULATION_OF_HEMOPOIESIS	32/2399	159/19637	0.00291933	0.0794139	0.0714628	CD4/BCL6/RIPK1/CD83/IL18/PRKCZ/IL7R/SHH/ADAM8/IL4I1/GPR68/HAX1/BTN2A2/IL2RA/KLF10/IL4R/PIK3R6/CD86/SOX12/ITPKB/ANXA1/SASH3/PNP/MMP14/LGALS1/TGFB1/SOX13/CCR1/STAT5B/OCSTAMP/SLC9B2/CD80	32
GOBP_NEUTROPHIL_MIGRATION	27/2399	128/19637	0.00302577	0.0820226	0.0738103	CD99/MYD88/MCU/CCL23/C1QBP/ADAM8/RIPOR2/TIRAP/PIK3CD/JAML/S100A9/PIK3CG/TREM1/CXCR2/S100A8/CCR7/IL1B/NOD2/CCL2/ITGB2/BST1/C5AR2/CXCL8/S100A12/CCL24/JAM3/PECAM1	27
GOCC_ROUGH_ENDOPLASMIC_RETICULUM	19/2399	80/19637	0.00304396	0.0822293	0.0739963	APP/SEC61A2/RPL18/RPL27/MACO1/RPS23/ARSB/NAT8L/PTGDS/SEC61B/RPL4/TMEM97/RPS21/HGFAC/NCF1/SFTPD/SEC62/RPS28/PLOD1	19
GOBP_CELLULAR_RESPONSE_TO_TOPOLOGICALLY_INCORRECT_PROTEIN	25/2399	116/19637	0.00313347	0.0842544	0.0758187	CTH/UBE2W/TMTC4/EIF2AK2/HSPA7/PPP1R15A/OPTN/DERL2/DDIT3/BCL2L11/ATF3/ATF4/HSPA8/HSPA6/ERO1A/UGGT2/BAG3/NCK2/HSPA5/SERP1/HERPUD2/STC2/RACK1/SDF2L1/CCND1	25
GOBP_REGULATION_OF_CELL_MORPHOGENESIS	54/2399	305/19637	0.00314059	0.0842544	0.0758187	FBXW8/LARP4/EPB41L3/FGR/KANK1/VEGFA/PEAK3/LPAR1/RAC3/FGD4/WASHC2C/C1QBP/PLEKHO1/OBSL1/SLC23A2/SS18L2/DIAPH1/SEMA4D/FYN/DHX36/ARHGAP35/CXCR4/ALDOA/ENPP2/CD44/ITGA7/DVL1/PALM/PLXNA1/ZMYM6/RAB21/MACF1/ARHGAP15/FMNL1/CCL2/CASS4/C15orf62/AP1AR/ANXA1/EPHA4/CORO1A/CUX1/CDC42EP1/CAMSAP1/MAP3K13/FGD2/ITGB2/S100A10/KIT/SRC/CCL24/PHIP/CALR/CUL7	54
GOBP_NEGATIVE_REGULATION_OF_IMMUNE_RESPONSE	35/2399	179/19637	0.00316481	0.0845198	0.0760575	CD160/OAS1/USP15/BCL6/FGR/VSIG4/LILRB1/CLEC12B/SAMHD1/DUSP22/IL7R/ISG15/CD59/FER/IL4I1/HMOX1/FCGR2B/CD300A/CACTIN/PARP14/FYN/CLEC4G/CD55/IL4R/NOD2/OAS3/ANXA1/HAVCR2/IFI16/NLRC3/TTLL12/FGL2/TRIM21/MAPK14/SRC	35
GOBP_CHEMOKINE_PRODUCTION	22/2399	98/19637	0.00318975	0.0845198	0.0760575	OAS1/APP/CLEC7A/ERBIN/EIF2AK2/MYD88/IL18/HMOX1/TIRAP/TREM1/TICAM1/SIRPA/IL4R/IL1B/KLF4/NOD2/OAS3/HAVCR2/MAP2K5/MEFV/CARD9/TLR9	22
GOBP_NEGATIVE_REGULATION_OF_RHO_PROTEIN_SIGNAL_TRANSDUCTION	8/2399	22/19637	0.00321298	0.0845198	0.0760575	KCTD10/BCL6/KANK1/ARHGAP42/ARHGAP35/RIPOR2/ITGB1/KCTD13	8
GOMF_DNA_POLYMERASE_BINDING	8/2399	22/19637	0.00321298	0.0845198	0.0760575	NAT10/CDK2AP1/PCNA/CDT1/LONP1/HSP90AA1/POLG2/SMARCA4	8
REACTOME_INSERTION_OF_TAIL_ANCHORED_PROTEINS_INTO_THE_ENDOPLASMIC_RETICULUM_MEMBRANE	8/2399	22/19637	0.00321298	0.0845198	0.0760575	APP/PRNP/OTOF/HMOX1/SEC61B/SERP1/UBL4A/CAMLG	8
GOMF_PROTEIN_TYROSINE_KINASE_ACTIVITY	29/2399	141/19637	0.00321566	0.0845198	0.0760575	FGR/CLK4/EIF2AK2/MATK/LTK/DYRK1A/TTN/RET/PKDCC/MAP2K2/JAK2/FER/FGFR4/FYN/HIPK3/DDR2/TWF1/PDGFRB/SLA/MAP2K6/EPHA4/EFNA4/MAP2K5/MAP2K4/CRIM1/KIT/SRC/TYK2/LMTK2	29
GOBP_IMMUNE_RESPONSE_REGULATING_SIGNALING_PATHWAY	79/2399	479/19637	0.0032572	0.0849803	0.0764719	CD160/OAS1/USP15/CD36/FPR1/CLEC7A/FGR/ERBIN/PLA2G6/LILRB1/PRNP/CD40/CACNB3/PLSCR1/CLEC12B/CYLD/THEMIS2/LACC1/MYD88/RSAD2/FCHO1/PRKCQ/DUSP22/ICOSLG/TLR8/C1QBP/RPS3/FER/RIOK3/RAB7B/CD300LF/FCGR2B/PIK3AP1/CD300A/SEC14L1/CACTIN/TKFC/FYN/RAB11FIP2/IGLL1/LAT2/STAP1/PRKD2/TIRAP/PIK3CD/INAVA/RBCK1/SLC15A2/LGR4/BTN2A2/IFI35/LPXN/CCR7/SCIMP/TICAM1/SLC15A3/DGKZ/TLR1/BCL10/NOD2/CTSH/FCN1/MAP2K6/OAS3/PLD2/HAV…	79
GOBP_POSITIVE_REGULATION_OF_ALPHA_BETA_T_CELL_ACTIVATION	17/2399	69/19637	0.00327906	0.0849803	0.0764719	CD160/CD83/IL18/PRKCZ/PRKCQ/SHH/JAK2/HSPH1/CD55/IL4R/CD86/ITPKB/ANXA1/SASH3/PNP/TYK2/CD80	17
GOBP_PROTEIN_CONTAINING_COMPLEX_DISASSEMBLY	45/2399	245/19637	0.00327976	0.0849803	0.0764719	VAMP7/CLASP2/CALM1/APC/VPS4A/NFE2/STMN3/KATNB1/WASHC2C/CLN3/VMP1/EIF5A/HMGA1/SPTB/VAMP8/HSPA8/CHMP1B/ZFAND1/MYC/DDIT4/SVIL/PPP1CA/ATG5/TWF1/CCSAP/CLASP1/APC2/TWF2/ARID2/SWAP70/JMJD4/NAV3/CAMSAP1/KIF18A/MICAL3/PDXP/KLC1/ATG14/FRAT1/RUBCNL/MID1IP1/AVIL/ADRB2/BNIP3/SMARCA4	45
GOBP_REGULATION_OF_PROTEIN_MODIFICATION_BY_SMALL_PROTEIN_CONJUGATION_OR_REMOVAL	45/2399	245/19637	0.00327976	0.0849803	0.0764719	RPS15/TRIP12/FBXW7/FANCM/ANGPT1/TSPO/HDAC4/ISG15/RPS3/ARNT/CTNNB1/FYN/RPS20/INAVA/CAPN3/MARCHF7/GTPBP4/ATG5/UBXN1/DNAJA1/SASH1/SPRTN/TICAM1/UBE2S/BCL10/NOD2/HSP90AA1/TANK/RPL5/HSPA5/TOPORS/SIAH2/PRR7/COMMD1/CRY1/RPL37/TRIM21/RASSF5/NOP53/CAMLG/TRIB3/RPS2/LRRK2/OGT/RPS7	45
GOBP_REGULATION_OF_INTRACELLULAR_TRANSPORT	58/2399	333/19637	0.00329749	0.0849803	0.0764719	CD36/OAZ3/FBXW7/ARFIP1/PRNP/PIK3R2/ITGAM/DERL2/ANGPT1/OAZ1/EDEM2/SHH/MAP2K2/PKIG/JAK2/PGAP1/NOLC1/ZFAND1/FYN/NUP214/AAAS/STX18/CAPN10/SREBF2/ARHGAP1/HAX1/UBL5/RAB21/LEPROT/BBC3/SP100/IL1B/PARL/MYO1C/CSNK2A2/PTPN11/ANXA2/RIPOR1/PLK3/BAG3/FIS1/NEFH/ABCA2/ITGB2/ANP32B/LDLRAP1/FRAT1/DNAJC30/EHD2/UBAC2/DENND10/MAPK14/TGFB1/DNAJC13/SRC/DMAP1/USP36/LRRK2	58
GOBP_CYTOSOLIC_TRANSPORT	34/2399	173/19637	0.00329872	0.0849803	0.0764719	ARFIP1/STX10/WASHC2C/ANKFY1/CLN3/VTI1A/MAP2K2/RAB7B/HEATR5B/VPS51/PREPL/AP1G1/WDR91/TBC1D5/RAB21/RAB6B/RAB6C/VPS26A/SNX16/RAB9A/PHETA1/MON2/RAB6A/AP1AR/RBSN/CORO1A/WIPI1/HOOK3/ATG14/DENND10/DNAJC13/SRC/LMTK2/LRRK2	34
GOBP_REGULATION_OF_CYSTEINE_TYPE_ENDOPEPTIDASE_ACTIVITY	43/2399	232/19637	0.00335802	0.0862224	0.0775896	CLEC7A/VEGFA/CFLAR/CASP1/GPER1/BCL2L11/RPS3/JAK2/PDCD2/FYN/ARL6IP5/MYC/TNFSF10/NLRP1/CD44/S100A9/HSPE1/P2RX1/S100A8/NLE1/BBC3/KLF4/BCL10/CTSH/FIS1/IFI16/TFAP4/MAP2K5/SIAH2/ANP32B/PRR7/MEFV/CARD9/IFI6/MMP9/DNAJB6/PPM1F/CCN1/REST/F3/CARD16/SRC/RACK1	43
GOBP_POSITIVE_REGULATION_OF_RESPONSE_TO_DNA_DAMAGE_STIMULUS	27/2399	129/19637	0.00339101	0.0867832	0.0780943	MORF4L2/SHLD2/BRCC3/SETMAR/ENDOG/PARP9/CCDC117/RPS3/PCNA/EYA3/FOXM1/SPRED1/ERCC6/MYC/YEATS4/BRD8/ARID2/NACC2/RPL26/NSMCE1/TIMELESS/TMEM161A/EP400/TIGAR/RUVBL2/XRCC1/DMAP1	27
GOBP_CELLULAR_NITROGEN_COMPOUND_CATABOLIC_PROCESS	76/2399	459/19637	0.00347364	0.0886063	0.0797349	PAN3/PDE8A/YBX1/NUDT16L1/ELAVL4/KMO/DDX49/EXOSC2/BLVRA/MYD88/PAN2/NEIL2/SETMAR/SAMHD1/NUDT16/ENDOG/ZSWIM8/NOCT/AMPD3/DNA2/TYMP/SND1/IL4I1/HMOX1/CPEB3/PDE4A/DPYSL2/TNRC6C/MPST/DHX36/OGG1/OAS2/NTHL1/TIRAP/NUDT7/FASTKD1/QPRT/TUT1/DFFA/APOBEC3C/TET2/SMPDL3A/PABPC1/ENTPD7/LSM1/AGO2/GTPBP1/ACOT7/NAF1/APOBEC3B/RNASE6/RNASET2/RNASE3/YBX3/PNRC2/RNASEL/TNRC6B/BTG2/NT5M/PNP/FASTKD5/PDXP/RBM7/ZHX2/PKP3/EXOSC…	76
GOCC_CYTOPLASMIC_SIDE_OF_MEMBRANE	37/2399	193/19637	0.00348602	0.0886316	0.0797576	GRAMD1A/GNAS/FGR/PKP4/ESYT1/CACNB4/CYLD/SAMD10/MTSS1/MAP2K2/RPL27/FER/SPTB/EEF1A2/EEF1A1/FYN/CYTH1/PALM/DNAJA1/RAB21/TGM3/SLA/ASPSCR1/NTSR1/GNA15/GNA11/GNAQ/LDLRAP1/GNB1L/LITAF/GM2A/KIT/SRC/RPS28/CNR2/RGS1/LRRK2	37
GOBP_TRANSCRIPTION_PREINITIATION_COMPLEX_ASSEMBLY	12/2399	42/19637	0.0035061	0.0888516	0.0799556	RRN3/BRF1/THRA/WNT10B/DR1/GTF2A2/TAF6/TAF1L/TAF6L/TAF5/POLR1E/SMARCA4	12
GOCC_ORGANELLAR_RIBOSOME	19/2399	81/19637	0.00353058	0.0890121	0.0801	NSUN4/MRPL11/MRPL16/MRPL27/MRPS6/MRPL9/MTERF4/MRPS11/MRPS30/MRPL34/MRPL35/MRPS28/MRPL40/MRPL50/MRPS33/MRPS7/MPV17L2/NSUN3/MRPL44	19
GOBP_RIBOSOMAL_LARGE_SUBUNIT_ASSEMBLY	9/2399	27/19637	0.0035582	0.0890121	0.0801	BOP1/RPL3/RPL24/RPL23A/RPLP0/NLE1/TRAF7/RPL5/NOP53	9
GOMF_LAMININ_BINDING	9/2399	27/19637	0.0035582	0.0890121	0.0801	SSC5D/SHH/ADAM9/ITGA7/ITGB1/NID1/RPSA/GPC1/LGALS1	9
GOMF_MRNA_5_UTR_BINDING	9/2399	27/19637	0.0035582	0.0890121	0.0801	SHMT2/DHX36/MRPS11/RPL26/RSL1D1/RPL5/RPS14/NCL/RPS7	9
GOBP_NEUTROPHIL_CHEMOTAXIS	23/2399	105/19637	0.00362122	0.0898388	0.080844	MCU/CCL23/C1QBP/RIPOR2/TIRAP/PIK3CD/JAML/S100A9/PIK3CG/TREM1/CXCR2/S100A8/CCR7/IL1B/NOD2/CCL2/ITGB2/BST1/C5AR2/CXCL8/S100A12/CCL24/JAM3	23
REACTOME_CARGO_RECOGNITION_FOR_CLATHRIN_MEDIATED_ENDOCYTOSIS	23/2399	105/19637	0.00362122	0.0898388	0.080844	CD4/VAMP7/AVPR2/TGOLN2/FCHO1/EPN1/IL7R/PICALM/CLTA/VAMP8/NECAP1/RPS27A/TFRC/AP2M1/GRK3/EPN2/CD3D/STON1/LDLRAP1/SCARB2/GRK2/STAM2/ADRB2	23
HALLMARK_ADIPOGENESIS	38/2399	200/19637	0.00363586	0.0898388	0.080844	RMDN3/CD36/BCL6/ESYT1/PEMT/DRAM2/SLC66A3/SLC1A5/CMBL/ANGPT1/CMPK1/RIOK3/UQCR10/MDH2/RTN3/SLC19A1/ALDOA/ENPP2/NDUFA5/ITGA7/COX6A1/UQCRQ/DHRS7B/IFNGR1/GPHN/DECR1/SLC5A6/MGLL/COX7B/MGST3/TANK/SULT1A1/CYC1/COQ3/ACAA2/ITIH5/COQ9/HADH	38
GOBP_VIRAL_GENE_EXPRESSION	22/2399	99/19637	0.003638	0.0898388	0.080844	TRIM14/UBP1/EDEM2/PARP9/MGAT5/TARBP2/EIF3D/ATG5/EIF3L/ST6GALNAC2/USF2/USF1/EIF3G/TFAP4/MAN1B1/REST/EIF3F/TRIM21/EIF2D/ST3GAL1/TRIM11/SMARCA4	22
GOBP_CELL_KILLING	36/2399	187/19637	0.00364898	0.0898388	0.080844	CD160/STX7/VAMP7/CLEC7A/P2RX7/LILRB1/ITGAM/CLEC12B/MYD88/IL18/GAPDH/IL7R/CD59/FCGR2B/GNLY/SLAMF7/STAP1/PVR/AP1G1/H2BC12/CTSG/SLAMF6/CD1D/TREM1/CD55/LYST/PIK3R6/CTSH/HAVCR2/RPL30/CORO1A/ULBP1/LYZ/S100A12/STAT5B/B2M	36
GOMF_SNORNA_BINDING	10/2399	32/19637	0.00367767	0.0902595	0.0812225	NOP14/NUDT16L1/IMP4/NUDT16/NOLC1/NHP2/NUDT7/TBL3/WDR3/HEATR1	10
GOCC_INTRINSIC_COMPONENT_OF_ORGANELLE_MEMBRANE	69/2399	411/19637	0.00370433	0.0906279	0.081554	HLA-C/FKBP8/GRAMD1A/SLC6A9/HACD4/STIM1/P2RX7/LNPK/ESYT1/ECE1/CHST12/EMC1/STX10/MCU/SLC35B1/DERL2/GDAP1/SLC35B2/CHCHD3/SLC35A5/CLN3/PORCN/FKTN/ERGIC1/SFXN3/EBP/SYNGR1/TRAM2/DMPK/ELOVL1/TOMM20/P2RX1/A4GALT/EMC4/SREBF2/PPOX/RAB26/GALNT2/ELOVL5/TIMM17A/TIMM23/MAN1C1/COX16/PEX12/SLC35A4/SCO1/FIS1/DHRS9/MPC1/UBIAD1/SGPL1/GPAA1/HSPA5/PDIA3/TMEM43/COQ2/MFNG/VAMP5/PCSK7/ITM2B/CAMLG/SEC62/SLC27A2/SLC15A4/C…	69
GOCC_TRANSLATION_PREINITIATION_COMPLEX	7/2399	18/19637	0.0037592	0.0913956	0.0822449	EIF3D/EIF1/EIF3M/EIF3L/EIF3G/EIF3F/EIF3E	7
GOMF_CADHERIN_BINDING_INVOLVED_IN_CELL_CELL_ADHESION	7/2399	18/19637	0.0037592	0.0913956	0.0822449	PPP1CA/ANXA2/ANXA1/CDC42EP1/PKP3/KRT18/RAB10	7
GOBP_LEUKOCYTE_MEDIATED_CYTOTOXICITY	27/2399	130/19637	0.00379283	0.091926	0.0827222	CD160/STX7/VAMP7/P2RX7/LILRB1/ITGAM/CLEC12B/MYD88/IL18/IL7R/FCGR2B/SLAMF7/STAP1/PVR/AP1G1/CTSG/SLAMF6/CD1D/TREM1/LYST/PIK3R6/CTSH/HAVCR2/CORO1A/ULBP1/STAT5B/B2M	27
GOBP_GOLGI_VESICLE_TRANSPORT	53/2399	301/19637	0.00382811	0.0924928	0.0832323	COPG2/VAMP7/ATL3/TRAPPC3/STX10/OPTN/ANKFY1/RAB8B/CLN3/VTI1A/PKDCC/ERGIC1/RAB7B/ERGIC2/PGAP1/VPS51/PREPL/NRBP1/AP1G1/STX18/EXOC4/CCDC22/ATP9B/RAB26/RAB6B/MACF1/KDELR2/RAB6C/RABIF/SEC22A/MON2/GGA2/TMED1/RAB6A/SCAP/AP1AR/RBSN/GOLGA5/OSBPL5/COPA/TRIP11/WIPI1/COMMD1/USE1/MYO5A/VAMP5/ARFGAP3/TRAPPC2B/KRT18/RACK1/RAB10/SEC24C/LRRK2	53
GOMF_ENDONUCLEASE_ACTIVITY	26/2399	124/19637	0.00388841	0.093659	0.0842817	NUDT16L1/SETMAR/ERCC1/NUDT16/ENDOG/RPS3/DNA2/SND1/RPP30/ZC3H12C/OGG1/NTHL1/AGO2/PRORP/RNASE6/RNASET2/PIWIL4/RNASE3/TEFM/RNASEL/POP4/GEN1/RNASE2/ERCC5/XRCC1/MRPL44	26
GOBP_CELL_CHEMOTAXIS	55/2399	315/19637	0.00391955	0.0937612	0.0843737	VEGFA/HSD3B7/LPAR1/MTUS1/MCU/CCL23/PRKCQ/PTPRO/CCR6/C1QBP/ADAM8/NUP85/SCG2/CXCR4/RIPOR2/STAP1/PRKD2/TIRAP/PIK3CD/JAML/S100A9/CTSG/PIK3CG/TREM1/CXCR2/S100A8/CCR7/LYST/PDGFRB/IL1B/CCR5/SWAP70/NOD2/ZNF580/CCL2/ANXA1/CORO1A/CXCR3/ITGB2/PIP5K1A/FOLR2/BST1/C5AR2/GPR183/CXCL8/STK39/S100A12/KIT/SFTPD/CCL24/CCR1/JAM3/CNR2/CCR3/CALR	55
GOMF_PHOSPHATIDYLINOSITOL_PHOSPHATE_BINDING	34/2399	175/19637	0.00398834	0.0937612	0.0843737	ARFIP1/TULP3/ZFYVE26/ZFYVE16/DENND1C/WASHC2C/ANKFY1/ZFYVE28/PICALM/NRGN/NCF4/ARHGAP9/KCNQ1/DAPP1/TIRAP/SVIL/BBS5/IQGAP2/TWF1/LANCL2/TWF2/ADAP2/SNX22/PHLDA1/SNX20/ANXA2/OSBPL5/FGD2/WIPI1/LDLRAP1/COMMD1/RUBCNL/AVIL/OGT	34
GOBP_REGULATION_OF_ADAPTIVE_IMMUNE_RESPONSE	36/2399	188/19637	0.00399487	0.0937612	0.0843737	CD4/CD160/STX7/BCL6/CLEC7A/P2RX7/LILRB1/CD40/SHLD2/RSAD2/IL18/PRKCZ/PRKCQ/DUSP22/IL7R/IL4I1/FCGR2B/IL6ST/PVR/CD1D/CLEC4G/TFRC/CD55/TNFSF13B/IL4R/IL1B/NOD2/ANXA1/HAVCR2/SASH3/CARD9/PKN1/TGFB1/SLC15A4/B2M/CD80	36
GOBP_CELL_PROLIFERATION_INVOLVED_IN_METANEPHROS_DEVELOPMENT	5/2399	10/19637	0.00401317	0.0937612	0.0843737	SHH/MYC/WT1/GPC3/PDGFRB	5
GOBP_MODULATION_OF_AGE_RELATED_BEHAVIORAL_DECLINE	5/2399	10/19637	0.00401317	0.0937612	0.0843737	APP/PRNP/PICALM/BAZ2B/B2M	5
GOBP_RESPONSE_TO_COBALT_ION	5/2399	10/19637	0.00401317	0.0937612	0.0843737	CASP3/ATP7A/TIGAR/ATF1/BNIP3	5
GOBP_RESPONSE_TO_NITROSATIVE_STRESS	5/2399	10/19637	0.00401317	0.0937612	0.0843737	DDIT3/ATG5/GCLM/DNAJA1/DUSP6	5
GOMF_PHOSPHATIDYLINOSITOL_BISPHOSPHATE_KINASE_ACTIVITY	5/2399	10/19637	0.00401317	0.0937612	0.0843737	PIK3C2A/PIK3CD/PIK3CG/PIK3R6/PIP5K1A	5
GOMF_SUPEROXIDE_GENERATING_NADPH_OXIDASE_ACTIVATOR_ACTIVITY	5/2399	10/19637	0.00401317	0.0937612	0.0843737	NCF4/NCF2/NCF1/NCF1B/NCF1C	5
REACTOME_ATF6_ATF6_ALPHA_ACTIVATES_CHAPERONE_GENES	5/2399	10/19637	0.00401317	0.0937612	0.0843737	DDIT3/ATF4/HSP90B1/HSPA5/CALR	5
GOBP_GRANULOCYTE_ACTIVATION	13/2399	48/19637	0.00403994	0.0941041	0.0846822	VAMP7/ITGAM/MYD88/IL18/VAMP8/FCGR2B/CD300A/CTSG/CXCR2/ANXA1/PRG3/ITGB2/CXCL8	13
GOBP_VACUOLAR_LOCALIZATION	19/2399	82/19637	0.00408008	0.0943931	0.0849423	VAMP7/FGR/HPS6/FER/HMOX1/VAMP8/CD300A/C12orf4/LAT2/PIK3CD/BLOC1S1/PIK3CG/IL4R/STXBP1/PTGDS/KLC2/FAM98A/KIT/MILR1	19
GOBP_PYRUVATE_METABOLIC_PROCESS	23/2399	106/19637	0.00410177	0.0943931	0.0849423	APP/HK3/P2RX7/PDK1/GAPDH/FBP1/FOXK2/HDAC4/ARNT/ENO2/MLXIPL/ALDOA/MYC/DDIT4/ADPGK/PRXL2C/STAT3/GAPDHS/TIGAR/LDHB/ALDOC/PGAM4/OGT	23
REACTOME_TRANSPORT_OF_INORGANIC_CATIONS_ANIONS_AND_AMINO_ACIDS_OLIGOPEPTIDES	23/2399	106/19637	0.00410177	0.0943931	0.0849423	CALM1/SLC1A5/SLC9A3/SLC38A1/SLC7A7/SLC4A3/SLC12A3/SLC9A6/SLC43A1/SLC15A2/SLC24A4/SLC38A2/SLC20A2/SLC15A3/SLC3A2/SLC9A5/SLC7A5/SLC1A4/SLC7A2/SLC17A5/SLC26A11/SLC7A1/SLC15A4	23
GOBP_AUTOPHAGY_OF_MITOCHONDRION	20/2399	88/19637	0.00413203	0.0943931	0.0849423	FBXW7/OPTN/ATG4B/SLC25A46/TSPO/ATG5/SREBF2/ATG4D/HAX1/RNF41/PARL/CSNK2A2/FIS1/WIPI1/TIGAR/ATG14/CTSK/USP36/C5orf51/BNIP3	20
HALLMARK_ANDROGEN_RESPONSE	22/2399	100/19637	0.00413771	0.0943931	0.0849423	SRP19/PGM3/SGK1/MYL12A/MAK/APPBP2/IQGAP2/DBI/NDRG1/SAT1/SLC38A2/ALDH1A3/ELOVL5/KRT8/SRF/ANKH/NCOA4/IDI1/STK39/ADAMTS1/CCND1/B2M	22
GOBP_NEGATIVE_REGULATION_OF_MAST_CELL_ACTIVATION	6/2399	14/19637	0.00414017	0.0943931	0.0849423	FER/CD300LF/HMOX1/CD300A/CNR2/MILR1	6
GOBP_MITOCHONDRIAL_RESPIRATORY_CHAIN_COMPLEX_ASSEMBLY	21/2399	94/19637	0.00414942	0.0943931	0.0849423	DMAC1/NDUFB3/COA8/NDUFAF3/NUBPL/NDUFA5/SDHAF4/NDUFAF2/NDUFB11/NDUFA12/TFAM/TIMM21/COX16/SCO1/NDUFB1/UQCRFS1/NDUFS5/TMEM186/COX19/COA3/TACO1	21
GOBP_POSITIVE_REGULATION_OF_DNA_REPAIR	21/2399	94/19637	0.00414942	0.0943931	0.0849423	MORF4L2/SHLD2/BRCC3/SETMAR/PARP9/CCDC117/RPS3/PCNA/EYA3/FOXM1/ERCC6/YEATS4/BRD8/ARID2/TIMELESS/TMEM161A/EP400/TIGAR/RUVBL2/XRCC1/DMAP1	21
HALLMARK_DNA_REPAIR	30/2399	150/19637	0.00425654	0.0965478	0.0868813	DAD1/ERCC1/ZWINT/POLR2J/TARBP2/SRSF6/PCNA/CMPK2/GTF2A2/TAF6/AAAS/MPG/APRT/GTF2H3/NELFB/POLR2I/VPS37B/NME3/POLR2E/ERCC2/MRPL40/POLB/STX3/NME1/PNP/POLR1D/PRIM1/ERCC5/CDA/IMPDH2	30
GOCC_TRANS_GOLGI_NETWORK	47/2399	262/19637	0.00432406	0.0971307	0.0874058	VAMP7/ATP7B/APP/MS4A6A/GSAP/CLASP2/ARFIP1/LINC00869/ATP7A/CLBA1/GPER1/STX10/TGOLN2/AZIN2/PIK3C2A/OPTN/CHID1/FAM91A1/CLN3/VTI1A/BACE1/CLTA/RAB7B/VPS51/CHST7/YIPF6/PREPL/SCAMP5/ATP8B3/AP1G1/ATP9B/RAB21/ATP8B4/YIPF2/RAB9A/PHETA1/SMPD4/GGA2/RAB6A/ATP8B2/WIPI1/CHAC1/PCSK7/TRAPPC9/RAB10/LRRK2/ST3GAL1	47
REACTOME_INTERFERON_SIGNALING	38/2399	202/19637	0.00432513	0.0971307	0.0874058	HLA-C/TRIM14/IFITM1/EIF4E3/TRIM68/EIF2AK2/RSAD2/SAMHD1/NUP35/ISG15/JAK2/TRIM38/SOCS3/NUP85/RPS27A/GBP4/OAS2/IRF8/CD44/NUP214/AAAS/IRF5/IFIT1/IFI35/IFNGR1/MX1/SP100/PTPN11/OAS3/RNASEL/IFIT3/IFNAR2/IFI30/MT2A/IFI6/TRIM21/TYK2/B2M	38
GOCC_PROTEIN_COMPLEX_INVOLVED_IN_CELL_ADHESION	12/2399	43/19637	0.00433218	0.0971307	0.0874058	ITGAM/EMILIN1/ITGA5/LGALS2/ITGA7/ITGB1/PLAU/ITGB2/LGALS1/JAM3/ITGB7/CD80	12
REACTOME_SIGNALING_BY_SCF_KIT	12/2399	43/19637	0.00433218	0.0971307	0.0874058	PIK3R2/GRB10/SH2B3/JAK2/FER/FYN/PTPN11/STAT3/MMP9/KIT/SRC/STAT5B	12
GOMF_TRANSCRIPTION_COREPRESSOR_ACTIVITY	36/2399	189/19637	0.00436826	0.097546	0.0877795	KMT5A/MIER1/C1QBP/TLE3/PARP9/RCOR2/KCTD1/PARP14/YAF2/FHL2/PARP15/MTA2/DNAJB1/DHRS7B/RERE/HSBP1/DDX54/MYBBP1A/GMNN/PBXIP1/NAB2/BTG2/JAZF1/SIAH2/URI1/IRF2BPL/RUVBL2/ZNF366/DMAP1/HSBP1L1/TRIB3/CCND1/EID2B/CREG1/CBX4/SMARCA4	36
GOCC_LEADING_EDGE_MEMBRANE	34/2399	176/19637	0.0043767	0.097546	0.0877795	EPB41L3/FGR/KANK1/CLASP2/APC/GPER1/KCNC4/NF2/PLEKHO1/ITGA5/RPS3/DIAPH1/ATF4/PDE4A/EEF1A1/RIPOR2/TIRAP/CD44/TWF1/APC2/CSPG4/MACF1/SCIMP/ITGB1/MYO1C/SHISA7/ARHGAP45/LAMP5/FGD2/NME1/PIP5K1A/PDXP/DDN/SRC	34
GOCC_ENDOCYTIC_VESICLE_LUMEN	8/2399	23/19637	0.00440568	0.097546	0.0877795	HSPH1/GNLY/HSP90B1/MPO/CTSL/HP/HSP90AA1/CALR	8
GOCC_ENDOPLASMIC_RETICULUM_TUBULAR_NETWORK	8/2399	23/19637	0.00440568	0.097546	0.0877795	ATL3/STIM1/LNPK/ATL1/STIMATE/RNF41/RAB18/RAB10	8
GOBP_PHOSPHATIDYLINOSITOL_3_KINASE_SIGNALING	29/2399	144/19637	0.00441339	0.097546	0.0877795	CD160/FBXL2/FGR/PIK3R2/LTK/GPER1/IL18/PIK3C2A/HCST/ANGPT1/C1QBP/JAK2/PIK3AP1/SEMA4D/PIK3R5/PIK3CD/PIK3CG/HAX1/BTN2A2/PDGFRB/PTPN13/HTR2B/NLRC3/DIPK2A/PIP5K1A/NCF1/NOP53/KIT/SRC	29
GOCC_ENDOPLASMIC_RETICULUM_LUMEN	54/2399	310/19637	0.00444464	0.0979583	0.0881505	CD4/RCN2/APP/SERPINA1/PDIA4/SUMF2/TGOLN2/VCAN/EDEM2/SHH/BACE1/ERAP2/COL23A1/SCG2/EOGT/HSP90B1/DNAJC3/ERAP1/CTSZ/DNAJB11/WNT6/DBI/CST3/GPC3/ARSB/ERO1A/COL7A1/PRKCSH/IGFBP4/RNASET2/STS/UGGT2/TOR4A/ARSD/COL9A2/HSPA5/PDIA3/TMEM43/RCN1/FUCA2/CCN1/ADAMTS5/LGALS1/MANF/CFP/STC2/SLC27A2/MZB1/SDF2L1/NOTUM/B2M/HRC/COL6A1/CALR	54
GOBP_AMINO_ACID_IMPORT	14/2399	54/19637	0.00447136	0.0979921	0.088181	SLC6A9/SLC1A5/SLC6A13/SFXN3/ARL6IP5/SLC43A1/SH3BP4/ITGB1/SLC3A2/SLC7A5/SLC1A4/SLC7A2/NTSR1/SLC7A1	14
GOCC_MITOCHONDRIAL_LARGE_RIBOSOMAL_SUBUNIT	14/2399	54/19637	0.00447136	0.0979921	0.088181	NSUN4/MRPL11/MRPL16/MRPL27/MRPL9/MTERF4/MRPS30/MRPL34/MRPL35/MRPL40/MRPL50/MPV17L2/NSUN3/MRPL44	14
GOBP_CYTOKINE_MEDIATED_SIGNALING_PATHWAY	79/2399	485/19637	0.00452027	0.0987194	0.0888354	CD4/OAS1/IFITM1/IL17RE/RIPK1/IL3RA/LILRB1/CASP1/CYLD/MYD88/IL18/SPATA2/CCL23/SAMHD1/UBE2K/ANGPT1/SH2B3/IL7R/CCR6/PARP9/ISG15/JAK2/FER/EIF5A/CD300LF/EPOR/PRLR/CACTIN/BBS4/PARP14/CXCR4/IL6ST/STAP1/OAS2/CD44/CARD14/IL31RA/IRF5/CTSG/CXCR2/NUMBL/IL2RA/CCR7/CSF2RB/IL9R/IFNGR1/MX1/TNFSF13B/IL4R/SP100/IL1B/MKKS/CCR5/PTPN11/STAT3/CCL2/OAS3/IL10RA/PYDC1/CXCR3/IFNAR2/TTLL12/IL13RA1/UGCG/CXCL8/RNF113A/F3/CEB…	79
GOBP_RESPONSE_TO_STARVATION	37/2399	196/19637	0.00454373	0.0987194	0.0888354	ASNS/AOC1/EIF2AK2/COMT/FOXK2/EIF2A/DDIT3/JMY/DEPDC5/ATF3/MARS1/ATF4/NPRL2/NUAK2/HSPA8/TBC1D5/ATG5/SESN3/FOXO1/SREBF2/SLC38A2/STK24/KLF10/RRAGC/MYBBP1A/LARS1/ADSL/DSC2/RIPOR1/MYH13/IFI16/HSPA5/WIPI1/RRAGD/ATG14/GPT/LRRK2	37
GOMF_METALLOPEPTIDASE_ACTIVITY	37/2399	196/19637	0.00454373	0.0987194	0.0888354	IDE/ADAMTS12/ADAM28/ADAMDEC1/ECE1/BRCC3/AMZ2/NUDT16/CNDP2/TFR2/RNPEP/LNPEP/ADAM8/ERAP2/VASH1/ADAM9/MMP19/ERAP1/TFRC/ACE/NLN/DPEP2/SPRTN/QPCTL/AGBL3/AGTPBP1/LTA4H/METAP1D/MMP14/ANPEP/MMP9/ADAMTS5/EIF3F/QPCT/ADAMTS1/MMP25/ASTL	37
GOCC_AUTOPHAGOSOME	24/2399	113/19637	0.0045553	0.0987194	0.0888354	GRAMD1A/OPTN/JMY/CLN3/VTI1A/FTL/VMP1/NRBF2/HSPA8/CHMP1B/TBC1D5/ATG5/TICAM1/TMEM150B/ADPRH/TP53INP1/WIPI1/MEFV/NCOA4/ATG14/RUBCNL/TP53INP2/TRIM21/LRRK2	24
GOBP_ANTIGEN_PROCESSING_AND_PRESENTATION	23/2399	107/19637	0.0046344	0.100155	0.090127	IDE/HLA-C/CD209/RAB8B/LNPEP/ERAP2/FCGR2B/ERAP1/ATG5/CD1D/RAB33A/CTSL/CCR7/ACE/RAB6A/NOD2/CTSH/PDIA3/IFI30/FGL2/RAB10/B2M/CALR	23
GOBP_DENDRITIC_CELL_MIGRATION	10/2399	33/19637	0.00470825	0.10091	0.0908064	CCR6/C1QBP/CXCR4/PIK3CG/CXCR2/CCR7/CCR5/GPR183/CCR1/CALR	10
GOBP_REGULATION_OF_NEUTROPHIL_CHEMOTAXIS	10/2399	33/19637	0.00470825	0.10091	0.0908064	MCU/C1QBP/RIPOR2/TIRAP/CCR7/NOD2/BST1/C5AR2/CXCL8/JAM3	10
REACTOME_AMINO_ACID_TRANSPORT_ACROSS_THE_PLASMA_MEMBRANE	10/2399	33/19637	0.00470825	0.10091	0.0908064	SLC1A5/SLC38A1/SLC7A7/SLC43A1/SLC38A2/SLC3A2/SLC7A5/SLC1A4/SLC7A2/SLC7A1	10
GOBP_REGULATION_OF_MYELOID_LEUKOCYTE_MEDIATED_IMMUNITY	15/2399	60/19637	0.00480668	0.102736	0.0924501	VAMP7/FGR/ITGAM/FER/HMOX1/VAMP8/FCGR2B/CD300A/C12orf4/DHX36/STAP1/TICAM1/IL4R/STXBP1/ITGB2	15
GOBP_POSITIVE_REGULATION_OF_INFLAMMATORY_RESPONSE	29/2399	145/19637	0.00488795	0.104064	0.093645	MGST2/VAMP7/APP/FEM1A/RIPK1/CASP1/IL18/JAK2/ADAM8/VAMP8/ETS1/IL6ST/STAP1/NLRP1/S100A9/PIK3CG/CLOCK/S100A8/IFI35/CCR7/ACE/IL1B/CEBPA/LGALS1/S100A12/TLR9/CCL24/STAT5B/LRRK2	29
GOBP_REGULATION_OF_LEUKOCYTE_DEGRANULATION	13/2399	49/19637	0.00489556	0.104064	0.093645	VAMP7/FGR/ITGAM/FER/HMOX1/VAMP8/FCGR2B/CD300A/C12orf4/AP1G1/IL4R/STXBP1/ITGB2	13
HALLMARK_UV_RESPONSE_UP	31/2399	158/19637	0.00498474	0.105671	0.0950911	CASP3/NAT1/ASNS/SLC6A8/JUNB/RET/TARS1/BCL2L11/ATF3/UROD/ATP6V1F/HMOX1/SIGMAR1/SPR/ENO2/TUBA4A/ALDOA/IL6ST/DNAJB1/TFRC/DNAJA1/CYB5B/ATP6V1C1/AGO2/CHKA/BTG2/SULT1A1/MMP14/CDC34/POLG2/CREG1	31
GOBP_POSITIVE_REGULATION_OF_INNATE_IMMUNE_RESPONSE	28/2399	139/19637	0.00506882	0.106871	0.0961709	CD160/CLEC7A/POLR3D/PLSCR1/ZNFX1/UBE2K/TLR8/PARP9/RIOK3/ADAM8/FYN/TIRAP/PVR/AP1G1/SLAMF6/CD1D/POLR3F/IFI35/NOD2/FCN1/HAVCR2/IFI16/HSP90AA1/CARD9/SRC/STAT5B/TRIM56/SLC15A4	28
GOBP_POSITIVE_REGULATION_OF_LEUKOCYTE_MEDIATED_IMMUNITY	28/2399	139/19637	0.00506882	0.106871	0.0961709	CD160/STX7/CLEC7A/P2RX7/CD40/ITGAM/SHLD2/RSAD2/IL18/PRKCZ/DHX36/STAP1/PVR/AP1G1/SLAMF6/CD1D/TFRC/CD55/SCIMP/TICAM1/IL1B/NOD2/SASH3/ITGB2/KIT/TGFB1/STAT5B/B2M	28
GOMF_ISOMERASE_ACTIVITY	32/2399	165/19637	0.00525016	0.110395	0.0993422	PUSL1/YJEFN3/FKBP8/PUS1/PGM3/PDIA4/CRELD2/HSD17B4/DSE/PPWD1/AIP/TOP1MT/EBP/ISYNA1/EHHADH/ECI1/GALE/SREBF2/CWC27/RPUSD3/KATNAL1/PTGDS/FKBP3/DHRS9/PPIH/PDIA3/PMM1/IDI1/PGM2L1/PGAM4/PPIL4/QSOX2	32
GOBP_REACTIVE_OXYGEN_SPECIES_METABOLIC_PROCESS	42/2399	231/19637	0.00527709	0.110662	0.0995827	CD36/CCN6/CLEC7A/AKR1C1/P2RX7/COA8/CFLAR/RIPK1/NRROS/ITGAM/ATP7A/TSPO/NCF4/FOXM1/LPO/FYN/DDIT4/INAVA/ATG5/MPO/FOXO1/ALOX12/RNF41/NCF2/PDGFRB/PARL/HP/PRG3/ITGB2/TIGAR/BST1/IFI6/CCN1/MAPK14/NCF1/NCF1B/NCF1C/CYP1B1/SFTPD/TGFB1/LRRK2/BNIP3	42
GOBP_NEGATIVE_REGULATION_OF_TRANSLATIONAL_INITIATION	7/2399	19/19637	0.00533178	0.11103	0.0999136	ATF4/AGO2/RPL13A/EIF4EBP1/EIF4EBP2/EIF4EBP3/EIF3E	7
REACTOME_METABOLISM_OF_COFACTORS	7/2399	19/19637	0.00533178	0.11103	0.0999136	CALM1/SPR/HSP90AA1/GCHFR/COQ2/COQ3/COQ9	7
GOBP_PLATELET_DERIVED_GROWTH_FACTOR_RECEPTOR_SIGNALING_PATHWAY	14/2399	55/19637	0.00533744	0.11103	0.0999136	VEGFA/PIK3C2A/PTPN12/JAK2/FER/CSPG4/PDGFRB/MYO1E/PTPN11/CSRNP1/PTGIR/SGPL1/F3/SRC	14
GOBP_OSTEOCLAST_DIFFERENTIATION	21/2399	96/19637	0.00537027	0.111415	0.10026	OSCAR/FBXW7/SNX10/LILRB1/JUNB/CTNNB1/GPR68/GPC3/TFRC/KLF10/RASSF2/GPR137B/GLO1/ANXA2/SBNO2/GPR183/MAPK14/SRC/CCR1/OCSTAMP/SLC9B2	21
REACTOME_TOLL_LIKE_RECEPTOR_4_TLR4_CASCADE	26/2399	127/19637	0.0054186	0.112119	0.100893	CD36/APP/RIPK1/ITGAM/MYD88/PPP2R1B/RPS27A/TIRAP/DUSP6/TICAM1/RPS6KA2/TAB3/TLR1/PTPN11/NOD2/MAP2K6/TANK/DUSP7/ITGB2/MAP2K4/ATF1/MAPK14/LY96/S100A12/SFTPD/S100B	26
GOBP_ADAPTIVE_THERMOGENESIS	31/2399	159/19637	0.00548496	0.113191	0.101858	CD36/GNAS/VEGFA/PEMT/APC/SLC25A44/IL18/GRB10/PLAC8/DDIT3/ACVR2B/LNPEP/TLE3/JAK2/PRLR/ATF4/THRA/WNT10B/CXCR4/ADRB1/DHRS7B/LGR4/IL4R/DECR1/MAP2K6/KDM6B/G0S2/ADAMTS5/ADRB2/OGT/HADH	31
GOBP_ORGANELLE_DISASSEMBLY	25/2399	121/19637	0.00558263	0.114682	0.1032	FBXW7/MRRF/OPTN/ATG4B/SLC25A46/TSPO/ZFAND1/ATG5/SREBF2/ATG4D/HAX1/RNF41/PARL/CSNK2A2/PLK3/FIS1/WIPI1/TIGAR/KLC1/ATG14/EIF2D/CTSK/USP36/C5orf51/BNIP3	25
GOBP_POSITIVE_REGULATION_OF_PROTEIN_KINASE_ACTIVITY	66/2399	397/19637	0.00559512	0.114682	0.1032	CD4/RAPGEF2/DOK7/P2RX7/VEGFA/FBXW7/PRNP/CALM1/CD40/IL18/PRKCZ/MLST8/ACVR2B/ANGPT1/RPS3/MAP2K2/JAK2/ADAM8/TNFRSF10B/PRLR/CD300A/MOB1A/ERCC6/PIK3R5/ADAM9/STAP1/TIRAP/DDR2/CARD14/TAOK3/PIK3CG/PKD1/CCR7/RASSF2/ACE/SASH1/RPLP1/PDGFRB/IL1B/PIK3R6/CD86/NOD2/CASS4/HTR2B/MAP2K6/EPHA4/UNC119/NAB2/MAP2K5/HSP90AA1/MAP3K13/FGD2/DIPK2A/CCN1/CKS1B/NCF1/S100A12/KIT/TLR9/TGFB1/SRC/ADRB2/LCP2/CHI3L1/CCND1/LRRK2	66
GOBP_POSITIVE_REGULATION_OF_INTRINSIC_APOPTOTIC_SIGNALING_PATHWAY	15/2399	61/19637	0.00566933	0.114682	0.1032	FBXW7/DDIT3/BCL2L11/RPS3/EIF5A/MYC/S100A9/S100A8/NACC2/RPL26/BBC3/FIS1/NCK2/RACK1/RPS7	15
GOBP_POSITIVE_REGULATION_OF_VIRAL_PROCESS	15/2399	61/19637	0.00566933	0.114682	0.1032	CD4/VPS4A/CD209/TARBP2/RAD23A/TRIM38/ATG5/CLEC4G/IFIT1/PABPC1/VPS37B/PPIH/TRIM21/LGALS1/TRIM11	15
GOBP_NUCLEOBASE_METABOLIC_PROCESS	11/2399	39/19637	0.00567515	0.114682	0.1032	CAD/SHMT2/ACP3/TYMP/CMPK1/DPYSL2/CTPS2/APRT/GMPR/CDA/URAD	11
GOBP_POSITIVE_REGULATION_OF_CD4_POSITIVE_ALPHA_BETA_T_CELL_ACTIVATION	11/2399	39/19637	0.00567515	0.114682	0.1032	CD160/CD83/IL18/PRKCZ/PRKCQ/CD55/IL4R/CD86/ANXA1/SASH3/CD80	11
GOCC_CLATHRIN_COAT	11/2399	39/19637	0.00567515	0.114682	0.1032	CLBA1/EPN1/NCALD/PICALM/CLTA/NECAP1/AP1G1/AP2M1/EPN2/AP3M2/KCNQ5	11
GOMF_AMINOPEPTIDASE_ACTIVITY	11/2399	39/19637	0.00567515	0.114682	0.1032	RNPEP/LNPEP/ERAP2/KDM8/ERAP1/LTA4H/CTSH/METAP1D/MMP14/ANPEP/BLMH	11
GOCC_EXTRINSIC_COMPONENT_OF_MEMBRANE	54/2399	314/19637	0.00579919	0.116723	0.105037	GRAMD1A/GNAS/FGR/ESYT1/SNX10/PRNP/APC/PIK3R2/CYLD/CNKSR2/PIK3C2A/NMT2/BCL2L11/CTNNB1/PICALM/FER/FOLR3/SOCS3/FYN/PIK3R5/PIK3CD/WDR91/CYTH1/PIK3CG/SCRIB/APC2/GFRA3/ACADVL/SNX16/TGM3/PIK3R6/SLA/ASPSCR1/TRIO/FCN1/MGLL/ANXA1/SYTL1/GNA15/GNA11/GNAQ/WIPI1/BST1/COQ3/S100A10/ATG14/NOA1/EHD2/STK39/SYTL3/NCF1/SRC/CNR2/RGS1	54
GOMF_PHOSPHATIDYLINOSITOL_BINDING	48/2399	273/19637	0.00586472	0.116723	0.105037	ZCCHC2/ESYT1/ARFIP1/SNX10/TULP3/ZFYVE26/PIK3C2A/ZFYVE16/DENND1C/WASHC2C/ANKFY1/ZFYVE28/PICALM/NRGN/NCF4/ARHGAP9/KCNQ1/DAPP1/TIRAP/SVIL/BBS5/IQGAP2/TWF1/LANCL2/TWF2/ADAP2/SNX16/SNX22/PHLDA1/SNX20/MYO1E/GGA2/ANXA2/PLD2/OSBPL5/PASK/GPAA1/FGD2/WIPI1/LDLRAP1/COMMD1/RUBCNL/AVIL/NCF1/STAM2/NCF1B/NCF1C/OGT	48
GOMF_TRANSLATION_REGULATOR_ACTIVITY_NUCLEIC_ACID_BINDING	23/2399	109/19637	0.00587292	0.116723	0.105037	EIF4E3/SHMT2/EIF2A/EIF2S3B/EIF5A/CPEB3/EEF2/EEF1A2/EEF1A1/EIF3D/EIF4B/EIF1/EIF3M/EIF3L/EIF4H/PABPC1/AGO2/GTPBP1/EIF3G/EEF1G/EIF3F/EIF2D/EIF3E	23
GOBP_POSITIVE_REGULATION_OF_EXTRINSIC_APOPTOTIC_SIGNALING_PATHWAY	13/2399	50/19637	0.00589064	0.116723	0.105037	RIPK1/GPER1/CYLD/RET/ATF3/PPP2R1B/TNFSF10/PPP1CA/RBCK1/ITM2C/BCL10/PDIA3/G0S2	13
GOMF_N_ACETYLTRANSFERASE_ACTIVITY	16/2399	67/19637	0.00590493	0.116723	0.105037	NAT1/KAT7/KAT8/NAT10/NAT9/NAGS/SAT2/GTF3C4/NAA80/SAT1/CLOCK/NAT8L/TAF1L/USP22/NAT14/KAT2A	16
GOBP_POSITIVE_REGULATION_OF_INTERLEUKIN_17_PRODUCTION	8/2399	24/19637	0.00591118	0.116723	0.105037	MYD88/IL18/PRKCQ/SLAMF6/NOD2/SLC7A5/CARD9/TGFB1	8
GOCC_ROUGH_ENDOPLASMIC_RETICULUM_MEMBRANE	8/2399	24/19637	0.00591118	0.116723	0.105037	SEC61A2/RPL27/MACO1/NAT8L/SEC61B/TMEM97/RPS28/PLOD1	8
GOMF_C_C_CHEMOKINE_BINDING	8/2399	24/19637	0.00591118	0.116723	0.105037	CCR6/CXCR4/CXCR2/CCR7/CCR5/CXCR3/CCR1/CCR3	8
GOMF_LOW_DENSITY_LIPOPROTEIN_PARTICLE_RECEPTOR_BINDING	8/2399	24/19637	0.00591118	0.116723	0.105037	PICALM/HSPG2/HSP90B1/DNAJA1/APBB3/AP2M1/LDLRAP1/ANKRA2	8
GOBP_CHAPERONE_COFACTOR_DEPENDENT_PROTEIN_REFOLDING	10/2399	34/19637	0.00595263	0.117212	0.105476	HSPA7/DNAJB5/HSPH1/HSPA8/HSPE1/DNAJB1/HSPA6/ERO1A/HSPA5/SDF2L1	10
GOBP_RNA_PHOSPHODIESTER_BOND_HYDROLYSIS	29/2399	147/19637	0.00596604	0.117212	0.105476	BOP1/PAN3/ERI3/FIP1L1/NOP14/PCF11/EXOSC2/PAN2/SAMHD1/NUDT16/ENDOG/NOCT/SND1/RPP30/NHP2/ZC3H12C/TUT1/TBL3/POLR2I/AGO2/PRORP/RNASE6/RNASET2/RNASE3/RNASEL/EXOSC5/POP4/RNASE2/RPS21	29
GOBP_REGULATION_OF_SIGNAL_TRANSDUCTION_BY_P53_CLASS_MEDIATOR	22/2399	103/19637	0.0059908	0.117402	0.105647	BOP1/KMT5A/RPS15/RRN3/DYRK1A/SGK1/MUC1/EIF5A/SPRED1/RPS20/MYC/CD44/MDM2/MARCHF7/RPL26/PLK3/MAP2K6/TRIM24/RPL5/RPL37/NOP53/RPS7	22
GOBP_CELLULAR_RESPONSE_TO_STARVATION	31/2399	160/19637	0.00602655	0.117712	0.105927	ASNS/AOC1/EIF2AK2/COMT/JMY/DEPDC5/ATF3/MARS1/ATF4/NPRL2/NUAK2/HSPA8/ATG5/SESN3/FOXO1/SREBF2/SLC38A2/STK24/KLF10/RRAGC/MYBBP1A/LARS1/DSC2/RIPOR1/MYH13/IFI16/HSPA5/WIPI1/RRAGD/ATG14/LRRK2	31
GOBP_HISTONE_H4_ACETYLATION	17/2399	73/19637	0.00605805	0.117712	0.105927	MORF4L2/ING5/KAT7/KAT8/MUC1/YEATS4/ATG5/PER1/MSL2/BRD8/MSL1/USP22/EP400/RUVBL2/DMAP1/OGT/KAT2A	17
GOCC_90S_PRERIBOSOME	9/2399	29/19637	0.00606717	0.117712	0.105927	BOP1/UTP4/NOP14/IMP4/TBL3/RSL1D1/WDR3/RRP7BP/HEATR1	9
GOMF_OXIDOREDUCTASE_ACTIVITY_ACTING_ON_THE_CH_CH_GROUP_OF_DONORS_NAD_OR_NADP_AS_ACCEPTOR	9/2399	29/19637	0.00606717	0.117712	0.105927	PTGR2/AKR1C1/BLVRA/PTGR1/AKR1C2/MECR/ACADSB/DECR1/BLVRB	9
REACTOME_UNFOLDED_PROTEIN_RESPONSE_UPR	20/2399	91/19637	0.00614487	0.118114	0.106288	ASNS/EXOSC2/LMNA/DDIT3/ATP6V0D1/ATF3/ATF4/HSP90B1/CTDSP2/DNAJC3/DNAJB11/ACADVL/CCL2/HSPA5/WIPI1/SERP1/EXOSC5/CXCL8/CALR/CUL7	20
GOBP_MATURATION_OF_LSU_RRNA_FROM_TRICISTRONIC_RRNA_TRANSCRIPT_SSU_RRNA_5_8S_RRNA_LSU_RRNA	6/2399	15/19637	0.00619416	0.118114	0.106288	BOP1/RPL7L1/GTPBP4/RPL7/RPL35/URB1	6
GOBP_POSITIVE_REGULATION_OF_MITOCHONDRIAL_TRANSLATION	6/2399	15/19637	0.00619416	0.118114	0.106288	C1QBP/RCC1L/RPUSD3/RMND1/MPV17L2/COA3	6
GOBP_POSITIVE_REGULATION_OF_NUCLEAR_TRANSCRIBED_MRNA_CATABOLIC_PROCESS_DEADENYLATION_DEPENDENT_DECAY	6/2399	15/19637	0.00619416	0.118114	0.106288	CPEB3/TNRC6C/DHX36/PABPC1/AGO2/TNRC6B	6
GOBP_REGULATION_OF_NUCLEAR_TRANSCRIBED_MRNA_POLY_A_TAIL_SHORTENING	6/2399	15/19637	0.00619416	0.118114	0.106288	CPEB3/TNRC6C/PABPC1/AGO2/TNRC6B/BTG2	6
GOBP_T_HELPER_2_CELL_DIFFERENTIATION	6/2399	15/19637	0.00619416	0.118114	0.106288	BCL6/IL18/PRKCZ/IL4R/CD86/ANXA1	6
GOCC_EUKARYOTIC_TRANSLATION_INITIATION_FACTOR_3_COMPLEX	6/2399	15/19637	0.00619416	0.118114	0.106288	EIF3D/EIF3M/EIF3L/EIF3G/EIF3F/EIF3E	6
GOBP_REGULATION_OF_DNA_METABOLIC_PROCESS	67/2399	406/19637	0.00625876	0.118937	0.107029	HMBOX1/MORF4L2/BCL6/TFDP1/ING5/TRIP12/NUDT16L1/CTC1/KAT7/CD40/NAT10/HNRNPA2B1/SHLD2/BRCC3/SETMAR/ERCC1/PRKCQ/ENDOG/IL7R/PARP9/CCDC117/RPS3/CTNNB1/PCNA/INO80C/CDT1/EYA3/FGFR4/CYREN/GINS3/FOXM1/ERCC6/DHX36/MAGEF1/MYC/PRKD2/OGG1/YEATS4/WT1/DFFA/RADX/TFRC/BRD8/ARID2/USP1/PDGFRB/KLF4/NAF1/GMNN/TIMELESS/ERCC2/HSP90AA1/TMEM161A/EP400/H1-10/TIGAR/RUVBL2/INO80B/TERF2IP/CYP1B1/XRCC1/TGFB1/POLG2/SRC/DMAP1/S…	67
GOBP_POSITIVE_REGULATION_OF_KINASE_ACTIVITY	77/2399	477/19637	0.00627681	0.118937	0.107029	CD4/RAPGEF2/DOK7/P2RX7/FGR/VEGFA/FBXW7/PRNP/CALM1/CD40/LTK/IL18/PRKCZ/MLST8/RET/ACVR2B/ANGPT1/RPS3/MAP2K2/JAK2/ADAM8/TNFRSF10B/PRLR/CD300A/FGFR4/EEF1A2/MOB1A/ERCC6/PIK3R5/ADAM9/STAP1/LAMTOR3/TIRAP/DDR2/CARD14/TAOK3/PIK3CG/PKD1/CCR7/RASSF2/ACE/SASH1/DGKZ/RPLP1/PDGFRB/IL1B/PIK3R6/CD86/BCL10/NOD2/CASS4/HTR2B/MAP2K6/EPHA4/UNC119/NAB2/MAP2K5/HSP90AA1/MAP3K13/FGD2/DIPK2A/TIGAR/ATG14/CCN1/CKS1B/NCF1/S10…	77
GOBP_CARBOHYDRATE_CATABOLIC_PROCESS	30/2399	154/19637	0.00629845	0.118937	0.107029	APP/HK3/P2RX7/GLYCTK/GAPDH/FBP1/FOXK2/HDAC4/ARNT/ENO2/PYGB/TKFC/MLXIPL/ALDOA/MYC/DDIT4/PPP1CA/ADPGK/GALE/PYGL/PRXL2C/STAT3/GAPDHS/TIGAR/SCARB2/ALDOC/MANBA/GM2A/PGAM4/OGT	30
GOBP_GRANULOCYTE_MIGRATION	30/2399	154/19637	0.00629845	0.118937	0.107029	CD99/MYD88/MCU/CCL23/C1QBP/ADAM8/CD300A/SCG2/RIPOR2/TIRAP/PIK3CD/JAML/S100A9/PIK3CG/TREM1/CXCR2/S100A8/CCR7/IL1B/NOD2/CCL2/ANXA1/ITGB2/BST1/C5AR2/CXCL8/S100A12/CCL24/JAM3/PECAM1	30
GOCC_MITOCHONDRIAL_PROTEIN_CONTAINING_COMPLEX	49/2399	281/19637	0.00635781	0.119256	0.107316	NSUN4/NDUFB3/PDK1/MCU/CHCHD3/MRPL11/UQCR10/MRPL16/MRPL27/COX7A2L/MRPS36/MRPS6/NDUFA5/TOMM20/MRPL9/MTERF4/COX6A1/UQCRQ/SLC25A6/MRPS11/TIMM17A/TIMM23/MRPS30/ATP5PF/MRPL34/NDUFB11/PRORP/NDUFA12/TIMM21/MRPL35/MRPS28/COX7B/MRPL40/MRPL50/NDUFB1/UQCRFS1/NDUFS5/HSD17B10/MRPS33/MRPS7/CYC1/MPV17L2/NDUFA4L2/NSUN3/POLG2/ATP5MF/POLRMT/UQCRHL/MRPL44	49
HALLMARK_XENOBIOTIC_METABOLISM	37/2399	200/19637	0.00636709	0.119256	0.107316	CD36/NDRG2/TMEM176B/PEMT/SHMT2/COMT/FBP1/SLC1A5/SLC35B1/CNDP2/SERTAD1/HMOX1/PTGR1/PYCR1/AKR1C2/TKFC/ACP2/IRF8/UGDH/BPHL/LCAT/BCAT1/AHCY/ELOVL5/NFS1/PTGDS/IGFBP4/PROS1/ASL/LONP1/MT2A/PMM1/TMEM97/HGFAC/CYP27A1/CDA/BLVRB	37
GOBP_AMINO_ACID_IMPORT_ACROSS_PLASMA_MEMBRANE	12/2399	45/19637	0.0064484	0.119256	0.107316	SLC6A9/SLC1A5/SLC6A13/ARL6IP5/SLC43A1/ITGB1/SLC3A2/SLC7A5/SLC1A4/SLC7A2/NTSR1/SLC7A1	12
GOCC_MICROTUBULE	71/2399	435/19637	0.00650881	0.119256	0.107316	RMDN3/SEPTIN9/KLC4/DISC1/STIM1/CEP57/CLASP2/CALM1/APC/KNSTRN/MTUS1/SYBU/RUSC1/CYLD/TMEM214/MDM1/KATNB1/MAP2K2/HSPH1/FHDC1/DPYSL2/RASSF3/KLHL22/CHMP1B/TUBA4A/DYNLRB1/NUDC/APPBP2/SKA3/DYNLL2/SVIL/DYNLT1/DVL1/TUBGCP3/NDRG1/CCSAP/CLASP1/TUBA1A/DYNC1LI2/APC2/MACF1/MX1/AKNA/KATNAL1/TBCA/TTLL3/KIF21B/BCL10/DNAH1/TUBE1/KLC2/PBXIP1/KLHL21/NAV3/CDK2AP2/KIF11/CAMSAP1/TTLL1/POLB/KIF18A/TTLL4/HOOK3/SERP1/KLC1…	71
GOBP_CELLULAR_RESPONSE_TO_EXTERNAL_STIMULUS	53/2399	309/19637	0.00656356	0.119256	0.107316	ASNS/P2RX7/AOC1/EIF2AK2/CD40/COMT/CASP1/MYD88/GDAP1/JMY/DEPDC5/TLR8/ATF3/MARS1/TNFRSF10B/HMOX1/ATF4/NPRL2/NUAK2/HSPA8/ERCC6/ARHGAP35/ATG5/SESN3/FOXO1/SREBF2/SLC38A2/STK24/KLF10/RRAGC/MYBBP1A/LARS1/IL1B/BCL10/DSC2/RIPOR1/USF2/MYH13/USF1/BAG3/IFI16/TRIM24/SRF/HSPA5/WIPI1/MAP2K4/TNFRSF8/FOLR2/RRAGD/ATG14/CDA/LRRK2/BNIP3	53
GOBP_MYELOID_CELL_HOMEOSTASIS	31/2399	161/19637	0.00661208	0.119256	0.107316	CASP3/BCL6/VEGFA/RPS6/IKZF1/KAT7/BCL2L11/SH2B3/SMAP1/ISG15/ARNT/JAK2/HMOX1/THRA/ETS1/KCNQ1/PIK3CD/PTBP3/STAT3/ERCC2/ITPKB/ANXA1/SRF/RPS14/MAPK14/P4HTM/KIT/JAM3/STAT5B/SLC15A4/B2M	31
GOBP_NEGATIVE_REGULATION_OF_LYMPHOCYTE_ACTIVATION	31/2399	161/19637	0.00661208	0.119256	0.107316	CASP3/BCL6/FGR/VSIG4/LILRB1/PRNP/DUSP22/SPN/SHH/IL4I1/FCGR2B/CD300A/RIPOR2/MARCHF7/TMEM131L/CTSG/CLEC4G/SCRIB/BTN2A2/IL2RA/IL4R/CD86/ANXA1/HAVCR2/TNFRSF21/PAG1/FGL2/PKN1/SFTPD/NRARP/CD80	31
GOBP_FORMATION_OF_TRANSLATION_PREINITIATION_COMPLEX	5/2399	11/19637	0.00662228	0.119256	0.107316	EIF2S3B/EIF4B/EIF4H/RPL13A/EIF2D	5
GOBP_MITOCHONDRIAL_ELECTRON_TRANSPORT_UBIQUINOL_TO_CYTOCHROME_C	5/2399	11/19637	0.00662228	0.119256	0.107316	UQCR10/UQCRQ/UQCRFS1/CYC1/UQCRHL	5
GOBP_NEGATIVE_REGULATION_OF_MULTICELLULAR_ORGANISM_GROWTH	5/2399	11/19637	0.00662228	0.119256	0.107316	PLAC8/ADRB1/RAI1/STC2/ADRB2	5
GOBP_POSITIVE_REGULATION_BY_SYMBIONT_OF_ENTRY_INTO_HOST	5/2399	11/19637	0.00662228	0.119256	0.107316	CD4/TRIM38/TRIM21/LGALS1/TRIM11	5
GOBP_REGULATION_OF_NK_T_CELL_ACTIVATION	5/2399	11/19637	0.00662228	0.119256	0.107316	IL18/JAK2/HSPH1/CD300A/TYK2	5
GOCC_AMINOACYL_TRNA_SYNTHETASE_MULTIENZYME_COMPLEX	5/2399	11/19637	0.00662228	0.119256	0.107316	MARS1/LARS1/IARS1/EPRS1/RARS1	5
GOCC_ENDOPLASMIC_RETICULUM_CHAPERONE_COMPLEX	5/2399	11/19637	0.00662228	0.119256	0.107316	HSP90B1/DNAJB11/HSPA5/MZB1/SDF2L1	5
REACTOME_IRAK4_DEFICIENCY_TLR2_4	5/2399	11/19637	0.00662228	0.119256	0.107316	CD36/MYD88/TIRAP/TLR1/LY96	5
REACTOME_PHENYLALANINE_AND_TYROSINE_METABOLISM	5/2399	11/19637	0.00662228	0.119256	0.107316	KYAT1/IL4I1/HPD/ASRGL1/PCBD1	5
REACTOME_UPTAKE_AND_FUNCTION_OF_ANTHRAX_TOXINS	5/2399	11/19637	0.00662228	0.119256	0.107316	CALM1/MAP2K2/ANTXR2/MAP2K6/MAP2K4	5
GOCC_OUTER_MEMBRANE	42/2399	234/19637	0.00663662	0.119256	0.107316	RMDN3/TRIM14/CPT1B/WASF1/SLC44A1/KMO/MSTO1/ZNFX1/RSAD2/PPP1R15A/GDAP1/BCL2L11/TRAF3IP3/CHCHD3/SLC25A46/TSPO/VAT1/HMOX1/SIGMAR1/RPS27A/DMPK/TOMM20/ASS1/GPAT2/HAX1/BPHL/CYB5B/ARMC1/SMPD4/EPHA4/FIS1/VDAC3/NAV3/CLMN/ANKH/TIGAR/GUCY2F/TRAPPC2B/ARMCX1/TOMM6/LRRK2/BNIP3	42
GOBP_MAINTENANCE_OF_LOCATION	56/2399	330/19637	0.00665234	0.119256	0.107316	CD4/ANK2/CD36/ATP7B/P2RX7/FBXW7/NRROS/CALM1/HILPDA/GPER1/DDIT3/TSPO/ARHGAP21/RNF213/FTL/CHD7/DIAPH1/SOAT1/BBS4/POLR2M/HSP90B1/S100A9/CAPN3/ATG5/SREBF2/CCDC22/S100A8/TWF1/SMIM22/PKD1/CCR7/TWF2/ABHD5/KDELR2/ERO1A/SP100/SRGN/IL1B/CCR5/HTR2B/CORO1A/ALKBH7/NTSR1/GPAA1/HSPA5/TOPORS/CRY1/TTC39B/PLIN3/ANXA6/GM2A/STAT5B/HRC/GP9/TMEM38A/CALR	56
GOBP_GOLGI_TO_PLASMA_MEMBRANE_TRANSPORT	15/2399	62/19637	0.00665258	0.119256	0.107316	OPTN/CLN3/PKDCC/PREPL/EXOC4/CCDC22/RAB26/MACF1/GGA2/OSBPL5/COMMD1/VAMP5/KRT18/RACK1/RAB10	15
GOBP_LIPOPOLYSACCHARIDE_MEDIATED_SIGNALING_PATHWAY	15/2399	62/19637	0.00665258	0.119256	0.107316	CD36/MYD88/IL18/CACTIN/CD55/SASH1/SCIMP/TICAM1/IL1B/BCL10/CCL2/MAPK14/CARD16/LY96/TGFB1	15
GOBP_POSITIVE_REGULATION_OF_INTERLEUKIN_1_BETA_PRODUCTION	15/2399	62/19637	0.00665258	0.119256	0.107316	CD36/APP/CLEC7A/P2RX7/CASP1/MYD88/TLR8/JAK2/NLRP1/INAVA/NOD2/STAT3/IFI16/PYDC1/MEFV	15
GOBP_REGULATION_OF_PROTEIN_MATURATION	16/2399	68/19637	0.00686593	0.122358	0.110107	PRKACB/PRNP/TFR2/CLN3/ADAM8/CTSZ/RPS6KA2/ANXA2/MMP14/PLGRKT/S100A10/CARD16/CHAC1/SRC/ASTL/LRRK2	16
GOBP_RESPONSE_TO_OXIDATIVE_STRESS	71/2399	436/19637	0.00686951	0.122358	0.110107	CASP3/CD36/APP/PDE8A/COA8/RIPK1/FBXW7/PRNP/ATP7A/PDK1/ERCC1/VKORC1L1/ENDOG/RPS3/SLC23A2/ARNT/CTNNB1/JAK2/FER/PCNA/SLC4A11/HMOX1/SIGMAR1/ATF4/PYCR1/PON2/ETV5/PSIP1/ZFAND1/LPO/ERCC6/FYN/ARL6IP5/ADAM9/OGG1/MPO/SESN3/FOXO1/STK24/GCLM/CYB5B/SIRPA/ERO1A/PDGFRB/NDUFA12/ADNP2/ZNF580/GGT7/PLK3/ERCC2/ANXA1/HP/LONP1/KDM6B/IPCEF1/TMEM161A/TP53INP1/PSMB5/MMP14/ZNF277/MMP9/REST/NCF1/CYP1B1/XRCC1/OSER1/SRC/STC2…	71
GOCC_RUFFLE_MEMBRANE	21/2399	98/19637	0.00687281	0.122358	0.110107	FGR/KANK1/CLASP2/APC/NF2/PLEKHO1/ITGA5/RPS3/DIAPH1/PDE4A/EEF1A1/TIRAP/TWF1/MACF1/ITGB1/ARHGAP45/FGD2/NME1/PIP5K1A/PDXP/SRC	21
REACTOME_METABOLISM_OF_WATER_SOLUBLE_VITAMINS_AND_COFACTORS	25/2399	123/19637	0.00693026	0.123099	0.110774	MTHFD1L/SHMT2/THTPA/MOCOS/PARP9/SLC23A2/PARP14/SLC19A1/ENPP2/NADK/QPRT/HLCS/PCCB/SLC2A3/GPHN/NFS1/NAMPT/SLC5A6/FOLR2/BST1/MTHFR/CD320/MTHFD2/PDZD11/ALDH1L2	25
GOBP_RESPONSE_TO_EXTRACELLULAR_STIMULUS	77/2399	479/19637	0.00695719	0.123296	0.110951	ASNS/P2RX7/DAD1/PSPH/AOC1/EIF2AK2/COMT/FOXK2/ERCC1/EIF2A/DDIT3/GDAP1/JMY/DEPDC5/ATF3/TSPO/NOCT/MARS1/HMOX1/ATF4/NPRL2/NUAK2/HSPA8/BBS4/ERCC6/ARHGAP35/RASGRP4/OGG1/ADRB1/TBC1D5/ASS1/ATG5/MPO/SESN3/FOXO1/SREBF2/SLC38A2/STK24/HLCS/TFRC/GCLM/KLF10/ACE/ARSB/RRAGC/MYBBP1A/LARS1/ADSL/MKKS/BCL10/DSC2/NOD2/RIPOR1/USF2/MYH13/USF1/IFI16/TRIM24/SRF/HSPA5/TMEM135/WIPI1/FOLR2/RRAGD/MTHFR/ATG14/MAPK14/GPT/CYP1B…	77
GOBP_MYELOID_CELL_DEVELOPMENT	17/2399	74/19637	0.00699032	0.123489	0.111125	APP/BCL6/FBXW7/RPS6/NRROS/LILRB1/SH2B3/GPR68/PTBP3/MEIS1/PTPN11/ANXA2/ERCC2/SRF/KIT/SRC/SLC9B2	17
GOBP_ESTABLISHMENT_OF_ORGANELLE_LOCALIZATION	67/2399	408/19637	0.0069998	0.123489	0.111125	COPG2/VAMP7/FGR/RPS15/BLOC1S4/WASF1/CLASP2/SYBU/LINC00869/VPS4A/PRKCZ/SPRY1/KATNB1/FAM91A1/CLN3/ARHGAP21/CTNNB1/PICALM/FER/CDT1/HMOX1/VAMP8/CD300A/CHMP1B/C12orf4/BBS4/NUDC/LAT2/CROCC/PIK3CD/NMD3/BICDL1/BBS5/BLOC1S1/DYNLT1/PIK3CG/SCRIB/CLASP1/HSBP1/MYO7B/IL4R/STXBP1/ITGB1/MKKS/CENPQ/MYO1C/MYO1E/AGTPBP1/RAB6A/PTGDS/RIPOR1/AP1AR/NEFH/CLMN/TRIP11/KIF18A/WIPI1/HOOK3/MAP4/MYO5A/KIF3B/ARFGAP3/AP3M2/KIT/…	67
GOMF_CARBON_OXYGEN_LYASE_ACTIVITY	18/2399	80/19637	0.0070409	0.123933	0.111524	HACD4/CA6/HSD17B4/ECHDC1/NEIL2/GMDS/FAHD2B/RPS3/ENO2/OGG1/NTHL1/EHHADH/ECI1/NEIL3/ALKBH1/FAHD2A/PCBD1/CYP1B1	18
GOBP_MEMBRANE_LIPID_METABOLIC_PROCESS	38/2399	208/19637	0.00709333	0.124574	0.112101	MGST2/PIGQ/HACD4/P2RX7/ST3GAL5/PLA2G6/PEMT/ORMDL3/GBGT1/ORMDL1/FUCA1/PIGV/PGAP1/ENPP2/TEX2/ELOVL1/PRKD2/P2RX1/A4GALT/SMPDL3A/ELOVL5/SMPD4/PIGZ/GALC/SPTLC2/ABCA2/SGPL1/GPAA1/B4GALT5/KDSR/FADS3/UGCG/CCN1/GM2A/KIT/CYP1B1/ST3GAL1/GLA	38
GOCC_LATE_ENDOSOME	49/2399	283/19637	0.00727956	0.127556	0.114785	STX7/VAMP7/ATP7B/RAPGEF2/VPS4A/SIGLEC1/ATP7A/DERL2/DDIT3/CHID1/CLN3/ABCA5/VTI1A/MAP2K2/BACE1/RAB7B/VAMP8/HSPA8/CHMP1B/KCNQ1/CXCR4/LAMTOR3/SLC29A3/SLC31A1/WDR91/ASTN2/AP5S1/SMIM22/CTSL/DYNC1LI2/YIPF2/SNX16/RAB9A/VPS37B/ANXA2/STOML1/CTSH/RMC1/AP1AR/LAMP5/SCARB2/MYO5A/DENND10/VAMP5/ANXA6/LITAF/SFTPD/SRC/LRRK2	49
GOBP_POSITIVE_REGULATION_OF_GLYCOLYTIC_PROCESS	7/2399	20/19637	0.00734993	0.127925	0.115117	APP/P2RX7/ARNT/MLXIPL/MYC/PRXL2C/GAPDHS	7
GOBP_RESPONSE_TO_MURAMYL_DIPEPTIDE	7/2399	20/19637	0.00734993	0.127925	0.115117	ERBIN/NLRP1/INAVA/IRF5/NOD2/CARD9/MAPK14	7
GOBP_TETRAHYDROFOLATE_METABOLIC_PROCESS	7/2399	20/19637	0.00734993	0.127925	0.115117	MTHFD1L/SHMT2/PIPOX/MTHFR/MTHFD2/ATIC/ALDH1L2	7
GOBP_ANION_TRANSMEMBRANE_TRANSPORT	44/2399	249/19637	0.00738115	0.128182	0.115348	CLCN6/SLC6A9/RIPK1/SLC6A8/PRNP/SLC1A5/SLC9A3/SLC35B1/SLC35B2/CLN3/SLC6A13/SLC4A3/SLC23A2/SLC16A7/PCYOX1/SFXN3/SLC4A11/SLC12A3/SLC16A3/ARL6IP5/SLC19A1/MYC/SLC9A6/SLC43A1/SLC24A4/SLC25A6/SLC20A2/ITGB1/SLC3A2/SLC9A5/SLC7A5/SLC1A4/SLC5A6/SLC7A2/VDAC3/MPC1/NTSR1/ANKH/FOLR2/SLC26A11/ANO7/SLC7A1/EMB/SLC15A4	44
GOMF_TUBULIN_BINDING	62/2399	374/19637	0.00751813	0.129722	0.116734	RMDN3/STIM1/CEP57/CLASP2/PRNP/APC/KNSTRN/MTUS1/NEIL2/STMN3/GAPDH/MDM1/JMY/KATNB1/BCL2L11/NCALD/RPS3/ATF5/CEP70/HSPH1/FHDC1/MAP7D3/DPYSL2/BBS4/FYN/ALDOA/OGG1/MACO1/S100A9/TUBGCP3/NDRG1/S100A8/CCSAP/CLASP1/APC2/MACF1/MX1/KATNAL1/TBCA/KIF21B/AGTPBP1/SPC24/OFD1/NEFH/NAV3/KIF11/CAMSAP1/TTLL1/GPAA1/POLB/KIF18A/TTLL12/TTLL4/HOOK3/MAP4/KIF3B/ARL4C/KIF20A/CLIP2/CCDC170/LRRK2/KIF7	62
GOBP_EXOCYTOSIS	60/2399	360/19637	0.00754015	0.129722	0.116734	VAMP7/P2RX7/FGR/PLA2G6/CLASP2/VPS4A/ITGAM/CACNA1G/RAB2B/CPLANE2/PIK3C2A/RAB11FIP1/RAB8B/BACE1/FER/TNFAIP2/OTOF/HMOX1/VAMP8/FCGR2B/CD300A/SYNGR1/C12orf4/RAB11FIP2/PREPL/LAT2/STX1B/HYAL3/SCAMP5/PIK3CD/AP1G1/P2RX1/DVL1/EXOC4/PIK3CG/SCRIB/CLASP1/RAB26/RAB21/IL4R/STXBP1/RAB9A/PTGDS/SCFD2/ANXA1/SYTL1/CORO1A/PCLO/ITGB2/STX3/MICAL3/CHRNA6/PRSS12/REST/SYTL3/KIT/CCR1/RAB10/MILR1/LRRK2	60
GOBP_CELLULAR_RESPONSE_TO_MOLECULE_OF_BACTERIAL_ORIGIN	41/2399	229/19637	0.00756598	0.129722	0.116734	CD36/PAF1/LILRB1/KMO/CASP1/MYD88/IL18/TSPO/JAK2/FCGR2B/CACTIN/CMPK2/ADAM9/STAP1/TIRAP/IRF8/ASS1/PABPN1/CTSG/CD55/SASH1/SCIMP/TICAM1/SIRPA/IL1B/CD86/CCR5/TLR1/BCL10/NOD2/CCL2/HAVCR2/SBNO2/CXCL8/MAPK14/CARD16/LY96/LITAF/TGFB1/SRC/CD80	41
GOCC_FILOPODIUM	22/2399	105/19637	0.00756991	0.129722	0.116734	APP/UTRN/FGD4/ACP3/NF2/UBE2K/MORN4/FSCN1/RIPOR2/IQGAP2/PALM/TWF1/TWF2/SCIMP/ITGB1/EPHA4/ADGRA2/RAPH1/MYO5A/ARL4C/ABITRAM/ABI2	22
GOCC_RNA_POLYMERASE_COMPLEX	22/2399	105/19637	0.00756991	0.129722	0.116734	PAF1/TADA3/POLR3D/ZNFX1/POLR2J/GTF2A2/TAF6/POLR2M/POLR3F/GTF2H3/POLR2I/TAF1L/TAF6L/TAF5/POLR2E/ERCC2/TCEA1/POLR1E/POLR1D/PRIM1/POLRMT/KAT2A	22
REACTOME_SIGNALING_BY_VEGF	22/2399	105/19637	0.00756991	0.129722	0.116734	PRKACB/ACTG1/VEGFA/WASF1/CALM1/PIK3R2/PRKCZ/MLST8/CTNNB1/AHCYL1/MAPK12/NCF4/FYN/NCF2/SHB/HSP90AA1/NCK2/MAPK14/NCF1/SRC/TRIB3/ABI2	22
REACTOME_ANTIGEN_PROCESSING_CROSS_PRESENTATION	21/2399	99/19637	0.00774373	0.130689	0.117604	HLA-C/CD36/PSMD12/MYD88/SEC61A2/LNPEP/NCF4/VAMP8/RPS27A/TIRAP/PSMD11/CTSL/NCF2/TLR1/SEC61B/PDIA3/PSMB5/NCF1/LY96/B2M/CALR	21
GOBP_REGULATION_OF_SYNCYTIUM_FORMATION_BY_PLASMA_MEMBRANE_FUSION	9/2399	30/19637	0.00774491	0.130689	0.117604	CFLAR/TMEM182/PLEKHO1/ADAM9/RIPOR2/IL4R/EHD2/MAPK14/OCSTAMP	9
GOBP_INTERLEUKIN_12_PRODUCTION	15/2399	63/19637	0.00776795	0.130689	0.117604	CD36/CLEC7A/LILRB1/CD40/TLR8/C1QBP/TIRAP/IRF8/IRF5/CCR7/SCIMP/NOD2/MEFV/MAPK14/TLR9	15
REACTOME_CYTOSOLIC_SENSORS_OF_PATHOGEN_ASSOCIATED_DNA	15/2399	63/19637	0.00776795	0.130689	0.117604	RIPK1/POLR3D/MYD88/CTNNB1/DTX4/RPS27A/DHX36/POLR3F/TICAM1/POLR2E/IFI16/NLRC3/POLR1D/TRIM21/TRIM56	15
REACTOME_INTERLEUKIN_10_SIGNALING	12/2399	46/19637	0.00777503	0.130689	0.117604	FPR1/IL18/IL1B/CD86/CCR5/STAT3/CCL2/IL10RA/CXCL8/CCR1/TYK2/CD80	12
GOBP_POSITIVE_REGULATION_OF_LEUKOCYTE_DEGRANULATION	8/2399	25/19637	0.00777749	0.130689	0.117604	VAMP7/FGR/ITGAM/VAMP8/AP1G1/IL4R/STXBP1/ITGB2	8
GOCC_CLATHRIN_VESICLE_COAT	8/2399	25/19637	0.00777749	0.130689	0.117604	CLBA1/EPN1/NCALD/CLTA/NECAP1/AP1G1/AP2M1/EPN2	8
GOMF_TBP_CLASS_PROTEIN_BINDING	8/2399	25/19637	0.00777749	0.130689	0.117604	BRF1/THRA/DR1/GTF2A2/TAF1L/BTAF1/YEATS2/RUVBL2	8
REACTOME_ANTIGEN_PRESENTATION:_FOLDING_ASSEMBLY_AND_PEPTIDE_LOADING_OF_CLASS_I_MHC	8/2399	25/19637	0.00777749	0.130689	0.117604	HLA-C/ERAP2/ERAP1/HSPA5/PDIA3/SEC24C/B2M/CALR	8
GOCC_COATED_VESICLE_MEMBRANE	33/2399	176/19637	0.00783049	0.131296	0.11815	HLA-C/CD4/COPG2/VAMP7/AVPR2/CLBA1/TGOLN2/EPN1/IL7R/NCALD/VTI1A/CD59/CLTA/NRGN/VAMP8/HSPA8/NECAP1/AP1G1/SREBF2/TFRC/KDELR2/AP2M1/EPN2/SCAP/CD3D/CNIH1/COPA/LDLRAP1/DIPK2A/SCARB2/ADRB2/SEC24C/B2M	33
GOBP_REGULATION_OF_LIPID_KINASE_ACTIVITY	16/2399	69/19637	0.00794875	0.132707	0.11942	FGR/PIK3R2/SOCS3/NRBF2/EEF1A2/PIK3R5/WDR91/CCR7/DGKZ/PDGFRB/PIK3R6/NOD2/ATG14/KIT/TGFB1/SRC	16
GOMF_DAMAGED_DNA_BINDING	16/2399	69/19637	0.00794875	0.132707	0.11942	MUTYH/NEIL2/ERCC1/REV1/RPS3/RAD23A/PCNA/DCLRE1B/OGG1/NTHL1/MPG/NEIL3/ERCC2/POLB/ERCC5/XRCC1	16
GOBP_PYRIMIDINE_CONTAINING_COMPOUND_METABOLIC_PROCESS	19/2399	87/19637	0.00799029	0.133069	0.119746	CAD/THTPA/NEIL2/ACP3/TYMP/CMPK1/DPYSL2/CMPK2/OGG1/NTHL1/CTPS2/APOBEC3C/TET2/ENTPD7/NME3/APOBEC3B/NT5M/NME1/CDA	19
GOBP_REGULATION_OF_INTRACELLULAR_PROTEIN_TRANSPORT	40/2399	223/19637	0.00800468	0.133069	0.119746	CD36/OAZ3/FBXW7/PRNP/PIK3R2/ITGAM/DERL2/ANGPT1/OAZ1/EDEM2/SHH/PKIG/JAK2/NOLC1/ZFAND1/FYN/SREBF2/HAX1/UBL5/LEPROT/BBC3/SP100/IL1B/PARL/MYO1C/CSNK2A2/PTPN11/RIPOR1/PLK3/BAG3/FIS1/ITGB2/ANP32B/FRAT1/UBAC2/MAPK14/TGFB1/DMAP1/USP36/LRRK2	40
GOBP_ENDOPLASMIC_RETICULUM_UNFOLDED_PROTEIN_RESPONSE	17/2399	75/19637	0.00803494	0.133287	0.119943	CTH/TMTC4/EIF2AK2/PPP1R15A/DERL2/DDIT3/BCL2L11/ATF3/ATF4/ERO1A/NCK2/HSPA5/SERP1/HERPUD2/STC2/RACK1/CCND1	17
GOBP_PYRIMIDINE_NUCLEOTIDE_METABOLIC_PROCESS	13/2399	52/19637	0.00836092	0.138106	0.124279	CAD/NEIL2/TYMP/CMPK1/CMPK2/OGG1/NTHL1/CTPS2/ENTPD7/NME3/NT5M/NME1/CDA	13
GOMF_GENERAL_TRANSCRIPTION_INITIATION_FACTOR_BINDING	13/2399	52/19637	0.00836092	0.138106	0.124279	ERCC1/BRF1/ATF4/THRA/NOLC1/DR1/GTF2A2/TAF1L/BTAF1/BCL10/POLR1E/YEATS2/RUVBL2	13
GOMF_PROTEIN_MACROMOLECULE_ADAPTOR_ACTIVITY	52/2399	306/19637	0.00843553	0.139043	0.125122	TSNARE1/ANK2/STX7/VAMP7/CNTLN/EPB41L3/SH2B1/FEM1A/FBXW7/HOMER1/SHANK1/STX10/GRB10/OPTN/SPATA2/SH2B3/ZSWIM8/FSCN1/VTI1A/OBSL1/MAP2K2/VAMP8/NOLC1/HSPA8/BBS4/STAP1/STX1B/APPBP2/TIRAP/NMD3/AP1G1/STX18/APH1B/VHL/ADAP2/AP2M1/KLF4/PTPN11/STAT3/ERCC2/NEFH/NCK2/STON1/PAG1/STX3/LDLRAP1/FLRT1/USE1/RACK1/ZDHHC11/LRRK2/ABI2	52
GOBP_POSITIVE_REGULATION_OF_PLASMA_MEMBRANE_BOUNDED_CELL_PROJECTION_ASSEMBLY	22/2399	106/19637	0.00847824	0.139452	0.12549	SEPTIN9/P2RX7/PPP1R35/APC/ATP7A/FSCN1/BBS4/ARHGAP35/RIPOR2/CROCC/PALM/ANLN/CCR7/TWF2/C15orf62/FAM98A/CDC42EP1/SRF/AVIL/KIT/WRAP73/ABI2	22
GOMF_4_IRON_4_SULFUR_CLUSTER_BINDING	11/2399	41/19637	0.00850927	0.139667	0.125683	MUTYH/RSAD2/CIAPIN1/NUBPL/NUBP2/DNA2/NUBP1/NTHL1/RSAD1/ERCC2/TYW1B	11
GOBP_PROTEIN_LOCALIZATION_TO_MITOCHONDRION	25/2399	125/19637	0.00853501	0.139795	0.125798	FBXW7/DDIT3/GDAP1/TSPO/ISG15/AIP/TOMM20/MTERF4/SREBF2/HAX1/UBL5/DNAJA1/TIMM17A/TIMM23/LEPROT/BBC3/PARL/CSNK2A2/TIMM21/BAG3/FIS1/HSP90AA1/USP36/LRRK2/TIMM44	25
GOCC_RECYCLING_ENDOSOME	36/2399	197/19637	0.00856165	0.139936	0.125926	HLA-C/ANK2/STX7/APP/SORCS2/GPER1/OPTN/RAB11FIP1/RAB8B/CLN3/BACE1/VAMP8/VPS51/RAB11FIP2/SCAMP5/SLC31A1/LZTR1/AP1G1/SLC9A6/NDRG1/TUBA1A/TFRC/PHETA1/ITGB1/ADPRH/LAMP5/PDIA3/LDLRAP1/COMMD1/MYO5A/EHD2/CMTM6/LMTK2/RAB10/DENND6B/B2M	36
GOBP_MEMBRANE_PROTEIN_PROTEOLYSIS	14/2399	58/19637	0.00876853	0.142718	0.128429	P2RX7/PRKCQ/RET/BACE1/ADAM8/ADAM9/ERAP1/IL1B/PARL/CLPP/CTSH/PACSIN3/PSENEN/TGFB1	14
GOBP_PROTEIN_EXPORT_FROM_NUCLEUS	14/2399	58/19637	0.00876853	0.142718	0.128429	CCHCR1/AHCYL1/NUP214/PKD1/SP100/IL1B/PTPN11/BAG3/STYX/ANP32B/FRAT1/XPO5/TGFB1/CALR	14
GOMF_DIOXYGENASE_ACTIVITY	20/2399	94/19637	0.00889685	0.143646	0.129264	OGFOD3/KDM4B/ETHE1/KDM8/HPD/ALOX12/TET2/KDM5C/ALKBH1/KDM6B/JMJD4/ALKBH7/HPDL/ALKBH4/P4HTM/KDM7A/PIR/PLOD1/KDM5A/RSBN1L	20
GOBP_NUCLEOTIDE_BINDING_OLIGOMERIZATION_DOMAIN_CONTAINING_2_SIGNALING_PATHWAY	6/2399	16/19637	0.0088994	0.143646	0.129264	ERBIN/LACC1/INAVA/SLC15A3/NOD2/SLC15A4	6
GOMF_CARBON_SULFUR_LYASE_ACTIVITY	6/2399	16/19637	0.0088994	0.143646	0.129264	MGST2/KYAT1/CTH/GLO1/CENPV/MGST3	6
REACTOME_CASPASE_ACTIVATION_VIA_DEATH_RECEPTORS_IN_THE_PRESENCE_OF_LIGAND	6/2399	16/19637	0.0088994	0.143646	0.129264	CFLAR/RIPK1/TNFRSF10B/TNFSF10/TICAM1/LY96	6
GOBP_POSITIVE_REGULATION_OF_BINDING	32/2399	171/19637	0.00897723	0.144602	0.130124	IDE/HMBOX1/RAPGEF2/APP/CALM1/PARP9/CTNNB1/JAK2/CDT1/EIF3D/MYC/RIPOR2/NMD3/PKD1/ACE/TICAM1/KLF4/ANXA2/GMNN/ERCC2/EPHA4/MED25/NME1/S100A10/MFNG/MMP9/TRIM21/TGFB1/TRIB3/EIF3E/LRRK2/B2M	32
GOBP_EXTRACELLULAR_MATRIX_DISASSEMBLY	15/2399	64/19637	0.00902733	0.144809	0.130311	CLASP2/FSCN1/ADAM8/FGFR4/MMP19/DDR2/CTSG/CST3/CLASP1/PBXIP1/MMP14/MMP9/ADAMTS5/TGFB1/CTSK	15
GOMF_CELL_ADHESION_MEDIATOR_ACTIVITY	15/2399	64/19637	0.00902733	0.144809	0.130311	EMILIN1/NEXN/PPP1CA/SIRPA/ITGB1/DSC2/ANXA2/ANXA1/CDC42EP1/RPSA/PKP3/KRT18/JAM3/EMB/RAB10	15
GOBP_ALPHA_BETA_T_CELL_ACTIVATION	30/2399	158/19637	0.00909775	0.145203	0.130665	CD160/BCL6/LILRB1/ATP7A/CD83/RSAD2/IL18/PRKCZ/PRKCQ/SPN/SHH/JAK2/HSPH1/CD300A/SLAMF6/RPL22/CD55/CTSL/IL4R/ENTPD7/CD86/STAT3/ITPKB/ANXA1/SASH3/PNP/PRR7/GPR183/TYK2/CD80	30
GOBP_POSITIVE_REGULATION_OF_CHEMOKINE_PRODUCTION	16/2399	70/19637	0.00916387	0.145203	0.130665	OAS1/APP/CLEC7A/EIF2AK2/MYD88/IL18/HMOX1/TIRAP/TICAM1/IL4R/IL1B/NOD2/OAS3/HAVCR2/CARD9/TLR9	16
GOBP_PTERIDINE_CONTAINING_COMPOUND_METABOLIC_PROCESS	10/2399	36/19637	0.00919543	0.145203	0.130665	MTHFD1L/SHMT2/SPR/SLC19A1/PIPOX/PCBD1/MTHFR/MTHFD2/ATIC/ALDH1L2	10
GOBP_REGULATION_OF_AUTOPHAGY_OF_MITOCHONDRION	10/2399	36/19637	0.00919543	0.145203	0.130665	FBXW7/TSPO/SREBF2/HAX1/RNF41/PARL/CSNK2A2/TIGAR/USP36/BNIP3	10
GOCC_CUL3_RING_UBIQUITIN_LIGASE_COMPLEX	10/2399	36/19637	0.00919543	0.145203	0.130665	KCTD10/KBTBD6/ZSWIM8/KLHL22/LZTR1/KBTBD8/KLHL25/KLHL21/KCTD13/KLHL9	10
GOMF_SNAP_RECEPTOR_ACTIVITY	10/2399	36/19637	0.00919543	0.145203	0.130665	TSNARE1/STX7/VAMP7/STX10/VTI1A/VAMP8/STX1B/STX18/STX3/USE1	10
REACTOME_ROS_AND_RNS_PRODUCTION_IN_PHAGOCYTES	10/2399	36/19637	0.00919543	0.145203	0.130665	ATP6V0B/ATP6V0D1/ATP6V1F/NCF4/LPO/MPO/ATP6V1C1/NCF2/NCF1/ATP6V0E1	10
GOBP_CELLULAR_AMINO_ACID_BIOSYNTHETIC_PROCESS	17/2399	76/19637	0.00920115	0.145203	0.130665	CAD/CTH/ASNS/PSPH/SHMT2/PHGDH/NAGS/CLN3/PYCR1/ILVBL/PSAT1/ASS1/BCAT1/BCAT2/ASL/PCBD1/MTHFR	17
GOCC_RUFFLE	33/2399	178/19637	0.00927128	0.146013	0.131394	FGR/KANK1/CLASP2/APC/KNSTRN/FGD4/NF2/MTSS1/FSCN1/PLEKHO1/ITGA5/RPS3/DIAPH1/PDE4A/EEF1A1/TLN2/TIRAP/TWF1/CSPG4/MACF1/SCIMP/ITGB1/MYO1C/ARHGAP45/FGD2/KIF18A/NME1/MEFV/PIP5K1A/PDXP/MYO5A/SRC/S100B	33
GOBP_ATP_METABOLIC_PROCESS	47/2399	273/19637	0.00935564	0.147044	0.132322	APP/HK3/P2RX7/NDUFB3/SHMT2/ATP7A/GAPDH/FBP1/FOXK2/VPS9D1/TSPO/HDAC4/ARNT/UQCR10/ENO2/HSPA8/MLXIPL/COX7A2L/ALDOA/MYC/NDUFA5/DDIT4/NADK/COX6A1/ADPGK/UQCRQ/OLA1/ATP5PF/NDUFA12/PRXL2C/STAT3/TEFM/FIS1/GAPDHS/NDUFB1/UQCRFS1/NDUFS5/CYC1/TIGAR/DNAJC30/ALDOC/TGFB1/ATP5MF/COQ9/UQCRHL/PGAM4/OGT	47
GOBP_POSITIVE_REGULATION_OF_LYMPHOCYTE_DIFFERENTIATION	22/2399	107/19637	0.00947311	0.148291	0.133444	BCL6/CD83/IL18/PRKCZ/IL7R/SHH/ADAM8/IL4I1/BTN2A2/IL2RA/IL4R/PIK3R6/CD86/SOX12/ITPKB/ANXA1/SASH3/PNP/MMP14/SOX13/STAT5B/CD80	22
GOBP_REGULATION_OF_PATTERN_RECOGNITION_RECEPTOR_SIGNALING_PATHWAY	22/2399	107/19637	0.00947311	0.148291	0.133444	USP15/CD36/ERBIN/RSAD2/C1QBP/RIOK3/RAB7B/CD300LF/CD300A/SEC14L1/CACTIN/TKFC/TIRAP/SLC15A2/LGR4/IFI35/SLC15A3/TLR1/NOD2/NOP53/TLR9/SLC15A4	22
GOCC_MEMBRANE_MICRODOMAIN	55/2399	329/19637	0.00958033	0.149669	0.134684	CASP3/CD4/ANK2/CD36/APP/STIM1/KCNE3/CFLAR/RIPK1/PRNP/SYNJ2/ITGAM/ATP7A/PLSCR1/PRKCZ/RET/ANGPT1/CLN3/SHH/CTNNB1/BACE1/JAK2/HPSE/PPP2R1B/HMOX1/ENO2/SPRED1/FYN/KCNQ1/IL6ST/LAT2/LAMTOR3/OLR1/P2RX1/CD55/ITGB1/MYO1C/TLR1/BCL10/ANXA2/MS4A4A/STOML1/NTSR1/RTN4RL2/ITGB2/KIF18A/PAG1/GPC1/S100A10/LDHB/EHD2/SRC/LCP2/PECAM1/LRRK2	55
REACTOME_PERK_REGULATES_GENE_EXPRESSION	9/2399	31/19637	0.00975386	0.151542	0.136369	ASNS/EXOSC2/DDIT3/ATF3/ATF4/CCL2/HSPA5/EXOSC5/CXCL8	9
GOBP_PROTEIN_TARGETING_TO_MITOCHONDRION	21/2399	101/19637	0.00975465	0.151542	0.136369	FBXW7/GDAP1/TSPO/AIP/TOMM20/MTERF4/SREBF2/HAX1/UBL5/TIMM17A/TIMM23/LEPROT/PARL/CSNK2A2/TIMM21/BAG3/FIS1/HSP90AA1/USP36/LRRK2/TIMM44	21
GOBP_CELLULAR_RESPONSE_TO_ARSENIC_CONTAINING_SUBSTANCE	7/2399	21/19637	0.00988145	0.151542	0.136369	ATF3/HMOX1/ATF4/ZFAND1/DHX36/MYC/SLC38A2	7
GOBP_MITOCHONDRIAL_DEPOLARIZATION	7/2399	21/19637	0.00988145	0.151542	0.136369	P2RX7/TSPO/GCLM/IFI6/SRC/RACK1/LRRK2	7
GOBP_NITRIC_OXIDE_SYNTHASE_BIOSYNTHETIC_PROCESS	7/2399	21/19637	0.00988145	0.151542	0.136369	JAK2/NOD2/CCL2/NAMPT/MAP2K6/TLR9/LRRK2	7
GOBP_REGULATION_OF_MYOBLAST_FUSION	7/2399	21/19637	0.00988145	0.151542	0.136369	CFLAR/TMEM182/PLEKHO1/RIPOR2/IL4R/EHD2/MAPK14	7
GOBP_REGULATION_OF_TRANSLATIONAL_FIDELITY	7/2399	21/19637	0.00988145	0.151542	0.136369	EIF2S3B/TARS2/AARS1/LARS1/IARS1/RPS5/DTD1	7
GOMF_MICROTUBULE_PLUS_END_BINDING	7/2399	21/19637	0.00988145	0.151542	0.136369	STIM1/CLASP2/APC/KNSTRN/CLASP1/KIF18A/CLIP2	7
GOMF_UBIQUITIN_PROTEIN_TRANSFERASE_REGULATOR_ACTIVITY	7/2399	21/19637	0.00988145	0.151542	0.136369	RPS15/FBXW7/RPS20/RPL5/RPL37/TRIB3/RPS7	7
REACTOME_TOLL_LIKE_RECEPTOR_9_TLR9_CASCADE	20/2399	95/19637	0.0100087	0.151542	0.136369	APP/MYD88/TLR8/PPP2R1B/RPS27A/DUSP6/TICAM1/RPS6KA2/TAB3/NOD2/MAP2K6/RBSN/DUSP7/MAP2K4/ATF1/MAPK14/LY96/S100A12/TLR9/S100B	20
GOCC_H4_H2A_HISTONE_ACETYLTRANSFERASE_COMPLEX	8/2399	26/19637	0.0100536	0.151542	0.136369	MORF4L2/MLLT3/YEATS4/BRD8/EP400/YEATS2/RUVBL2/DMAP1	8
GOMF_G_PROTEIN_COUPLED_CHEMOATTRACTANT_RECEPTOR_ACTIVITY	8/2399	26/19637	0.0100536	0.151542	0.136369	CCR6/CXCR4/CXCR2/CCR7/CCR5/CXCR3/CCR1/CCR3	8
REACTOME_ATF4_ACTIVATES_GENES_IN_RESPONSE_TO_ENDOPLASMIC_RETICULUM_STRESS	8/2399	26/19637	0.0100536	0.151542	0.136369	ASNS/EXOSC2/DDIT3/ATF3/ATF4/CCL2/EXOSC5/CXCL8	8
REACTOME_CALNEXIN_CALRETICULIN_CYCLE	8/2399	26/19637	0.0100536	0.151542	0.136369	DERL2/EDEM2/RPS27A/PRKCSH/UGGT2/MAN1B1/PDIA3/CALR	8
GOBP_POSITIVE_REGULATION_OF_RESPONSE_TO_BIOTIC_STIMULUS	33/2399	179/19637	0.0100697	0.151542	0.136369	CD160/USP15/CLEC7A/POLR3D/PLSCR1/EMILIN1/ZNFX1/UBE2K/TLR8/PARP9/RIOK3/ADAM8/FYN/TIRAP/PVR/AP1G1/SLAMF6/CD1D/POLR3F/IFI35/SASH1/SCIMP/NOD2/FCN1/HAVCR2/IFI16/HSP90AA1/CARD9/LY96/SRC/STAT5B/TRIM56/SLC15A4	33
GOBP_MAST_CELL_MIGRATION	5/2399	12/19637	0.0102222	0.151542	0.136369	VEGFA/PIK3CD/SWAP70/KIT/STAT5B	5
GOBP_NEGATIVE_REGULATION_OF_CELL_ADHESION_MEDIATED_BY_INTEGRIN	5/2399	12/19637	0.0102222	0.151542	0.136369	MUC1/PTPN11/SWAP70/CYP1B1/JAM3	5
GOBP_NEGATIVE_REGULATION_OF_UBIQUITIN_PROTEIN_LIGASE_ACTIVITY	5/2399	12/19637	0.0102222	0.151542	0.136369	RPS15/RPS20/RPL5/RPL37/RPS7	5
GOBP_REGULATION_OF_NON_MOTILE_CILIUM_ASSEMBLY	5/2399	12/19637	0.0102222	0.151542	0.136369	SEPTIN9/BBS4/MAK/MAP4/WRAP73	5
GOBP_TOLL_LIKE_RECEPTOR_7_SIGNALING_PATHWAY	5/2399	12/19637	0.0102222	0.151542	0.136369	RSAD2/PIK3AP1/SCIMP/HAVCR2/SLC15A4	5
REACTOME_ATF6_ATF6_ALPHA_ACTIVATES_CHAPERONES	5/2399	12/19637	0.0102222	0.151542	0.136369	DDIT3/ATF4/HSP90B1/HSPA5/CALR	5
REACTOME_ERYTHROPOIETIN_ACTIVATES_PHOSPHOINOSITIDE_3_KINASE_PI3K	5/2399	12/19637	0.0102222	0.151542	0.136369	JAK2/EPOR/PIK3R5/PIK3CD/PIK3CG	5
REACTOME_GLUTATHIONE_SYNTHESIS_AND_RECYCLING	5/2399	12/19637	0.0102222	0.151542	0.136369	CNDP2/GCLM/OPLAH/GGT7/CHAC1	5
GOBP_REGULATION_OF_EXOCYTOSIS	37/2399	206/19637	0.0102251	0.151542	0.136369	VAMP7/FGR/PLA2G6/CLASP2/VPS4A/ITGAM/CACNA1G/RAB2B/CPLANE2/RAB8B/BACE1/FER/HMOX1/VAMP8/FCGR2B/CD300A/C12orf4/PREPL/STX1B/HYAL3/SCAMP5/AP1G1/P2RX1/DVL1/CLASP1/RAB26/RAB21/IL4R/STXBP1/RAB9A/ANXA1/PCLO/ITGB2/CHRNA6/REST/RAB10/LRRK2	37
GOBP_REGULATION_OF_ATP_METABOLIC_PROCESS	19/2399	89/19637	0.0102257	0.151542	0.136369	APP/P2RX7/SHMT2/ATP7A/FBP1/TSPO/HDAC4/ARNT/MLXIPL/COX7A2L/MYC/DDIT4/PRXL2C/STAT3/FIS1/GAPDHS/TIGAR/DNAJC30/OGT	19
GOBP_GOLGI_TO_PLASMA_MEMBRANE_PROTEIN_TRANSPORT	11/2399	42/19637	0.0102846	0.151542	0.136369	OPTN/CLN3/PKDCC/PREPL/RAB26/MACF1/GGA2/VAMP5/KRT18/RACK1/RAB10	11
GOBP_POSITIVE_REGULATION_OF_B_CELL_PROLIFERATION	11/2399	42/19637	0.0102846	0.151542	0.136369	BCL6/CD40/TIRAP/TFRC/TICAM1/TNFSF13B/SASH3/BST1/CD320/GPR183/TLR9	11
GOBP_POSITIVE_REGULATION_OF_INTERLEUKIN_12_PRODUCTION	11/2399	42/19637	0.0102846	0.151542	0.136369	CD36/CLEC7A/CD40/TIRAP/IRF8/IRF5/CCR7/SCIMP/NOD2/MAPK14/TLR9	11
GOBP_PYRIMIDINE_CONTAINING_COMPOUND_CATABOLIC_PROCESS	11/2399	42/19637	0.0102846	0.151542	0.136369	NEIL2/TYMP/DPYSL2/OGG1/NTHL1/APOBEC3C/TET2/ENTPD7/APOBEC3B/NT5M/CDA	11
GOMF_PROTEIN_FOLDING_CHAPERONE	11/2399	42/19637	0.0102846	0.151542	0.136369	FKBP8/HSPA7/HSPA8/DNAJB1/DFFA/CLGN/HSPA6/HSP90AA1/HSPA5/DNAJB6/CALR	11
GOBP_GRANULOCYTE_CHEMOTAXIS	25/2399	127/19637	0.0104312	0.153063	0.137738	MCU/CCL23/C1QBP/SCG2/RIPOR2/TIRAP/PIK3CD/JAML/S100A9/PIK3CG/TREM1/CXCR2/S100A8/CCR7/IL1B/NOD2/CCL2/ANXA1/ITGB2/BST1/C5AR2/CXCL8/S100A12/CCL24/JAM3	25
GOBP_LYMPHOCYTE_HOMEOSTASIS	15/2399	65/19637	0.010443	0.153063	0.137738	CASP3/P2RX7/TSC22D3/RPS6/BCL2L11/LGALS2/IL2RA/TNFSF13B/BCL10/GAPT/CORO1A/PKN1/SLC39A3/CAMLG/STAT5B	15
GOBP_ORGANIC_ACID_TRANSMEMBRANE_TRANSPORT	29/2399	153/19637	0.0104468	0.153063	0.137738	CD36/SLC6A9/CPT1B/SLC1A5/SLC38A1/CLN3/SLC7A7/SLC6A13/SLC23A2/SLC16A7/SFXN3/SLC16A3/ARL6IP5/SLC19A1/MYC/SLC43A1/SLC38A2/ITGB1/SLC3A2/SLC7A5/SLC1A4/SLC5A6/SLC7A2/MPC1/NTSR1/FOLR2/SLC7A1/EMB/SLC15A4	29
GOCC_PHAGOCYTIC_VESICLE_MEMBRANE	17/2399	77/19637	0.0104985	0.153298	0.137949	HLA-C/VAMP7/ATP7A/ATP6V0B/RAB11FIP1/ATP6V0D1/RAB8B/RAB7B/VAMP8/ATG5/RAB9A/TLR1/CORO1A/RAB10/B2M/ATP6V0E1/CALR	17
GOBP_VESICLE_MEDIATED_TRANSPORT_TO_THE_PLASMA_MEMBRANE	27/2399	140/19637	0.0105023	0.153298	0.137949	OPTN/DENND1C/WASHC2C/CLN3/PKDCC/VPS51/PREPL/STX1B/EXOC4/CCDC22/ARHGAP1/SCRIB/RAB26/MACF1/VPS26A/GGA2/OSBPL5/STX3/COMMD1/EHD2/VAMP5/ARL4C/KRT18/RACK1/CMTM6/LMTK2/RAB10	27
HALLMARK_GLYCOLYSIS	36/2399	200/19637	0.0108197	0.157635	0.141852	GLRX/CTH/B3GALT6/VEGFA/CHST12/GMPPA/HOMER1/VCAN/MDH2/ENO2/PYGB/SLC16A3/CXCR4/ALDOA/DDIT4/CD44/RBCK1/GALE/GPC3/HAX1/PYGL/ERO1A/DSC2/NSDHL/GAPDHS/LHX9/HSPA5/RARS1/IL13RA1/GPC1/RRAGD/KIF20A/SDC3/STC2/PLOD1/CLDN9	36
GOMF_UNFOLDED_PROTEIN_BINDING	24/2399	121/19637	0.0108724	0.158106	0.142277	HSPA7/DNAJB5/AIP/DNAJA4/PDRG1/HSPA8/NUDC/HSP90B1/DNAJB11/TOMM20/HSPE1/DNAJB1/CLGN/DNAJA1/HSPA6/MKKS/SCAP/UGGT2/NACA/HSP90AA1/HSPA5/DNAJB6/RUVBL2/CALR	24
GOBP_REGULATION_OF_GENERATION_OF_PRECURSOR_METABOLITES_AND_ENERGY	26/2399	134/19637	0.0109962	0.159609	0.143629	IDE/APP/P2RX7/COA8/SHMT2/ATP7A/FBP1/HDAC4/ARNT/MLXIPL/COX7A2L/MYC/DDIT4/PPP1CA/PRXL2C/STAT3/GAPDHS/PASK/TIGAR/PPP1R3A/NOA1/RUBCNL/NOP53/OGT/TACO1/BNIP3	26
GOBP_MATURATION_OF_SSU_RRNA_FROM_TRICISTRONIC_RRNA_TRANSCRIPT_SSU_RRNA_5_8S_RRNA_LSU_RRNA	10/2399	37/19637	0.0112522	0.162115	0.145884	UTP4/NOP14/RPS16/TBL3/MRPS11/ERCC2/RPS14/RPS21/HEATR1/RPS8	10
GOBP_MEMBRANE_LIPID_CATABOLIC_PROCESS	10/2399	37/19637	0.0112522	0.162115	0.145884	MGST2/FUCA1/ENPP2/SMPDL3A/SMPD4/GALC/SGPL1/GM2A/CYP1B1/GLA	10
GOBP_POSITIVE_REGULATION_OF_LIPID_KINASE_ACTIVITY	10/2399	37/19637	0.0112522	0.162115	0.145884	FGR/EEF1A2/CCR7/DGKZ/PDGFRB/NOD2/ATG14/KIT/TGFB1/SRC	10
GOBP_RESPIRATORY_BURST	10/2399	37/19637	0.0112522	0.162115	0.145884	CLEC7A/PIK3CD/MPO/PIK3CG/CD55/CD52/NCF2/NCF1/NCF1B/NCF1C	10
GOBP_CELLULAR_TRANSITION_METAL_ION_HOMEOSTASIS	23/2399	115/19637	0.0113122	0.162678	0.14639	ATP7B/APP/SLC6A9/PRNP/ATP7A/TFR2/ATP6V0D1/FTL/HMOX1/MT1E/NUBP1/MYC/SLC31A1/S100A9/CCDC22/S100A8/TFRC/GLRX3/SCO1/NCOA4/MT2A/SCARA5/COX19	23
GOBP_CELLULAR_RESPONSE_TO_ABIOTIC_STIMULUS	54/2399	325/19637	0.0114485	0.164237	0.147793	CASP3/CD40/CASP1/MYD88/BRCC3/NMT2/ERCC1/TLR8/TSPO/CLN3/PCNA/SLC4A11/TNFRSF10B/ATF4/ZFAND1/DHX36/MYC/TNKS1BP1/CRIP1/HYAL3/GPR68/MDM2/CAPN3/SLC24A4/PALM/CLOCK/SLC38A2/RPL26/ADSS2/CAMKMT/IL1B/BCL10/YBX3/ASIC1/BAG3/IFI16/SERPINB6/TANK/GNA11/TMEM161A/TP53INP1/HSPA5/MAP2K4/TNFRSF8/CRY1/GUCY2F/MMP9/REST/STK39/MAPK14/CARD16/RUVBL2/MFAP4/BNIP3	54
GOBP_ORGANIC_ACID_BIOSYNTHETIC_PROCESS	53/2399	318/19637	0.0114628	0.164237	0.147793	MGST2/CAD/CTH/MTHFD1L/GAMT/HACD4/ASNS/PSPH/HSD3B7/SHMT2/KMO/PHGDH/NAGS/DAGLB/CLN3/FGFR4/PYCR1/ILVBL/MLXIPL/MECR/ELOVL1/PSAT1/ASS1/ACSM3/UGDH/ALOX12/BCAT1/ALDH1A3/ACADVL/BCAT2/ELOVL5/IL1B/ACOT7/PTGDS/LTA4H/SCAP/GGT7/MGLL/ASL/ANXA1/DHRS9/PRG3/MGST3/HSD17B10/PCBD1/FADS3/MTHFR/MID1IP1/STAR/CYP27A1/SLC27A2/TRIB3/ACOT4	53
GOBP_RESPONSE_TO_HYDROGEN_PEROXIDE	25/2399	128/19637	0.0114998	0.164464	0.147997	CASP3/PDE8A/RIPK1/ENDOG/RPS3/PCNA/HMOX1/SIGMAR1/PYCR1/FYN/ADAM9/STK24/SIRPA/PDGFRB/ZNF580/ANXA1/HP/KDM6B/ZNF277/CYP1B1/OSER1/SRC/RACK1/LRRK2/BNIP3	25
GOBP_HEMOSTASIS	40/2399	228/19637	0.0115225	0.164487	0.148018	CD36/GNAS/LNPK/SERPINA1/AVPR2/BLOC1S4/ACTG1/CD40/PLSCR1/NFE2/PRKCQ/HPS6/SH2B3/SHH/CD59/JAK2/HPSE/IL6ST/MYL12A/P2RX1/CTSG/PIK3CG/ALOX12/TREML1/DGKZ/STXBP1/ANXA5/SERPINB2/PROS1/USF1/SRF/PLAU/GNAQ/F13A1/THBD/F3/MAPK14/HGFAC/SRC/GP9	40
GOBP_CELLULAR_DEFENSE_RESPONSE	13/2399	54/19637	0.0115796	0.164697	0.148208	ZNF148/CCR6/SPN/GNLY/CXCR2/NCF2/ITGB1/CCR5/BCL10/CD300C/NCF1/LY96/CCR3	13
REACTOME_NUCLEOTIDE_BINDING_DOMAIN_LEUCINE_RICH_REPEAT_CONTAINING_RECEPTOR_NLR_SIGNALING_PATHWAYS	13/2399	54/19637	0.0115796	0.164697	0.148208	APP/P2RX7/CASP1/CYLD/MAPK12/RPS27A/NLRP1/TAB3/NOD2/MAP2K6/MEFV/CARD9/MAPK14	13
GOBP_REGULATED_EXOCYTOSIS	41/2399	235/19637	0.0116521	0.165121	0.148588	VAMP7/P2RX7/FGR/ITGAM/CACNA1G/RAB11FIP1/BACE1/FER/OTOF/HMOX1/VAMP8/FCGR2B/CD300A/SYNGR1/C12orf4/RAB11FIP2/PREPL/LAT2/STX1B/HYAL3/SCAMP5/PIK3CD/AP1G1/P2RX1/DVL1/PIK3CG/SCRIB/RAB26/IL4R/STXBP1/PTGDS/CORO1A/PCLO/ITGB2/STX3/CHRNA6/REST/KIT/RAB10/MILR1/LRRK2	41
GOBP_RESPONSE_TO_MECHANICAL_STIMULUS	36/2399	201/19637	0.0116731	0.165121	0.148588	CLCN6/P2RX7/PSPH/ACTG1/CD40/CASP1/MYD88/TTN/ANGPT2/ENDOG/TLR8/CTNNB1/BACE1/TNFRSF10B/FYN/KCNQ1/CXCR4/CHRNA10/MPO/SLC38A2/ASIC3/PKD1/IL1B/MKKS/BCL10/PDZD7/BAG3/BTG2/MAP2K4/MMP14/TNFRSF8/MAPK14/KIT/SRC/CHI3L1/BNIP3	36
GOCC_LAMELLIPODIUM	36/2399	201/19637	0.0116731	0.165121	0.148588	VAMP7/APP/WASF1/APC/RAC3/FGD4/NF2/PTPRO/DUSP22/FSCN1/CTNNB1/FER/NRBP1/CD44/IQGAP2/HAX1/SCRIB/APC2/TWF2/CSPG4/PABPC1/DGKZ/ITGB1/PTPN13/SWAP70/CORO1A/FGD2/STX3/MEFV/PIP5K1A/PDXP/CTTNBP2NL/RAPH1/AVIL/ABITRAM/ABI2	36
GOCC_MEMBRANE_COAT	18/2399	84/19637	0.0117579	0.16602	0.149397	COPG2/CLBA1/EPN1/NCALD/PICALM/CLTA/CHMP1B/NECAP1/AP1G1/AP5S1/AP5B1/AP2M1/EPN2/COPA/DIPK2A/AP3M2/KCNQ5/SEC24C	18
GOBP_INOSITOL_LIPID_MEDIATED_SIGNALING	33/2399	181/19637	0.011836	0.166819	0.150117	CD160/FBXL2/FGR/PIK3R2/LTK/GPER1/IL18/PIK3C2A/HCST/PLCB4/ANGPT1/C1QBP/JAK2/PIK3AP1/SEMA4D/PIK3R5/PIK3CD/PIK3CG/HAX1/BTN2A2/ADAP2/PDGFRB/PTPN13/HTR2B/PLD2/NLRC3/DIPK2A/PIP5K1A/NCF1/NOP53/KIT/SRC/OGT	33
GOBP_SUPEROXIDE_METABOLIC_PROCESS	16/2399	72/19637	0.0120343	0.169307	0.152355	CD36/CLEC7A/NRROS/ITGAM/ATP7A/NCF4/MPO/ALOX12/NCF2/PRG3/ITGB2/BST1/NCF1/NCF1B/NCF1C/TGFB1	16
GOBP_TUMOR_NECROSIS_FACTOR_SUPERFAMILY_CYTOKINE_PRODUCTION	34/2399	188/19637	0.0121103	0.17006	0.153033	OAS1/CD36/APP/CLEC7A/RIPK1/LILRB1/MYD88/ANGPT1/TSPO/SPN/JAK2/ADAM8/CACTIN/OAS2/TIRAP/IFNGR1/TICAM1/SIRPA/CD86/TLR1/BCL10/PTPN11/NOD2/STAT3/OAS3/HAVCR2/SASH3/NLRC3/TNFRSF8/CARD9/C5AR2/LY96/TLR9/LRRK2	34
GOBP_REGULATION_OF_INTRINSIC_APOPTOTIC_SIGNALING_PATHWAY_BY_P53_CLASS_MEDIATOR	9/2399	32/19637	0.0121315	0.17006	0.153033	RRN3/MUC1/EIF5A/MYC/CD44/MDM2/MARCHF7/RPL26/RPS7	9
GOMF_PROTEIN_TYROSINE_KINASE_BINDING	21/2399	103/19637	0.0121662	0.170119	0.153086	CD4/SH2B1/NRTN/PIK3R2/ANGPT2/DUSP22/ANGPT1/SH2B3/PCNA/STAP1/RNF41/SIRPA/CPNE3/ITGB1/PTPN11/CASS4/EPHA4/HSP90AA1/NCK2/PRR7/RACK1	21
GOBP_REGULATION_OF_CELL_PROJECTION_ASSEMBLY	39/2399	222/19637	0.0122181	0.170119	0.153086	ODF2L/SEPTIN9/P2RX7/KANK1/TBC1D2B/PPP1R35/APC/ATP7A/CYLD/CLN3/FSCN1/FER/BBS4/ARHGAP35/RIPOR2/STAP1/CROCC/TBC1D30/MAK/TBC1D5/ATG5/IFT140/PALM/ANLN/TWF1/CCR7/TWF2/C15orf62/FAM98A/CDC42EP1/VDAC3/SRF/MAP4/AVIL/KIT/ABITRAM/SRC/WRAP73/ABI2	39
GOBP_SUPEROXIDE_ANION_GENERATION	11/2399	43/19637	0.0123307	0.170119	0.153086	CLEC7A/ITGAM/NCF4/ALOX12/NCF2/PRG3/ITGB2/NCF1/NCF1B/NCF1C/TGFB1	11
GOBP_LAMELLIPODIUM_MORPHOGENESIS	6/2399	17/19637	0.0123544	0.170119	0.153086	KANK1/WASF1/PLEKHO1/ENPP2/CD44/SRC	6
GOBP_MITOCHONDRIAL_TRANSCRIPTION	6/2399	17/19637	0.0123544	0.170119	0.153086	TWNK/MTERF2/MTERF4/TFAM/TEFM/POLRMT	6
GOBP_NUCLEOTIDE_SUGAR_BIOSYNTHETIC_PROCESS	6/2399	17/19637	0.0123544	0.170119	0.153086	PGM3/GMDS/UAP1L1/UGDH/FCSK/PMM1	6
GOBP_POSITIVE_REGULATION_OF_TYPE_2_IMMUNE_RESPONSE	6/2399	17/19637	0.0123544	0.170119	0.153086	RSAD2/IL18/PRKCZ/IL4R/CD86/NOD2	6
GOBP_POST_EMBRYONIC_ANIMAL_ORGAN_DEVELOPMENT	6/2399	17/19637	0.0123544	0.170119	0.153086	VEGFA/ERCC1/BCL2L11/JAK2/KLF4/MYO1E	6
GOBP_SNO_S_RNA_METABOLIC_PROCESS	6/2399	17/19637	0.0123544	0.170119	0.153086	NUDT16L1/EXOSC2/NUDT16/NOLC1/EXOSC5/RNF113A	6
REACTOME_REGULATION_OF_RUNX1_EXPRESSION_AND_ACTIVITY	6/2399	17/19637	0.0123544	0.170119	0.153086	TNRC6C/AGO2/PTPN11/TNRC6B/SRC/CCND1	6
REACTOME_TOLL_LIKE_RECEPTOR_TLR1:TLR2_CASCADE	20/2399	97/19637	0.0125659	0.172624	0.155341	CD36/APP/MYD88/PPP2R1B/RPS27A/TIRAP/DUSP6/RPS6KA2/TAB3/TLR1/NOD2/MAP2K6/DUSP7/MAP2K4/ATF1/MAPK14/LY96/S100A12/SFTPD/S100B	20
REACTOME_INTRA_GOLGI_AND_RETROGRADE_GOLGI_TO_ER_TRAFFIC	36/2399	202/19637	0.0125807	0.172624	0.155341	COPG2/KLC4/PLA2G6/VPS45/MAN2A2/STX10/TGOLN2/VTI1A/VPS51/TUBA4A/DYNLL2/STX18/CYTH1/TUBA1A/RAB6B/DYNC1LI2/RAB18/KDELR2/GALNT2/MAN1C1/RAB9A/KIF21B/RAB6A/KLC2/GOLGA5/CUX1/COPA/KIF11/TRIP11/KIF18A/KLC1/USE1/PLIN3/KIF3B/ARFGAP3/KIF20A	36
GOMF_OXIDOREDUCTASE_ACTIVITY_ACTING_ON_CH_OH_GROUP_OF_DONORS	27/2399	142/19637	0.0126138	0.172773	0.155475	PTGR2/AKR1C1/HSD3B7/PHGDH/HSD17B4/VKORC1L1/PTGR1/MDH2/SPR/AKR1C2/EHHADH/UGDH/DHRS7B/GCLM/HSD17B7/NSDHL/DHRS9/HIBADH/HSD17B10/KDSR/LDHB/DHRS13/CYP27A1/AKR7A2/IMPDH2/GRHPR/HADH	27
GOBP_POSITIVE_REGULATION_OF_CELL_PROJECTION_ORGANIZATION	56/2399	341/19637	0.0127682	0.173637	0.156252	FBXW8/RAPGEF2/SEPTIN9/DISC1/P2RX7/VEGFA/CFLAR/PPP1R35/APC/ELAVL4/ATP7A/LTK/RET/KATNB1/RAB8B/FSCN1/OBSL1/SS18L2/BBS4/SEMA4D/FYN/DHX36/ARHGAP35/ENPP2/RIPOR2/CROCC/S100A9/DVL1/PALM/PLXNA1/ANLN/TWF1/STK24/RAB21/CCR7/TWF2/ARSB/MACF1/MEGF8/C15orf62/FAM98A/EPHA4/CUX1/CDC42EP1/SRF/MAP3K13/HSPA5/SCARB2/AVIL/ATF1/KIT/SRC/WRAP73/KAT2A/ABI2/CUL7	56
GOBP_CEREBELLAR_PURKINJE_CELL_LAYER_DEVELOPMENT	8/2399	27/19637	0.0127885	0.173637	0.156252	ATP7A/SLC25A46/UQCRQ/AARS1/RERE/AGTPBP1/TTLL1/HSPA5	8
GOBP_NEGATIVE_REGULATION_OF_DEFENSE_RESPONSE_TO_VIRUS	8/2399	27/19637	0.0127885	0.173637	0.156252	C1QBP/TARBP2/RIOK3/TRIM38/SEC14L1/TKFC/ATG5/FGL2	8
GOBP_RESPONSE_TO_PROTOZOAN	8/2399	27/19637	0.0127885	0.173637	0.156252	CLEC7A/CD40/MYD88/GBP4/BATF2/IRF8/LYST/IL4R	8
GOMF_METALLOAMINOPEPTIDASE_ACTIVITY	8/2399	27/19637	0.0127885	0.173637	0.156252	RNPEP/LNPEP/ERAP2/ERAP1/LTA4H/METAP1D/MMP14/ANPEP	8
GOBP_CELLULAR_RESPONSE_TO_CHEMICAL_STRESS	55/2399	334/19637	0.0128152	0.173692	0.156302	CASP3/CD36/PDE8A/RIPK1/FBXW7/ATP7A/PDK1/VKORC1L1/DDIT3/ENDOG/TSPO/CLN3/RPS3/ARNT/CTNNB1/JAK2/FER/PCNA/SLC4A11/HMOX1/SIGMAR1/ATF4/PYCR1/ETV5/ZFAND1/FYN/ARL6IP5/MYC/CAPN3/ATG5/MPO/FOXO1/STK24/DNAJA1/SIRPA/ADNP2/ZNF580/YBX3/ANXA1/LONP1/KDM6B/SERPINB6/TMEM161A/TP53INP1/ZNF277/MMP9/REST/STK39/NCF1/CYP1B1/OSER1/SRC/RACK1/LRRK2/BNIP3	55
GOCC_BASAL_PART_OF_CELL	46/2399	271/19637	0.0128643	0.173692	0.156302	IDE/ANK2/ATP7B/SLC6A9/KCNE3/ERBIN/CLASP2/ATP7A/SLC1A5/DTNB/SLC29A1/SLC38A1/SLC7A7/SLC6A13/SLC23A2/CTNNB1/SLC4A11/OTOF/LPO/SLC16A3/KCNQ1/SLC19A1/CD44/CD1D/PALM/SCRIB/CLASP1/TFRC/PKD1/ACE/MYO1C/SLC3A2/ANXA2/NOD2/SLC7A5/SLC5A6/ANXA1/CALHM3/LDLRAP1/C5AR2/SLCO4C1/STK39/TLR9/PDZD11/SLC7A1/SLC9B2	46
GOMF_MICROTUBULE_BINDING	46/2399	271/19637	0.0128643	0.173692	0.156302	RMDN3/STIM1/CEP57/CLASP2/PRNP/APC/KNSTRN/MTUS1/NEIL2/GAPDH/MDM1/JMY/KATNB1/BCL2L11/RPS3/FHDC1/MAP7D3/DPYSL2/OGG1/MACO1/S100A9/TUBGCP3/NDRG1/S100A8/CCSAP/CLASP1/APC2/MACF1/MX1/KATNAL1/KIF21B/SPC24/NEFH/NAV3/KIF11/CAMSAP1/POLB/KIF18A/HOOK3/MAP4/KIF3B/KIF20A/CLIP2/CCDC170/LRRK2/KIF7	46
GOBP_HISTONE_H3_K14_ACETYLATION	7/2399	22/19637	0.0129934	0.173692	0.156302	ING5/TADA3/KAT7/BRPF1/DR1/YEATS2/KAT2A	7
GOBP_INFLAMMATORY_CELL_APOPTOTIC_PROCESS	7/2399	22/19637	0.0129934	0.173692	0.156302	PLEKHO2/PIK3CD/CTSL/CCR5/NOD2/ITPKB/ANXA1	7
GOBP_MITOCHONDRIAL_CYTOCHROME_C_OXIDASE_ASSEMBLY	7/2399	22/19637	0.0129934	0.173692	0.156302	COA8/TIMM21/COX16/SCO1/COX19/COA3/TACO1	7
GOBP_NEGATIVE_REGULATION_OF_PHAGOCYTOSIS	7/2399	22/19637	0.0129934	0.173692	0.156302	PLSCR1/CD300LF/FCGR2B/CD300A/ATG5/SIRPA/RACK1	7
GOBP_PROTEIN_REFOLDING	7/2399	22/19637	0.0129934	0.173692	0.156302	HSPA7/DNAJA4/HSPA8/HSPA6/HSP90AA1/HSPA5/B2M	7
REACTOME_MTORC1_MEDIATED_SIGNALLING	7/2399	22/19637	0.0129934	0.173692	0.156302	RPS6/MLST8/AKT1S1/EIF4B/LAMTOR3/EIF4EBP1/RRAGD	7
GOBP_T_CELL_SELECTION	12/2399	49/19637	0.0130613	0.174301	0.156849	CD4/SPN/SHH/ATG5/SLAMF6/CD1D/CTSL/CCR7/STAT3/ITPKB/CD3D/SRF	12
GOBP_PEPTIDYL_THREONINE_MODIFICATION	24/2399	123/19637	0.0132416	0.176346	0.15869	CAD/APP/CALM1/DYRK1A/UBE2K/SPRED1/EOGT/DDIT4/PRKD2/TNKS1BP1/HIPK3/GALNT2/CSNK2A2/GALNT3/GRK2/STK39/NLK/PKN1/TGFB1/S1PR2/CHI3L1/LMTK2/GALNTL6/LRRK2	24
GOMF_AMYLOID_BETA_BINDING	18/2399	85/19637	0.0132599	0.176346	0.15869	CD36/GSAP/LILRB1/PRNP/ITGAM/BACE1/PICALM/FCGR2B/HSPG2/ITM2C/CST3/APBB3/EPHA4/ITGB2/LDLRAP1/ITM2B/ADRB2/DLGAP3	18
REACTOME_HSF1_DEPENDENT_TRANSACTIVATION	10/2399	38/19637	0.0136389	0.180664	0.162576	MLST8/AKT1S1/HSPH1/HSPA8/DNAJB1/HSBP1/HSPA6/HSP90AA1/TNFRSF21/DNAJB6	10
GOBP_POSITIVE_REGULATION_OF_INTERLEUKIN_1_PRODUCTION	16/2399	73/19637	0.0137118	0.180664	0.162576	CD36/APP/CLEC7A/P2RX7/CASP1/MYD88/TLR8/JAK2/NLRP1/INAVA/NOD2/STAT3/HAVCR2/IFI16/PYDC1/MEFV	16
GOCC_TERTIARY_GRANULE_MEMBRANE	16/2399	73/19637	0.0137118	0.180664	0.162576	ITGAM/TMC6/CD59/ADAM8/VAMP8/CD300A/LAMTOR3/OLR1/ATP8B4/SIRPA/SLC2A3/NBEAL2/SERPINB6/PLAU/ITGB2/SIGLEC14	16
GOCC_NUCLEAR_MEMBRANE	50/2399	300/19637	0.0137342	0.180664	0.162576	P2RX7/YBX1/ERBIN/TMEM176B/ZNF224/PRNP/WTAP/TOR1AIP2/GAPDH/PLRG1/LMNA/NUP35/TMC6/SIGMAR1/ZC3HC1/NUP85/MINDY3/SLC16A3/DMPK/TEX2/MACO1/TOR1AIP1/YEATS4/AAAS/P2RX1/GTPBP4/RNF6/HAX1/MYORG/MX1/SMPD4/PTGDS/TXLNG/TMEM18/CUEDC2/CENPV/NAV3/CLMN/WDR3/GNAQ/TMEM43/GCHFR/GUCY2F/TMEM97/TNRC18/TRAPPC2B/ATP5MF/CCND1/QSOX2/TMEM38A	50
GOCC_FICOLIN_1_RICH_GRANULE_MEMBRANE	14/2399	61/19637	0.0137399	0.180664	0.162576	FPR1/ADGRE3/CD58/ADAM8/DIAPH1/CD300A/CD55/SIRPA/SLC2A3/NBEAL2/SERPINB6/ITGB2/SIGLEC14/SERPINB10	14
GOBP_ORGANELLE_FUSION	27/2399	143/19637	0.013791	0.180664	0.162576	TSNARE1/STX7/VAMP7/VPS4A/CPLANE2/STX10/GDAP1/ANKFY1/RAB8B/CHCHD3/CLN3/VTI1A/RAB7B/VAT1/VAMP8/RCC1L/STX1B/TFRC/STXBP1/PARL/ANXA2/ANXA1/FIS1/CORO1A/STX3/RUBCNL/BNIP3	27
GOBP_L_ALPHA_AMINO_ACID_TRANSMEMBRANE_TRANSPORT	15/2399	67/19637	0.0137936	0.180664	0.162576	SLC6A9/SLC1A5/SLC38A1/CLN3/SLC7A7/ARL6IP5/SLC43A1/ITGB1/SLC3A2/SLC7A5/SLC1A4/SLC7A2/NTSR1/SLC7A1/SLC15A4	15
GOBP_POSITIVE_REGULATION_OF_NIK_NF_KAPPAB_SIGNALING	15/2399	67/19637	0.0137936	0.180664	0.162576	APP/EIF2AK2/IL18/RPS3/NFAT5/RBCK1/IFI35/SASH1/IL1B/CD86/NOD2/HAVCR2/TERF2IP/TLR9/CALR	15
GOMF_METAL_CLUSTER_BINDING	15/2399	67/19637	0.0137936	0.180664	0.162576	MUTYH/RSAD2/CIAPIN1/NUBPL/NUBP2/RPS3/DNA2/NUBP1/NTHL1/RSAD1/NFS1/GLRX3/ERCC2/UQCRFS1/TYW1B	15
GOCC_ACTIN_BASED_CELL_PROJECTION	38/2399	217/19637	0.0139088	0.181866	0.163657	APP/UTRN/ATP7A/FGD4/ACP3/NF2/UBE2K/ANGPT1/SPN/MORN4/FSCN1/CTNNB1/CLIC4/RIPOR2/CD44/IQGAP2/EXOC4/PALM/TWF1/MYO7B/TWF2/SCIMP/ITGB1/MYO1C/MYO1E/PDZD7/SLC7A5/EPHA4/ADGRA2/SYTL1/RAPH1/MYO5A/ARL4C/ABITRAM/TGFB1/JAM3/LRRK2/ABI2	38
GOBP_POSITIVE_REGULATION_OF_COLD_INDUCED_THERMOGENESIS	20/2399	98/19637	0.0140257	0.183087	0.164756	CD36/GNAS/VEGFA/PEMT/APC/IL18/GRB10/PLAC8/JAK2/PRLR/THRA/CXCR4/ADRB1/IL4R/DECR1/KDM6B/G0S2/ADRB2/OGT/HADH	20
GOBP_RESPONSE_TO_METAL_ION	57/2399	350/19637	0.0141957	0.184996	0.166474	CASP3/ATP7B/APP/STIM1/P2RX7/ACTG1/AOC1/PRNP/CALM1/JUNB/ATP7A/PLSCR1/HOMER1/CACNA1G/FBP1/ERCC1/TTN/TFR2/ENDOG/TSPO/SHH/BACE1/AHCYL1/PCNA/HMOX1/MT1E/ATF4/CLIC4/ADAM9/CRIP1/OGG1/PPP1CA/CAPN3/ASS1/ATG5/NDRG1/S100A8/TFRC/LCAT/CPNE3/GPHN/LTA4H/ITPKB/CPNE8/HSPA5/TIGAR/MT2A/MMP9/ATF1/CEBPA/NCF1/KIT/CCND1/LRRK2/BNIP3/B2M/CALR	57
GOBP_RESPONSE_TO_PEPTIDE	77/2399	494/19637	0.014351	0.186464	0.167795	IDE/CD36/APP/KANK1/ERBIN/CFLAR/KAT7/PRNP/APC/PIK3R2/GPER1/PRKCZ/GRB10/PIK3C2A/FBP1/PRKCQ/BCL2L11/RAB8B/MARS1/BACE1/JAK2/SRSF6/FER/AHCYL1/KLF11/FCGR2B/SOCS3/FYN/KCNQ1/NUDC/MYC/NLRP1/INAVA/MDM2/IRF5/ASS1/SLC24A4/SESN3/CAPN10/FOXO1/APRT/LPIN3/LEPROT/IL1B/MYO1C/PTPN11/NOD2/LTA4H/STAT3/SCAP/NAMPT/TIMELESS/ANXA1/EPRS1/EPHA4/USF1/BTG2/EIF4EBP2/CYC1/CARD9/MYO5A/CRY1/MMP9/MAPK14/GPT/CYP1B1/SRC/STC2/ADRB2/…	77
GOBP_POSITIVE_REGULATION_OF_INTRACELLULAR_TRANSPORT	35/2399	197/19637	0.0143563	0.186464	0.167795	OAZ3/FBXW7/PRNP/PIK3R2/ITGAM/OAZ1/EDEM2/SHH/JAK2/PGAP1/ZFAND1/FYN/STX18/CAPN10/SREBF2/UBL5/RAB21/LEPROT/BBC3/IL1B/MYO1C/CSNK2A2/ANXA2/RIPOR1/PLK3/BAG3/FIS1/ITGB2/ANP32B/LDLRAP1/EHD2/MAPK14/TGFB1/DMAP1/USP36	35
GOBP_ALPHA_BETA_T_CELL_DIFFERENTIATION	22/2399	111/19637	0.0144347	0.18717	0.168431	BCL6/ATP7A/CD83/RSAD2/IL18/PRKCZ/SPN/SHH/SLAMF6/RPL22/CTSL/IL4R/ENTPD7/CD86/STAT3/ITPKB/ANXA1/SASH3/PNP/PRR7/GPR183/CD80	22
GOBP_PROTEIN_TARGETING	52/2399	315/19637	0.0145035	0.187749	0.168952	SRP19/ERBIN/FBXW7/PRNP/VPS4A/ITGAM/ZFYVE16/GDAP1/KATNB1/SEC61A2/RAB8B/TSPO/SRP72/AIP/HSPA8/SYNGR1/TRAM2/FYN/TOMM20/MTERF4/SREBF2/HAX1/UBL5/TIMM17A/TIMM23/LEPROT/SNX16/PARL/MYO1C/VPS37B/CSNK2A2/TIMM21/PEX12/PEX10/BAG3/FIS1/NACA/HSP90AA1/ITGB2/HSPA5/SEC61B/NCOA4/SCARB2/SSR2/NCF1/UBL4A/SEC62/USP36/ZDHHC11/LRRK2/TIMM44/GNPTAB	52
GOBP_LACTATION	11/2399	44/19637	0.014672	0.188247	0.169399	ATP7B/VEGFA/ATP7A/SLC29A1/PRLR/OAS2/APRT/USF2/NME1/STAT5B/CCND1	11
GOBP_REGULATION_OF_T_CELL_RECEPTOR_SIGNALING_PATHWAY	11/2399	44/19637	0.014672	0.188247	0.169399	CD160/PRNP/DUSP22/RPS3/CD300A/PRKD2/BTN2A2/CCR7/DGKZ/BCL10/KCNN4	11
GOBP_MYOBLAST_DIFFERENTIATION	18/2399	86/19637	0.0149088	0.188247	0.169399	MEGF10/TMEM182/IL18/DDIT3/SHH/MAPK12/WNT10B/RIPOR2/MBNL1/CAPN3/ITGB1/DDX17/SRF/REST/MAPK14/LGALS1/TGFB1/EID2B	18
GOBP_DETECTION_OF_MECHANICAL_STIMULUS_INVOLVED_IN_SENSORY_PERCEPTION	9/2399	33/19637	0.0149152	0.188247	0.169399	BACE1/FYN/KCNQ1/CXCR4/CHRNA10/ASIC3/MKKS/PDZD7/KIT	9
GOMF_CHEMOKINE_BINDING	9/2399	33/19637	0.0149152	0.188247	0.169399	CCR6/CXCR4/CXCR2/CCR7/ITGB1/CCR5/CXCR3/CCR1/CCR3	9
GOBP_MAINTENANCE_OF_LOCATION_IN_CELL	38/2399	218/19637	0.0149177	0.188247	0.169399	CD4/ANK2/ATP7B/P2RX7/CALM1/GPER1/DDIT3/TSPO/ARHGAP21/FTL/CHD7/DIAPH1/BBS4/POLR2M/HSP90B1/S100A9/CAPN3/ATG5/S100A8/TWF1/CCR7/TWF2/KDELR2/ERO1A/SP100/SRGN/CCR5/HTR2B/CORO1A/NTSR1/GPAA1/HSPA5/TOPORS/ANXA6/HRC/GP9/TMEM38A/CALR	38
GOBP_AMINOACYL_TRNA_METABOLISM_INVOLVED_IN_TRANSLATIONAL_FIDELITY	5/2399	13/19637	0.0149633	0.188247	0.169399	TARS2/AARS1/LARS1/IARS1/DTD1	5
GOBP_CELLULAR_RESPONSE_TO_MANGANESE_ION	5/2399	13/19637	0.0149633	0.188247	0.169399	APP/BACE1/ATF4/HSPA5/LRRK2	5
GOBP_CYTOPLASMIC_TRANSLATIONAL_ELONGATION	5/2399	13/19637	0.0149633	0.188247	0.169399	CPEB3/AARS1/DPH1/DPH5/RPLP2	5
GOBP_NEGATIVE_REGULATION_OF_GLYCOLYTIC_PROCESS	5/2399	13/19637	0.0149633	0.188247	0.169399	FBP1/HDAC4/DDIT4/STAT3/TIGAR	5
GOBP_NK_T_CELL_ACTIVATION	5/2399	13/19637	0.0149633	0.188247	0.169399	IL18/JAK2/HSPH1/CD300A/TYK2	5
GOBP_POSITIVE_REGULATION_OF_PSEUDOPODIUM_ASSEMBLY	5/2399	13/19637	0.0149633	0.188247	0.169399	APC/CCR7/C15orf62/CDC42EP1/KIT	5
GOBP_REGULATION_OF_SPHINGOLIPID_BIOSYNTHETIC_PROCESS	5/2399	13/19637	0.0149633	0.188247	0.169399	PLA2G6/ORMDL3/ORMDL1/ABCA2/CCN1	5
GOBP_RESPONSE_TO_PEPTIDOGLYCAN	5/2399	13/19637	0.0149633	0.188247	0.169399	MYD88/INAVA/IRF5/NOD2/CARD9	5
GOCC_WNT_SIGNALOSOME	5/2399	13/19637	0.0149633	0.188247	0.169399	APC/CTNNB1/DVL1/ADGRA2/LRRK2	5
GOMF_AMINOACYL_TRNA_EDITING_ACTIVITY	5/2399	13/19637	0.0149633	0.188247	0.169399	TARS2/AARS1/LARS1/IARS1/DTD1	5
REACTOME_TRAFFICKING_AND_PROCESSING_OF_ENDOSOMAL_TLR	5/2399	13/19637	0.0149633	0.188247	0.169399	TLR8/HSP90B1/CTSL/TLR9/CTSK	5
GOBP_REGULATION_OF_PROTEIN_CONTAINING_COMPLEX_ASSEMBLY	64/2399	401/19637	0.0149775	0.188247	0.169399	CD36/CLEC7A/KANK1/VEGFA/LDLRAD4/EIF2AK2/DYRK1A/MYD88/PRKCZ/MLST8/BCL2L11/WASHC2C/FSCN1/ISG15/RPS3/FER/RIOK3/CDT1/SPTB/SENP6/THRA/HSPA8/BBS4/WNT10B/STX1B/TIRAP/SVIL/HAX1/TWF1/SMAD6/CLASP1/ARPC1A/TFRC/CCR7/LCAT/TWF2/TICAM1/STXBP1/MKKS/PTPN11/RPL13A/LCMT1/C15orf62/CORO1A/PYDC1/CDC42EP1/NAV3/HSP90AA1/NCK2/CAMSAP1/NLRC3/HSPA5/MED25/MEFV/AVIL/WARS1/NOP53/ABITRAM/TGFB1/SRC/CCL24/RACK1/JAM3/ANKRA2	64
GOMF_PROTEIN_N_TERMINUS_BINDING	21/2399	105/19637	0.0150305	0.188609	0.169725	GLRX/CALM1/NFE2/ZWINT/TARBP2/EIF5A/ERCC6/PELP1/MDM2/EXOC4/HAX1/GTF2H3/STXBP1/CSNK2A2/TDRD7/ERCC2/NTSR1/RPS21/ERCC5/EIF3E/SMARCA4	21
REACTOME_PROTEIN_LOCALIZATION	30/2399	164/19637	0.0151422	0.189704	0.17071	IDE/APP/PRNP/HSD17B4/GDAP1/CHCHD3/OTOF/HMOX1/RPS27A/EHHADH/TOMM20/SLC25A6/TIMM17A/TIMM23/TIMM21/PEX12/PEX10/FIS1/PIPOX/SEC61B/SERP1/COQ2/CYC1/UBL4A/CAMLG/SLC27A2/TOMM6/ACOT4/COX19/TIMM44	30
GOBP_NEGATIVE_REGULATION_OF_LEUKOCYTE_APOPTOTIC_PROCESS	12/2399	50/19637	0.0153258	0.190775	0.171675	BCL6/TSC22D3/LILRB1/ORMDL3/PRKCQ/IL7R/CCR7/CCR5/BCL10/NOD2/ITPKB/ST3GAL1	12
GOBP_REGULATION_OF_ESTABLISHMENT_OF_PROTEIN_LOCALIZATION_TO_MITOCHONDRION	12/2399	50/19637	0.0153258	0.190775	0.171675	FBXW7/SREBF2/HAX1/UBL5/DNAJA1/LEPROT/BBC3/PARL/CSNK2A2/BAG3/USP36/LRRK2	12
GOMF_LIGASE_ACTIVITY_FORMING_CARBON_NITROGEN_BONDS	12/2399	50/19637	0.0153258	0.190775	0.171675	CAD/MTHFD1L/ASNS/ASS1/CTPS2/HLCS/GCLM/ADSS2/TTLL3/TTLL1/TTLL12/TTLL4	12
REACTOME_CHONDROITIN_SULFATE_DERMATAN_SULFATE_METABOLISM	12/2399	50/19637	0.0153258	0.190775	0.171675	B3GALT6/CHST12/VCAN/DSE/CHST7/HSPG2/HYAL3/GPC3/CSPG4/ARSB/GPC1/SDC3	12
GOMF_ACYLTRANSFERASE_ACTIVITY	42/2399	246/19637	0.0153531	0.19081	0.171706	NAT1/CPT1B/GPAT3/KAT7/KAT8/NAT10/NMT2/NAT9/NAGS/SAT2/PORCN/GTF3C4/SOAT1/TGM5/ELOVL1/NAA80/ACSM3/GPAT2/SAT1/CLOCK/TMEM68/LCAT/ABHD5/ELOVL5/QPCTL/TGM3/TGM2/NAT8L/TAF1L/LPCAT4/GGT7/SPTLC2/USP22/GCAT/F13A1/LPCAT2/ACAA2/QPCT/ZDHHC11/ABHD4/NAT14/KAT2A	42
GOBP_SIGNAL_TRANSDUCTION_BY_P53_CLASS_MEDIATOR	31/2399	171/19637	0.0155078	0.192425	0.173159	BOP1/KMT5A/RPS15/RRN3/DYRK1A/SGK1/MUC1/JMY/EIF5A/FOXM1/SPRED1/RPS20/MYC/DDIT4/CD44/MDM2/MARCHF7/NDRG1/MYBBP1A/RPL26/SP100/PLK3/MAP2K6/IFI16/TRIM24/TFAP4/RPL5/TOPORS/RPL37/NOP53/RPS7	31
GOBP_REGULATION_OF_CELL_SHAPE	28/2399	151/19637	0.0155532	0.192681	0.173389	EPB41L3/FGR/VEGFA/PEAK3/LPAR1/RAC3/FGD4/PLEKHO1/DIAPH1/SEMA4D/FYN/ARHGAP35/ALDOA/ITGA7/PALM/PLXNA1/ARHGAP15/FMNL1/CCL2/C15orf62/ANXA1/CORO1A/CDC42EP1/FGD2/ITGB2/KIT/CCL24/PHIP	28
GOBP_HETEROTYPIC_CELL_CELL_ADHESION	14/2399	62/19637	0.015807	0.195514	0.175939	CD58/ITGA5/CD44/ITGA7/CD1D/SIRPA/ITGB1/IL1B/KLF4/DSC2/MAP2K5/ITGB2/JAM3/ITGB7	14
GOBP_NEGATIVE_REGULATION_OF_IMMUNE_EFFECTOR_PROCESS	22/2399	112/19637	0.0159509	0.195787	0.176185	BCL6/VSIG4/LILRB1/CLEC12B/DUSP22/ANGPT1/IL7R/CD59/FER/IL4I1/HMOX1/FCGR2B/CD300A/CLEC4G/CD55/IL4R/NOD2/CUEDC2/ANXA1/HAVCR2/FGL2/TGFB1	22
GOBP_TRNA_PROCESSING	24/2399	125/19637	0.0160066	0.195787	0.176185	PUSL1/SARS1/WDR4/PUS1/NAT10/TRMT1L/TRMO/RPP30/C9orf64/AARS1/MTO1/TSEN15/PRORP/ALKBH1/TRMT61A/TRMT112/DUS1L/HSD17B10/TRMT11/POP4/METTL2B/NSUN3/TSEN54/TYW1B	24
GOCC_ENDOPLASMIC_RETICULUM_PROTEIN_CONTAINING_COMPLEX	24/2399	125/19637	0.0160066	0.195787	0.176185	PIGQ/DAD1/EMC1/ORMDL3/DERL2/SEC61A2/ORMDL1/HSP90B1/DNAJB11/EMC4/SREBF2/UBXN1/PRKCSH/SPTLC2/GPAA1/HSPA5/KRTCAP2/SEC61B/PDIA3/CAMLG/MZB1/SDF2L1/B2M/CALR	24
GOBP_NUCLEAR_TRANSCRIBED_MRNA_POLY_A_TAIL_SHORTENING	8/2399	28/19637	0.0160304	0.195787	0.176185	PAN3/PAN2/CPEB3/TNRC6C/PABPC1/AGO2/TNRC6B/BTG2	8
GOBP_POSITIVE_REGULATION_OF_PROTEIN_MATURATION	8/2399	28/19637	0.0160304	0.195787	0.176185	TFR2/ADAM8/ANXA2/MMP14/PLGRKT/S100A10/SRC/ASTL	8
GOBP_POSITIVE_REGULATION_OF_SIGNAL_TRANSDUCTION_BY_P53_CLASS_MEDIATOR	8/2399	28/19637	0.0160304	0.195787	0.176185	RPS15/EIF5A/SPRED1/RPS20/MYC/RPL26/RPL37/RPS7	8
GOMF_NADPLUS_NUCLEOSIDASE_ACTIVITY	8/2399	28/19637	0.0160304	0.195787	0.176185	MYD88/TLR8/PIK3AP1/TIRAP/TICAM1/TLR1/BST1/TLR9	8
REACTOME_ATTENUATION_PHASE	8/2399	28/19637	0.0160304	0.195787	0.176185	HSPH1/HSPA8/DNAJB1/HSBP1/HSPA6/HSP90AA1/TNFRSF21/DNAJB6	8
GOBP_RECEPTOR_SIGNALING_PATHWAY_VIA_STAT	33/2399	185/19637	0.0161259	0.196645	0.176957	VEGFA/CD40/CLEC12B/IL18/NF2/RET/SH2B3/IL7R/PARP9/MGAT5/JAK2/FER/PRLR/SOCS3/CD300A/PARP14/FYN/IL6ST/IL31RA/PKD1/CSF2RB/VHL/LEPROT/STAT3/CCL2/IL10RA/IFNAR2/NLK/KIT/CYP1B1/TGFB1/TYK2/STAT5B	33
REACTOME_INTERFERON_GAMMA_SIGNALING	19/2399	93/19637	0.0161814	0.197013	0.177288	HLA-C/TRIM14/TRIM68/JAK2/TRIM38/SOCS3/GBP4/OAS2/IRF8/CD44/IRF5/IFNGR1/SP100/PTPN11/OAS3/IFI30/MT2A/TRIM21/B2M	19
GOBP_T_CELL_HOMEOSTASIS	10/2399	39/19637	0.016385	0.19918	0.179237	CASP3/P2RX7/TSC22D3/RPS6/BCL2L11/LGALS2/IL2RA/CORO1A/SLC39A3/STAT5B	10
GOCC_RIBONUCLEOPROTEIN_GRANULE	44/2399	261/19637	0.0164599	0.199779	0.179777	PAN3/LARP4/YBX1/RPS6/ZNFX1/PAN2/ICOSLG/SERPINB1/NOCT/DDX19B/TNRC6C/ZFAND1/DHX36/ZC3H12C/RPLP0/MBNL1/FASTKD1/LSM3/TDRD9/CTSG/CLOCK/HAX1/APOBEC3C/TUBA1A/PABPC1/RPUSD3/LSM1/AGO2/SHB/APOBEC3B/SNRPG/CTSH/PIWIL4/TDRD7/PABPC3/PNRC2/TNRC6B/RPS4X/FASTKD5/TRIM21/SYMPK/MEX3A/NCL/PCBP1	44
REACTOME_SIGNALING_BY_RECEPTOR_TYROSINE_KINASES	73/2399	468/19637	0.0165003	0.199957	0.179937	PRKACB/ERBIN/ACTG1/VEGFA/WASF1/MATK/CALM1/PIK3R2/ATP6V0B/PRKCZ/GRB10/SPRY1/MLST8/PTPRO/POLR2J/ATP6V0D1/EPN1/SH2B3/RIT1/PTPN12/CTNNB1/JAK2/FER/CLTA/AHCYL1/MAPK12/ATP6V1F/PPP2R1B/DIAPH1/NCF4/FGFR4/SPRED1/FYN/RPS27A/APH1B/DUSP6/RNF41/ATP6V1C1/AP2M1/NELFB/POLR2I/NCF2/ITGB1/PDGFRB/RPS6KA2/PTPN11/SHB/STAT3/POLR2E/MAP2K5/GALNT3/HSP90AA1/NCK2/DUSP7/COL9A2/PAG1/FLRT1/MMP9/ATF1/MAPK14/HGFAC/NCF1/STAM2/PSEN…	73
GOBP_CHEMOKINE_C_X_C_MOTIF_LIGAND_2_PRODUCTION	6/2399	18/19637	0.016652	0.200236	0.180188	OAS1/MYD88/TIRAP/KLF4/OAS3/MAP2K5	6
GOBP_ENDOPLASMIC_RETICULUM_TUBULAR_NETWORK_ORGANIZATION	6/2399	18/19637	0.016652	0.200236	0.180188	ATL3/LNPK/ATL1/RTN3/RAB18/RAB10	6
GOBP_IMP_METABOLIC_PROCESS	6/2399	18/19637	0.016652	0.200236	0.180188	AMPD3/APRT/ADSL/ADSS2/PNP/ATIC	6
GOBP_OSTEOCLAST_DEVELOPMENT	6/2399	18/19637	0.016652	0.200236	0.180188	FBXW7/LILRB1/GPR68/ANXA2/SRC/SLC9B2	6
GOBP_VIRAL_TRANSLATION	6/2399	18/19637	0.016652	0.200236	0.180188	EIF3D/ATG5/EIF3L/EIF3G/EIF3F/EIF2D	6
GOBP_PROTEIN_TARGETING_TO_LYSOSOME	7/2399	23/19637	0.0167505	0.2008	0.180695	VPS4A/ZFYVE16/HSPA8/SNX16/NCOA4/SCARB2/GNPTAB	7
REACTOME_RAF_INDEPENDENT_MAPK1_3_ACTIVATION	7/2399	23/19637	0.0167505	0.2008	0.180695	MAP2K2/JAK2/IL6ST/DUSP6/PTPN11/DUSP7/TYK2	7
GOBP_IN_UTERO_EMBRYONIC_DEVELOPMENT	62/2399	389/19637	0.0168648	0.201859	0.181648	FBXW8/DAD1/PSPH/YBX1/RRN3/VEGFA/PEMT/JUNB/ATP7A/STMN3/ENDOG/ANGPT1/BCL2L11/EPN1/PLK4/ARNT/CTNNB1/MAFF/KIFBP/CHD7/RAD51B/SOCS3/VASH1/MYC/RPL7L1/CCNB1IP1/MBNL1/ZNF830/SLC39A1/LPAR6/C2CD3/WDR74/PKD1/TCTN1/TMEM231/DHX35/NLE1/MAFG/ITGB1/KLF4/MYO1E/ALKBH1/NSDHL/ZNF335/ERCC2/RPL13/YBX3/SRF/TTLL1/POLB/TTLL4/RCN1/ANKS6/MFNG/DNAJB6/CCN1/MYBPHL/CEBPA/SLC39A3/POLG2/SEC24C/KAT2A	62
GOBP_REGULATION_OF_TRANSLATIONAL_INITIATION	17/2399	81/19637	0.0171963	0.205196	0.184651	EIF2AK2/PPP1R15A/ATF4/EIF4B/DNAJC3/EIF1/PPP1CA/EIF4H/AGO2/ALKBH1/RPL13A/KLHL25/EIF4EBP1/NCK2/EIF4EBP2/EIF4EBP3/EIF3E	17
GOMF_SIGNALING_ADAPTOR_ACTIVITY	17/2399	81/19637	0.0171963	0.205196	0.184651	SH2B1/HOMER1/SHANK1/GRB10/SPATA2/SH2B3/MAP2K2/STAP1/PTPN11/STAT3/NCK2/PAG1/LDLRAP1/RACK1/ZDHHC11/LRRK2/ABI2	17
GOBP_VESICLE_MEDIATED_TRANSPORT_BETWEEN_ENDOSOMAL_COMPARTMENTS	11/2399	45/19637	0.0173325	0.205702	0.185107	MAP2K2/WDR91/RAB21/SNX16/CORO1A/HOOK3/ATG14/DENND10/DNAJC13/SRC/LMTK2	11
REACTOME_GLYCOSPHINGOLIPID_METABOLISM	11/2399	45/19637	0.0173325	0.205702	0.185107	ESYT1/SUMF2/CTSA/ARSB/SMPD4/GALC/STS/ARSD/UGCG/GM2A/GLA	11
GOBP_PRODUCTION_OF_MOLECULAR_MEDIATOR_INVOLVED_IN_INFLAMMATORY_RESPONSE	20/2399	100/19637	0.0173445	0.205702	0.185107	VAMP7/CD36/CLEC7A/MYD88/CHID1/VAMP8/P2RX1/PER1/TICAM1/SIRPA/IL4R/NOD2/STAT3/CUEDC2/PBXIP1/NLRC3/MEFV/CARD9/MAPK14/NCF1	20
GOCC_LIPID_DROPLET	20/2399	100/19637	0.0173445	0.205702	0.185107	RAB5C/HSD3B7/HILPDA/PRPF19/RSAD2/GAPDH/RNF213/SIGMAR1/RAB18/ABHD5/ANXA2/NSDHL/TMEM135/LPCAT2/METTL7B/PLIN4/PLIN3/G0S2/C18orf32/ABHD4	20
REACTOME_IMMUNOREGULATORY_INTERACTIONS_BETWEEN_A_LYMPHOID_AND_A_NON_LYMPHOID_CELL	33/2399	186/19637	0.0173732	0.205728	0.18513	HLA-C/CD160/IFITM1/OSCAR/LILRB1/CD40/CD99/SIGLEC1/HCST/CD300LF/FCGR2B/CD300A/ICAM4/SLAMF7/PVR/JAML/SIGLEC6/SLAMF6/CD1D/TREM1/CLEC4G/TREML1/ICAM5/NCR3LG1/ITGB1/CD3D/ITGB2/CD300C/ULBP1/SFTPD/ITGB7/PILRA/B2M	33
GOBP_TOLL_LIKE_RECEPTOR_SIGNALING_PATHWAY	24/2399	126/19637	0.0175506	0.207513	0.186736	OAS1/CD36/CD40/MYD88/RSAD2/TLR8/RAB7B/CD300LF/PIK3AP1/CD300A/CACTIN/RAB11FIP2/TIRAP/LGR4/IFI35/SCIMP/TICAM1/TLR1/BCL10/NOD2/HAVCR2/LY96/TLR9/SLC15A4	24
GOBP_LYMPHOCYTE_APOPTOTIC_PROCESS	16/2399	75/19637	0.0176083	0.207565	0.186783	BCL6/P2RX7/TSC22D3/RIPK1/RPS6/ORMDL3/PRKCQ/BCL2L11/IL7R/ADAM8/DFFA/IL2RA/BCL10/TNFRSF21/PKN1/ST3GAL1	16
GOMF_DOUBLE_STRANDED_RNA_BINDING	16/2399	75/19637	0.0176083	0.207565	0.186783	OAS1/SIDT1/EIF2AK2/TLR8/TARBP2/DHX36/EIF4B/OAS2/MBNL1/NLRP1/TFRC/EIF4H/AGO2/SLC3A2/OAS3/MRPL44	16
GOBP_MITOCHONDRIAL_TRANSPORT	35/2399	200/19637	0.0178362	0.209299	0.188344	STPG1/CPT1B/TMEM14A/FBXW7/GDAP1/BCL2L11/SLC25A46/TSPO/KIFBP/AIP/TOMM20/MTERF4/SREBF2/HAX1/UBL5/TIMM17A/TIMM23/LEPROT/BBC3/ATP5PF/PARL/CSNK2A2/TIMM21/SLC35F6/BAG3/FIS1/HSP90AA1/ALKBH7/DNAJC30/ACAA2/ATP5MF/USP36/LRRK2/TIMM44/BNIP3	35
HALLMARK_ESTROGEN_RESPONSE_EARLY	35/2399	200/19637	0.0178362	0.209299	0.188344	KDM4B/ASB13/SYBU/KCNK5/MUC1/RET/JAK2/SYNGR1/FHL2/IL6ST/MYC/TBC1D30/SVIL/CD44/CLIC3/KLF10/MYBBP1A/ELOVL5/TGM2/RPS6KA2/KLF4/IGFBP4/KRT8/SLC7A5/SLC1A4/SLC7A2/UNC119/SIAH2/UGCG/KRT18/STC2/SLC27A2/BLVRB/CCND1/GLA	35
HALLMARK_ESTROGEN_RESPONSE_LATE	35/2399	200/19637	0.0178362	0.209299	0.188344	SERPINA1/SNX10/GPER1/KCNK5/SGK1/IGSF1/SLC29A1/RET/CCNA1/PLK4/JAK2/PRLR/IL6ST/CD44/S100A9/ASS1/GALE/UGDH/CLIC3/ELOVL5/RPS6KA2/KLF4/ST6GALNAC2/IGFBP4/SLC7A5/SLC1A4/NAB2/CKB/SIAH2/PKP3/KIF20A/SLC27A2/BLVRB/CCND1/GLA	35
GOBP_DETECTION_OF_MECHANICAL_STIMULUS	12/2399	51/19637	0.0178751	0.209365	0.188403	TTN/CTNNB1/BACE1/FYN/KCNQ1/CXCR4/CHRNA10/ASIC3/PKD1/MKKS/PDZD7/KIT	12
GOBP_NEGATIVE_REGULATION_OF_PHOSPHORYLATION	61/2399	383/19637	0.0178975	0.209365	0.188403	CASP3/FKBP8/LDLRAD4/PRNP/CALM1/APC/EMILIN1/PRKCZ/GRB10/FBP1/SPRY1/NF2/PTPRO/DUSP22/ANGPT1/SH2B3/ZFYVE28/TARBP2/HDAC4/PKIG/AKT1S1/SOCS3/CD300A/NPRL2/CACTIN/SPRED1/MLXIPL/MVP/PARP14/SEMA4D/DDIT4/STAP1/CTDSP2/DNAJC3/HIPK3/DVL1/SMAD6/DNAJA1/DUSP6/RASSF2/SIRPA/PPM1E/IL1B/PTPN13/STAT3/TFAP4/PYDC1/NCK2/DUSP7/GNAQ/TIGAR/ATG14/PPM1F/CEBPA/WARS1/TERF2IP/PKN1/TGFB1/RACK1/TRIB3/LRRK2	61
GOBP_CIRCADIAN_REGULATION_OF_GENE_EXPRESSION	15/2399	69/19637	0.0179225	0.209365	0.188403	NOCT/RBM4B/KDM8/ATF4/PPP1CA/ZFHX3/CLOCK/PER1/LGR4/MYBBP1A/NAMPT/RAI1/CRY1/KDM5A/OGT	15
GOBP_CELLULAR_RESPONSE_TO_INSULIN_STIMULUS	36/2399	207/19637	0.0180204	0.209806	0.1888	IDE/KANK1/CFLAR/APC/PIK3R2/PRKCZ/GRB10/PIK3C2A/FBP1/PRKCQ/RAB8B/MARS1/FER/SOCS3/MYC/SESN3/CAPN10/FOXO1/APRT/LPIN3/IL1B/MYO1C/PTPN11/NAMPT/EPRS1/USF1/EIF4EBP2/MYO5A/GPT/SRC/MZB1/TRIB3/RAB10/C1QTNF12/OGT/PHIP	36
GOBP_NUCLEAR_TRANSCRIBED_MRNA_CATABOLIC_PROCESS_DEADENYLATION_DEPENDENT_DECAY	14/2399	63/19637	0.0181038	0.209806	0.1888	PAN3/YBX1/EXOSC2/PAN2/NOCT/CPEB3/TNRC6C/DHX36/PABPC1/LSM1/AGO2/TNRC6B/BTG2/EXOSC5	14
GOBP_SYNCYTIUM_FORMATION	14/2399	63/19637	0.0181038	0.209806	0.1888	CFLAR/TMEM182/ERCC1/PLEKHO1/ADAM9/RIPOR2/CCNG1/IL4R/ITGB1/SBNO2/EHD2/ADAMTS5/MAPK14/OCSTAMP	14
GOBP_REGULATION_OF_PHOSPHATIDYLINOSITOL_3_KINASE_ACTIVITY	13/2399	57/19637	0.0181074	0.209806	0.1888	FGR/PIK3R2/SOCS3/PIK3R5/WDR91/CCR7/PDGFRB/PIK3R6/NOD2/ATG14/KIT/TGFB1/SRC	13
GOBP_REGULATION_OF_MAST_CELL_ACTIVATION_INVOLVED_IN_IMMUNE_RESPONSE	9/2399	34/19637	0.0181418	0.209806	0.1888	VAMP7/FGR/FER/HMOX1/VAMP8/CD300A/C12orf4/IL4R/STXBP1	9
GOBP_RIBONUCLEOSIDE_MONOPHOSPHATE_BIOSYNTHETIC_PROCESS	9/2399	34/19637	0.0181418	0.209806	0.1888	CAD/AMPD3/CMPK1/APRT/ADSL/ADSS2/ATIC/CDA/IMPDH2	9
GOBP_GLYCEROPHOSPHOLIPID_BIOSYNTHETIC_PROCESS	37/2399	214/19637	0.018176	0.209806	0.1888	PIGQ/TMEM150A/SLC44A1/PLA2G6/PEMT/GPAT3/SYNJ2/PIK3R2/PLSCR1/PIK3C2A/CLN3/PIPSL/SOCS3/PIGV/PGAP1/PTDSS1/PIK3CD/SLC44A2/GPAT2/PIK3CG/DHRS7B/LCAT/ABHD5/DGKZ/PIGZ/PIK3R6/LPCAT4/CHKA/HTR2B/ITPKB/CHKB/PLD2/GPAA1/PIP5K1A/LPCAT2/ATG14/ABHD4	37
GOBP_RIBONUCLEOPROTEIN_COMPLEX_SUBUNIT_ORGANIZATION	37/2399	214/19637	0.018176	0.209806	0.1888	BOP1/RPL3/RPL24/RPL23A/RPS15/SNRPB/CLNS1A/PRPF19/EIF2S3B/TARBP2/SRSF6/PSIP1/ZFAND1/EIF4B/RPLP0/MRPS11/EIF4H/NLE1/AGO2/NAF1/RPL13A/SNRPG/TRAF7/HSP90AA1/RPS5/RRP7BP/RPL5/RPSA/RPS14/MRPS7/KLC1/EIF2D/RUVBL2/NOP53/LUC7L2/GEMIN4/RPS28	37
GOBP_BONE_MINERALIZATION	23/2399	120/19637	0.0184415	0.212556	0.191274	P2RX7/FGR/SNX10/ACVR2B/PKDCC/ISG15/ATF4/WNT10B/DDR2/GPC3/LGR4/KLF10/SRGN/TXLNG/ERCC2/SBNO2/ANKH/CCN1/TGFB1/ADRB2/CCR1/NOTUM/TENT5A	23
GOBP_PROTEIN_PROCESSING	41/2399	242/19637	0.0185498	0.213488	0.192113	CASP3/PRKACB/P2RX7/ECE1/PRNP/CASP1/FAM111A/CLN3/SHH/BACE1/ADAM8/CTSZ/CTSG/C2CD3/APH1B/CTSL/ACE/SPRTN/ERO1A/SRGN/PARL/RPS6KA2/ANXA2/CTSH/HP/IFI16/PLAU/MMP14/PLGRKT/S100A10/PRSS12/F3/CARD16/HGFAC/CHAC1/PSENEN/PCSK7/SRC/ASTL/LRRK2/OGT	41
GOBP_MONOSACCHARIDE_METABOLIC_PROCESS	44/2399	263/19637	0.018615	0.213909	0.192492	OAS1/HK3/HECTD4/GLYCTK/BRAT1/MAN2A2/PDK1/GAPDH/FBP1/FOXK2/ATF3/SLC23A2/FUCA1/ATF4/ENO2/KCNQ1/ALDOA/MYC/PPP1CA/ADPGK/GALE/FOXO1/POFUT1/NLN/SLC2A3/IGFBP4/LCMT1/GAPDHS/PASK/SERP1/TIGAR/PPP1R3A/CRY1/RUBCNL/FUCA2/PMM1/ALDOC/MAPK14/PGM2L1/GPT/SRC/C1QTNF12/OGT/KAT2A	44
GOBP_REGULATION_OF_T_CELL_MEDIATED_IMMUNITY	18/2399	88/19637	0.0186836	0.213909	0.192492	STX7/P2RX7/LILRB1/RSAD2/IL18/PRKCZ/DUSP22/IL7R/IL4I1/FCGR2B/PVR/CD1D/CLEC4G/CD55/IL1B/NOD2/SASH3/B2M	18
GOBP_TRNA_MODIFICATION	18/2399	88/19637	0.0186836	0.213909	0.192492	PUSL1/WDR4/PUS1/NAT10/TRMT1L/TRMO/C9orf64/AARS1/MTO1/ALKBH1/TRMT61A/TRMT112/DUS1L/HSD17B10/TRMT11/METTL2B/NSUN3/TYW1B	18
GOBP_REGULATION_OF_MAP_KINASE_ACTIVITY	33/2399	187/19637	0.0186964	0.213909	0.192492	P2RX7/VEGFA/CD40/SPRY1/SH2B3/RPS3/ADAM8/CD300A/PIK3R5/ADAM9/HIPK3/TAOK3/PIK3CG/DNAJA1/SASH1/PDGFRB/IL1B/PIK3R6/NOD2/HTR2B/MAP2K6/EPHA4/MAP2K5/DUSP7/MAP3K13/FGD2/S100A12/KIT/TLR9/TGFB1/SRC/TRIB3/LRRK2	33
GOBP_NEGATIVE_REGULATION_OF_PHOSPHORUS_METABOLIC_PROCESS	69/2399	442/19637	0.0189798	0.216832	0.195123	CASP3/FKBP8/LDLRAD4/PPP1R35/PRNP/CALM1/APC/EMILIN1/PRKCZ/GRB10/PPP1R15A/FBP1/SPRY1/NF2/PTPRO/DUSP22/ANGPT1/SH2B3/ZFYVE28/MGAT5/TARBP2/HDAC4/PKIG/AKT1S1/SOCS3/CD300A/NPRL2/CACTIN/SPRED1/MLXIPL/MVP/PARP14/SEMA4D/DDIT4/STAP1/CTDSP2/DNAJC3/HIPK3/DVL1/SMAD6/DNAJA1/DUSP6/RASSF2/SIRPA/PPM1E/IL1B/PTPN13/SWAP70/STAT3/PPP1R26/TFAP4/PYDC1/NCK2/ABCA2/DUSP7/GNAQ/URI1/TIGAR/ATG14/PPM1F/CEBPA/WARS1/TERF2IP/PKN1…	69
GOBP_CD4_POSITIVE_ALPHA_BETA_T_CELL_DIFFERENTIATION	17/2399	82/19637	0.0192985	0.219828	0.197818	BCL6/ATP7A/CD83/RSAD2/IL18/PRKCZ/SPN/SLAMF6/CTSL/IL4R/ENTPD7/CD86/STAT3/ANXA1/SASH3/GPR183/CD80	17
GOBP_NEGATIVE_REGULATION_OF_RESPONSE_TO_DNA_DAMAGE_STIMULUS	17/2399	82/19637	0.0192985	0.219828	0.197818	TRIP12/NUDT16L1/DYRK1A/SHLD2/ERCC1/MUC1/RPS3/CYREN/ERCC6/MAGEF1/OGG1/CD44/MDM2/MARCHF7/RADX/TMEM161A/XRCC1	17
GOBP_HISTONE_DEUBIQUITINATION	10/2399	40/19637	0.0195197	0.222023	0.199793	USP15/TADA3/BRCC3/TAF6/TAF6L/TAF5/USP22/USP36/USP51/KAT2A	10
GOMF_CATALYTIC_ACTIVITY_ACTING_ON_DNA	38/2399	222/19637	0.019562	0.222179	0.199934	MUTYH/NEIL2/SETMAR/ERCC1/FANCM/ENDOG/REV1/RPS3/DNA2/CHD7/PCNA/RAD51B/DCLRE1B/TOP1MT/TATDN1/TWNK/ERCC6/DHX36/OGG1/NTHL1/MPG/NEIL3/BTAF1/ALKBH1/TEFM/ERCC2/POLB/NME1/CRY1/GEN1/RUVBL2/ALKBH4/ERCC5/XRCC1/TTF2/POLG2/N6AMT1/SMARCA4	38
REACTOME_SLC_MEDIATED_TRANSMEMBRANE_TRANSPORT	42/2399	250/19637	0.0197828	0.222576	0.200292	SLC6A9/SLC44A1/CALM1/SLC1A5/SLC9A3/SLC29A1/SLC38A1/SLC35B2/SLC7A7/SLC6A13/SLC4A3/SLC16A7/SLC12A3/SLC16A3/SLC29A3/SLC31A1/SLC9A6/SLC39A1/SLC44A2/SLC43A1/SLC15A2/SLC24A4/SLC25A6/SLC38A2/SLC20A2/SLC15A3/SLC2A3/SLC3A2/SLC9A5/SLC7A5/SLC1A4/SLC5A6/SLC7A2/SLC17A5/SLCO3A1/SLC26A11/SLCO4C1/SLC39A3/PDZD11/SLC7A1/EMB/SLC15A4	42
GOBP_FOLIC_ACID_CONTAINING_COMPOUND_METABOLIC_PROCESS	8/2399	29/19637	0.0198259	0.222576	0.200292	MTHFD1L/SHMT2/SLC19A1/PIPOX/MTHFR/MTHFD2/ATIC/ALDH1L2	8
GOCC_PHOSPHATIDYLINOSITOL_3_KINASE_COMPLEX	8/2399	29/19637	0.0198259	0.222576	0.200292	PIK3R2/PIK3C2A/SOCS3/PIK3R5/PIK3CD/PIK3CG/PIK3R6/ATG14	8
GOMF_LIPOPROTEIN_PARTICLE_RECEPTOR_BINDING	8/2399	29/19637	0.0198259	0.222576	0.200292	PICALM/HSPG2/HSP90B1/DNAJA1/APBB3/AP2M1/LDLRAP1/ANKRA2	8
GOMF_MISFOLDED_PROTEIN_BINDING	8/2399	29/19637	0.0198259	0.222576	0.200292	HSPA7/DERL2/HSPA8/DNAJC3/DNAJB11/HSPA6/HSPA5/SDF2L1	8
GOMF_OXIDOREDUCTASE_ACTIVITY_ACTING_ON_THE_CH_NH_GROUP_OF_DONORS	8/2399	29/19637	0.0198259	0.222576	0.200292	MTHFD1L/IL4I1/PYCR1/PIPOX/MTHFR/MTHFD2/ALDH1L2/BLVRB	8
GOMF_PHOSPHATIDYLINOSITOL_3_KINASE_BINDING	8/2399	29/19637	0.0198259	0.222576	0.200292	FBXL2/HCST/JAK2/PIK3AP1/PDGFRB/PTPN13/CORO1A/NLRC3	8
REACTOME_UPTAKE_AND_ACTIONS_OF_BACTERIAL_TOXINS	8/2399	29/19637	0.0198259	0.222576	0.200292	CALM1/MAP2K2/EEF2/STX1B/ANTXR2/MAP2K6/HSP90AA1/MAP2K4	8
GOBP_ERYTHROCYTE_HOMEOSTASIS	25/2399	134/19637	0.0198986	0.223071	0.200736	CASP3/BCL6/VEGFA/RPS6/IKZF1/KAT7/SH2B3/SMAP1/ISG15/ARNT/JAK2/HMOX1/THRA/ETS1/KCNQ1/PTBP3/STAT3/ERCC2/SRF/RPS14/MAPK14/P4HTM/KIT/STAT5B/B2M	25
GOMF_RIBOSOME_BINDING	15/2399	70/19637	0.0203112	0.226608	0.203919	SRP19/EIF2A/SEC61A2/C1QBP/SRP72/EIF5A/CPEB3/EEF2/OLA1/HSPA5/SEC61B/RPSA/RACK1/ZNF598/TACO1	15
GOBP_PROTEIN_LOCALIZATION_TO_LYSOSOME	11/2399	46/19637	0.0203363	0.226608	0.203919	VPS4A/GLMP/ZFYVE16/HSPA8/SH3BP4/GPR137B/SNX16/MFSD1/NCOA4/SCARB2/GNPTAB	11
GOBP_RESPONSE_TO_ANTIBIOTIC	11/2399	46/19637	0.0203363	0.226608	0.203919	CASP3/AOC1/KAT7/ATP7A/ENDOG/JAK2/CRIP1/HYAL3/MDM2/HSP90AA1/HSPA5	11
GOMF_NON_MEMBRANE_SPANNING_PROTEIN_TYROSINE_KINASE_ACTIVITY	11/2399	46/19637	0.0203363	0.226608	0.203919	FGR/EIF2AK2/MATK/DYRK1A/PKDCC/JAK2/FER/FYN/SLA/SRC/TYK2	11
GOBP_ESTABLISHMENT_OF_PROTEIN_LOCALIZATION_TO_ORGANELLE	67/2399	429/19637	0.0203597	0.226608	0.203919	SRP19/CD36/FBXW7/PIK3R2/VPS4A/LMNA/ZFYVE16/DDIT3/GDAP1/SEC61A2/ANGPT1/RAB8B/NUP35/TSPO/SHH/SRP72/PKIG/JAK2/AIP/NXT2/TMCO6/NUP85/NOLC1/HSPA8/TRAM2/NUP214/TOMM20/MTERF4/LRSAM1/SREBF2/HAX1/SCRIB/UBL5/DNAJA1/TIMM17A/TIMM23/LEPROT/SNX16/BBC3/PARL/RGPD3/VPS37B/CSNK2A2/TIMM21/STAT3/PEX12/PEX10/IL10RA/LAMP5/BAG3/FIS1/HSP90AA1/HSPA5/SEC61B/NCOA4/SCARB2/MAPK14/RUVBL2/UBL4A/TGFB1/DMAP1/SEC62/USP36/RAB10/LRR…	67
GOBP_RESPONSE_TO_FUNGUS	14/2399	64/19637	0.0206453	0.228524	0.205644	USP15/CLEC7A/MYD88/GAPDH/GNLY/S100A9/ATG5/CTSG/MPO/S100A8/SCIMP/BCL10/CARD9/S100A12	14
GOBP_INTRACELLULAR_PROTEIN_TRANSMEMBRANE_TRANSPORT	12/2399	52/19637	0.0207294	0.228524	0.205644	SEC61A2/TRAM2/TOMM20/TIMM17A/TIMM23/TIMM21/PEX12/PEX10/HSPA5/SEC61B/SEC62/TIMM44	12
GOCC_GOLGI_ASSOCIATED_VESICLE_MEMBRANE	12/2399	52/19637	0.0207294	0.228524	0.205644	COPG2/GPR89A/CLBA1/NCALD/CLTA/NRGN/AP1G1/PKD1/KDELR2/COPA/DIPK2A/ITM2B	12
GOCC_VESICLE_COAT	12/2399	52/19637	0.0207294	0.228524	0.205644	COPG2/CLBA1/EPN1/NCALD/CLTA/NECAP1/AP1G1/AP2M1/EPN2/COPA/DIPK2A/SEC24C	12
GOBP_LAMELLIPODIUM_ORGANIZATION	18/2399	89/19637	0.0208279	0.228524	0.205644	KANK1/WASF1/ATP7A/PTPRO/FSCN1/PLEKHO1/FER/NUP85/ENPP2/CD44/TWF1/TWF2/ITGB1/NCK2/AVIL/KIT/SRC/ABI2	18
GOBP_CORTICOSTEROID_RECEPTOR_SIGNALING_PATHWAY	5/2399	14/19637	0.0209762	0.228524	0.205644	JAK2/CLOCK/PER1/CRY1/CALR	5
GOBP_NEGATIVE_REGULATION_OF_INTERFERON_BETA_PRODUCTION	5/2399	14/19637	0.0209762	0.228524	0.205644	LILRB1/CACTIN/SIRPA/NLRC3/REL	5
GOBP_POSITIVE_REGULATION_OF_CHROMATIN_BINDING	5/2399	14/19637	0.0209762	0.228524	0.205644	HMBOX1/PARP9/CDT1/GMNN/MED25	5
GOBP_REGULATION_OF_TRANSLATIONAL_INITIATION_IN_RESPONSE_TO_STRESS	5/2399	14/19637	0.0209762	0.228524	0.205644	EIF2AK2/PPP1R15A/DNAJC3/PPP1CA/NCK2	5
GOCC_NADPH_OXIDASE_COMPLEX	5/2399	14/19637	0.0209762	0.228524	0.205644	NCF4/NCF2/NCF1/NCF1B/NCF1C	5
GOCC_RESPIRATORY_CHAIN_COMPLEX_III	5/2399	14/19637	0.0209762	0.228524	0.205644	UQCR10/UQCRQ/UQCRFS1/CYC1/UQCRHL	5
REACTOME_EARLY_PHASE_OF_HIV_LIFE_CYCLE	5/2399	14/19637	0.0209762	0.228524	0.205644	CD4/HMGA1/PSIP1/CXCR4/CCR5	5
REACTOME_LYSOSPHINGOLIPID_AND_LPA_RECEPTORS	5/2399	14/19637	0.0209762	0.228524	0.205644	LPAR1/S1PR5/LPAR5/PLPPR3/S1PR2	5
REACTOME_METHYLATION	5/2399	14/19637	0.0209762	0.228524	0.205644	COMT/AHCY/TPMT/TRMT112/N6AMT1	5
REACTOME_SYNTHESIS_OF_BILE_ACIDS_AND_BILE_SALTS_VIA_24_HYDROXYCHOLESTEROL	5/2399	14/19637	0.0209762	0.228524	0.205644	AKR1C1/HSD3B7/AKR1C2/CYP27A1/SLC27A2	5
GOBP_PHOSPHOLIPID_BIOSYNTHETIC_PROCESS	43/2399	258/19637	0.0210227	0.228524	0.205644	PIGQ/TMEM150A/SLC44A1/PLA2G6/PEMT/GPAT3/SYNJ2/PIK3R2/PLSCR1/PIK3C2A/ORMDL3/CLN3/PIPSL/SOCS3/PIGV/PGAP1/PTDSS1/ISYNA1/PIK3CD/SLC44A2/GPAT2/PIK3CG/DHRS7B/LCAT/ABHD5/PMVK/DGKZ/PIGZ/PIK3R6/LPCAT4/CHKA/HTR2B/ITPKB/CHKB/PLD2/SPTLC2/ABCA2/GPAA1/PIP5K1A/LPCAT2/ATG14/IDI1/ABHD4	43
GOBP_REGULATION_OF_LYMPHOCYTE_MEDIATED_IMMUNITY	31/2399	175/19637	0.0210495	0.228524	0.205644	CD160/STX7/BCL6/P2RX7/LILRB1/CD40/CLEC12B/SHLD2/RSAD2/IL18/PRKCZ/DUSP22/IL7R/IL4I1/FCGR2B/PVR/AP1G1/SLAMF6/CD1D/CLEC4G/TFRC/CD55/IL1B/PIK3R6/NOD2/HAVCR2/SASH3/TGFB1/STAT5B/SLC15A4/B2M	31
GOBP_MEMBRANE_LIPID_BIOSYNTHETIC_PROCESS	27/2399	148/19637	0.0210606	0.228524	0.205644	PIGQ/HACD4/P2RX7/ST3GAL5/PLA2G6/PEMT/ORMDL3/GBGT1/ORMDL1/PIGV/PGAP1/ELOVL1/PRKD2/P2RX1/A4GALT/ELOVL5/SMPD4/PIGZ/SPTLC2/ABCA2/SGPL1/GPAA1/B4GALT5/KDSR/UGCG/CCN1/ST3GAL1	27
GOBP_MYD88_DEPENDENT_TOLL_LIKE_RECEPTOR_SIGNALING_PATHWAY	7/2399	24/19637	0.0212138	0.228782	0.205876	MYD88/TLR8/CD300LF/CD300A/TIRAP/TLR1/TLR9	7
GOBP_NEUROTROPHIN_TRK_RECEPTOR_SIGNALING_PATHWAY	7/2399	24/19637	0.0212138	0.228782	0.205876	CASP3/WASF1/SPRY1/AKT1S1/DDIT4/PTPN11/SRC	7
REACTOME_INTERLEUKIN_6_FAMILY_SIGNALING	7/2399	24/19637	0.0212138	0.228782	0.205876	JAK2/SOCS3/IL6ST/IL31RA/PTPN11/STAT3/TYK2	7
REACTOME_RHO_GTPASES_ACTIVATE_NADPH_OXIDASES	7/2399	24/19637	0.0212138	0.228782	0.205876	PRKCZ/NCF4/S100A9/S100A8/NCF2/MAPK14/NCF1	7
GOBP_CD4_POSITIVE_ALPHA_BETA_T_CELL_ACTIVATION	20/2399	102/19637	0.0212458	0.228782	0.205876	CD160/BCL6/ATP7A/CD83/RSAD2/IL18/PRKCZ/PRKCQ/SPN/SLAMF6/CD55/CTSL/IL4R/ENTPD7/CD86/STAT3/ANXA1/SASH3/GPR183/CD80	20
GOBP_POSITIVE_REGULATION_OF_ADAPTIVE_IMMUNE_RESPONSE	22/2399	115/19637	0.0212609	0.228782	0.205876	CD4/STX7/CLEC7A/P2RX7/CD40/SHLD2/RSAD2/IL18/PRKCZ/PRKCQ/IL6ST/PVR/CD1D/TFRC/CD55/TNFSF13B/IL1B/NOD2/SASH3/CARD9/TGFB1/B2M	22
GOBP_POSITIVE_REGULATION_OF_INTRACELLULAR_PROTEIN_TRANSPORT	28/2399	155/19637	0.0215434	0.231251	0.208098	OAZ3/FBXW7/PRNP/PIK3R2/ITGAM/OAZ1/EDEM2/SHH/JAK2/ZFAND1/FYN/SREBF2/UBL5/LEPROT/BBC3/IL1B/MYO1C/CSNK2A2/RIPOR1/PLK3/BAG3/FIS1/ITGB2/ANP32B/MAPK14/TGFB1/DMAP1/USP36	28
GOBP_POSITIVE_REGULATION_OF_EXOCYTOSIS	17/2399	83/19637	0.0215921	0.231251	0.208098	VAMP7/FGR/PLA2G6/CLASP2/VPS4A/ITGAM/CACNA1G/RAB2B/VAMP8/HYAL3/SCAMP5/AP1G1/CLASP1/IL4R/STXBP1/RAB9A/ITGB2	17
GOBP_PROTEIN_LOCALIZATION_TO_MICROTUBULE_ORGANIZING_CENTER	9/2399	35/19637	0.0218467	0.231251	0.208098	DISC1/SNX10/APC/GOLGB1/BBS4/C2CD3/HOOK3/CEP72/WRAP73	9
REACTOME_GPVI_MEDIATED_ACTIVATION_CASCADE	9/2399	35/19637	0.0218467	0.231251	0.208098	CLEC1B/PIK3R2/PRKCZ/FYN/PIK3R5/PIK3CG/PIK3R6/PTPN11/LCP2	9
REACTOME_N_GLYCAN_TRIMMING_IN_THE_ER_AND_CALNEXIN_CALRETICULIN_CYCLE	9/2399	35/19637	0.0218467	0.231251	0.208098	DERL2/EDEM2/RPS27A/UBXN1/PRKCSH/UGGT2/MAN1B1/PDIA3/CALR	9
REACTOME_NOD1_2_SIGNALING_PATHWAY	9/2399	35/19637	0.0218467	0.231251	0.208098	CASP1/CYLD/MAPK12/RPS27A/TAB3/NOD2/MAP2K6/CARD9/MAPK14	9
GOBP_NEGATIVE_REGULATION_OF_INTERLEUKIN_12_PRODUCTION	6/2399	19/19637	0.0218767	0.231251	0.208098	LILRB1/TLR8/C1QBP/CCR7/NOD2/MEFV	6
GOBP_POLYAMINE_METABOLIC_PROCESS	6/2399	19/19637	0.0218767	0.231251	0.208098	OAZ3/AOC1/AZIN2/SAT2/OAZ1/SAT1	6
GOBP_SPHINGOMYELIN_METABOLIC_PROCESS	6/2399	19/19637	0.0218767	0.231251	0.208098	PEMT/ORMDL3/SMPDL3A/SMPD4/SPTLC2/ABCA2	6
GOBP_TOLL_LIKE_RECEPTOR_9_SIGNALING_PATHWAY	6/2399	19/19637	0.0218767	0.231251	0.208098	RSAD2/RAB7B/PIK3AP1/HAVCR2/TLR9/SLC15A4	6
GOMF_OXIDOREDUCTASE_ACTIVITY_ACTING_ON_THE_CH_NH_GROUP_OF_DONORS_NAD_OR_NADP_AS_ACCEPTOR	6/2399	19/19637	0.0218767	0.231251	0.208098	MTHFD1L/PYCR1/MTHFR/MTHFD2/ALDH1L2/BLVRB	6
REACTOME_LDL_CLEARANCE	6/2399	19/19637	0.0218767	0.231251	0.208098	LIPA/CLTA/SOAT1/NCEH1/AP2M1/LDLRAP1	6
REACTOME_REGULATION_OF_TLR_BY_ENDOGENOUS_LIGAND	6/2399	19/19637	0.0218767	0.231251	0.208098	CD36/S100A9/S100A8/TLR1/LY96/SFTPD	6
GOBP_SPHINGOLIPID_METABOLIC_PROCESS	29/2399	162/19637	0.021967	0.23189	0.208673	HACD4/P2RX7/ST3GAL5/PLA2G6/PEMT/ORMDL3/ORMDL1/ENPP2/TEX2/ELOVL1/PRKD2/P2RX1/A4GALT/SMPDL3A/ELOVL5/SMPD4/GALC/SPTLC2/ABCA2/SGPL1/B4GALT5/KDSR/FADS3/UGCG/CCN1/GM2A/KIT/ST3GAL1/GLA	29
GOBP_POSITIVE_REGULATION_OF_INTERFERON_GAMMA_PRODUCTION	16/2399	77/19637	0.0223032	0.23512	0.21158	CD160/CLEC7A/LILRB1/IL18/TLR8/ISG15/JAK2/IRF8/SLAMF6/SCRIB/IL1B/SLC7A5/HAVCR2/SASH3/TLR9/TYK2	16
GOBP_CELLULAR_RESPONSE_TO_EXTRACELLULAR_STIMULUS	41/2399	245/19637	0.0223679	0.235483	0.211906	ASNS/P2RX7/AOC1/EIF2AK2/COMT/GDAP1/JMY/DEPDC5/ATF3/MARS1/HMOX1/ATF4/NPRL2/NUAK2/HSPA8/ERCC6/ARHGAP35/ATG5/SESN3/FOXO1/SREBF2/SLC38A2/STK24/KLF10/RRAGC/MYBBP1A/LARS1/DSC2/RIPOR1/USF2/MYH13/USF1/IFI16/TRIM24/SRF/HSPA5/WIPI1/FOLR2/RRAGD/ATG14/LRRK2	41
GOBP_RIBOSE_PHOSPHATE_METABOLIC_PROCESS	62/2399	395/19637	0.0226186	0.237801	0.213992	CAD/APP/HK3/PDE8A/P2RX7/PDK1/HSD17B4/GAPDH/ACSF2/FBP1/FOXK2/VPS9D1/NUDT16/SLC35B2/AMPD3/HDAC4/ARNT/CMPK1/PDE4A/ENO2/MLXIPL/TPST2/ALDOA/MYC/DDIT4/ELOVL1/NUDT7/ACSM3/ADPGK/CTPS2/APRT/PYGL/PMVK/ADSL/ELOVL5/ADSS2/ENTPD7/ATP5PF/GTPBP1/ACOT7/PRXL2C/NME3/STAT3/GAPDHS/PIPOX/SULT1A1/NME1/PNP/TIGAR/DNAJC30/GUCY2F/ALDOC/ATIC/PDE7A/TGFB1/CDA/ATP5MF/IMPDH2/ACOT4/PGAM4/LRRK2/OGT	62
GOMF_PROTON_TRANSMEMBRANE_TRANSPORTER_ACTIVITY	24/2399	129/19637	0.0228935	0.240366	0.2163	ATP6V0B/SLC9A3/ATP6V0D1/SLC45A4/ATP6V1F/UQCR10/SLC4A11/COX7A2L/SLC9A6/COX6A1/SLC15A2/ATP6V1C1/SLC15A3/ATP5PF/SLC9A5/TMCO3/COX7B/SLC17A5/UQCRFS1/CYC1/ATP5MF/SLC15A4/SLC9B2/ATP6V0E1	24
GOBP_REGULATION_OF_CARBOHYDRATE_METABOLIC_PROCESS	32/2399	183/19637	0.0229246	0.240368	0.216302	APP/P2RX7/GPER1/PDK1/FBP1/FOXK2/HDAC4/ARNT/MLXIPL/MYC/DDIT4/PPP1CA/FOXO1/NLN/PRXL2C/IGFBP4/LCMT1/STAT3/GAPDHS/NTSR1/PASK/TIGAR/SCARB2/PPP1R3A/CRY1/RUBCNL/GPT/TGFB1/SRC/C1QTNF12/OGT/KAT2A	32
GOBP_REGULATION_OF_PROTEIN_STABILITY	49/2399	302/19637	0.0230246	0.240934	0.216812	CASP3/ANK2/DAD1/COA8/FBXW7/TADA3/PRNP/GLMP/GAPDH/LMNA/NF2/CTSA/RAD23A/KDM8/HSPA8/WNT10B/MDM2/DVL1/CAPN3/MARCHF7/GTPBP4/RAB21/RASSF2/VHL/STXBP1/ISOC2/CTSH/MFSD1/EPHA4/BAG3/TRIM24/HSP90AA1/RPL5/B4GALT5/GNAQ/IFI30/PIM2/TRIM21/NLK/UBL4A/NOP53/CAMLG/SRC/USP36/CMTM6/LRRK2/KAT2A/RPS7/CALR	49
GOBP_RESPONSE_TO_COPPER_ION	10/2399	41/19637	0.0230715	0.240934	0.216812	ATP7B/APP/AOC1/PRNP/ATP7A/BACE1/MT1E/TFRC/LCAT/MT2A	10
GOBP_TRNA_METHYLATION	10/2399	41/19637	0.0230715	0.240934	0.216812	WDR4/TRMT1L/TRMO/MTO1/TRMT61A/TRMT112/HSD17B10/TRMT11/METTL2B/NSUN3	10
GOBP_CELLULAR_RESPONSE_TO_HYDROGEN_PEROXIDE	18/2399	90/19637	0.0231555	0.241165	0.217019	PDE8A/RIPK1/ENDOG/RPS3/PCNA/SIGMAR1/PYCR1/SIRPA/ZNF580/ANXA1/KDM6B/ZNF277/CYP1B1/OSER1/SRC/RACK1/LRRK2/BNIP3	18
GOBP_ENDOPLASMIC_RETICULUM_ORGANIZATION	18/2399	90/19637	0.0231555	0.241165	0.217019	ATL3/LNPK/ATL1/ESYT1/EMC1/TOR1AIP2/RTN3/TRAM2/POLR2M/STX18/EMC4/RAB18/SMPD4/UBL4A/CAMLG/RAB10/LRRK2/TMEM38A	18
GOBP_REGULATION_OF_HEMOPOIESIS	59/2399	374/19637	0.0233796	0.243172	0.218826	CD4/BCL6/PAF1/TMEM176B/RIPK1/FBXW7/LILRB1/KAT7/CD83/IL18/PRKCZ/IL7R/SHH/SMAP1/ISG15/ARNT/CTNNB1/ADAM8/RAB7B/IL4I1/FCGR2B/ETS1/MYC/GPR68/TMEM131L/HAX1/BTN2A2/IL2RA/KLF10/RASSF2/RNF41/GPR137B/IL4R/MEIS1/PIK3R6/CD86/SOX12/STAT3/ITPKB/ANXA1/SASH3/L3MBTL1/PNP/FGL2/MMP14/MAPK14/LGALS1/P4HTM/TLR9/TGFB1/SOX13/CCR1/STAT5B/OCSTAMP/NRARP/SLC9B2/B2M/CD80/KAT2A	59
GOBP_REGULATION_OF_CELL_KILLING	20/2399	103/19637	0.0234336	0.243212	0.218861	CD160/STX7/CLEC7A/P2RX7/LILRB1/ITGAM/CLEC12B/IL7R/CD59/FCGR2B/STAP1/PVR/AP1G1/SLAMF6/CD1D/CD55/PIK3R6/HAVCR2/STAT5B/B2M	20
REACTOME_DUAL_INCISION_IN_TC_NER	14/2399	65/19637	0.0234459	0.243212	0.218861	POLD2/PRPF19/ERCC1/POLR2J/PCNA/ERCC6/RPS27A/ZNF830/GTF2H3/POLR2I/POLR2E/ERCC2/TCEA1/ERCC5	14
GOBP_RESPONSE_TO_REACTIVE_OXYGEN_SPECIES	35/2399	204/19637	0.0234911	0.243356	0.218991	CASP3/CD36/PDE8A/COA8/RIPK1/ATP7A/ENDOG/RPS3/FER/PCNA/HMOX1/SIGMAR1/PYCR1/ERCC6/FYN/ADAM9/MPO/SESN3/STK24/SIRPA/PDGFRB/ZNF580/PLK3/ANXA1/HP/KDM6B/ZNF277/MMP9/NCF1/CYP1B1/OSER1/SRC/RACK1/LRRK2/BNIP3	35
GOBP_PROTEIN_FOLDING	36/2399	211/19637	0.0236081	0.244243	0.219789	FKBP8/PDIA4/HSPA7/DNAJB5/AIP/HSPH1/DNAJA4/PDRG1/HSPA8/NUDC/HSP90B1/DNAJC3/DNAJB11/HSPE1/DNAJB1/TXNDC9/DFFA/CWC27/CLGN/DNAJA1/HSPA6/ERO1A/TBCA/MKKS/BAG3/PPIH/HSP90AA1/HSPA5/PDIA3/DNAJB6/RUVBL2/SDF2L1/PTGES3L/B2M/QSOX2/CALR	36
GOBP_MICROTUBULE_DEPOLYMERIZATION	11/2399	47/19637	0.0237067	0.244524	0.220042	CLASP2/APC/STMN3/KATNB1/CCSAP/CLASP1/APC2/NAV3/CAMSAP1/KIF18A/MID1IP1	11
GOBP_RESPONSE_TO_EPIDERMAL_GROWTH_FACTOR	11/2399	47/19637	0.0237067	0.244524	0.220042	PDE8A/CFLAR/KNSTRN/DUSP22/PTPN12/MARS1/EEF1A1/MYC/PTPN11/STAT5B/NCL	11
GOBP_IRON_ION_TRANSPORT	13/2399	59/19637	0.0237924	0.244524	0.220042	SLC6A9/ATP7A/TFR2/FTL/NECTIN1/ARHGAP1/ASIC3/TFRC/SLC25A28/FLVCR2/LMTK2/SCARA5/B2M	13
GOCC_AZUROPHIL_GRANULE_MEMBRANE	13/2399	59/19637	0.0237924	0.244524	0.220042	RAB5C/VAMP7/FPR1/ACP3/GLIPR1/VAMP8/SYNGR1/CPNE3/SLCO4C1/MANBA/PIGR/DNAJC13/CMTM6	13
GOMF_OXIDOREDUCTASE_ACTIVITY_ACTING_ON_THE_CH_CH_GROUP_OF_DONORS	13/2399	59/19637	0.0237924	0.244524	0.220042	PTGR2/AKR1C1/BLVRA/PTGR1/AKR1C2/MECR/RSAD1/ACADSB/PPOX/ACADVL/DECR1/DUS1L/BLVRB	13
GOMF_PHOSPHOLIPID_BINDING	72/2399	469/19637	0.0238627	0.244744	0.22024	RAPGEF2/ZCCHC2/ESYT1/ARFIP1/SNX10/TULP3/LPAR1/ZFYVE26/PIK3C2A/ZFYVE16/DENND1C/WASHC2C/ANKFY1/EPN1/MTSS1/NUP35/ZFYVE28/PICALM/CD300LF/NRGN/NCF4/CD300A/ARHGAP9/RAPGEF6/HSPA8/KCNQ1/ARHGAP35/STAP1/DAPP1/TIRAP/SVIL/BBS5/IQGAP2/AGAP1/TWF1/LANCL2/TWF2/ADAP2/CPNE3/LPAR4/SNX16/SNX22/PHLDA1/SNX20/MYO1E/GGA2/EPN2/ANXA2/ANXA5/PLD2/ANXA1/CPNE8/OSBPL5/PCLO/PASK/GPAA1/FGD2/WIPI1/LDLRAP1/COMMD1/PACSIN3/SCARB2/RU…	72
GOBP_REGULATION_OF_DNA_TEMPLATED_TRANSCRIPTION_IN_RESPONSE_TO_STRESS	12/2399	53/19637	0.0239082	0.244744	0.22024	VEGFA/MUC1/DDIT3/ATF3/ARNT/HMOX1/ATF4/DNAJB1/VHL/BAG3/NCK2/HSPA5	12
GOBP_TRANSCRIPTION_BY_RNA_POLYMERASE_III	12/2399	53/19637	0.0239082	0.244744	0.22024	SNAPC2/POLR3D/GTF3C4/BRF1/ERCC6/DHX36/POLR3F/MYBBP1A/SNAPC3/SNAPC1/NAB2/CEBPA	12
GOBP_REGULATION_OF_MITOCHONDRION_ORGANIZATION	26/2399	143/19637	0.0241722	0.246305	0.221645	PLA2G6/TMEM14A/FBXW7/GPER1/MCU/LMNA/BCL2L11/TSPO/VAT1/TNFSF10/SREBF2/HAX1/TFRC/RNF41/BBC3/PARL/CSNK2A2/SLC35F6/FIS1/TMEM135/TIGAR/MMP9/ACAA2/USP36/LRRK2/BNIP3	26
GOBP_DEOXYRIBOSE_PHOSPHATE_CATABOLIC_PROCESS	8/2399	30/19637	0.024219	0.246305	0.221645	NEIL2/SAMHD1/NUDT16/TYMP/OGG1/NTHL1/NT5M/PNP	8
GOBP_NEGATIVE_REGULATION_OF_ATP_METABOLIC_PROCESS	8/2399	30/19637	0.024219	0.246305	0.221645	FBP1/TSPO/HDAC4/MLXIPL/DDIT4/STAT3/FIS1/TIGAR	8
GOBP_RNA_POLYMERASE_II_PREINITIATION_COMPLEX_ASSEMBLY	8/2399	30/19637	0.024219	0.246305	0.221645	THRA/WNT10B/DR1/GTF2A2/TAF6/TAF1L/TAF6L/TAF5	8
GOMF_STEROID_DEHYDROGENASE_ACTIVITY_ACTING_ON_THE_CH_OH_GROUP_OF_DONORS_NAD_OR_NADP_AS_ACCEPTOR	8/2399	30/19637	0.024219	0.246305	0.221645	AKR1C1/HSD3B7/HSD17B4/AKR1C2/HSD17B7/NSDHL/DHRS9/HSD17B10	8
GOBP_REGULATION_OF_DOUBLE_STRAND_BREAK_REPAIR	21/2399	110/19637	0.0245288	0.248382	0.223513	MORF4L2/TRIP12/NUDT16L1/SHLD2/SETMAR/PARP9/CYREN/FOXM1/ERCC6/MAGEF1/OGG1/YEATS4/RADX/BRD8/ARID2/TIMELESS/EP400/RUVBL2/TERF2IP/DMAP1/USP51	21
GOBP_SPHINGOLIPID_BIOSYNTHETIC_PROCESS	21/2399	110/19637	0.0245288	0.248382	0.223513	HACD4/P2RX7/ST3GAL5/PLA2G6/PEMT/ORMDL3/ORMDL1/ELOVL1/PRKD2/P2RX1/A4GALT/ELOVL5/SMPD4/SPTLC2/ABCA2/SGPL1/B4GALT5/KDSR/UGCG/CCN1/ST3GAL1	21
GOBP_POSITIVE_REGULATION_OF_INTERLEUKIN_6_PRODUCTION	19/2399	97/19637	0.0245508	0.248382	0.223513	CD36/APP/CLEC7A/P2RX7/MYD88/TLR8/RAB7B/TIRAP/INAVA/SCIMP/TICAM1/IL1B/TLR1/BCL10/PTPN11/NOD2/STAT3/CARD9/TLR9	19
REACTOME_TRIF_TICAM1_MEDIATED_TLR4_SIGNALING	19/2399	97/19637	0.0245508	0.248382	0.223513	APP/RIPK1/PPP2R1B/RPS27A/DUSP6/TICAM1/RPS6KA2/TAB3/PTPN11/NOD2/MAP2K6/TANK/DUSP7/MAP2K4/ATF1/MAPK14/LY96/S100A12/S100B	19
GOBP_PROTEIN_MONOUBIQUITINATION	16/2399	78/19637	0.0249784	0.248831	0.223917	FAAP20/UBE2W/FBXL2/PAF1/PCGF6/FANCM/KLHL22/PCGF5/MARCHF7/KBTBD8/PEX12/TOPORS/TRIM21/TRIM56/ZNF598/FANCE	16
GOBP_REGULATION_OF_PROTEIN_TARGETING	16/2399	78/19637	0.0249784	0.248831	0.223917	FBXW7/PRNP/ITGAM/FYN/SREBF2/HAX1/UBL5/LEPROT/PARL/MYO1C/CSNK2A2/BAG3/FIS1/ITGB2/USP36/LRRK2	16
GOBP_T_CELL_DIFFERENTIATION_IN_THYMUS	16/2399	78/19637	0.0249784	0.248831	0.223917	RPS6/IL7R/CCR6/SHH/CTNNB1/ADAM8/TMEM131L/ATG5/CCR7/IL1B/ITPKB/CD3D/SRF/PRR7/STAT5B/B2M	16
GOBP_CELLULAR_RESPONSE_TO_LEUCINE	4/2399	10/19637	0.0253948	0.248831	0.223917	KLHL22/SESN3/LARS1/RRAGD	4
GOBP_FRUCTOSE_1_6_BISPHOSPHATE_METABOLIC_PROCESS	4/2399	10/19637	0.0253948	0.248831	0.223917	FBP1/ALDOA/TIGAR/ALDOC	4
GOBP_POSITIVE_REGULATION_OF_EXTRACELLULAR_MATRIX_ASSEMBLY	4/2399	10/19637	0.0253948	0.248831	0.223917	CLASP2/EMILIN1/CLASP1/TGFB1	4
GOBP_POSITIVE_REGULATION_OF_NATURAL_KILLER_CELL_PROLIFERATION	4/2399	10/19637	0.0253948	0.248831	0.223917	IL18/JAK2/TYK2/STAT5B	4
GOBP_PROTECTION_FROM_NON_HOMOLOGOUS_END_JOINING_AT_TELOMERE	4/2399	10/19637	0.0253948	0.248831	0.223917	ERCC1/DCLRE1B/TERF2IP/XRCC1	4
GOBP_REGULATION_OF_HISTONE_DEACETYLASE_ACTIVITY	4/2399	10/19637	0.0253948	0.248831	0.223917	VEGFA/PRKD2/KDM5A/LRRK2	4
GOBP_TETRAHYDROFOLATE_INTERCONVERSION	4/2399	10/19637	0.0253948	0.248831	0.223917	MTHFD1L/SHMT2/MTHFR/MTHFD2	4
GOBP_TRANSFERRIN_TRANSPORT	4/2399	10/19637	0.0253948	0.248831	0.223917	TFR2/ARHGAP1/TFRC/LMTK2	4
GOBP_UREA_CYCLE	4/2399	10/19637	0.0253948	0.248831	0.223917	NAGS/ASS1/ASL/CEBPA	4
GOBP_VENTRICULAR_CARDIAC_MUSCLE_CELL_DEVELOPMENT	4/2399	10/19637	0.0253948	0.248831	0.223917	LMNA/FHL2/ATG5/BMP10	4
GOCC_CONTRACTILE_RING	4/2399	10/19637	0.0253948	0.248831	0.223917	UTRN/ANLN/PDXP/ALKBH4	4
GOCC_EXTRINSIC_COMPONENT_OF_ENDOSOME_MEMBRANE	4/2399	10/19637	0.0253948	0.248831	0.223917	SNX10/WDR91/SNX16/ANXA1	4
GOCC_HOST_CELLULAR_COMPONENT	4/2399	10/19637	0.0253948	0.248831	0.223917	CD209/NMT2/DYNLT1/IFIT1	4
GOMF_5_3_DNA_HELICASE_ACTIVITY	4/2399	10/19637	0.0253948	0.248831	0.223917	DNA2/TWNK/ERCC2/RUVBL2	4
GOMF_5S_RRNA_BINDING	4/2399	10/19637	0.0253948	0.248831	0.223917	RPL3/MDM2/RPL5/NOP53	4
GOMF_AROMATIC_AMINO_ACID_TRANSMEMBRANE_TRANSPORTER_ACTIVITY	4/2399	10/19637	0.0253948	0.248831	0.223917	SLC3A2/SLC7A5/SLC7A1/SLC15A4	4
GOMF_ENOYL_COA_HYDRATASE_ACTIVITY	4/2399	10/19637	0.0253948	0.248831	0.223917	HSD17B4/ECHDC1/EHHADH/ECI1	4
GOMF_OXIDOREDUCTASE_ACTIVITY_ACTING_ON_DIPHENOLS_AND_RELATED_SUBSTANCES_AS_DONORS	4/2399	10/19637	0.0253948	0.248831	0.223917	LACC1/UQCR10/UQCRFS1/CYC1	4
GOMF_PHOSPHATIDYLINOSITOL_3_KINASE_REGULATORY_SUBUNIT_BINDING	4/2399	10/19637	0.0253948	0.248831	0.223917	FBXL2/PIK3AP1/PTPN13/NLRC3	4
GOMF_SINGLE_STRANDED_DNA_ENDODEOXYRIBONUCLEASE_ACTIVITY	4/2399	10/19637	0.0253948	0.248831	0.223917	SETMAR/ERCC1/ENDOG/XRCC1	4
REACTOME_MAPK3_ERK1_ACTIVATION	4/2399	10/19637	0.0253948	0.248831	0.223917	JAK2/IL6ST/PTPN11/TYK2	4
REACTOME_TETRAHYDROBIOPTERIN_BH4_SYNTHESIS_RECYCLING_SALVAGE_AND_REGULATION	4/2399	10/19637	0.0253948	0.248831	0.223917	CALM1/SPR/HSP90AA1/GCHFR	4
GOBP_INTERFERON_GAMMA_PRODUCTION	22/2399	117/19637	0.0254987	0.249534	0.22455	CD160/CLEC7A/LILRB1/PRNP/IL18/DDIT3/TLR8/C1QBP/ISG15/JAK2/IRF8/SLAMF6/SCRIB/CCR7/SIRPA/IL1B/NOD2/SLC7A5/HAVCR2/SASH3/TLR9/TYK2	22
GOCC_INTRINSIC_COMPONENT_OF_ENDOPLASMIC_RETICULUM_MEMBRANE	30/2399	171/19637	0.0258705	0.252855	0.227538	HLA-C/FKBP8/GRAMD1A/HACD4/STIM1/LNPK/ESYT1/EMC1/SLC35B1/DERL2/SLC35B2/CLN3/PORCN/ERGIC1/EBP/TRAM2/ELOVL1/EMC4/SREBF2/ELOVL5/DHRS9/SGPL1/GPAA1/HSPA5/PDIA3/CAMLG/SEC62/SLC27A2/B2M/CALR	30
GOBP_NEGATIVE_REGULATION_OF_DNA_REPAIR	9/2399	36/19637	0.0260637	0.254424	0.228951	TRIP12/NUDT16L1/SHLD2/RPS3/CYREN/ERCC6/MAGEF1/OGG1/RADX	9
GOMF_RIBONUCLEASE_ACTIVITY	23/2399	124/19637	0.0263532	0.256478	0.230799	PAN3/ERI3/NUDT16L1/EXOSC2/PAN2/SAMHD1/NUDT16/ENDOG/NOCT/SND1/RPP30/ZC3H12C/AGO2/PRORP/RNASE6/RNASET2/PIWIL4/RNASE3/RNASEL/EXOSC5/POP4/RNASE2/MRPL44	23
GOBP_BRANCHED_CHAIN_AMINO_ACID_METABOLIC_PROCESS	7/2399	25/19637	0.026439	0.256478	0.230799	SLC25A44/ILVBL/ACADSB/BCAT1/BCAT2/HIBADH/HSD17B10	7
GOBP_INFLAMMASOME_COMPLEX_ASSEMBLY	7/2399	25/19637	0.026439	0.256478	0.230799	CD36/EIF2AK2/MYD88/NLRP1/PYDC1/NLRC3/MEFV	7
GOBP_RESPONSE_TO_PLATELET_DERIVED_GROWTH_FACTOR	7/2399	25/19637	0.026439	0.256478	0.230799	ATP7A/MARS1/FER/FYN/MYC/PDGFRB/SRC	7
REACTOME_CHOLESTEROL_BIOSYNTHESIS	7/2399	25/19637	0.026439	0.256478	0.230799	EBP/HSD17B7/PMVK/NSDHL/IDI1/MSMO1/SC5D	7
GOBP_AMYLOID_BETA_METABOLIC_PROCESS	14/2399	66/19637	0.0265201	0.256625	0.230931	CASP3/IDE/GSAP/PRNP/DYRK1A/BACE1/PICALM/RTN3/APH1B/IFNGR1/ACE/EPHA4/ABCA2/PSENEN	14
GOBP_REGULATION_OF_ANTIGEN_RECEPTOR_MEDIATED_SIGNALING_PATHWAY	14/2399	66/19637	0.0265201	0.256625	0.230931	CD160/PRNP/DUSP22/RPS3/FCGR2B/CD300A/STAP1/PRKD2/BTN2A2/LPXN/CCR7/DGKZ/BCL10/KCNN4	14
GOCC_SPLICEOSOMAL_COMPLEX	33/2399	192/19637	0.026559	0.256682	0.230982	ZMAT5/SMU1/YBX1/SNRPB/CLNS1A/HNRNPA2B1/PRPF19/PDCD7/PLRG1/PPWD1/CACTIN/HSPA8/RBM41/RBM3/ZNF830/HTATSF1/LSM3/CWC27/DHX35/PABPC1/CDC40/PRPF40B/SNRPG/SNRNP25/PPIH/LSM8/BUD31/RNF113A/LUC7L2/TTF2/CWC22/HNRNPA1L2/NCL	33
GOBP_REGULATION_OF_PEPTIDASE_ACTIVITY	70/2399	457/19637	0.0267461	0.257994	0.232163	APP/CLEC7A/SERPINA1/VEGFA/CFLAR/PRNP/CASP1/GPER1/GAPDH/CPAMD8/BCL2L11/SERPINB1/SERPINB8/RPS3/PICALM/JAK2/MAPK12/PDCD2/FYN/ARL6IP5/MYC/TNFSF10/NLRP1/CD44/S100A9/HSPE1/P2RX1/CST3/APH1B/GPC3/UBXN1/S100A8/NLE1/BBC3/COL7A1/KLF4/BCL10/ANXA2/SERPINB2/CTSH/STAT3/PROS1/CSTB/EPHA4/FIS1/IFI16/SERPINB6/TFAP4/MAP2K5/ABCA2/TANK/SIAH2/ANP32B/PRR7/MEFV/CARD9/IFI6/MMP9/DNAJB6/PPM1F/CCN1/CRIM1/REST/F3/ITIH5/CARD16…	70
GOBP_REGULATION_OF_LEUKOCYTE_APOPTOTIC_PROCESS	17/2399	85/19637	0.0267942	0.257994	0.232163	RAPGEF2/BCL6/P2RX7/TSC22D3/LILRB1/ORMDL3/PRKCQ/IL7R/ADAM8/PIK3CD/CCR7/CCR5/BCL10/NOD2/ITPKB/ANXA1/ST3GAL1	17
GOBP_REGULATION_OF_LEUKOCYTE_MEDIATED_CYTOTOXICITY	17/2399	85/19637	0.0267942	0.257994	0.232163	CD160/STX7/P2RX7/LILRB1/ITGAM/CLEC12B/IL7R/FCGR2B/STAP1/PVR/AP1G1/SLAMF6/CD1D/PIK3R6/HAVCR2/STAT5B/B2M	17
GOCC_CLATHRIN_COATED_VESICLE_MEMBRANE	21/2399	111/19637	0.026884	0.258539	0.232653	CD4/VAMP7/AVPR2/CLBA1/TGOLN2/EPN1/IL7R/NCALD/CLTA/NRGN/VAMP8/HSPA8/NECAP1/AP1G1/TFRC/AP2M1/EPN2/CD3D/LDLRAP1/SCARB2/ADRB2	21
GOBP_NUCLEOTIDE_EXCISION_REPAIR	13/2399	60/19637	0.0270852	0.260152	0.234105	USP45/KAT7/ERCC1/RAD23A/ERCC6/OGG1/NTHL1/GTF2H3/POLR2I/ERCC2/POLB/COMMD1/ERCC5	13
GOBP_TRANSCRIPTION_BY_RNA_POLYMERASE_I	12/2399	54/19637	0.0274306	0.262422	0.236148	RRN3/RRN3P2/MARS1/ATF4/ERCC6/ERCC2/POLR1E/HEATR1/NOP53/NCL/RASL11A/SMARCA4	12
GOMF_CELL_CELL_ADHESION_MEDIATOR_ACTIVITY	12/2399	54/19637	0.0274306	0.262422	0.236148	NEXN/PPP1CA/SIRPA/DSC2/ANXA2/ANXA1/CDC42EP1/PKP3/KRT18/JAM3/EMB/RAB10	12
GOBP_NEGATIVE_REGULATION_OF_MITOCHONDRION_ORGANIZATION	11/2399	48/19637	0.027466	0.262422	0.236148	TMEM14A/LMNA/TSPO/VAT1/TFRC/RNF41/PARL/SLC35F6/TIGAR/ACAA2/BNIP3	11
GOBP_REGULATION_OF_CELL_ADHESION_MEDIATED_BY_INTEGRIN	11/2399	48/19637	0.027466	0.262422	0.236148	RAC3/MUC1/RET/ADAM9/PIK3CG/LPXN/PTPN11/SWAP70/PLAU/CYP1B1/JAM3	11
GOBP_PURINE_CONTAINING_COMPOUND_METABOLIC_PROCESS	64/2399	414/19637	0.0277976	0.262422	0.236148	APP/HK3/PDE8A/P2RX7/SHMT2/LACC1/PDK1/HSD17B4/GAPDH/ACP3/ACSF2/FBP1/FOXK2/VPS9D1/SAMHD1/NUDT16/SLC35B2/AMPD3/HDAC4/ARNT/PDE4A/ENO2/MLXIPL/TPST2/ALDOA/MYC/DDIT4/ELOVL1/NUDT7/ACSM3/ADPGK/APRT/PMVK/ADSL/ELOVL5/ADSS2/ENTPD7/ATP5PF/GTPBP1/ACOT7/PRXL2C/NME3/STAT3/GAPDHS/PIPOX/MACROD1/SULT1A1/NME1/PNP/TIGAR/DNAJC30/GUCY2F/GMPR/ALDOC/ATIC/PDE7A/TGFB1/URAD/ATP5MF/IMPDH2/ACOT4/PGAM4/LRRK2/OGT	64
GOBP_REGULATION_OF_BODY_FLUID_LEVELS	60/2399	385/19637	0.0279543	0.262422	0.236148	CD36/ATP7B/PRKACB/GNAS/LNPK/SERPINA1/AVPR2/BLOC1S4/ACTG1/VEGFA/CD40/ATP7A/PLSCR1/NFE2/SLC29A1/PRKCQ/PTPRO/HPS6/SH2B3/SHH/CD59/JAK2/HPSE/PRLR/VAMP8/IL6ST/MYL12A/ELOVL1/OAS2/P2RX1/ATG5/CTSG/PIK3CG/ALOX12/APRT/TREML1/DGKZ/STXBP1/ANXA5/SERPINB2/USF2/PROS1/USF1/COPA/SRF/PLAU/KCNN4/GNAQ/NME1/F13A1/UGCG/THBD/F3/STK39/MAPK14/HGFAC/SRC/STAT5B/CCND1/GP9	60
GOBP_MITOCHONDRIAL_RNA_PROCESSING	6/2399	20/19637	0.0281025	0.262422	0.236148	PUS1/FASTKD1/MTO1/PRORP/HSD17B10/FASTKD5	6
GOBP_MODIFICATION_OF_SYNAPTIC_STRUCTURE	6/2399	20/19637	0.0281025	0.262422	0.236148	WASF1/CLN3/CAMKV/EPHA4/REST/DLGAP3	6
GOBP_NEGATIVE_REGULATION_OF_TYPE_I_INTERFERON_MEDIATED_SIGNALING_PATHWAY	6/2399	20/19637	0.0281025	0.262422	0.236148	OAS1/SAMHD1/ISG15/CACTIN/OAS3/TTLL12	6
GOBP_POSITIVE_REGULATION_OF_AMYLOID_BETA_FORMATION	6/2399	20/19637	0.0281025	0.262422	0.236148	CASP3/GSAP/PICALM/IFNGR1/EPHA4/ABCA2	6
GOBP_PYRIMIDINE_NUCLEOBASE_METABOLIC_PROCESS	6/2399	20/19637	0.0281025	0.262422	0.236148	CAD/TYMP/CMPK1/DPYSL2/CTPS2/CDA	6
GOBP_REGULATION_OF_TRANSLATIONAL_ELONGATION	6/2399	20/19637	0.0281025	0.262422	0.236148	EIF5A/CPEB3/AARS1/DPH1/DPH5/ALKBH1	6
GOMF_TRANSLATION_ELONGATION_FACTOR_ACTIVITY	6/2399	20/19637	0.0281025	0.262422	0.236148	EIF5A/EEF2/EEF1A2/EEF1A1/GTPBP1/EEF1G	6
REACTOME_DEFECTIVE_B4GALT7_CAUSES_EDS_PROGEROID_TYPE	6/2399	20/19637	0.0281025	0.262422	0.236148	VCAN/HSPG2/GPC3/CSPG4/GPC1/SDC3	6
REACTOME_REGULATED_NECROSIS	6/2399	20/19637	0.0281025	0.262422	0.236148	CFLAR/RIPK1/TNFRSF10B/RPS27A/TNFSF10/MLKL	6
GOBP_PROTEIN_MATURATION	50/2399	313/19637	0.0282536	0.262422	0.236148	CASP3/ATP7B/PRKACB/P2RX7/ECE1/PRNP/CASP1/FAM111A/TFR2/CLN3/SHH/BACE1/ADAM8/AIP/MAGEF1/CTSZ/NAA80/DNAJB11/CTSG/C2CD3/APH1B/CTSL/ACE/SPRTN/GALNT2/ERO1A/SRGN/PARL/RPS6KA2/GLRX3/ANXA2/CTSH/HP/IFI16/PLAU/MMP14/PLGRKT/S100A10/PRSS12/F3/CARD16/HGFAC/CHAC1/PSENEN/PCSK7/SRC/ASTL/LRRK2/OGT/CALR	50
GOBP_REGULATION_OF_ALPHA_BETA_T_CELL_ACTIVATION	20/2399	105/19637	0.0283212	0.262422	0.236148	CD160/BCL6/LILRB1/CD83/IL18/PRKCZ/PRKCQ/SHH/JAK2/HSPH1/CD300A/CD55/IL4R/CD86/ITPKB/ANXA1/SASH3/PNP/TYK2/CD80	20
GOBP_DETECTION_OF_MECHANICAL_STIMULUS_INVOLVED_IN_SENSORY_PERCEPTION_OF_SOUND	5/2399	15/19637	0.0283672	0.262422	0.236148	KCNQ1/CHRNA10/MKKS/PDZD7/KIT	5
GOBP_MITOCHONDRIAL_DNA_REPLICATION	5/2399	15/19637	0.0283672	0.262422	0.236148	ENDOG/DNA2/TWNK/TEFM/POLG2	5
GOBP_NEGATIVE_REGULATION_OF_DNA_DEPENDENT_DNA_REPLICATION	5/2399	15/19637	0.0283672	0.262422	0.236148	BCL6/CDT1/ZNF830/GMNN/TIMELESS	5
GOBP_POLYAMINE_BIOSYNTHETIC_PROCESS	5/2399	15/19637	0.0283672	0.262422	0.236148	OAZ3/AZIN2/SAT2/OAZ1/SAT1	5
GOBP_POSITIVE_REGULATION_OF_MAST_CELL_ACTIVATION_INVOLVED_IN_IMMUNE_RESPONSE	5/2399	15/19637	0.0283672	0.262422	0.236148	VAMP7/FGR/VAMP8/IL4R/STXBP1	5
GOBP_POSITIVE_REGULATION_OF_MONOCYTE_CHEMOTACTIC_PROTEIN_1_PRODUCTION	5/2399	15/19637	0.0283672	0.262422	0.236148	OAS1/CLEC7A/IL1B/NOD2/OAS3	5
GOBP_POSTTRANSLATIONAL_PROTEIN_TARGETING_TO_ENDOPLASMIC_RETICULUM_MEMBRANE	5/2399	15/19637	0.0283672	0.262422	0.236148	SEC61A2/HSPA5/SEC61B/UBL4A/SEC62	5
GOBP_SKELETAL_MUSCLE_CELL_PROLIFERATION	5/2399	15/19637	0.0283672	0.262422	0.236148	MEGF10/CFLAR/ANGPT1/SHH/JAK2	5
GOCC_TRANS_GOLGI_NETWORK_TRANSPORT_VESICLE_MEMBRANE	5/2399	15/19637	0.0283672	0.262422	0.236148	CLBA1/NCALD/CLTA/NRGN/AP1G1	5
GOMF_HYDROLASE_ACTIVITY_ACTING_ON_CARBON_NITROGEN_BUT_NOT_PEPTIDE_BONDS_IN_CYCLIC_AMIDES	5/2399	15/19637	0.0283672	0.262422	0.236148	CAD/DCLRE1B/DPYSL2/AMDHD1/OPLAH	5
GOMF_INTRAMOLECULAR_OXIDOREDUCTASE_ACTIVITY_TRANSPOSING_C_C_BONDS	5/2399	15/19637	0.0283672	0.262422	0.236148	EBP/EHHADH/ECI1/SREBF2/IDI1	5
GOMF_MANNOSIDASE_ACTIVITY	5/2399	15/19637	0.0283672	0.262422	0.236148	MAN2A2/EDEM2/MAN1C1/MAN1B1/MANBA	5
REACTOME_GLYCOGEN_BREAKDOWN_GLYCOGENOLYSIS	5/2399	15/19637	0.0283672	0.262422	0.236148	CALM1/PYGB/PYGL/PHKA1/PGM2L1	5
REACTOME_PROLACTIN_RECEPTOR_SIGNALING	5/2399	15/19637	0.0283672	0.262422	0.236148	SH2B1/JAK2/PRLR/PTPN11/STAT5B	5
HALLMARK_OXIDATIVE_PHOSPHORYLATION	34/2399	200/19637	0.0285158	0.263484	0.237103	NDUFB3/ATP6V0B/MRPL11/ATP6V1F/UQCR10/MDH2/COX7A2L/NDUFA5/ECI1/COX6A1/UQCRQ/SLC25A6/ACADSB/MRPS11/ACADVL/TIMM17A/MRPS30/ATP6V1C1/ATP5PF/MRPL34/DECR1/MRPL35/VDAC3/COX7B/MPC1/MGST3/NDUFB1/UQCRFS1/HSD17B10/CYC1/LDHB/ACAA2/ATP5MF/ATP6V0E1	34
GOBP_NEGATIVE_REGULATION_OF_INNATE_IMMUNE_RESPONSE	15/2399	73/19637	0.0289281	0.26666	0.239961	OAS1/USP15/VSIG4/LILRB1/CLEC12B/SAMHD1/ISG15/CACTIN/PARP14/OAS3/HAVCR2/IFI16/NLRC3/TTLL12/TRIM21	15
GOBP_POSITIVE_REGULATION_OF_DNA_BIOSYNTHETIC_PROCESS	15/2399	73/19637	0.0289281	0.26666	0.239961	HMBOX1/PRKCQ/CTNNB1/PCNA/FGFR4/GINS3/MYC/PRKD2/PDGFRB/KLF4/NAF1/HSP90AA1/CYP1B1/POLG2/SRC	15
GOBP_CELLULAR_RESPONSE_TO_PEPTIDE	57/2399	364/19637	0.0289844	0.266862	0.240143	IDE/CD36/APP/KANK1/CFLAR/PRNP/APC/PIK3R2/GPER1/PRKCZ/GRB10/PIK3C2A/FBP1/PRKCQ/BCL2L11/RAB8B/MARS1/BACE1/JAK2/FER/AHCYL1/KLF11/FCGR2B/SOCS3/FYN/MYC/MDM2/ASS1/SESN3/CAPN10/FOXO1/APRT/LPIN3/LEPROT/IL1B/MYO1C/PTPN11/NOD2/STAT3/NAMPT/TIMELESS/EPRS1/EPHA4/USF1/EIF4EBP2/MYO5A/GPT/CYP1B1/SRC/ADRB2/MZB1/TRIB3/STAT5B/RAB10/C1QTNF12/OGT/PHIP	57
GOBP_REGULATION_OF_LEUKOCYTE_DIFFERENTIATION	46/2399	285/19637	0.029197	0.268358	0.24149	CD4/BCL6/TMEM176B/RIPK1/FBXW7/LILRB1/CD83/IL18/PRKCZ/IL7R/SHH/CTNNB1/ADAM8/IL4I1/FCGR2B/MYC/GPR68/TMEM131L/HAX1/BTN2A2/IL2RA/KLF10/RASSF2/RNF41/GPR137B/IL4R/PIK3R6/CD86/SOX12/ITPKB/ANXA1/SASH3/PNP/FGL2/MMP14/LGALS1/TLR9/TGFB1/SOX13/CCR1/STAT5B/OCSTAMP/NRARP/SLC9B2/CD80/KAT2A	46
GOBP_REGULATION_OF_MICROTUBULE_DEPOLYMERIZATION	8/2399	31/19637	0.0292503	0.268358	0.24149	CLASP2/APC/KATNB1/CLASP1/APC2/NAV3/CAMSAP1/MID1IP1	8
REACTOME_HSF1_ACTIVATION	8/2399	31/19637	0.0292503	0.268358	0.24149	HSPH1/EEF1A1/DNAJB1/HSBP1/HSPA6/HSP90AA1/TNFRSF21/DNAJB6	8
GOBP_CELL_ADHESION_MEDIATED_BY_INTEGRIN	17/2399	86/19637	0.0297225	0.272225	0.244969	RAC3/ITGAM/MUC1/RET/ITGA5/ADAM9/ITGA7/PIK3CG/LPXN/ITGB1/PTPN11/SWAP70/PLAU/ITGB2/CYP1B1/JAM3/ITGB7	17
REACTOME_METABOLISM_OF_NUCLEOTIDES	19/2399	99/19637	0.0298054	0.272225	0.244969	GLRX/CAD/SAMHD1/NUDT16/AMPD3/TYMP/CMPK1/CTPS2/APRT/ADSL/ENTPD7/NME3/NT5M/NME1/PNP/GMPR/ATIC/CDA/IMPDH2	19
REACTOME_RESPIRATORY_ELECTRON_TRANSPORT	19/2399	99/19637	0.0298054	0.272225	0.244969	NDUFB3/NDUFAF3/NUBPL/UQCR10/COX7A2L/NDUFA5/COX6A1/UQCRQ/NDUFAF2/NDUFB11/NDUFA12/COX16/SCO1/COX7B/NDUFB1/UQCRFS1/NDUFS5/CYC1/TACO1	19
GOBP_NECROTIC_CELL_DEATH	14/2399	67/19637	0.0298818	0.272225	0.244969	CFLAR/RIPK1/CYLD/SPATA2/TSPO/SLC6A13/RBCK1/PYGL/MLKL/YBX3/ALKBH7/TMEM123/OGT/BNIP3	14
GOCC_INTRINSIC_COMPONENT_OF_GOLGI_MEMBRANE	14/2399	67/19637	0.0298818	0.272225	0.244969	CHST12/SLC35B1/SLC35B2/SLC35A5/FKTN/ERGIC1/A4GALT/GALNT2/MAN1C1/SLC35A4/UBIAD1/MFNG/PCSK7/QSOX2	14
GOMF_SCAFFOLD_PROTEIN_BINDING	14/2399	67/19637	0.0298818	0.272225	0.244969	HOMER1/CACNA1G/SHANK1/ATG4B/MAP2K2/FYN/KCNQ1/IL6ST/TREM1/KRT8/HSP90AA1/NCK2/KRT18/SRC	14
GOBP_RESPONSE_TO_INTERFERON_GAMMA	25/2399	139/19637	0.0300449	0.273072	0.245731	IFITM1/ACTG1/CD40/CASP1/GAPDH/CCL23/CD58/PARP9/JAK2/RAB7B/PARP14/MYC/GBP4/IRF8/ASS1/SIRPA/STXBP1/SP100/MYO1C/RPL13A/CCL2/EPRS1/MEFV/TRIM21/CCL24	25
REACTOME_RHO_GTPASES_ACTIVATE_FORMINS	25/2399	139/19637	0.0300449	0.273072	0.245731	ACTG1/CLASP2/CENPH/ZWINT/BUB1/DAAM1/PPP2R1B/DIAPH1/NUP85/TUBA4A/NUDC/DYNLL2/DVL1/CLASP1/TUBA1A/DYNC1LI2/ITGB1/FMNL1/CENPQ/SPC24/PMF1/CENPU/SRF/KIF18A/SRC	25
GOBP_CELL_MATRIX_ADHESION	39/2399	236/19637	0.0303206	0.274912	0.247387	CD36/DISC1/BCL6/ADAMTS12/UTRN/ACTG1/VEGFA/CLASP2/ITGAM/SIGLEC1/EMILIN1/PRKCZ/NF2/DUSP22/BCL2L11/ITGA5/CTNNB1/HPSE/ADAM9/CD44/ITGA7/CLASP1/PKD1/CCR7/MACF1/ITGB1/NID1/SRF/PLAU/ITGB2/MMP14/PIP5K1A/BST1/S100A10/PPM1F/ONECUT2/SRC/JAM3/ITGB7	39
GOCC_ENDOCYTIC_VESICLE_MEMBRANE	33/2399	194/19637	0.0303433	0.274912	0.247387	HLA-C/CD4/VAMP7/CD36/AVPR2/ATP7A/ATP6V0B/TGOLN2/RAB11FIP1/ATP6V0D1/RAB8B/IL7R/RAB7B/VAMP8/RPS27A/WNT6/MDM2/ATG5/TFRC/AP2M1/ENTPD7/RAB9A/TLR1/EPN2/CORO1A/CD3D/LDLRAP1/SCARB2/ADRB2/RAB10/B2M/ATP6V0E1/CALR	33
GOBP_PROTEIN_DEPOLYMERIZATION	22/2399	119/19637	0.0303534	0.274912	0.247387	CLASP2/APC/VPS4A/STMN3/KATNB1/WASHC2C/SPTB/HSPA8/SVIL/TWF1/CCSAP/CLASP1/APC2/TWF2/SWAP70/NAV3/CAMSAP1/KIF18A/MICAL3/PDXP/MID1IP1/AVIL	22
REACTOME_METABOLISM_OF_CARBOHYDRATES	47/2399	293/19637	0.030554	0.276407	0.248733	RHD/PRKACB/HK3/B3GALT6/GLYCTK/CALM1/CHST12/GAPDH/FBP1/VCAN/DSE/SLC35B2/NUP35/HPSE/PPP2R1B/MDH2/NUP85/ENO2/PYGB/TKFC/CHST7/RPS27A/HAS3/ALDOA/HSPG2/HYAL3/FMOD/CD44/NUP214/AAAS/ADPGK/GALE/GPC3/PYGL/CSPG4/ARSB/B3GNT7/GAPDHS/SGSH/B4GALT5/PHKA1/GPC1/ALDOC/PGM2L1/MANBA/SDC3/ST3GAL1	47
GOBP_NEUROTROPHIN_SIGNALING_PATHWAY	9/2399	37/19637	0.0308246	0.277885	0.250063	CASP3/RAPGEF2/WASF1/SPRY1/AKT1S1/DDIT4/PTPN11/CORO1A/SRC	9
GOBP_NEUTROPHIL_MEDIATED_IMMUNITY	9/2399	37/19637	0.0308246	0.277885	0.250063	VAMP7/ITGAM/MYD88/VAMP8/CTSG/TREM1/ACE/ITGB2/CARD9	9
GOBP_POSITIVE_REGULATION_OF_DOUBLE_STRAND_BREAK_REPAIR_VIA_HOMOLOGOUS_RECOMBINATION	9/2399	37/19637	0.0308246	0.277885	0.250063	MORF4L2/ERCC6/YEATS4/BRD8/ARID2/TIMELESS/EP400/RUVBL2/DMAP1	9
GOBP_PROTON_TRANSMEMBRANE_TRANSPORT	27/2399	153/19637	0.0310356	0.278536	0.250649	COA8/ATP7A/SLC9A3/VPS9D1/ATP6V0D1/ATP6V1F/UQCR10/SLC4A11/COX7A2L/SLC9A6/COX6A1/SLC15A2/ATP6V1C1/SLC15A3/ATP5PF/SLC9A5/TMCO3/COX7B/SLC17A5/UQCRFS1/CYC1/DNAJC30/ATP5MF/SLC15A4/SLC9B2/TACO1/ATP6V0E1	27
GOBP_REGULATION_OF_EXTRINSIC_APOPTOTIC_SIGNALING_PATHWAY	27/2399	153/19637	0.0310356	0.278536	0.250649	CFLAR/RIPK1/GPER1/CYLD/LMNA/RET/ATF3/PPP2R1B/HMOX1/EYA3/ZC3HC1/SCG2/TNFSF10/PPP1CA/RBCK1/ITM2C/GCLM/SP100/IL1B/BCL10/MAP2K5/SIAH2/PDIA3/IFI6/G0S2/SRC/PHIP	27
GOMF_CHAPERONE_BINDING	20/2399	106/19637	0.0310356	0.278536	0.250649	PRNP/ATP7A/DNAJB5/DNAJA4/HSPA8/DNAJC3/HSPE1/DNAJB1/TFRC/DNAJA1/TBCA/BAG3/HSPA5/SCARB2/DNAJB6/UBL4A/SDF2L1/PTGES3L/TIMM44/CALR	20
GOBP_RESPONSE_TO_OSMOTIC_STRESS	16/2399	80/19637	0.03104	0.278536	0.250649	CASP3/TSC22D3/KMO/ICOSLG/TSPO/CLN3/NFAT5/SLC4A11/NOLC1/ZFAND1/CAPN3/PLK3/YBX3/SERPINB6/STK39/PKN1	16
GOBP_NEGATIVE_REGULATION_OF_ORGANELLE_ORGANIZATION	55/2399	351/19637	0.0311227	0.278957	0.251027	ODF2L/KANK1/TMEM14A/CTC1/CLASP2/APC/NAT10/DYRK1A/SHANK1/SETMAR/MDM1/LMNA/ERCC1/ZWINT/KATNB1/WASHC2C/TSPO/BUB1/VAT1/CDT1/SPTB/KLHL22/BBS4/NUBP1/TBC1D30/MAK/SVIL/TWF1/CLASP1/TFRC/APC2/RNF41/TWF2/FEZ2/PARL/RPS6KA2/MKKS/SWAP70/SLC35F6/LCMT1/CORO1A/NAV3/CAMSAP1/TIGAR/MAP4/MID1IP1/ACAA2/GEN1/AVIL/TERF2IP/XRCC1/SRC/LRRK2/BNIP3/KAT2A	55
GOMF_EXTRACELLULAR_MATRIX_BINDING	12/2399	55/19637	0.031315	0.280162	0.252112	VEGFA/SSC5D/SHH/ADAM9/ITGA7/ITGB1/NID1/RPSA/GPC1/CCN1/ADAMTS5/LGALS1	12
GOMF_N_ACYLTRANSFERASE_ACTIVITY	18/2399	93/19637	0.0313292	0.280162	0.252112	NAT1/KAT7/KAT8/NAT10/NMT2/NAT9/NAGS/SAT2/GTF3C4/NAA80/SAT1/CLOCK/TGM2/NAT8L/TAF1L/USP22/NAT14/KAT2A	18
GOBP_DE_NOVO_PROTEIN_FOLDING	10/2399	43/19637	0.031533	0.281016	0.25288	HSPA7/DNAJB5/HSPH1/HSPA8/HSPE1/DNAJB1/HSPA6/ERO1A/HSPA5/SDF2L1	10
GOBP_REGULATION_OF_HISTONE_DEACETYLATION	10/2399	43/19637	0.031533	0.281016	0.25288	BCL6/VEGFA/TADA3/DR1/PRKD2/JDP2/YEATS2/KDM5A/LRRK2/KAT2A	10
GOMF_RNA_POLYMERASE_ACTIVITY	10/2399	43/19637	0.031533	0.281016	0.25288	POLR3D/POLR2J/POLR2M/POLR3F/POLR2I/POLR2E/POLR1E/POLR1D/PRIM1/POLRMT	10
GOBP_BROWN_FAT_CELL_DIFFERENTIATION	11/2399	49/19637	0.0316358	0.281287	0.253124	PLAC8/NUDT7/ADRB1/DHRS7B/ERO1A/LRG1/CEBPA/MAPK14/SOX13/ADRB2/BNIP3	11
GOBP_RESPONSE_TO_AMINO_ACID_STARVATION	11/2399	49/19637	0.0316358	0.281287	0.253124	EIF2AK2/EIF2A/DEPDC5/ATF3/ATF4/NPRL2/SESN3/SLC38A2/RRAGC/LARS1/RRAGD	11
GOCC_RNA_POLYMERASE_II_TRANSCRIPTION_REGULATOR_COMPLEX	38/2399	230/19637	0.0322691	0.283889	0.255466	DBP/TFDP1/TADA3/JUNB/NFE2/DDIT3/ATF3/TLE3/ARNT/ATF5/CTNNB1/MAFF/HMGA1/ATF4/NFE2L3/RFXANK/DR1/GTF2A2/MYC/TAF6/BATF2/BATF3/CLOCK/SMAD6/GTF2H3/MAFG/TAF1L/TAF6L/STAT3/TAF5/ERCC2/TCEA1/MED25/MED30/ATF1/CEBPA/FOSL2/KAT2A	38
GOBP_CELLULAR_EXTRAVASATION	15/2399	74/19637	0.0323252	0.283889	0.255466	CD99/SPN/FER/ADAM8/RIPOR2/PIK3CD/JAML/PIK3CG/SIRPA/ITGB1/CCL2/BST1/JAM3/ITGB7/PECAM1	15
GOBP_PHOSPHATIDYLCHOLINE_METABOLIC_PROCESS	15/2399	74/19637	0.0323252	0.283889	0.255466	SLC44A1/PLA2G6/PEMT/PNPLA6/PLB1/ENPP2/SLC44A2/DBI/DHRS7B/LCAT/LPCAT4/CHKA/CHKB/LPCAT2/ABHD4	15
GOBP_LYMPHOCYTE_ACTIVATION_INVOLVED_IN_IMMUNE_RESPONSE	34/2399	202/19637	0.0324324	0.283889	0.255466	VAMP7/BCL6/RPS6/LILRB1/CD40/ATP7A/SHLD2/IL18/PRKCZ/ERCC1/CCR6/SPN/FCGR2B/IRF8/AP1G1/SLAMF6/TFRC/IL4R/ENTPD7/CD86/SWAP70/STAT3/ANXA1/HAVCR2/GAPT/CORO1A/FGL2/MFNG/GPR183/LGALS1/TGFB1/SLC15A4/ST3GAL1/CD80	34
GOBP_ANTIGEN_PROCESSING_AND_PRESENTATION_OF_ENDOGENOUS_ANTIGEN	7/2399	26/19637	0.0324758	0.283889	0.255466	IDE/HLA-C/ERAP2/ERAP1/ATG5/CD1D/B2M	7
GOBP_INTERLEUKIN_6_MEDIATED_SIGNALING_PATHWAY	7/2399	26/19637	0.0324758	0.283889	0.255466	RIPK1/JAK2/FER/IL6ST/STAT3/CEBPA/SRC	7
GOBP_NEGATIVE_REGULATION_OF_CHEMOKINE_PRODUCTION	7/2399	26/19637	0.0324758	0.283889	0.255466	OAS1/ERBIN/SIRPA/KLF4/OAS3/MAP2K5/MEFV	7
GOBP_POSITIVE_REGULATION_OF_RELEASE_OF_CYTOCHROME_C_FROM_MITOCHONDRIA	7/2399	26/19637	0.0324758	0.283889	0.255466	PLA2G6/GPER1/BCL2L11/TNFSF10/BBC3/MMP9/BNIP3	7
GOBP_POSITIVE_REGULATION_OF_T_CELL_CYTOKINE_PRODUCTION	7/2399	26/19637	0.0324758	0.283889	0.255466	RSAD2/IL18/PRKCZ/CD55/IL1B/SASH3/B2M	7
GOBP_REGULATION_OF_LIPOPOLYSACCHARIDE_MEDIATED_SIGNALING_PATHWAY	7/2399	26/19637	0.0324758	0.283889	0.255466	CD36/CACTIN/CD55/SASH1/SCIMP/CARD16/LY96	7
GOBP_REGULATION_OF_NUCLEAR_TRANSCRIBED_MRNA_CATABOLIC_PROCESS_DEADENYLATION_DEPENDENT_DECAY	7/2399	26/19637	0.0324758	0.283889	0.255466	YBX1/CPEB3/TNRC6C/DHX36/PABPC1/AGO2/TNRC6B	7
GOBP_RESPIRATORY_CHAIN_COMPLEX_IV_ASSEMBLY	7/2399	26/19637	0.0324758	0.283889	0.255466	COA8/TIMM21/COX16/SCO1/COX19/COA3/TACO1	7
GOMF_PATTERN_RECOGNITION_RECEPTOR_ACTIVITY	7/2399	26/19637	0.0324758	0.283889	0.255466	CD36/CLEC7A/TLR8/NOD2/FCN1/LY96/TLR9	7
REACTOME_A_TETRASACCHARIDE_LINKER_SEQUENCE_IS_REQUIRED_FOR_GAG_SYNTHESIS	7/2399	26/19637	0.0324758	0.283889	0.255466	B3GALT6/VCAN/HSPG2/GPC3/CSPG4/GPC1/SDC3	7
REACTOME_CASPASE_ACTIVATION_VIA_EXTRINSIC_APOPTOTIC_SIGNALLING_PATHWAY	7/2399	26/19637	0.0324758	0.283889	0.255466	CASP3/CFLAR/RIPK1/TNFRSF10B/TNFSF10/TICAM1/LY96	7
GOBP_B_CELL_PROLIFERATION	19/2399	100/19637	0.0327283	0.285455	0.256875	CASP3/BCL6/CD40/IL7R/FCGR2B/CD300A/TIRAP/TFRC/TICAM1/TNFSF13B/GAPT/SASH3/TNFRSF21/BST1/CD320/GPR183/PKN1/TLR9/MZB1	19
GOBP_REGULATION_OF_PHAGOCYTOSIS	19/2399	100/19637	0.0327283	0.285455	0.256875	CD36/CLEC7A/FGR/SIRPB1/PLSCR1/CD300LF/FCGR2B/CD300A/STAP1/ATG5/SIRPA/TGM2/IL1B/NOD2/CCL2/FCN1/SFTPD/RACK1/CALR	19
GOBP_POSITIVE_REGULATION_OF_NEURON_DEATH	17/2399	87/19637	0.0328818	0.286153	0.257503	CASP3/FBXW7/PRNP/KMO/ITGAM/DDIT3/BCL2L11/CTNNB1/BACE1/PICALM/FCGR2B/ATF4/FYN/DDIT4/ITGB2/CDC34/REST	17
GOBP_REGULATION_OF_NUCLEOTIDE_METABOLIC_PROCESS	17/2399	87/19637	0.0328818	0.286153	0.257503	APP/P2RX7/LACC1/PDK1/FBP1/HDAC4/ARNT/MLXIPL/MYC/DDIT4/PRXL2C/STAT3/GAPDHS/TIGAR/DNAJC30/CDA/OGT	17
GOBP_PEPTIDYL_LYSINE_MODIFICATION	61/2399	396/19637	0.0330902	0.287644	0.258845	CTH/KMT5A/MORF4L2/ING5/MLLT3/TADA3/KAT7/KAT8/SETD7/ATP7A/SETMAR/LMNA/MUC1/BRPF1/HDAC4/ARNT/CTNNB1/GTF3C4/SENP6/DR1/TAF6/METTL21A/YEATS4/BLOC1S1/MDM2/CAPN3/ATG5/CLOCK/PER1/MSL2/BRD8/TET2/CAMKMT/IL1B/TAF1L/MTF2/MSL1/TAF6L/TAF5/ZNF335/TRMT112/PBXIP1/SENP5/USP22/TOPORS/EP400/TTLL12/YEATS2/CSKMT/RNF113A/KIAA1586/RUVBL2/DMAP1/PLOD1/N6AMT1/SUMO1P1/P3H4/OGT/WDR5B/KAT2A/CBX4	61
GOBP_REGULATION_OF_BINDING	57/2399	367/19637	0.0333556	0.289628	0.26063	IDE/HMBOX1/RAPGEF2/APP/DISC1/FBXW7/CALM1/CCL23/DDIT3/ANGPT1/PARP9/HDAC4/CTNNB1/JAK2/CDT1/HMOX1/EIF3D/MYC/RIPOR2/NMD3/CTSZ/DVL1/PPP1CA/GTPBP4/DHRS7B/IFIT1/PKD1/ACE/TICAM1/SP100/KLF4/BTAF1/ANXA2/GMNN/ERCC2/EPHA4/IFI16/TFAP4/PBXIP1/STYX/MED25/NME1/LDLRAP1/S100A10/MFNG/MMP9/TRIM21/CARD16/TGFB1/SRC/SYMPK/ADRB2/RACK1/TRIB3/EIF3E/LRRK2/B2M	57
GOCC_TRANSFERASE_COMPLEX_TRANSFERRING_PHOSPHORUS_CONTAINING_GROUPS	42/2399	259/19637	0.0334917	0.290485	0.261402	POLD2/PAF1/TADA3/PIK3R2/POLR3D/ZNFX1/PIK3C2A/CCNA1/ACVR2B/POLR2J/CCNC/PCNA/SOCS3/GTF2A2/PIK3R5/TAF6/POLR2M/CCNL2/PIK3CD/CCNG1/PIK3CG/POLR3F/GTF2H3/POLR2I/TAF1L/PIK3R6/TAF6L/TAF5/POLR2E/ERCC2/TCEA1/PYDC1/POLR1E/PHKA1/POLR1D/ATG14/CKS1B/PRIM1/POLG2/POLRMT/CCND1/KAT2A	42
GOBP_POSITIVE_REGULATION_OF_MAPK_CASCADE	74/2399	492/19637	0.033604	0.291135	0.261986	CD4/CD36/RAPGEF2/APP/CLEC7A/PDE8A/P2RX7/VEGFA/CFLAR/RIPK1/FBXW7/EIF2AK2/LPAR1/CD40/GPER1/MYD88/PRKCZ/CCL23/RET/DUSP22/ANGPT1/RPS3/MAP2K2/CTNNB1/JAK2/ADAM8/FCGR2B/FGFR4/ARL6IP5/PIK3R5/ADAM9/LAMTOR3/PRKD2/TIRAP/CD44/INAVA/TAOK3/PIK3CG/CCR7/RASSF2/CSPG4/SASH1/SCIMP/PDGFRB/IL1B/PIK3R6/PRXL2C/PTPN11/NOD2/IGFBP4/CCL2/HTR2B/MAP2K6/EPHA4/HAVCR2/TRAF7/MAP2K5/MAP3K13/FGD2/CARD9/C5AR2/GPR183/STK39/NCF1/S100…	74
GOBP_PROTEIN_ACETYLATION	36/2399	217/19637	0.0344457	0.293357	0.263986	MORF4L2/ING5/MLLT3/TADA3/KAT7/KAT8/NAT10/NAT9/MUC1/BRPF1/GTF3C4/DR1/TAF6/NAA80/YEATS4/BLOC1S1/ATG5/FOXO1/CLOCK/PER1/MSL2/BRD8/IL1B/TAF1L/MSL1/TAF6L/TAF5/PBXIP1/USP22/EP400/YEATS2/RUVBL2/TERF2IP/DMAP1/OGT/KAT2A	36
GOBP_POSITIVE_REGULATION_OF_PROTEIN_SERINE_THREONINE_KINASE_ACTIVITY	35/2399	210/19637	0.03451	0.293357	0.263986	RAPGEF2/P2RX7/VEGFA/CALM1/CD40/MLST8/RPS3/MAP2K2/ADAM8/PIK3R5/ADAM9/TAOK3/PIK3CG/PKD1/SASH1/PDGFRB/IL1B/PIK3R6/NOD2/HTR2B/MAP2K6/EPHA4/MAP2K5/MAP3K13/FGD2/DIPK2A/CKS1B/S100A12/KIT/TLR9/TGFB1/SRC/ADRB2/CCND1/LRRK2	35
GOBP_RESPIRATORY_SYSTEM_DEVELOPMENT	34/2399	203/19637	0.0345393	0.293357	0.263986	HSPB11/SPEF2/VEGFA/FBXW7/TULP3/ATP7A/SPRY1/ACVR2B/LIPA/SHH/PKDCC/CTNNB1/SRSF6/CHD7/THRA/CTSZ/PPP1CA/WT1/ASS1/GPC3/PKD1/ACE/ALDH1A3/PDGFRB/MSC/CRISPLD2/LTA4H/CTSH/TIMELESS/SRF/MMP14/CEBPA/SFTPD/CHI3L1	34
GOCC_SPECIFIC_GRANULE_LUMEN	13/2399	62/19637	0.0346507	0.293357	0.263986	OSCAR/AOC1/FOLR3/HPSE/CTSZ/LRG1/HP/PRG3/LYZ/CFP/QPCT/CHI3L1/B2M	13
GOBP_MYELOID_CELL_APOPTOTIC_PROCESS	8/2399	32/19637	0.0349566	0.293357	0.263986	PLEKHO2/THRA/PIK3CD/CTSL/CCR5/NOD2/ITPKB/ANXA1	8
GOBP_POSITIVE_REGULATION_OF_CD4_POSITIVE_ALPHA_BETA_T_CELL_DIFFERENTIATION	8/2399	32/19637	0.0349566	0.293357	0.263986	CD83/IL18/PRKCZ/IL4R/CD86/ANXA1/SASH3/CD80	8
GOBP_POSITIVE_REGULATION_OF_NEUTROPHIL_MIGRATION	8/2399	32/19637	0.0349566	0.293357	0.263986	CD99/MCU/C1QBP/ADAM8/RIPOR2/TIRAP/CCR7/CXCL8	8
GOCC_TRANS_GOLGI_NETWORK_TRANSPORT_VESICLE	8/2399	32/19637	0.0349566	0.293357	0.263986	ATP7A/CLBA1/TGOLN2/RAB8B/NCALD/CLTA/NRGN/AP1G1	8
GOBP_NEGATIVE_REGULATION_OF_CELLULAR_CATABOLIC_PROCESS	43/2399	267/19637	0.0351142	0.293357	0.263986	YBX1/ELAVL4/MYD88/FOXK2/TSPO/NOCT/SHH/CTSA/HMOX1/KLHL22/DHX36/TIRAP/MARCHF7/CST3/PIK3CG/DFFA/UBXN1/RNF41/PABPC1/FEZ2/TAB3/CSNK2A2/NAF1/ANXA2/STAT3/HTR2B/IL10RA/YBX3/EPHA4/HP/STYX/RPL5/TIGAR/PKP3/MAPK14/NOP53/HNRNPA0/CAMLG/USP36/LRRK2/OGT/TENT5A/RPS7	43
GOBP_CELLULAR_RESPONSE_TO_FLUID_SHEAR_STRESS	6/2399	21/19637	0.0353909	0.293357	0.263986	MTSS1/ASS1/SREBF2/KLF4/MAP2K5/SRC	6
GOBP_MONOCYTE_CHEMOTACTIC_PROTEIN_1_PRODUCTION	6/2399	21/19637	0.0353909	0.293357	0.263986	OAS1/CLEC7A/ERBIN/IL1B/NOD2/OAS3	6
GOBP_NEGATIVE_REGULATION_OF_SYSTEMIC_ARTERIAL_BLOOD_PRESSURE	6/2399	21/19637	0.0353909	0.293357	0.263986	ARHGAP42/BBS4/ADRB1/KCNK6/NTSR1/ADRB2	6
GOBP_PYRIMIDINE_NUCLEOTIDE_CATABOLIC_PROCESS	6/2399	21/19637	0.0353909	0.293357	0.263986	NEIL2/TYMP/OGG1/NTHL1/ENTPD7/NT5M	6
GOBP_REGULATION_OF_NUCLEASE_ACTIVITY	6/2399	21/19637	0.0353909	0.293357	0.263986	OAS1/RPS3/PCNA/OAS2/DFFA/OAS3	6
REACTOME_CTLA4_INHIBITORY_SIGNALING	6/2399	21/19637	0.0353909	0.293357	0.263986	PPP2R1B/FYN/CD86/PTPN11/SRC/CD80	6
REACTOME_MITOCHONDRIAL_TRNA_AMINOACYLATION	6/2399	21/19637	0.0353909	0.293357	0.263986	RARS2/EARS2/TARS2/PARS2/MARS2/YARS2	6
GOBP_AMYLOID_BETA_FORMATION	12/2399	56/19637	0.0355786	0.293357	0.263986	CASP3/GSAP/PRNP/DYRK1A/BACE1/PICALM/RTN3/APH1B/IFNGR1/EPHA4/ABCA2/PSENEN	12
GOBP_REGULATION_OF_BIOLOGICAL_PROCESS_INVOLVED_IN_SYMBIOTIC_INTERACTION	12/2399	56/19637	0.0355786	0.293357	0.263986	CD4/TRIM14/IFITM1/TRIM68/TRIM38/FCN1/FUCA2/CXCL8/TRIM21/LGALS1/SFTPD/TRIM11	12
GOBP_PROTEIN_LOCALIZATION_TO_ENDOPLASMIC_RETICULUM	15/2399	75/19637	0.0360045	0.293357	0.263986	ANK2/SRP19/PPP1R15A/SEC61A2/SRP72/TRAM2/KDELR2/GPAA1/HSPA5/SEC61B/UBAC2/UBL4A/SEC62/RAB10/LRRK2	15
GOBP_BASIC_AMINO_ACID_TRANSPORT	4/2399	11/19637	0.036122	0.293357	0.263986	CLN3/SLC7A7/SLC7A1/SLC15A4	4
GOBP_GOLGI_TO_LYSOSOME_TRANSPORT	4/2399	11/19637	0.036122	0.293357	0.263986	ANKFY1/CLN3/AP1G1/RBSN	4
GOBP_IMP_BIOSYNTHETIC_PROCESS	4/2399	11/19637	0.036122	0.293357	0.263986	AMPD3/APRT/ADSL/ATIC	4
GOBP_LEPTIN_MEDIATED_SIGNALING_PATHWAY	4/2399	11/19637	0.036122	0.293357	0.263986	BBS4/MKKS/STAT3/UGCG	4
GOBP_MDA_5_SIGNALING_PATHWAY	4/2399	11/19637	0.036122	0.293357	0.263986	C1QBP/RIOK3/TKFC/OAS3	4
GOBP_NEGATIVE_REGULATION_OF_VIRAL_INDUCED_CYTOPLASMIC_PATTERN_RECOGNITION_RECEPTOR_SIGNALING_PATHWAY	4/2399	11/19637	0.036122	0.293357	0.263986	C1QBP/RIOK3/SEC14L1/TKFC	4
GOBP_POSITIVE_REGULATION_OF_MITOCHONDRIAL_CALCIUM_ION_CONCENTRATION	4/2399	11/19637	0.036122	0.293357	0.263986	MCU/TGM2/FIS1/BNIP3	4
GOBP_POSITIVE_REGULATION_OF_TRANSCRIPTION_FROM_RNA_POLYMERASE_II_PROMOTER_IN_RESPONSE_TO_ENDOPLASMIC_RETICULUM_STRESS	4/2399	11/19637	0.036122	0.293357	0.263986	DDIT3/ATF3/ATF4/HSPA5	4
GOBP_REGULATION_OF_CYTOPLASMIC_TRANSLATIONAL_ELONGATION	4/2399	11/19637	0.036122	0.293357	0.263986	CPEB3/AARS1/DPH1/DPH5	4
GOBP_REGULATION_OF_DENDRITIC_CELL_ANTIGEN_PROCESSING_AND_PRESENTATION	4/2399	11/19637	0.036122	0.293357	0.263986	FCGR2B/CCR7/NOD2/FGL2	4
GOBP_REGULATION_OF_DENDRITIC_CELL_CHEMOTAXIS	4/2399	11/19637	0.036122	0.293357	0.263986	CCR6/C1QBP/CCR7/CALR	4
GOBP_REGULATION_OF_DENDRITIC_SPINE_MAINTENANCE	4/2399	11/19637	0.036122	0.293357	0.263986	PRNP/HOMER1/FCGR2B/FYN	4
GOBP_REGULATION_OF_GAMMA_DELTA_T_CELL_ACTIVATION	4/2399	11/19637	0.036122	0.293357	0.263986	LILRB1/NOD2/SOX13/STAT5B	4
GOBP_REGULATION_OF_HEMATOPOIETIC_STEM_CELL_PROLIFERATION	4/2399	11/19637	0.036122	0.293357	0.263986	EIF2AK2/KAT7/PDCD2/ACE	4
GOBP_REGULATION_OF_LAMELLIPODIUM_MORPHOGENESIS	4/2399	11/19637	0.036122	0.293357	0.263986	KANK1/ENPP2/CD44/SRC	4
GOBP_REGULATION_OF_OSTEOCLAST_DEVELOPMENT	4/2399	11/19637	0.036122	0.293357	0.263986	FBXW7/LILRB1/GPR68/SLC9B2	4
GOBP_REGULATION_OF_TOLL_LIKE_RECEPTOR_9_SIGNALING_PATHWAY	4/2399	11/19637	0.036122	0.293357	0.263986	RSAD2/RAB7B/TLR9/SLC15A4	4
GOBP_RESPONSE_TO_BACTERIAL_LIPOPROTEIN	4/2399	11/19637	0.036122	0.293357	0.263986	CD36/SSC5D/TIRAP/TLR1	4
GOBP_SERINE_TRANSPORT	4/2399	11/19637	0.036122	0.293357	0.263986	SLC1A5/SFXN3/SLC38A2/SLC1A4	4
GOCC_AUTOLYSOSOME	4/2399	11/19637	0.036122	0.293357	0.263986	CLN3/FTL/NCOA4/LRRK2	4
GOCC_EUKARYOTIC_TRANSLATION_INITIATION_FACTOR_4F_COMPLEX	4/2399	11/19637	0.036122	0.293357	0.263986	EIF4E3/EIF4B/EIF4H/EIF4EBP3	4
GOCC_PEPTIDASE_INHIBITOR_COMPLEX	4/2399	11/19637	0.036122	0.293357	0.263986	CASP1/SERPINB6/PLAU/CARD16	4
GOCC_POSTSYNAPTIC_SPECIALIZATION_INTRACELLULAR_COMPONENT	4/2399	11/19637	0.036122	0.293357	0.263986	CTNNB1/SRGN/PRR7/SRC	4
GOCC_SERINE_TYPE_PEPTIDASE_COMPLEX	4/2399	11/19637	0.036122	0.293357	0.263986	FCN1/PLAU/THBD/F3	4
GOMF_AP_2_ADAPTOR_COMPLEX_BINDING	4/2399	11/19637	0.036122	0.293357	0.263986	FCHO1/OTOF/TBC1D5/LDLRAP1	4
GOMF_INTRAMOLECULAR_TRANSFERASE_ACTIVITY_PHOSPHOTRANSFERASES	4/2399	11/19637	0.036122	0.293357	0.263986	PGM3/PMM1/PGM2L1/PGAM4	4
GOMF_LEUCINE_ZIPPER_DOMAIN_BINDING	4/2399	11/19637	0.036122	0.293357	0.263986	DDIT3/ATF4/JDP2/PMF1	4
GOMF_MDM2_MDM4_FAMILY_PROTEIN_BINDING	4/2399	11/19637	0.036122	0.293357	0.263986	RPS15/RPS20/MARCHF7/RPL37	4
GOMF_OXIDIZED_DNA_BINDING	4/2399	11/19637	0.036122	0.293357	0.263986	MUTYH/RPS3/OGG1/XRCC1	4
GOMF_SERINE_TRANSMEMBRANE_TRANSPORTER_ACTIVITY	4/2399	11/19637	0.036122	0.293357	0.263986	SLC1A5/SFXN3/SLC38A2/SLC1A4	4
GOMF_SIRNA_BINDING	4/2399	11/19637	0.036122	0.293357	0.263986	TARBP2/AGO2/FAM172A/TLR9	4
REACTOME_BIOTIN_TRANSPORT_AND_METABOLISM	4/2399	11/19637	0.036122	0.293357	0.263986	HLCS/PCCB/SLC5A6/PDZD11	4
REACTOME_ENDOSOMAL_VACUOLAR_PATHWAY	4/2399	11/19637	0.036122	0.293357	0.263986	HLA-C/LNPEP/CTSL/B2M	4
REACTOME_FREE_FATTY_ACIDS_REGULATE_INSULIN_SECRETION	4/2399	11/19637	0.036122	0.293357	0.263986	CD36/GNA15/GNA11/GNAQ	4
REACTOME_INTERLEUKIN_27_SIGNALING	4/2399	11/19637	0.036122	0.293357	0.263986	JAK2/IL6ST/STAT3/TYK2	4
REACTOME_MITOCHONDRIAL_FATTY_ACID_BETA_OXIDATION_OF_SATURATED_FATTY_ACIDS	4/2399	11/19637	0.036122	0.293357	0.263986	MECR/ACSM3/ACADVL/HADH	4
REACTOME_REGULATION_BY_C_FLIP	4/2399	11/19637	0.036122	0.293357	0.263986	CFLAR/RIPK1/TNFRSF10B/TNFSF10	4
GOBP_QUINONE_METABOLIC_PROCESS	9/2399	38/19637	0.0361581	0.293357	0.263986	AKR1C1/VKORC1L1/AKR1C2/CRYZL1/UBIAD1/COQ2/COQ3/AKR7A2/COQ9	9
GOMF_ENDODEOXYRIBONUCLEASE_ACTIVITY	9/2399	38/19637	0.0361581	0.293357	0.263986	SETMAR/ERCC1/ENDOG/RPS3/DNA2/TEFM/GEN1/ERCC5/XRCC1	9
GOMF_RNA_POLYMERASE_II_GENERAL_TRANSCRIPTION_INITIATION_FACTOR_ACTIVITY	9/2399	38/19637	0.0361581	0.293357	0.263986	SNAPC2/DR1/GTF2A2/TAF6/GTF2H3/TAF1L/TAF6L/SNAPC1/TAF5	9
REACTOME_RESOLUTION_OF_ABASIC_SITES_AP_SITES	9/2399	38/19637	0.0361581	0.293357	0.263986	POLD2/MUTYH/NEIL2/PCNA/OGG1/NTHL1/MPG/POLB/XRCC1	9
GOBP_POSITIVE_REGULATION_OF_ALPHA_BETA_T_CELL_DIFFERENTIATION	11/2399	50/19637	0.036236	0.293357	0.263986	CD83/IL18/PRKCZ/SHH/IL4R/CD86/ITPKB/ANXA1/SASH3/PNP/CD80	11
GOBP_POSITIVE_REGULATION_OF_REGULATED_SECRETORY_PATHWAY	11/2399	50/19637	0.036236	0.293357	0.263986	VAMP7/FGR/ITGAM/CACNA1G/VAMP8/HYAL3/SCAMP5/AP1G1/IL4R/STXBP1/ITGB2	11
GOBP_T_CELL_APOPTOTIC_PROCESS	11/2399	50/19637	0.036236	0.293357	0.263986	TSC22D3/RIPK1/RPS6/PRKCQ/BCL2L11/IL7R/ADAM8/DFFA/IL2RA/BCL10/ST3GAL1	11
REACTOME_INTERLEUKIN_2_FAMILY_SIGNALING	10/2399	44/19637	0.0364922	0.295124	0.265576	IL3RA/PIK3R2/JAK2/PIK3CD/IL2RA/CSF2RB/IL9R/STAT3/HAVCR2/STAT5B	10
GOCC_CELL_PROJECTION_MEMBRANE	53/2399	340/19637	0.0367644	0.296662	0.26696	CD36/EPB41L3/FGR/KANK1/UTRN/CLASP2/TCTN3/APC/ATP7A/GPER1/KCNC4/SLC9A3/NF2/FSCN1/PLB1/PLEKHO1/ITGA5/RPS3/CTNNB1/DIAPH1/ATF4/PDE4A/EEF1A1/BBS4/SLC19A1/RIPOR2/TIRAP/BBS5/CD44/PALM/TWF1/PKD1/APC2/TMEM231/ACE/CSPG4/MACF1/SCIMP/ITGB1/MYO1C/SHISA7/SLC7A5/ARHGAP45/SLC5A6/LAMP5/SYTL1/FGD2/NME1/PIP5K1A/PDXP/DDN/SRC/BBS7	53
GOBP_CELLULAR_MODIFIED_AMINO_ACID_METABOLIC_PROCESS	32/2399	190/19637	0.0367715	0.296662	0.26696	MGST2/KYAT1/MTHFD1L/GAMT/CPT1B/SLC6A8/SHMT2/PLSCR1/ETHE1/GDAP1/GGACT/PCYOX1/PTDSS1/ARL6IP5/SLC19A1/ASS1/CLIC3/GCLM/GLO1/OPLAH/LPCAT4/GGT7/OSBPL5/PIPOX/CKB/EEF1G/MTHFR/MTHFD2/CHAC1/ATIC/ALDH1L2/CTSK	32
REACTOME_ASPARAGINE_N_LINKED_GLYCOSYLATION	48/2399	304/19637	0.0371436	0.296662	0.26696	COPG2/ANK2/DAD1/SERPINA1/PGM3/TRAPPC3/NAGK/ST3GAL5/MAN2A2/GMPPA/DERL2/GMDS/EDEM2/MGAT5/CTSA/FUCA1/CD59/SPTB/GOLGB1/TUBA4A/RPS27A/DYNLL2/CTSZ/UBXN1/TUBA1A/CD55/DYNC1LI2/KDELR2/MAN1C1/COL7A1/SEC22A/PRKCSH/ST6GALNAC2/FCSK/UGGT2/MAN1B1/SLC17A5/CNIH1/COPA/B4GALT5/PDIA3/PPP6R1/PMM1/ARFGAP3/TRAPPC9/SEC24C/ST3GAL1/CALR	48
GOBP_CELLULAR_RESPONSE_TO_ESTROGEN_STIMULUS	5/2399	16/19637	0.0372162	0.296662	0.26696	MYC/PELP1/TRIM24/NCOA4/OCSTAMP	5
GOBP_NEUTROPHIL_HOMEOSTASIS	5/2399	16/19637	0.0372162	0.296662	0.26696	SH2B3/PIK3CD/ITPKB/ANXA1/JAM3	5
GOBP_PEPTIDYL_THREONINE_DEPHOSPHORYLATION	5/2399	16/19637	0.0372162	0.296662	0.26696	PPP1CA/DUSP18/PPM1E/PPM1G/PPM1F	5
GOBP_POSITIVE_REGULATION_OF_T_CELL_RECEPTOR_SIGNALING_PATHWAY	5/2399	16/19637	0.0372162	0.296662	0.26696	RPS3/PRKD2/CCR7/BCL10/KCNN4	5
GOBP_PSEUDOPODIUM_ORGANIZATION	5/2399	16/19637	0.0372162	0.296662	0.26696	APC/CCR7/C15orf62/CDC42EP1/KIT	5
GOMF_BIOACTIVE_LIPID_RECEPTOR_ACTIVITY	5/2399	16/19637	0.0372162	0.296662	0.26696	LPAR1/S1PR5/LPAR6/LPAR4/S1PR2	5
GOMF_LRR_DOMAIN_BINDING	5/2399	16/19637	0.0372162	0.296662	0.26696	DDIT3/POLR2J/ATF4/JDP2/PMF1	5
GOMF_PHOSPHATIDYLINOSITOL_PHOSPHATE_KINASE_ACTIVITY	5/2399	16/19637	0.0372162	0.296662	0.26696	PIK3C2A/PIPSL/PIK3CD/PIK3CG/PIP5K1A	5
REACTOME_FOXO_MEDIATED_TRANSCRIPTION_OF_CELL_DEATH_GENES	5/2399	16/19637	0.0372162	0.296662	0.26696	BCL6/DDIT3/BCL2L11/FOXO1/BBC3	5
REACTOME_METABOLISM_OF_PORPHYRINS	5/2399	16/19637	0.0372162	0.296662	0.26696	BLVRA/UROD/HMOX1/PPOX/BLVRB	5
REACTOME_SIGNAL_REGULATORY_PROTEIN_FAMILY_INTERACTIONS	5/2399	16/19637	0.0372162	0.296662	0.26696	SIRPB1/SIRPA/PTPN11/SFTPD/SRC	5
GOBP_RESPONSE_TO_INSULIN	42/2399	261/19637	0.0373541	0.297456	0.267675	IDE/KANK1/CFLAR/APC/PIK3R2/PRKCZ/GRB10/PIK3C2A/FBP1/PRKCQ/RAB8B/MARS1/SRSF6/FER/SOCS3/KCNQ1/MYC/SESN3/CAPN10/FOXO1/APRT/LPIN3/IL1B/MYO1C/PTPN11/SCAP/NAMPT/EPRS1/USF1/EIF4EBP2/MYO5A/CRY1/MAPK14/GPT/SRC/MZB1/TRIB3/RAB10/C1QTNF12/OGT/PHIP/HADH	42
GOBP_L_AMINO_ACID_TRANSPORT	14/2399	69/19637	0.037521	0.29848	0.268595	SLC1A5/SLC38A1/CLN3/SLC7A7/ARL6IP5/SLC43A1/SLC38A2/ITGB1/SLC3A2/SLC7A5/SLC1A4/SLC7A2/NTSR1/SLC7A1	14
GOBP_AMYLOID_PRECURSOR_PROTEIN_METABOLIC_PROCESS	18/2399	95/19637	0.0378573	0.300234	0.270174	CASP3/GSAP/PRNP/DYRK1A/CLN3/BACE1/PICALM/SOAT1/RTN3/ITM2C/APH1B/IFNGR1/AGO2/EPHA4/ABCA2/LDLRAP1/PSENEN/ITM2B	18
GOBP_NEGATIVE_REGULATION_OF_NF_KAPPAB_TRANSCRIPTION_FACTOR_ACTIVITY	18/2399	95/19637	0.0378573	0.300234	0.270174	ERBIN/CYLD/DDIT3/CACTIN/TMIGD3/ADORA3/RBCK1/CCDC22/KLF4/NOD2/HAVCR2/PYDC1/MAP2K5/NLRC3/COMMD1/TRIM21/CYP1B1/TLR9	18
GOBP_RETROGRADE_TRANSPORT_ENDOSOME_TO_GOLGI	18/2399	95/19637	0.0378573	0.300234	0.270174	ARFIP1/STX10/WASHC2C/ANKFY1/VTI1A/RAB7B/HEATR5B/VPS51/PREPL/TBC1D5/RAB6B/RAB6C/VPS26A/RAB9A/PHETA1/RAB6A/RBSN/LRRK2	18
GOBP_MEMBRANE_FUSION	28/2399	163/19637	0.0388008	0.307302	0.276534	TSNARE1/STX7/VAMP7/VPS4A/CPLANE2/STX10/ANKFY1/RAB8B/CLN3/VTI1A/FOLR3/RAB7B/GCA/OTOF/VAMP8/RCC1L/STX1B/STX18/CTSL/RABIF/STXBP1/ANXA2/ANXA1/CORO1A/STX3/FOLR2/USE1/RUBCNL	28
GOBP_LYSOSOMAL_TRANSPORT	22/2399	122/19637	0.0388989	0.307302	0.276534	VAMP7/VPS4A/ZFYVE16/ANKFY1/CLN3/RAB7B/VPS51/HSPA8/CHMP1B/AP1G1/LYST/ARSB/SNX16/RBSN/HOOK3/USE1/NCOA4/SCARB2/ATG14/ADRB2/LRRK2/GNPTAB	22
GOBP_ANTIGEN_PROCESSING_AND_PRESENTATION_OF_PEPTIDE_ANTIGEN	13/2399	63/19637	0.0389529	0.307302	0.276534	IDE/HLA-C/CD209/LNPEP/ERAP2/FCGR2B/ERAP1/CTSL/ACE/PDIA3/IFI30/B2M/CALR	13
GOBP_NON_MOTILE_CILIUM_ASSEMBLY	13/2399	63/19637	0.0389529	0.307302	0.276534	SEPTIN9/DISC1/GORAB/BBS4/KCNQ1/MAK/IFT140/C2CD3/RPGRIP1/MKKS/MAP4/BBS7/WRAP73	13
GOBP_PROTEIN_TRANSMEMBRANE_TRANSPORT	13/2399	63/19637	0.0389529	0.307302	0.276534	SEC61A2/HPSE/TRAM2/TOMM20/TIMM17A/TIMM23/TIMM21/PEX12/PEX10/HSPA5/SEC61B/SEC62/TIMM44	13
GOBP_CELL_CYCLE_CHECKPOINT_SIGNALING	29/2399	170/19637	0.0389855	0.307302	0.276534	APC/VPS4A/PRPF19/BRCC3/SETMAR/MUC1/ZWINT/WDR76/DNA2/BUB1/CDT1/KLHL22/ERCC6/ZNF830/MDM2/CCNG1/TAOK3/CLOCK/RPL26/PTPN11/LCMT1/PLK3/TIMELESS/CRY1/GEN1/MAPK14/NOP53/FBXO6/CCND1	29
GOBP_CELLULAR_RESPONSE_TO_COPPER_ION	7/2399	27/19637	0.0393664	0.308119	0.27727	APP/AOC1/PRNP/ATP7A/BACE1/MT1E/MT2A	7
GOBP_CLEAVAGE_INVOLVED_IN_RRNA_PROCESSING	7/2399	27/19637	0.0393664	0.308119	0.27727	BOP1/ERI3/NOP14/EXOSC2/NHP2/TBL3/RPS21	7
GOBP_CYTOPLASMIC_TRANSLATIONAL_INITIATION	7/2399	27/19637	0.0393664	0.308119	0.27727	EIF2S3B/EIF3D/EIF4B/EIF3M/EIF4H/RPL13A/EIF2D	7
GOBP_HEMATOPOIETIC_STEM_CELL_PROLIFERATION	7/2399	27/19637	0.0393664	0.308119	0.27727	YJEFN3/CTC1/EIF2AK2/KAT7/PDCD2/WNT10B/ACE	7
GOBP_NEGATIVE_REGULATION_OF_T_CELL_MEDIATED_IMMUNITY	7/2399	27/19637	0.0393664	0.308119	0.27727	LILRB1/DUSP22/IL7R/IL4I1/FCGR2B/CLEC4G/NOD2	7
GOBP_POSITIVE_REGULATION_OF_EXTRACELLULAR_MATRIX_ORGANIZATION	7/2399	27/19637	0.0393664	0.308119	0.27727	CFLAR/CLASP2/EMILIN1/FSCN1/DDR2/CLASP1/TGFB1	7
GOMF_MACROMOLECULE_TRANSMEMBRANE_TRANSPORTER_ACTIVITY	7/2399	27/19637	0.0393664	0.308119	0.27727	SIDT1/SEC61A2/TOMM20/TIMM17A/TIMM23/SLC15A3/SLC15A4	7
REACTOME_SPHINGOLIPID_METABOLISM	17/2399	89/19637	0.0399302	0.311956	0.280722	ESYT1/SUMF2/ORMDL3/ORMDL1/CTSA/PRKD2/ARSB/SMPD4/GALC/STS/SPTLC2/SGPL1/ARSD/KDSR/UGCG/GM2A/GLA	17
GOBP_NATURAL_KILLER_CELL_MEDIATED_IMMUNITY	15/2399	76/19637	0.0399768	0.311956	0.280722	CD160/VAMP7/LILRB1/CLEC12B/IL18/SLAMF7/PVR/AP1G1/SLAMF6/LYST/PIK3R6/HAVCR2/CORO1A/ULBP1/STAT5B	15
GOCC_RNA_POLYMERASE_II_HOLOENZYME	15/2399	76/19637	0.0399768	0.311956	0.280722	PAF1/TADA3/POLR2J/GTF2A2/TAF6/POLR2M/GTF2H3/POLR2I/TAF1L/TAF6L/TAF5/POLR2E/ERCC2/TCEA1/KAT2A	15
GOBP_NEGATIVE_REGULATION_OF_SMALL_GTPASE_MEDIATED_SIGNAL_TRANSDUCTION	12/2399	57/19637	0.0402375	0.313675	0.28227	KCTD10/BCL6/KANK1/STMN3/FBP1/SPRY1/ARHGAP42/ARHGAP35/RIPOR2/LZTR1/ITGB1/KCTD13	12
GOBP_ORGANELLE_MEMBRANE_FUSION	20/2399	109/19637	0.0403461	0.314207	0.282748	TSNARE1/STX7/VAMP7/VPS4A/CPLANE2/STX10/ANKFY1/RAB8B/CLN3/VTI1A/RAB7B/VAMP8/RCC1L/STX1B/STXBP1/ANXA2/ANXA1/CORO1A/STX3/RUBCNL	20
GOBP_AMINO_ACID_TRANSPORT	26/2399	150/19637	0.0410424	0.31931	0.28734	SLC6A9/P2RX7/KMO/SLC25A44/SLC1A5/SLC38A1/CLN3/SLC7A7/SLC6A13/SFXN3/SLC25A45/ARL6IP5/MYC/SLC43A1/SLC38A2/SH3BP4/STXBP1/ITGB1/SLC3A2/SLC7A5/SLC1A4/SLC7A2/SLC17A5/NTSR1/SLC7A1/SLC15A4	26
GOBP_INTERLEUKIN_4_PRODUCTION	8/2399	33/19637	0.0413698	0.320256	0.288192	CD83/PRKCZ/PRKCQ/DDIT3/CD86/SLC7A5/HAVCR2/SASH3	8
GOBP_NEGATIVE_REGULATION_OF_ANTIGEN_RECEPTOR_MEDIATED_SIGNALING_PATHWAY	8/2399	33/19637	0.0413698	0.320256	0.288192	CD160/PRNP/DUSP22/FCGR2B/CD300A/BTN2A2/LPXN/DGKZ	8
GOBP_RECEPTOR_RECYCLING	8/2399	33/19637	0.0413698	0.320256	0.288192	ECE1/OPTN/SCRIB/PHETA1/ANXA2/AP1AR/CAMLG/LMTK2	8
GOBP_REGULATION_OF_AEROBIC_RESPIRATION	8/2399	33/19637	0.0413698	0.320256	0.288192	IDE/SHMT2/ATP7A/MLXIPL/COX7A2L/MYC/NOP53/BNIP3	8
GOBP_RESPONSE_TO_ARSENIC_CONTAINING_SUBSTANCE	8/2399	33/19637	0.0413698	0.320256	0.288192	ATF3/HMOX1/ATF4/ZFAND1/DHX36/MYC/SLC38A2/CYP1B1	8
GOBP_DICARBOXYLIC_ACID_METABOLIC_PROCESS	18/2399	96/19637	0.0414698	0.320711	0.288601	MTHFD1L/SHMT2/KMO/NAGS/MDH2/MRPS36/SLC19A1/QPRT/ASS1/AMDHD1/GCLM/ADSS2/GPT2/MTHFD2/ATIC/ALDH1L2/ACOT4/GRHPR	18
GOBP_REGULATION_OF_INTRINSIC_APOPTOTIC_SIGNALING_PATHWAY	29/2399	171/19637	0.0416639	0.321489	0.289301	RRN3/FBXW7/CYLD/MUC1/DDIT3/BCL2L11/RPS3/EIF5A/MYC/CD44/MDM2/S100A9/MARCHF7/S100A8/DNAJA1/NACC2/RPL26/BBC3/PARL/YBX3/FIS1/NCK2/TMEM161A/URI1/MMP9/SRC/RACK1/LRRK2/RPS7	29
GOBP_POSITIVE_REGULATION_OF_DNA_RECOMBINATION	14/2399	70/19637	0.0418234	0.321489	0.289301	MORF4L2/CD40/SHLD2/ERCC6/YEATS4/TFRC/BRD8/ARID2/TIMELESS/ERCC2/EP400/RUVBL2/TGFB1/DMAP1	14
GOBP_REGULATION_OF_DOUBLE_STRAND_BREAK_REPAIR_VIA_HOMOLOGOUS_RECOMBINATION	14/2399	70/19637	0.0418234	0.321489	0.289301	MORF4L2/SHLD2/ERCC6/MAGEF1/YEATS4/RADX/BRD8/ARID2/TIMELESS/EP400/RUVBL2/TERF2IP/DMAP1/USP51	14
GOMF_ENDORIBONUCLEASE_ACTIVITY	14/2399	70/19637	0.0418234	0.321489	0.289301	NUDT16L1/NUDT16/ENDOG/SND1/RPP30/ZC3H12C/AGO2/PRORP/RNASET2/PIWIL4/RNASEL/POP4/RNASE2/MRPL44	14
GOBP_ER_NUCLEUS_SIGNALING_PATHWAY	10/2399	45/19637	0.0419664	0.321489	0.289301	FBXW7/PPP1R15A/EIF2A/DDIT3/BCL2L11/ATF4/SREBF2/SCAP/NCK2/HSPA5	10
GOBP_INTERLEUKIN_17_PRODUCTION	10/2399	45/19637	0.0419664	0.321489	0.289301	PRNP/MYD88/IL18/PRKCQ/DDIT3/SLAMF6/NOD2/SLC7A5/CARD9/TGFB1	10
GOBP_POSITIVE_REGULATION_OF_MIRNA_TRANSCRIPTION	10/2399	45/19637	0.0419664	0.321489	0.289301	ETS1/MYC/WT1/SREBF2/SMAD6/KLF4/STAT3/SRF/TGFB1/SMARCA4	10
GOBP_NUCLEOSIDE_PHOSPHATE_CATABOLIC_PROCESS	16/2399	83/19637	0.0420672	0.321489	0.289301	PDE8A/NEIL2/SAMHD1/NUDT16/AMPD3/TYMP/PDE4A/OGG1/NTHL1/NUDT7/SMPDL3A/ENTPD7/ACOT7/NT5M/PNP/PDE7A	16
GOBP_MODULATION_OF_EXCITATORY_POSTSYNAPTIC_POTENTIAL	9/2399	39/19637	0.04209	0.321489	0.289301	APP/SHANK1/PRKCZ/DMPK/STX1B/DVL1/ADRB2/S1PR2/LRRK2	9
GOMF_PHOSPHATIDYLINOSITOL_3_4_5_TRISPHOSPHATE_BINDING	9/2399	39/19637	0.04209	0.321489	0.289301	ZFYVE16/WASHC2C/NRGN/ARHGAP9/DAPP1/IQGAP2/ADAP2/COMMD1/OGT	9
REACTOME_GAMMA_CARBOXYLATION_HYPUSINE_FORMATION_AND_ARYLSULFATASE_ACTIVATION	9/2399	39/19637	0.04209	0.321489	0.289301	SUMF2/EIF5A/EEF2/ARSB/DPH1/DPH5/STS/PROS1/ARSD	9
GOBP_DNA_INTEGRITY_CHECKPOINT_SIGNALING	22/2399	123/19637	0.0421076	0.321489	0.289301	PRPF19/BRCC3/SETMAR/MUC1/WDR76/DNA2/CDT1/ERCC6/ZNF830/MDM2/CCNG1/TAOK3/CLOCK/RPL26/PTPN11/PLK3/TIMELESS/CRY1/MAPK14/NOP53/FBXO6/CCND1	22
GOBP_RESPONSE_TO_ESTRADIOL	22/2399	123/19637	0.0421076	0.321489	0.289301	CASP3/CFLAR/GPER1/ENDOG/BCL2L11/CTNNB1/PCNA/ENO2/MYC/OGG1/ASS1/STXBP1/PDGFRB/STAT3/ANXA1/KIF18A/RUVBL2/CYP1B1/TGFB1/STAT5B/CCND1/CALR	22
GOMF_PROTEIN_SERINE_THREONINE_TYROSINE_KINASE_ACTIVITY	67/2399	446/19637	0.0423228	0.322815	0.290494	PRKACB/FGR/STK36/CLK4/PKN3/RIPK1/EIF2AK2/MATK/LTK/DYRK1A/SGK1/PRKCZ/PDIK1L/TTN/PRKCQ/RET/ACVR2B/STK10/PLK4/CDK18/PKDCC/MAP2K2/STK32C/BUB1/JAK2/FER/RIOK3/MAPK12/FGFR4/MOK/NUAK2/FYN/DMPK/MAK/PRKD2/HIPK3/DDR2/TAOK3/PIK3CG/STK24/CSNK1A1L/PDGFRB/RPS6KA2/TRIO/CSNK2A2/PNCK/PLK3/MAP2K6/EPHA4/MAP2K5/MAP3K13/PASK/MAP2K4/TSSK3/PIM2/TSSK6/STK39/MAPK14/NLK/PKN1/PSKH1/KIT/SRC/TYK2/LMTK2/LRRK2/CILK1	67
GOCC_BASOLATERAL_PLASMA_MEMBRANE	37/2399	228/19637	0.0432742	0.328563	0.295667	IDE/ANK2/ATP7B/SLC6A9/ERBIN/ATP7A/SLC29A1/SLC38A1/SLC7A7/SLC6A13/SLC23A2/CTNNB1/SLC4A11/OTOF/LPO/SLC16A3/KCNQ1/SLC19A1/CD44/CD1D/PALM/SCRIB/TFRC/PKD1/SLC3A2/ANXA2/NOD2/SLC7A5/SLC5A6/ANXA1/CALHM3/SLCO4C1/STK39/TLR9/PDZD11/SLC7A1/SLC9B2	37
GOBP_POSITIVE_REGULATION_OF_DOUBLE_STRAND_BREAK_REPAIR	13/2399	64/19637	0.0436195	0.328563	0.295667	MORF4L2/SHLD2/SETMAR/PARP9/FOXM1/ERCC6/YEATS4/BRD8/ARID2/TIMELESS/EP400/RUVBL2/DMAP1	13
GOBP_REGULATION_OF_MULTICELLULAR_ORGANISM_GROWTH	13/2399	64/19637	0.0436195	0.328563	0.295667	GAMT/APP/PLAC8/CHD7/BBS4/ADRB1/MKKS/STAT3/RAI1/SGPL1/STC2/ADRB2/STAT5B	13
GOBP_NIK_NF_KAPPAB_SIGNALING	25/2399	144/19637	0.0437122	0.328563	0.295667	APP/EIF2AK2/CYLD/IL18/RPS3/NFAT5/TNFRSF10B/TIRAP/CARD14/RBCK1/IFI35/RASSF2/SASH1/IL1B/CD86/NOD2/HAVCR2/NLRC3/ADGRG3/TERF2IP/LITAF/TLR9/REL/CHI3L1/CALR	25
GOBP_AXONAL_FASCICULATION	6/2399	22/19637	0.0437899	0.328563	0.295667	CASP3/ARHGAP35/NCAM2/MEGF8/EPHA4/TNFRSF21	6
GOBP_CELL_PROLIFERATION_INVOLVED_IN_KIDNEY_DEVELOPMENT	6/2399	22/19637	0.0437899	0.328563	0.295667	CFLAR/SHH/MYC/WT1/GPC3/PDGFRB	6
GOBP_DORSAL_VENTRAL_NEURAL_TUBE_PATTERNING	6/2399	22/19637	0.0437899	0.328563	0.295667	FKBP8/PRKACB/TULP3/SHH/GORAB/TCTN1	6
GOBP_GLYCOSIDE_METABOLIC_PROCESS	6/2399	22/19637	0.0437899	0.328563	0.295667	AKR1C1/FUCA1/AKR1C2/FUCA2/AKR7A2/GLA	6
GOBP_LENS_MORPHOGENESIS_IN_CAMERA_TYPE_EYE	6/2399	22/19637	0.0437899	0.328563	0.295667	CTNNB1/NECTIN1/ATF4/MEIS1/TDRD7/ABI2	6
GOBP_MYELIN_ASSEMBLY	6/2399	22/19637	0.0437899	0.328563	0.295667	ANK2/EPB41L3/PMP22/ERCC2/ABCA2/GPC1	6
GOBP_NEGATIVE_REGULATION_OF_NUCLEOTIDE_METABOLIC_PROCESS	6/2399	22/19637	0.0437899	0.328563	0.295667	FBP1/HDAC4/DDIT4/STAT3/TIGAR/CDA	6
GOBP_POSITIVE_REGULATION_OF_T_HELPER_CELL_DIFFERENTIATION	6/2399	22/19637	0.0437899	0.328563	0.295667	IL18/PRKCZ/IL4R/CD86/ANXA1/CD80	6
GOBP_PURINE_NUCLEOSIDE_MONOPHOSPHATE_BIOSYNTHETIC_PROCESS	6/2399	22/19637	0.0437899	0.328563	0.295667	AMPD3/APRT/ADSL/ADSS2/ATIC/IMPDH2	6
GOBP_THYMIC_T_CELL_SELECTION	6/2399	22/19637	0.0437899	0.328563	0.295667	SHH/ATG5/CCR7/ITPKB/CD3D/SRF	6
REACTOME_CD28_DEPENDENT_PI3K_AKT_SIGNALING	6/2399	22/19637	0.0437899	0.328563	0.295667	PIK3R2/MLST8/FYN/CD86/TRIB3/CD80	6
REACTOME_HS_GAG_DEGRADATION	6/2399	22/19637	0.0437899	0.328563	0.295667	HPSE/HSPG2/GPC3/SGSH/GPC1/SDC3	6
GOBP_REGULATION_OF_PROTEIN_TYROSINE_KINASE_ACTIVITY	17/2399	90/19637	0.0438366	0.328563	0.295667	APP/DOK7/FBXW7/PRNP/DUSP22/ZFYVE28/MVP/ERCC6/STAP1/ACE/CASS4/EPHA4/UNC119/NCK2/NCF1/SRC/RACK1	17
GOCC_MICROVILLUS	17/2399	90/19637	0.0438366	0.328563	0.295667	ATP7A/ANGPT1/SPN/FSCN1/CTNNB1/CLIC4/CD44/IQGAP2/EXOC4/MYO7B/MYO1C/MYO1E/SLC7A5/SYTL1/TGFB1/JAM3/LRRK2	17
GOMF_CYSTEINE_TYPE_PEPTIDASE_ACTIVITY	33/2399	200/19637	0.0442047	0.330409	0.297328	CASP3/USP15/UFSP2/USP45/CFLAR/CASP1/CYLD/PAN2/BRCC3/ATG4B/SENP6/MINDY3/CTSZ/CAPN3/CAPN10/USP48/ATG4D/CTSL/USP1/SCRN2/CTSH/PYDC1/SENP5/USP22/TANK/GPAA1/PDIA3/CTSW/BLMH/EIF3F/CTSK/USP36/USP51	33
HALLMARK_APICAL_JUNCTION	33/2399	200/19637	0.0442047	0.330409	0.297328	GAMT/NRTN/ACTG1/CD99/CD209/VCAN/NF2/NEXN/FSCN1/MPZL1/NECTIN1/ICAM4/ADAM9/EXOC4/PKD1/TSPAN4/ICAM5/SIRPA/ITGB1/NECTIN4/CD86/LDLRAP1/MMP9/AMH/ADAMTS5/MAPK14/SDC3/SRC/SYMPK/JAM3/PECAM1/CLDN9/HADH	33
FRIDMAN_SENESCENCE_UP	15/2399	77/19637	0.0442527	0.330409	0.297328	FILIP1L/OPTN/ISG15/TNFAIP2/CD44/MDM2/IRF5/ALDH1A3/IGFBP4/SERPINB2/IFI16/F3/CYP1B1/CCND1/CREG1	15
GOCC_ENDOPLASMIC_RETICULUM_GOLGI_INTERMEDIATE_COMPARTMENT_MEMBRANE	15/2399	77/19637	0.0442527	0.330409	0.297328	SERPINA1/AZIN2/ERGIC1/CD59/VMP1/ERGIC2/CTSZ/CD55/COL7A1/ASPSCR1/TMED1/LAMP5/CNIH1/TRIP11/CALR	15
GOCC_ADHERENS_JUNCTION	29/2399	172/19637	0.0444768	0.331531	0.298338	PKP4/VEGFA/APC/NF2/NEXN/CTNNB1/NECTIN1/HMCN1/TNKS1BP1/PVR/PDLIM2/PPP1CA/CYTH1/NDRG1/SCRIB/PRICKLE4/NECTIN4/MYO1E/DSC2/ANXA2/ANXA1/EPHA4/CDC42EP1/CCDC85B/PKP3/KRT18/PDZD11/RAB10/ABI2	29
GOBP_RESPONSE_TO_TEMPERATURE_STIMULUS	30/2399	179/19637	0.0444882	0.331531	0.298338	IER5/PLAC8/HMOX1/DNAJA4/THRA/PSIP1/ZFAND1/DHX36/CXCR4/DNAJC3/ADRB1/DNAJB1/FOXO1/ASIC3/HSBP1/DNAJA1/HSPA6/ACADVL/ERO1A/HTR2B/BAG3/HSP90AA1/NTSR1/TP53INP1/TMEM135/GMPR/DNAJB6/HSBP1L1/ADRB2/SCARA5	30
GOCC_TRANSPORT_VESICLE	61/2399	403/19637	0.0446896	0.332713	0.299401	HLA-C/COPG2/STX7/VAMP7/APP/SLC6A9/DISC1/VPS45/ATP7A/CLBA1/STX10/TGOLN2/AZIN2/ATP6V0D1/RAB8B/CLN3/NCALD/VTI1A/ROGDI/BACE1/CD59/PICALM/CLTA/OTOF/NRGN/FGFR4/SYNGR1/KCNQ1/STX1B/SCAMP5/AP1G1/ZNRF1/SREBF2/TRIM9/APH1B/CD55/RAB26/KDELR2/YIPF2/RAB9A/CRISPLD2/RAB6A/SCAP/RABAC1/AP1AR/LAMP5/SYTL1/GOLGA5/SLC17A5/CNIH1/COPA/STON1/TRIP11/STX3/PLIN3/SYTL3/RAB10/SEC24C/LRRK2/SLC9B2/B2M	61
GOBP_CELLULAR_RESPONSE_TO_INTERFERON_GAMMA	21/2399	117/19637	0.0447654	0.332959	0.299622	ACTG1/CASP1/GAPDH/CCL23/CD58/PARP9/JAK2/RAB7B/PARP14/MYC/GBP4/IRF8/ASS1/SIRPA/STXBP1/SP100/MYO1C/RPL13A/CCL2/EPRS1/CCL24	21
REACTOME_ANTIGEN_PROCESSING:_UBIQUITINATION_PROTEASOME_DEGRADATION	48/2399	308/19637	0.0451279	0.335335	0.30176	FBXW8/FBXO11/ASB13/UBE2W/PSMD12/ANAPC13/UBE2F/TRIP12/FBXW7/KBTBD6/UBE2K/MIB2/LNPEP/HERC6/SOCS3/RNF7/KLHL22/RPS27A/FBXL5/UNKL/FBXL14/RBCK1/PSMD11/LRSAM1/ZNRF1/TRIM9/RNF6/RNF41/RNF144B/UBE2D4/VHL/UBE2S/ASB3/KBTBD8/KLHL25/ASB14/TRAF7/KLHL21/SIAH2/PSMB5/CDC34/BLMH/TRIM21/HECTD3/KLHL9/FBXO6/TRIM11/CUL7	48
GOBP_NADH_DEHYDROGENASE_COMPLEX_ASSEMBLY	12/2399	58/19637	0.0453068	0.335702	0.302091	DMAC1/NDUFB3/NDUFAF3/NUBPL/NDUFA5/NDUFAF2/NDUFB11/NDUFA12/TIMM21/NDUFB1/NDUFS5/TMEM186	12
GOBP_PROTEIN_LOCALIZATION_TO_CYTOSKELETON	12/2399	58/19637	0.0453068	0.335702	0.302091	DISC1/SNX10/APC/DIAPH1/GOLGB1/BBS4/DVL1/C2CD3/KLHL21/HOOK3/CEP72/WRAP73	12
REACTOME_IRON_UPTAKE_AND_TRANSPORT	12/2399	58/19637	0.0453068	0.335702	0.302091	ATP6V0B/TFR2/ATP6V0D1/FTL/ATP6V1F/HMOX1/RPS27A/FBXL5/TFRC/ATP6V1C1/GLRX3/ATP6V0E1	12
GOBP_MEMBRANE_DOCKING	16/2399	84/19637	0.0462977	0.338337	0.304462	TSNARE1/STX7/ESYT1/CALM1/STX10/RAB8B/CLN3/VMP1/AHCYL1/VAMP8/STX1B/STXBP1/SCFD2/STX3/ATG14/RAB10	16
GOMF_CALCIUM_DEPENDENT_PROTEIN_BINDING	16/2399	84/19637	0.0462977	0.338337	0.304462	CALM1/MASP2/RAC3/CLN3/S100A9/SLC24A4/S100A8/S100A4/CPNE3/VPS37B/ANXA2/ANXA1/S100A10/ANXA6/S100A12/S100B	16
GOBP_FC_RECEPTOR_SIGNALING_PATHWAY	11/2399	52/19637	0.0468003	0.338337	0.304462	FGR/PLA2G6/PRKCQ/FER/FCGR2B/FYN/PLD2/MAP2K4/PIGR/KIT/SRC	11
GOBP_RETROGRADE_VESICLE_MEDIATED_TRANSPORT_GOLGI_TO_ENDOPLASMIC_RETICULUM	11/2399	52/19637	0.0468003	0.338337	0.304462	COPG2/ERGIC1/ERGIC2/STX18/ATP9B/RAB6B/KDELR2/RAB6C/RAB6A/COPA/USE1	11
GOBP_GLUCOSE_METABOLIC_PROCESS	33/2399	201/19637	0.0469113	0.338337	0.304462	OAS1/HK3/HECTD4/BRAT1/PDK1/GAPDH/FBP1/FOXK2/ATF3/ATF4/ENO2/KCNQ1/MYC/PPP1CA/ADPGK/FOXO1/NLN/IGFBP4/LCMT1/GAPDHS/PASK/SERP1/TIGAR/PPP1R3A/CRY1/RUBCNL/MAPK14/PGM2L1/GPT/SRC/C1QTNF12/OGT/KAT2A	33
GOBP_NEGATIVE_REGULATION_OF_PROTEIN_CONTAINING_COMPLEX_ASSEMBLY	25/2399	145/19637	0.0469197	0.338337	0.304462	KANK1/LDLRAD4/DYRK1A/PRKCZ/WASHC2C/RIOK3/SPTB/THRA/BBS4/SVIL/TWF1/SMAD6/TWF2/STXBP1/MKKS/RPL13A/LCMT1/PYDC1/NLRC3/HSPA5/MEFV/AVIL/NOP53/SRC/JAM3	25
GOBP_RECEPTOR_MEDIATED_ENDOCYTOSIS	40/2399	251/19637	0.0470378	0.338337	0.304462	CD36/APP/VEGFA/WASF1/LILRB1/ITGAM/SIGLEC1/FCHO1/TFR2/ANGPT1/CLN3/SMAP1/PICALM/CLTA/FCGR2B/HSPG2/AP1G1/TBC1D5/CXCR2/SCRIB/TFRC/CTSL/RAB21/AP2M1/GRK3/ITGB1/ANXA2/HTR2B/UNC119/ABCA2/ITGB2/LDLRAP1/SCARB2/CXCL8/GRK2/SFTPD/DNAJC13/ADRB2/SLC9B2/B2M	40
REACTOME_CELL_SURFACE_INTERACTIONS_AT_THE_VASCULAR_WALL	32/2399	194/19637	0.0471124	0.338337	0.304462	PIK3R2/CD99/ITGAM/ANGPT2/ANGPT1/CD58/SLC7A7/SPN/ITGA5/TNFRSF10B/SLC16A3/FYN/IGLL1/OLR1/JAML/CD44/GYPC/TREM1/SIRPA/ITGB1/SLC3A2/PTPN11/SLC7A5/PROS1/ITGB2/GPC1/THBD/TGFB1/SDC3/SRC/JAM3/PECAM1	32
GOBP_POSITIVE_REGULATION_OF_PEPTIDYL_THREONINE_PHOSPHORYLATION	7/2399	28/19637	0.047145	0.338337	0.304462	APP/CALM1/UBE2K/TNKS1BP1/TGFB1/S1PR2/CHI3L1	7
GOBP_REGULATION_OF_CYTOPLASMIC_TRANSPORT	7/2399	28/19637	0.047145	0.338337	0.304462	ARFIP1/MAP2K2/RAB21/DENND10/DNAJC13/SRC/LRRK2	7
GOCC_ENDOLYSOSOME	7/2399	28/19637	0.047145	0.338337	0.304462	TLR8/CLTA/CTSL/AP2M1/TLR9/CTSK/SLC15A4	7
GOMF_INTRAMOLECULAR_TRANSFERASE_ACTIVITY	7/2399	28/19637	0.047145	0.338337	0.304462	PUSL1/PUS1/PGM3/RPUSD3/PMM1/PGM2L1/PGAM4	7
REACTOME_RNA_POLYMERASE_III_TRANSCRIPTION_INITIATION_FROM_TYPE_3_PROMOTER	7/2399	28/19637	0.047145	0.338337	0.304462	SNAPC2/POLR3D/POLR3F/SNAPC3/SNAPC1/POLR2E/POLR1D	7
REACTOME_SYNTHESIS_OF_PC	7/2399	28/19637	0.047145	0.338337	0.304462	SLC44A1/PEMT/SLC44A2/LPIN3/CSNK2A2/CHKA/CHKB	7
GOBP_PEPTIDYL_LYSINE_ACETYLATION	31/2399	187/19637	0.0472693	0.338337	0.304462	MORF4L2/ING5/MLLT3/TADA3/KAT7/KAT8/MUC1/BRPF1/GTF3C4/DR1/TAF6/YEATS4/BLOC1S1/ATG5/CLOCK/PER1/MSL2/BRD8/IL1B/TAF1L/MSL1/TAF6L/TAF5/PBXIP1/USP22/EP400/YEATS2/RUVBL2/DMAP1/OGT/KAT2A	31
GOBP_REGULATION_OF_INFLAMMATORY_RESPONSE	60/2399	397/19637	0.0473131	0.338337	0.304462	MGST2/VAMP7/APP/BCL6/FGR/FEM1A/ADAMTS12/RIPK1/CASP1/GPER1/CYLD/LACC1/MYD88/IL18/SPATA2/DAGLB/JAK2/ADAM8/VAMP8/FCGR2B/SOCS3/PIK3AP1/ETS1/FYN/IL6ST/STAP1/NLRP1/S100A9/PIK3CG/CLOCK/S100A8/IL2RA/IFI35/CCR7/ACE/SIRPA/AKNA/IL1B/KLF4/NOD2/MGLL/ANXA1/SBNO2/NLRC3/MEFV/BST1/MMP9/CEBPA/STK39/MAPK14/NCF1/LGALS1/S100A12/TLR9/SRC/CCL24/STAT5B/CNR2/C1QTNF12/LRRK2	60
GOBP_RNA_MODIFICATION	28/2399	166/19637	0.0474159	0.338337	0.304462	PUSL1/WDR4/PUS1/NSUN4/NAT10/WTAP/TRMT1L/NUDT16/TRMO/RBM47/NHP2/DNAJB11/C9orf64/AARS1/APOBEC3C/MTO1/RPUSD3/NAF1/ALKBH1/TRMT61A/APOBEC3B/TRMT112/DUS1L/HSD17B10/TRMT11/METTL2B/NSUN3/TYW1B	28
GOMF_MODIFICATION_DEPENDENT_PROTEIN_BINDING	28/2399	166/19637	0.0474159	0.338337	0.304462	IDE/FAAP20/ANK2/USP15/ING5/MLLT3/SPIN4/KAT8/BRCC3/OPTN/RAD23A/KDM8/YEATS4/CBX2/UBXN1/SPRTN/TAF1L/TAB3/MTF2/TRIM24/L3MBTL1/TTLL12/YEATS2/KDM7A/KDM5A/PHIP/CBX4/SMARCA4	28
GOCC_EARLY_ENDOSOME_MEMBRANE	29/2399	173/19637	0.0474276	0.338337	0.304462	HLA-C/RAB5C/STX7/SORCS2/LDLRAD4/ATP7A/ZFYVE16/HPS6/ZFYVE28/CLN3/VAMP8/SLC9A6/WDR91/RAB21/SNX16/SNX20/MON2/GGA2/ANXA1/LAMP5/EPHA4/RBSN/FGD2/STAM2/LITAF/DNAJC13/CMTM6/SLC15A4/B2M	29
GOBP_ANTIVIRAL_INNATE_IMMUNE_RESPONSE	5/2399	17/19637	0.0475753	0.338337	0.304462	OAS1/NLRP1/IFIT1/MX1/ZDHHC11	5
GOBP_CELLULAR_RESPONSE_TO_THYROID_HORMONE_STIMULUS	5/2399	17/19637	0.0475753	0.338337	0.304462	GCLM/BRD8/CTSL/CTSH/KIT	5
GOBP_CHEMICAL_HOMEOSTASIS_WITHIN_A_TISSUE	5/2399	17/19637	0.0475753	0.338337	0.304462	OAS1/VEGFA/HOMER1/CTSH/SFTPD	5
GOBP_GRANULOCYTE_MACROPHAGE_COLONY_STIMULATING_FACTOR_PRODUCTION	5/2399	17/19637	0.0475753	0.338337	0.304462	IL18/IL1B/CARD9/TLR9/CD80	5
GOBP_MEGAKARYOCYTE_DEVELOPMENT	5/2399	17/19637	0.0475753	0.338337	0.304462	SH2B3/MEIS1/PTPN11/SRF/KIT	5
GOBP_POSITIVE_REGULATION_OF_VASCULAR_ENDOTHELIAL_GROWTH_FACTOR_RECEPTOR_SIGNALING_PATHWAY	5/2399	17/19637	0.0475753	0.338337	0.304462	GRB10/ITGA5/ARNT/PRKD2/IL1B	5
GOBP_PROTEIN_TRIMERIZATION	5/2399	17/19637	0.0475753	0.338337	0.304462	SLC1A5/SIGMAR1/MLKL/ASIC1/SCARA5	5
GOBP_REGULATION_OF_CYSTEINE_TYPE_ENDOPEPTIDASE_ACTIVITY_INVOLVED_IN_APOPTOTIC_SIGNALING_PATHWAY	5/2399	17/19637	0.0475753	0.338337	0.304462	JAK2/NLE1/TFAP4/PRR7/MMP9	5
GOMF_PROTEIN_KINASE_C_ACTIVITY	5/2399	17/19637	0.0475753	0.338337	0.304462	PKN3/PRKCZ/PRKCQ/PRKD2/PKN1	5
REACTOME_ACTIVATION_OF_IRF3_IRF7_MEDIATED_BY_TBK1_IKK_EPSILON	5/2399	17/19637	0.0475753	0.338337	0.304462	RPS27A/TICAM1/PTPN11/TANK/LY96	5
REACTOME_PLATELET_SENSITIZATION_BY_LDL	5/2399	17/19637	0.0475753	0.338337	0.304462	FGR/PPP2R1B/PTPN11/MAPK14/PECAM1	5
GOBP_NUCLEOSIDE_TRIPHOSPHATE_METABOLIC_PROCESS	20/2399	111/19637	0.0475922	0.338337	0.304462	CAD/VPS9D1/SAMHD1/NUDT16/CMPK1/CMPK2/ALDOA/MYC/CTPS2/SMPDL3A/ENTPD7/ATP5PF/GTPBP1/NME3/NME1/DNAJC30/TGFB1/ATP5MF/IMPDH2/LRRK2	20
GOBP_REGULATION_OF_PHOSPHATIDYLINOSITOL_3_KINASE_SIGNALING	20/2399	111/19637	0.0475922	0.338337	0.304462	FBXL2/FGR/GPER1/IL18/HCST/ANGPT1/JAK2/PIK3AP1/SEMA4D/HAX1/BTN2A2/PDGFRB/PTPN13/NLRC3/DIPK2A/PIP5K1A/NCF1/NOP53/KIT/SRC	20
GOBP_CELLULAR_MODIFIED_AMINO_ACID_BIOSYNTHETIC_PROCESS	10/2399	46/19637	0.0479747	0.338337	0.304462	MGST2/MTHFD1L/GAMT/PLSCR1/PTDSS1/GCLM/GGT7/CKB/CHAC1/ATIC	10
GOBP_ENDODERMAL_CELL_DIFFERENTIATION	10/2399	46/19637	0.0479747	0.338337	0.304462	PAF1/ITGA5/CTNNB1/ITGA7/HSBP1/COL7A1/ITGB2/MMP14/MMP9/COL6A1	10
GOBP_PROTEIN_O_LINKED_GLYCOSYLATION	17/2399	91/19637	0.0480087	0.338337	0.304462	TMTC4/PGM3/FKTN/EOGT/POFUT1/TET2/GALNT2/GXYLT1/ST6GALNAC2/B3GNT7/GALNT3/GXYLT2/B4GALT5/PLOD1/GALNTL6/ST3GAL1/OGT	17
GOCC_CLATHRIN_COATED_ENDOCYTIC_VESICLE	17/2399	91/19637	0.0480087	0.338337	0.304462	CD4/VAMP7/AVPR2/TGOLN2/IL7R/PICALM/CLTA/VAMP8/TFRC/AP2M1/MYO1E/EPN2/CD3D/LDLRAP1/SCARB2/SFTPD/ADRB2	17
GOCC_NUCLEAR_ENVELOPE	71/2399	479/19637	0.0480361	0.338337	0.304462	MGST2/APP/P2RX7/YBX1/XPOT/ERBIN/TMEM176B/ZNF224/PRNP/ELAVL4/GPER1/WTAP/PRKCZ/TOR1AIP2/GAPDH/PLRG1/LMNA/NUP35/TMC6/ROGDI/DDX19B/NXT2/EIF5A/SIGMAR1/EBP/ZC3HC1/NUP85/MINDY3/CHMP1B/MVP/SLC16A3/DMPK/POLR2M/TEX2/MACO1/NUP214/TOR1AIP1/YEATS4/AAAS/P2RX1/GTPBP4/RNF6/HAX1/MYORG/MX1/SMPD4/RGPD3/MYO1C/PTGDS/TXLNG/TMEM18/CUEDC2/TOR4A/CENPV/NAV3/MGST3/CLMN/WDR3/GNAQ/TMEM43/GCHFR/GUCY2F/TMEM97/TNRC18/TRAPPC2B/A…	71
GOMF_ACTIVE_ION_TRANSMEMBRANE_TRANSPORTER_ACTIVITY	42/2399	266/19637	0.0484945	0.338337	0.304462	CLCN6/ATP7B/SLC6A9/SLC6A8/ATP7A/SLC9A3/SLC38A1/ATP6V0D1/SLC6A13/SLC4A3/SLC23A2/SLC45A4/SLC16A7/ATP6V1F/UQCR10/SLC4A11/SLC12A3/COX7A2L/SLC19A1/SLC9A6/COX6A1/SLC15A2/SLC24A4/SLC25A6/SLC38A2/SLC20A2/ATP6V1C1/SLC15A3/SLC3A2/SLC9A5/TMCO3/SLC5A6/COX7B/SLC17A5/UQCRFS1/SLCO3A1/CYC1/SLC26A11/SLCO4C1/SLC15A4/SLC9B2/ATP6V0E1	42
GOMF_TRANSCRIPTION_COACTIVATOR_ACTIVITY	42/2399	266/19637	0.0484945	0.338337	0.304462	TRIM14/TACC1/TADA3/KAT8/DYRK1A/TOX2/JMY/CTNNB1/SS18L2/AIP/TRIM38/HMGA1/ETS1/YAF2/TAF6/MAK/MTA2/IL31RA/RERE/BRD8/LPIN3/DDX17/BCL10/TAF6L/PMF1/TRIM24/ZMIZ2/PBXIP1/USP22/MAML3/TRIP11/MED30/SS18/BUD31/PCBD1/NCOA4/TRIM21/PKN1/HCFC2/KDM5A/KAT2A/SMARCA4	42
GOBP_INTRA_GOLGI_VESICLE_MEDIATED_TRANSPORT	8/2399	34/19637	0.048517	0.338337	0.304462	COPG2/TRAPPC3/VTI1A/RAB6B/RAB6C/RAB6A/GOLGA5/COPA	8
GOBP_LEUKOTRIENE_METABOLIC_PROCESS	8/2399	34/19637	0.048517	0.338337	0.304462	MGST2/PTGR1/ALOX12/DPEP2/LTA4H/GGT7/PRG3/MGST3	8
GOBP_MODIFIED_AMINO_ACID_TRANSPORT	8/2399	34/19637	0.048517	0.338337	0.304462	SLC6A8/SLC6A13/FOLR3/SLC19A1/SLC38A2/SLC1A4/SLC5A6/FOLR2	8
GOBP_MONOUBIQUITINATED_PROTEIN_DEUBIQUITINATION	8/2399	34/19637	0.048517	0.338337	0.304462	USP15/TADA3/TAF6/USP1/TAF6L/TAF5/USP22/KAT2A	8
GOBP_POSITIVE_REGULATION_OF_ERYTHROCYTE_DIFFERENTIATION	8/2399	34/19637	0.048517	0.338337	0.304462	KAT7/SMAP1/ISG15/ARNT/ETS1/STAT3/MAPK14/STAT5B	8
GOBP_PROTEIN_DEMETHYLATION	8/2399	34/19637	0.048517	0.338337	0.304462	KDM4B/KDM8/KDM5C/KDM6B/JMJD4/ALKBH4/KDM7A/KDM5A	8
GOBP_RESPONSE_TO_INTERLEUKIN_4	8/2399	34/19637	0.048517	0.338337	0.304462	RPL3/CD300LF/PARP14/IL4R/CORO1A/HSPA5/IMPDH2/STAT5B	8
GOBP_RRNA_TRANSCRIPTION	8/2399	34/19637	0.048517	0.338337	0.304462	MARS1/GTF3C4/BRF1/POLR1E/NPM3/NOP53/NCL/SMARCA4	8
GOCC_TRANSCRIPTION_FACTOR_TFIID_COMPLEX	8/2399	34/19637	0.048517	0.338337	0.304462	GTF2A2/TAF6/GTF2H3/TAF1L/TAF6L/TAF5/ERCC2/TCEA1	8
GOBP_CELLULAR_RESPONSE_TO_OSMOTIC_STRESS	9/2399	40/19637	0.0486427	0.338337	0.304462	CASP3/TSPO/CLN3/SLC4A11/ZFAND1/CAPN3/YBX3/SERPINB6/STK39	9
GOBP_NEGATIVE_REGULATION_OF_MICROTUBULE_POLYMERIZATION_OR_DEPOLYMERIZATION	9/2399	40/19637	0.0486427	0.338337	0.304462	CLASP2/APC/DYRK1A/KATNB1/CLASP1/APC2/NAV3/CAMSAP1/MID1IP1	9
GOBP_ONE_CARBON_METABOLIC_PROCESS	9/2399	40/19637	0.0486427	0.338337	0.304462	MTHFD1L/SHMT2/CA6/SFXN3/AHCYL1/AHCY/MTHFR/MTHFD2/ALDH1L2	9
GOBP_SERINE_FAMILY_AMINO_ACID_METABOLIC_PROCESS	9/2399	40/19637	0.0486427	0.338337	0.304462	CTH/PSPH/SHMT2/PHGDH/MPST/PSAT1/GCLM/GCAT/AMT	9
GOMF_DEMETHYLASE_ACTIVITY	9/2399	40/19637	0.0486427	0.338337	0.304462	KDM4B/KDM8/KDM5C/ALKBH1/KDM6B/JMJD4/ALKBH4/KDM7A/KDM5A	9
GOBP_RNA_PHOSPHODIESTER_BOND_HYDROLYSIS_ENDONUCLEOLYTIC	15/2399	78/19637	0.0488418	0.338337	0.304462	BOP1/NOP14/NUDT16/ENDOG/SND1/RPP30/ZC3H12C/TBL3/AGO2/PRORP/RNASET2/RNASEL/POP4/RNASE2/RPS21	15
GOCC_PRERIBOSOME	15/2399	78/19637	0.0488418	0.338337	0.304462	BOP1/UTP4/NOP14/IMP4/RIOK3/TBL3/EBNA1BP2/WDR74/RSL1D1/WDR3/RRP7BP/HEATR1/RRP1/FCF1/RPS7	15
REACTOME_TRANSCRIPTION_COUPLED_NUCLEOTIDE_EXCISION_REPAIR_TC_NER	15/2399	78/19637	0.0488418	0.338337	0.304462	POLD2/PRPF19/ERCC1/POLR2J/PCNA/ERCC6/RPS27A/ZNF830/GTF2H3/POLR2I/POLR2E/ERCC2/TCEA1/ERCC5/XRCC1	15
GOBP_SULFUR_COMPOUND_METABOLIC_PROCESS	52/2399	339/19637	0.0490427	0.338337	0.304462	MGST2/CTH/B3GALT6/CHST12/PHGDH/THTPA/PDK1/HSD17B4/ETHE1/ACP3/ACSF2/CIAPIN1/GDAP1/DSE/ANGPT1/SLC35B2/NUBPL/NUBP2/HPSE/AHCYL1/MPST/CHST7/LPO/ARL6IP5/TPST2/NUBP1/ELOVL1/NUDT7/ACSM3/UGDH/CLIC3/HLCS/GCLM/AHCY/PMVK/ELOVL5/GLO1/OPLAH/NFS1/ACOT7/GLRX3/B3GNT7/GGT7/PIPOX/SULT1A1/EEF1G/MTHFR/BLMH/CHAC1/ACOT4/STAT5B/ST3GAL1	52
GOBP_BRANCHED_CHAIN_AMINO_ACID_TRANSPORT	4/2399	12/19637	0.0490718	0.338337	0.304462	SLC25A44/SLC43A1/SLC3A2/SLC7A5	4
GOBP_CELLULAR_RESPONSE_TO_LEUCINE_STARVATION	4/2399	12/19637	0.0490718	0.338337	0.304462	ATF4/SESN3/LARS1/RRAGD	4
GOBP_DETECTION_OF_MOLECULE_OF_BACTERIAL_ORIGIN	4/2399	12/19637	0.0490718	0.338337	0.304462	SSC5D/TLR1/NOD2/LY96	4
GOBP_L_SERINE_METABOLIC_PROCESS	4/2399	12/19637	0.0490718	0.338337	0.304462	PSPH/SHMT2/PHGDH/PSAT1	4
GOBP_MITOCHONDRIAL_TRNA_PROCESSING	4/2399	12/19637	0.0490718	0.338337	0.304462	PUS1/MTO1/PRORP/HSD17B10	4
GOBP_NEGATIVE_REGULATION_OF_PROTEIN_LOCALIZATION_TO_CELL_SURFACE	4/2399	12/19637	0.0490718	0.338337	0.304462	PICALM/ASTN2/LEPROT/COMMD1	4
GOBP_NEGATIVE_REGULATION_OF_TRANSCRIPTION_FROM_RNA_POLYMERASE_II_PROMOTER_IN_RESPONSE_TO_STRESS	4/2399	12/19637	0.0490718	0.338337	0.304462	DNAJB1/VHL/BAG3/NCK2	4
GOBP_POSITIVE_REGULATION_OF_GLUTAMATE_SECRETION	4/2399	12/19637	0.0490718	0.338337	0.304462	P2RX7/KMO/STXBP1/NTSR1	4
GOBP_REGULATION_OF_DEACETYLASE_ACTIVITY	4/2399	12/19637	0.0490718	0.338337	0.304462	VEGFA/PRKD2/KDM5A/LRRK2	4
GOBP_REGULATION_OF_PROTEIN_DEUBIQUITINATION	4/2399	12/19637	0.0490718	0.338337	0.304462	UBXN1/TANK/TRIM21/NOP53	4
GOBP_UBIQUITIN_RECYCLING	4/2399	12/19637	0.0490718	0.338337	0.304462	IDE/FBXW7/UBE2K/UBE2S	4
GOBP_UREA_METABOLIC_PROCESS	4/2399	12/19637	0.0490718	0.338337	0.304462	NAGS/ASS1/ASL/CEBPA	4
GOBP_UTP_METABOLIC_PROCESS	4/2399	12/19637	0.0490718	0.338337	0.304462	CAD/ENTPD7/NME3/NME1	4
GOCC_GOLGI_MEDIAL_CISTERNA	4/2399	12/19637	0.0490718	0.338337	0.304462	B3GALT6/YIPF6/YIPF2/ST3GAL1	4
GOCC_RPAP3_R2TP_PREFOLDIN_LIKE_COMPLEX	4/2399	12/19637	0.0490718	0.338337	0.304462	PDRG1/POLR2E/URI1/RUVBL2	4
GOMF_JUN_KINASE_KINASE_KINASE_ACTIVITY	4/2399	12/19637	0.0490718	0.338337	0.304462	RIPK1/MLKL/MAP3K13/LRRK2	4
GOMF_PHOSPHATE_ION_BINDING	4/2399	12/19637	0.0490718	0.338337	0.304462	NCEH1/ADSS2/PNP/MTHFD2	4
GOMF_PHOSPHATIDYLINOSITOL_3_KINASE_ACTIVITY	4/2399	12/19637	0.0490718	0.338337	0.304462	PIK3C2A/PIK3CD/PIK3CG/PIK3R6	4
GOMF_PRE_MRNA_INTRONIC_BINDING	4/2399	12/19637	0.0490718	0.338337	0.304462	ELAVL4/HNRNPA2B1/RBM41/RBM7	4
REACTOME_INTERLEUKIN_35_SIGNALLING	4/2399	12/19637	0.0490718	0.338337	0.304462	JAK2/IL6ST/STAT3/TYK2	4
REACTOME_PECAM1_INTERACTIONS	4/2399	12/19637	0.0490718	0.338337	0.304462	FYN/PTPN11/SRC/PECAM1	4
GOBP_REGULATION_OF_PROTEIN_CONTAINING_COMPLEX_DISASSEMBLY	22/2399	125/19637	0.049098	0.338337	0.304462	CLASP2/APC/KATNB1/WASHC2C/CLN3/EIF5A/SPTB/SVIL/ATG5/TWF1/CLASP1/APC2/TWF2/SWAP70/JMJD4/NAV3/CAMSAP1/PDXP/MID1IP1/AVIL/ADRB2/BNIP3	22

## Sheet: NOMO1 DEG GO analysis
Description	GeneRatio	BgRatio	pvalue	p.adjust	qvalue	geneID	Count
HALLMARK_E2F_TARGETS	81/1819	200/19637	1.66909e-32	1.24381e-28	1.00901e-28	POLD2/SMC1A/XRCC6/NAP1L1/SYNCRIP/LIG1/HELLS/CDKN1B/MCM3/MLH1/TOP2A/CDKN3/HMGB2/SMC6/POLD1/SPAG5/ANP32E/BRCA1/CCP110/TMPO/PLK4/PTTG1/LBR/PCNA/NOLC1/TACC3/PSIP1/CBX5/DSCC1/RNASEH2A/IPO7/DEK/MYC/CSE1L/RFC1/LMNB1/HMMR/NBN/KIF22/KIF18B/TFRC/DIAPH3/CCNB2/BRCA2/SMC4/MKI67/AURKA/USP1/UBE2S/NCAPD2/MYBL2/DEPDC1/CHEK2/PAICS/RAD21/SRSF2/MCM2/PA2G4/DNMT1/SMC3/CIT/DLGAP5/TRIP13/PRKDC/PDS5B/LYAR/STMN1/SSRP1/LUC…	81
HALLMARK_G2M_CHECKPOINT	75/1819	200/19637	1.30094e-27	4.36102e-24	3.53777e-24	SMC1A/SYNCRIP/NDC80/DBF4/CDKN1B/MCM3/ODF2/TOP2A/CDKN3/SLC38A1/STIL/POLQ/ATRX/TMPO/PLK4/NSD2/PTTG1/ATF5/BUB1/LBR/NOLC1/TACC3/LIG3/UCK2/HNRNPU/KIF23/ODC1/TOP1/MYC/SMC2/H2BC12/LMNB1/PRC1/HMMR/KIF22/CCNF/CCNB2/BRCA2/SMC4/SQLE/MKI67/AURKA/NEK2/UBE2S/MYBL2/CENPA/NOTCH2/SLC7A5/RAD21/SRSF2/MCM2/KIF20B/SMARCC1/NUSAP1/CENPF/KNL1/KIF5B/KIF11/CCNA2/TTK/PDS5B/STMN1/INCENP/MT2A/CDC20/CENPE/MCM5/MCM6/SLC7A1/KIF…	75
GOCC_CHROMOSOMAL_REGION	106/1819	366/19637	1.75564e-27	4.36102e-24	3.53777e-24	PPP1CC/SS18L1/SIN3A/HDAC2/SMC1A/XRCC6/ITGB3BP/PPP2R5C/KNSTRN/PHF6/NAT10/NDC80/TERC/HELLS/SEC13/MCM3/TOP2A/CENPC/SMC6/POLD1/CENPH/SPAG5/CHMP2A/THOC5/ATRX/PPP1R12A/PARP1/BUB1/BLM/STAG2/PCNA/CDT1/ORC1/PPP2R1A/H4C2/H4C8/SGO1/BOD1L2/CBX5/DSCC1/HNRNPU/WAPL/SGO2/ATM/RIF1/NUDCD2/ZNF207/APEX1/NBN/KIF22/H2BC3/H2BC11/ERCC6L/BRCA2/CBX3/SMC4/SSB/NCAPD3/KDM1A/CCNB1/NEK2/TPR/NCAPD2/H4C3/CENPA/CHEK2/RAD21/MCM2/D…	106
GOCC_DNA_PACKAGING_COMPLEX	60/1819	136/19637	8.48096e-27	1.58e-23	1.28174e-23	MORF4L2/H2AC21/KAT6A/H2BC21/H4C2/H4C8/H2BC14/H2BC15/H2BC13/H2AC20/H2BC18/H2BC5/NCAPG2/SMC2/KDM1B/YEATS4/H3C7/H2BC12/H2BC4/H2BC10/H2BC7/H2AC11/H2BC3/H2BC11/H2AC12/H2AC16/H2AC15/HP1BP3/SMC4/NCAPD3/H2AC6/NCAPD2/H4C3/CENPA/H3C13/TRRAP/H4C12/H4C9/H4C5/H2BC17/H2BC9/H4C4/H4C1/H3C2/H3C10/H3C12/H1-5/H1-4/H1-3/H1-2/H1-0/RUVBL2/H2AC13/H2AC17/H2AC4/H3C1/H2AX/H3C3/H3C4/MBTD1	60
HALLMARK_MITOTIC_SPINDLE	73/1819	199/19637	3.25689e-26	4.85407e-23	3.93775e-23	ARHGEF11/PCM1/TIAM1/SMC1A/RALBP1/CDC42/CDK5RAP2/CEP57/NDC80/PXN/CCDC88A/TOP2A/TLK1/KATNB1/CSNK1D/FLNB/BUB1/ARHGEF3/ECT2/BIN1/FARP1/RHOT2/KIF23/PCGF5/MYH10/DYNLL2/RFC1/ARHGDIA/ARHGAP4/LRPPRC/LMNB1/PRC1/KIF22/ANLN/CCNB2/BRCA2/SMC4/CEP192/AURKA/NEK2/CNTRL/TRIO/NIN/NOTCH2/WASF2/PREX1/CKAP5/SPTAN1/KIF20B/NUSAP1/SUN2/SMC3/CENPF/DLGAP5/KIF5B/KIF11/SSH2/HOOK3/TTK/NET1/INCENP/ARF6/SPTBN1/ALMS1/DYNC1H1/CEN…	73
GOCC_PROTEIN_DNA_COMPLEX	76/1819	219/19637	1.86486e-25	2.31615e-22	1.87893e-22	POLD2/MORF4L2/XRCC6/JUND/NPM1/NFE2/MCM3/H2AC21/POLD1/DDIT3/KAT6A/PARP1/CTNNB1/PCNA/H2BC21/H4C2/H4C8/H2BC14/H2BC15/H2BC13/H2AC20/H2BC18/TOP1/H2BC5/KDM1B/YEATS4/H3C7/H2BC12/H2BC4/H2BC10/H2BC7/H2AC11/H2BC3/H2BC11/H2AC12/H2AC16/H2AC15/HP1BP3/H2AC6/H4C3/CENPA/H3C13/MCM2/TRRAP/STN1/PRKDC/H4C12/H4C9/H4C5/H2BC17/H2BC9/H4C4/H4C1/H3C2/H3C10/H3C12/PRIM1/H1-5/H1-4/H1-3/H1-2/H1-0/RUVBL2/MCM5/H2AC13/MCM6/FOS/H…	76
GOBP_DNA_CONFORMATION_CHANGE	100/1819	352/19637	2.86642e-25	3.0515e-22	2.47546e-22	SIN3A/XRCC6/NAP1L1/ITGB3BP/NPM1/CHD1L/BAZ1B/HELLS/DDX3X/MCM3/TOP2A/HMGB2/HMGB1/TTN/KAT6A/TASOR/POLQ/TOP3B/ATRX/BLM/TOP1MT/H2BC21/H4C2/H4C8/CHD2/H2BC14/H2BC15/H2BC13/DDX12P/DSCC1/ZRANB3/H2BC18/TOP1/H2BC5/NCAPG2/CHD6/WAPL/SMC2/H3C7/RIF1/H2BC12/H2BC4/H2BC10/H2BC7/NBN/H2BC3/H2BC11/ERCC6L/HP1BP3/CBX3/SMC4/NCAPD3/KDM1A/TPR/NCAPD2/H4C3/CHD8/H3C13/MCM2/ANXA1/DNMT1/ASCC3/MIS18A/NUSAP1/HAT1/ANP32B/SRPK1/H4…	100
GOBP_CHROMATIN_REMODELING	81/1819	267/19637	1.08089e-22	1.00685e-19	8.16785e-20	HDAC2/NAP1L1/ITGB3BP/MLLT3/UCHL5/NPM1/CHD1L/BAZ1B/HELLS/NFE2/BPTF/HMGB2/ANP32E/KAT6A/ATRX/MYB/SATB1/MPND/H2BC21/H4C2/H4C8/H2BC14/H2BC15/H2BC13/H2BC18/TOP1/H2BC5/MYC/YEATS4/H3C7/H2BC12/H2BC4/H2BC10/H2BC7/H2BC3/H2BC11/HP1BP3/CBX3/ARID2/KDM5B/KDM5C/H4C3/CHD8/H3C13/MCM2/SETD2/KDM6B/SMARCC1/MIS18A/YEATS2/ANP32B/H4C12/H4C9/RSF1/SSRP1/H4C5/H2BC17/H2BC9/H4C4/H4C1/H3C2/H3C10/H3C12/H1-5/H1-4/H1-3/H1-2/H1-0…	81
GOCC_CHROMOSOME_CENTROMERIC_REGION	73/1819	227/19637	3.06933e-22	2.54141e-19	2.06166e-19	PPP1CC/SS18L1/SIN3A/SMC1A/ITGB3BP/PPP2R5C/KNSTRN/PHF6/NDC80/HELLS/SEC13/TOP2A/CENPC/SMC6/CENPH/SPAG5/CHMP2A/ATRX/PPP1R12A/BUB1/STAG2/CDT1/PPP2R1A/H4C2/H4C8/SGO1/BOD1L2/CBX5/DSCC1/HNRNPU/WAPL/SGO2/NUDCD2/ZNF207/KIF22/H2BC11/ERCC6L/CBX3/SMC4/NCAPD3/CCNB1/NEK2/TPR/NCAPD2/H4C3/CENPA/RAD21/DNMT1/CKAP5/SMC1B/MIS18A/SMC3/CENPF/KNL1/CENPU/KIF18A/BOD1L1/H4C12/TTK/H4C9/PDS5B/INCENP/H4C5/H4C4/H4C1/PSEN2/CEN…	73
REACTOME_NEUTROPHIL_DEGRANULATION	114/1819	478/19637	1.05402e-21	7.85452e-19	6.3718e-19	HLA-C/CD36/XRCC6/C3/FGR/OSCAR/CTSS/ASAH1/LAMP2/DDX3X/NCSTN/HMGB1/ITGAL/LGALS3/GDI2/GPI/COPB1/SERPINB1/HSP90AB1/HLA-A/PLEKHO2/QSOX1/TMC6/CTSA/FTL/BIN2/VAT1/TSPAN14/CD63/VAMP8/CD300A/EEF2/TOLLIP/EEF1A1/PYGB/MAGT1/CCT8/RAC1/PSAP/CTSD/IGF2R/P2RX1/DOK3/CEP290/PKM/IQGAP2/CTSC/S100A11/CTSG/PYCARD/LAMTOR2/ACLY/PYGL/ATP6V0C/S100P/PTAFR/ATP8B4/CAND1/RAP2B/SIRPA/CD93/GRN/SLC2A3/FPR2/ATP11A/CYSTM1/TCIRG1/DNA…	114
GOBP_PROTEIN_DNA_COMPLEX_SUBUNIT_ORGANIZATION	77/1819	254/19637	1.30026e-21	8.80868e-19	7.14584e-19	NAP1L1/ITGB3BP/UCHL5/NPM1/HELLS/NFE2/BPTF/CENPC/HMGB2/HMGB1/CENPH/ANP32E/KAT6A/ATRX/CDT1/SENP6/H2BC21/H4C2/H4C8/H2BC14/H2BC15/H2BC13/H2BC18/H2BC5/MYC/H3C7/H2BC12/H2BC4/H2BC10/H2BC7/H2BC3/H2BC11/RPL23/HP1BP3/ARID2/CAND1/TAF1L/H4C3/CENPA/H3C13/MCM2/SETD2/SMARCC1/MIS18A/CENPF/TAF1C/DLGAP5/POLR1E/ANP32B/H4C12/H4C9/RSF1/SSRP1/H4C5/H2BC17/H2BC9/H4C4/H4C1/H3C2/H3C10/H3C12/H1-5/H1-4/H1-3/H1-2/H1-0/ARID1A…	77
GOBP_NUCLEOSOME_ORGANIZATION	60/1819	176/19637	6.24925e-20	3.88078e-17	3.1482e-17	NAP1L1/ITGB3BP/UCHL5/NPM1/NFE2/BPTF/HMGB2/ANP32E/KAT6A/ATRX/H2BC21/H4C2/H4C8/H2BC14/H2BC15/H2BC13/H2BC18/H2BC5/H3C7/H2BC12/H2BC4/H2BC10/H2BC7/H2BC3/H2BC11/HP1BP3/ARID2/H4C3/H3C13/MCM2/SETD2/SMARCC1/MIS18A/ANP32B/H4C12/H4C9/RSF1/SSRP1/H4C5/H2BC17/H2BC9/H4C4/H4C1/H3C2/H3C10/H3C12/H1-5/H1-4/H1-3/H1-2/H1-0/ARID1A/RUVBL2/H3C1/SART3/H2AX/H3C3/H3C4/SUPT16H/SMARCA4	60
GOBP_PROTEIN_DNA_COMPLEX_ASSEMBLY	64/1819	202/19637	2.7751e-19	1.59077e-16	1.29048e-16	NAP1L1/ITGB3BP/NPM1/HELLS/CENPC/HMGB2/HMGB1/CENPH/KAT6A/ATRX/CDT1/SENP6/H2BC21/H4C2/H4C8/H2BC14/H2BC15/H2BC13/H2BC18/H2BC5/H3C7/H2BC12/H2BC4/H2BC10/H2BC7/H2BC3/H2BC11/HP1BP3/CAND1/TAF1L/H4C3/CENPA/H3C13/MCM2/MIS18A/CENPF/TAF1C/DLGAP5/POLR1E/ANP32B/H4C12/H4C9/RSF1/H4C5/H2BC17/H2BC9/H4C4/H4C1/H3C2/H3C10/H3C12/H1-5/H1-4/H1-3/H1-2/H1-0/CENPE/RB1/H3C1/SART3/H2AX/H3C3/H3C4/SMARCA4	64
GOBP_CHROMATIN_ASSEMBLY_OR_DISASSEMBLY	69/1819	233/19637	6.90154e-19	3.6574e-16	2.96698e-16	SIN3A/NAP1L1/ITGB3BP/NPM1/HELLS/NFE2/HMGB2/TLK1/KAT6A/TASOR/ATRX/H2BC21/H4C2/H4C8/H2BC14/H2BC15/H2BC13/HIRIP3/H2BC18/H2BC5/H3C7/RIF1/H2BC12/H2BC4/H2BC10/H2BC7/H2BC3/H2BC11/HP1BP3/CBX3/ARID2/KDM1A/TPR/H4C3/H3C13/MCM2/DNMT1/SMARCC1/MIS18A/HAT1/ANP32B/H4C12/H4C9/RSF1/SSRP1/H4C5/H2BC17/H2BC9/H4C4/H4C1/H3C2/H3C10/H3C12/H1-5/H1-4/H1-3/H1-2/H1-0/ARID1A/SMCHD1/RB1/H3C1/SART3/TET1/H2AX/H3C3/H3C4/SUPT16H/S…	69
HALLMARK_MYC_TARGETS_V1	63/1819	200/19637	7.36191e-19	3.6574e-16	2.96698e-16	CAD/POLD2/HDAC2/XRCC6/NAP1L1/RPS6/NPM1/SYNCRIP/HSPD1/SLC25A3/RPL6/RPL18/CCT5/HSP90AB1/PSMA4/CCT3/RPS3/PCNA/EEF1B2/NOLC1/EIF3B/TYMS/HNRNPU/DEK/ODC1/MYC/SNRPA/APEX1/RPL22/TUFM/HNRNPA1/SERBP1/CCT4/CBX3/SSB/EIF4H/GLO1/USP1/PHB2/RPL14/SNRPD2/DDX21/PPIA/SNRPG/RRM1/SRSF2/MCM2/PA2G4/EPRS1/SMARCC1/PPM1G/PRPS2/RSL1D1/SRPK1/CCNA2/CDC20/RUVBL2/YWHAQ/MCM5/MCM6/IMPDH2/MCM4/XPO1	63
REACTOME_EUKARYOTIC_TRANSLATION_INITIATION	47/1819	120/19637	1.05454e-18	4.62724e-16	3.75374e-16	RPL28/RPL3/RPL24/RPL23A/FAU/RPL36AL/RPS6/RPL22L1/RPS24/RPL18/RPS29/RPS3/RPL27/EIF3B/RPL8/EIF5/RPL22/RPL21/RPL19/RPL23/EIF3L/EIF3H/EIF4H/RPL12/RPL11/RPL26/RPL14/RPL13A/RPS3A/RPL13/UBA52/EIF3G/RPL38/RPL5/RPL36/RPSA/RPS14/RPL37/RPL32/RPS21/EIF5B/RPL27A/RPL35/RPS28/RPL39/EIF3E/RPS7	47
GOCC_NUCLEAR_CHROMOSOME	68/1819	229/19637	1.0556e-18	4.62724e-16	3.75374e-16	POLD2/SIN3A/HDAC2/SMC1A/UCHL5/BAZ1B/MCM3/MLH1/TOP2A/POLD1/TTN/ANP32E/ATRX/BRCA1/BLM/STAG2/PCNA/ORC1/H4C2/H4C8/HNRNPU/ZRANB3/TOP1/WAPL/SMC2/CCNB1IP1/H3C7/LRPPRC/BRCA2/NEK2/NCAPD2/JUN/H4C3/RAD21/MCM2/TOPBP1/SMC1B/TRRAP/TRIM24/ZMIZ2/SMC3/ETAA1/H4C12/H4C9/INCENP/H4C5/H4C4/H4C1/H3C2/H3C10/H3C12/RAD50/PRIM1/RUVBL2/SMCHD1/MCM5/MCM6/SPIDR/SYCE2/WDHD1/H3C1/H2AX/MCM4/SLX4/H3C3/H3C4/PLK1/CHD1	68
GOBP_NUCLEOSOME_ASSEMBLY	48/1819	125/19637	1.18831e-18	4.91961e-16	3.99092e-16	NAP1L1/ITGB3BP/NPM1/HMGB2/KAT6A/ATRX/H2BC21/H4C2/H4C8/H2BC14/H2BC15/H2BC13/H2BC18/H2BC5/H3C7/H2BC12/H2BC4/H2BC10/H2BC7/H2BC3/H2BC11/HP1BP3/H4C3/H3C13/MCM2/MIS18A/ANP32B/H4C12/H4C9/RSF1/H4C5/H2BC17/H2BC9/H4C4/H4C1/H3C2/H3C10/H3C12/H1-5/H1-4/H1-3/H1-2/H1-0/H3C1/SART3/H2AX/H3C3/H3C4	48
GOBP_CHROMOSOME_SEGREGATION	88/1819	350/19637	1.44447e-18	5.66536e-16	4.59589e-16	ESCO1/SMC1A/PIBF1/CDC42/CDK5RAP2/KNSTRN/NDC80/BAZ1B/DDX3X/ABRAXAS1/MLH1/TOP2A/CENPC/SMC6/CENPH/TTN/TLK1/SPAG5/CHMP2A/KATNB1/TOP3B/ATRX/BRCA1/PTTG1/RPS3/CTNNB1/BUB1/STAG2/CDT1/PPP2R1A/ECT2/SGO1/TACC3/DDX12P/DSCC1/HNRNPU/KIF23/TOP1/NCAPG2/WAPL/SMC2/CCNB1IP1/SGO2/ATM/PRC1/ZNF207/KIF14/KIF22/KIF18B/SMC4/MKI67/NCAPD3/CCNB1/CDCA2/NEK2/NIPBL/CEP55/TPR/PHB2/NCAPD2/RAD21/SMC1B/MIS18A/NUSAP1/SMC3/CENPF/DLG…	88
GOBP_DNA_PACKAGING	72/1819	254/19637	1.77349e-18	6.60804e-16	5.36062e-16	SIN3A/NAP1L1/ITGB3BP/NPM1/BAZ1B/HELLS/TOP2A/HMGB2/TTN/KAT6A/TASOR/ATRX/H2BC21/H4C2/H4C8/H2BC14/H2BC15/H2BC13/H2BC18/H2BC5/NCAPG2/WAPL/SMC2/H3C7/RIF1/H2BC12/H2BC4/H2BC10/H2BC7/H2BC3/H2BC11/HP1BP3/CBX3/SMC4/NCAPD3/KDM1A/TPR/NCAPD2/H4C3/H3C13/MCM2/DNMT1/MIS18A/NUSAP1/HAT1/ANP32B/SRPK1/H4C12/H4C9/RSF1/H4C5/H2BC17/H2BC9/H4C4/H4C1/H3C2/H3C10/H3C12/H1-5/H1-4/H1-3/H1-2/H1-0/SMCHD1/RB1/H3C1/SART3/TET1/H2A…	72
REACTOME_INFLUENZA_INFECTION	54/1819	156/19637	2.04805e-18	7.26766e-16	5.89573e-16	RPL28/RPL3/RPL24/RPL23A/FAU/NUP93/RPL36AL/RPS6/SEC13/NUP210/RPL22L1/RPS24/GTF2F1/RPL18/RPS29/RPS3/RPL27/CLTA/POM121/RPL8/IPO5/PABPN1/SLC25A6/RPL22/RPL21/RPL19/RPL23/RPL12/RPL11/RPL26/TPR/RPL14/RPL13A/RPS3A/RPL13/UBA52/RPL38/HSP90AA1/RPL5/RPL36/RANBP2/RPSA/RPS14/RPL37/RPL32/RPS21/RPL27A/RPL35/RPS28/NUP133/RPL39/XPO1/RPS7/CALR	54
REACTOME_SRP_DEPENDENT_COTRANSLATIONAL_PROTEIN_TARGETING_TO_MEMBRANE	45/1819	113/19637	2.66027e-18	9.01105e-16	7.31001e-16	RPL28/RPL3/RPL24/RPL23A/FAU/RPL36AL/RPS6/RPL22L1/RPS24/RPL18/RPS29/SRP72/RPS3/RPL27/RPN2/SEC61A1/RPL8/RPL22/RPL21/RPL19/RPL23/RPL12/RPL11/RPL26/RPL14/SRPRA/RPL13A/RPS3A/RPL13/UBA52/RPL38/RPL5/RPL36/RPSA/RPS14/RPL37/RPL32/RPS21/RPL27A/RPL35/RPS28/RPL39/DDOST/SPCS2/RPS7	45
GOCC_CONDENSED_CHROMOSOME	72/1819	256/19637	2.85666e-18	9.25557e-16	7.50836e-16	PPP1CC/SS18L1/SIN3A/SMC1A/ITGB3BP/KNSTRN/PHF6/NDC80/BAZ1B/SEC13/MLH1/TOP2A/CENPC/HMGB2/HMGB1/SMC6/CENPH/TTN/SPAG5/CHMP2A/TOP3B/ATRX/BRCA1/PPP1R12A/BUB1/BLM/STAG2/CDT1/SGO1/BOD1L2/CBX5/HNRNPU/WAPL/SMC2/CCNB1IP1/SGO2/RIF1/NUDCD2/LRPPRC/ZNF207/KIF22/ERCC6L/BRCA2/CBX3/MKI67/NCAPD3/CCNB1/NEK2/TPR/NCAPD2/CENPA/RAD21/TOPBP1/CKAP5/SMC1B/SMC3/CENPF/KNL1/CENPU/KIF18A/BOD1L1/TTK/INCENP/RAD50/PSEN2/CENPE/BUB…	72
GOBP_SISTER_CHROMATID_SEGREGATION	63/1819	207/19637	5.10648e-18	1.58556e-15	1.28625e-15	ESCO1/SMC1A/PIBF1/CDK5RAP2/KNSTRN/NDC80/BAZ1B/TOP2A/CENPC/TTN/SPAG5/CHMP2A/KATNB1/ATRX/PTTG1/CTNNB1/BUB1/STAG2/CDT1/PPP2R1A/SGO1/TACC3/DDX12P/DSCC1/HNRNPU/KIF23/NCAPG2/WAPL/SMC2/SGO2/ATM/PRC1/ZNF207/KIF14/KIF22/KIF18B/SMC4/NCAPD3/CCNB1/NEK2/NIPBL/CEP55/TPR/PHB2/NCAPD2/RAD21/SMC1B/NUSAP1/SMC3/CENPF/DLGAP5/TRIP13/KIF18A/TTK/PDS5B/CDC20/CENPE/BUB1B/HASPIN/RB1/TOP2B/KIF4A/PLK1	63
GOBP_MITOTIC_NUCLEAR_DIVISION	78/1819	296/19637	7.27415e-18	2.16828e-15	1.75897e-15	RPL24/SMC1A/PIBF1/CDC42/CDK5RAP2/AURKAIP1/KNSTRN/NDC80/BAZ1B/ABRAXAS1/CDKN1B/SPHK1/CENPC/TTN/SPAG5/CHMP2A/KATNB1/ATRX/PTTG1/BUB1/STAG2/CDT1/PPP2R1A/SGO1/TACC3/DSCC1/HNRNPU/KIF23/NCAPG2/SMC2/SGO2/ATM/PRC1/ZNF207/KIF14/KIF22/KIF18B/ANLN/SMC4/MKI67/NCAPD3/CEP192/CCNB1/AURKA/CDCA2/NEK2/NIPBL/UBE2S/CEP55/TPR/PHB2/NCAPD2/MYBL2/CHEK2/RAD21/HOXA13/KIFC2/SMC1B/KIF20B/NUSAP1/SMC3/CENPF/DLGAP5/KIF11/TRIP13/…	78
REACTOME_MITOTIC_PROMETAPHASE	60/1819	198/19637	3.98905e-17	1.14332e-14	9.27495e-15	PPP1CC/PCM1/SMC1A/CDK5RAP2/ITGB3BP/CEP57/PPP2R5C/NDC80/SEC13/HAUS4/ODF2/DYNC1I2/CENPC/CENPH/CCP110/CSNK1D/PLK4/BUB1/STAG2/PPP2R1A/SGO1/CEP152/ACTR1A/WAPL/SMC2/DYNLL2/SGO2/CEP290/AKAP9/ERCC6L/CCNB2/SMC4/CEP192/CCNB1/NEK2/CNTRL/NCAPD2/TUBA1C/TUBB4B/CENPA/RAD21/CKAP5/SMC3/CENPF/HSP90AA1/KNL1/CENPU/KIF18A/RANBP2/PDS5B/INCENP/ALMS1/DYNC1H1/CDC20/CENPE/BUB1B/NUP133/MZT2A/XPO1/PLK1	60
GOCC_CYTOSOLIC_RIBOSOME	41/1819	102/19637	5.68637e-17	1.56944e-14	1.27317e-14	RPL28/RPL3/RPL24/RPL23A/RPL36AL/RPS6/RPS24/EIF2A/RPL6/RPL18/RPS29/RPS3/RPL27/EIF2AK4/RPL7L1/RPL8/RPL22/RPL21/RPL19/RPL23/RPL12/RPL11/RPL26/RPL14/RPL13A/RPS3A/RPL13/UBA52/RPL38/RPL5/RPL36/RPSA/RPS14/RPL37/RPL32/RPS21/RPL27A/RPL35/RPS28/RPL39/RPS7	41
GOBP_MITOTIC_SISTER_CHROMATID_SEGREGATION	55/1819	173/19637	7.72644e-17	2.03304e-14	1.64925e-14	SMC1A/PIBF1/CDK5RAP2/KNSTRN/NDC80/BAZ1B/CENPC/TTN/SPAG5/CHMP2A/KATNB1/ATRX/PTTG1/BUB1/CDT1/PPP2R1A/SGO1/TACC3/DSCC1/HNRNPU/KIF23/NCAPG2/SMC2/SGO2/ATM/PRC1/ZNF207/KIF14/KIF22/KIF18B/SMC4/NCAPD3/CCNB1/NEK2/NIPBL/CEP55/TPR/NCAPD2/RAD21/SMC1B/NUSAP1/SMC3/CENPF/DLGAP5/TRIP13/KIF18A/TTK/PDS5B/CDC20/CENPE/BUB1B/HASPIN/RB1/KIF4A/PLK1	55
GOBP_NUCLEAR_CHROMOSOME_SEGREGATION	75/1819	289/19637	7.91171e-17	2.03304e-14	1.64925e-14	ESCO1/SMC1A/PIBF1/CDC42/CDK5RAP2/KNSTRN/NDC80/BAZ1B/ABRAXAS1/MLH1/TOP2A/CENPC/TTN/SPAG5/CHMP2A/KATNB1/ATRX/PTTG1/CTNNB1/BUB1/STAG2/CDT1/PPP2R1A/ECT2/SGO1/TACC3/DDX12P/DSCC1/HNRNPU/KIF23/NCAPG2/WAPL/SMC2/CCNB1IP1/SGO2/ATM/PRC1/ZNF207/KIF14/KIF22/KIF18B/SMC4/NCAPD3/CCNB1/NEK2/NIPBL/CEP55/TPR/PHB2/NCAPD2/RAD21/SMC1B/NUSAP1/SMC3/CENPF/DLGAP5/KNL1/TRIP13/KIF18A/TTK/PDS5B/INCENP/DYNC1H1/CDC20/CENPE/BUB…	75
GOBP_NON_MEMBRANE_BOUNDED_ORGANELLE_ASSEMBLY	92/1819	400/19637	1.16942e-16	2.90483e-14	2.35647e-14	PLEC/RPL3/ASAP1/RPL24/RPL23A/ASPM/LCP1/SMC1A/PIBF1/CSDE1/CDK5RAP2/ACTG1/CSRP1/SH3PXD2B/NPM1/NDC80/DDX3X/ABRAXAS1/PATL1/HAUS4/MLH1/CENPC/CENPH/TTN/SPAG5/EIF2A/GOLGA8A/CHMP2A/RPL6/STIL/BRCA1/CCP110/CSNK1D/PLK4/EFL1/RPS3/RNF213/OBSCN/BIN2/STAG2/SENP6/PRRC2C/CEP152/HNRNPU/KIF23/GPSM2/NEB/TNNT1/CAPN3/MSN/PRC1/ZNF207/GOLGA8B/ANLN/CCNB2/SQLE/RPL11/CEP192/AURKA/NEK2/TPR/MYBL2/CENPA/CHEK2/KIFC2/TRAF7/NCOR…	92
CancerG0Arrest	48/1819	139/19637	1.77896e-16	4.27638e-14	3.46911e-14	CAD/SRRM1/MR1/TXNIP/DIS3L/HMGB1/TMEM59/CCT5/HSP90AB1/NSD2/PARP1/LBR/CD63/TCOF1/PTMA/PSIP1/HNRNPU/DEK/SLC19A1/POM121/TOP1/PSAP/SNRPA/ARHGDIA/GOLGA8B/TCERG1/KIF22/SMC4/NUCKS1/MSH6/NCAPD2/RRP1B/GMPS/PA2G4/MPHOSPH9/DNMT1/HSP90AA1/ANP32B/STMN1/SSRP1/SF3B2/SF3B4/TMEM97/NEAT1/ARID1A/SERINC1/SART3/HADH	48
REACTOME_NONSENSE_MEDIATED_DECAY_NMD_INDEPENDENT_OF_THE_EXON_JUNCTION_COMPLEX_EJC	39/1819	96/19637	2.1212e-16	4.93975e-14	4.00726e-14	RPL28/RPL3/RPL24/RPL23A/FAU/RPL36AL/RPS6/RPL22L1/RPS24/RPL18/RPS29/RPS3/RPL27/RPL8/RPL22/RPL21/RPL19/RPL23/RPL12/RPL11/RPL26/RPL14/RPL13A/RPS3A/RPL13/UBA52/RPL38/RPL5/RPL36/RPSA/RPS14/RPL37/RPL32/RPS21/RPL27A/RPL35/RPS28/RPL39/RPS7	39
HALLMARK_MTORC1_SIGNALING	58/1819	200/19637	1.22587e-15	2.76824e-13	2.24567e-13	PSME3/UCHL5/TPI1/PDK1/ATP2A2/YKT6/HSPD1/GAPDH/PPP1R15A/SLC1A5/DDIT3/GPI/INSIG1/PSMA4/BUB1/PPA1/IMMT/DDIT4/USO1/HSPA9/CTSC/CCNG1/CCNF/ACLY/TFRC/SQLE/BCAT1/RDH11/AURKA/M6PR/ERO1A/SLC2A3/GGA2/GMPS/LTA4H/SLC7A5/PPIA/LDLR/NIBAN1/SLC1A4/MCM2/RAB1A/EPRS1/EDEM1/ITGB2/HSPA5/IFI30/PNP/CACYBP/TMEM97/XBP1/WARS1/SLC6A6/TRIB3/MCM4/PLK1/CALR/GLA	58
GOBP_TELOMERE_ORGANIZATION	51/1819	162/19637	1.61287e-15	3.53502e-13	2.86771e-13	XRCC6/NAT10/TERC/DCP2/SMC6/USP7/ATRX/CCT5/HSP90AB1/CCT3/XRN1/PARP1/CTNNB1/BLM/PCNA/H4C2/H4C8/HNRNPU/MYC/CCT8/MAP3K4/SMG5/RFC1/H3C7/ATM/RIF1/APEX1/NBN/HNRNPA1/CCT4/BRCA2/NEK2/H4C3/HSP90AA1/STN1/PRKDC/H4C12/H4C9/H4C5/H4C4/H4C1/H3C2/H3C10/H3C12/RAD50/YLPM1/H3C1/NOP10/SLX4/H3C3/H3C4	51
GOCC_CYTOSOLIC_LARGE_RIBOSOMAL_SUBUNIT	29/1819	58/19637	1.83297e-15	3.90265e-13	3.16593e-13	RPL28/RPL3/RPL24/RPL23A/RPL36AL/RPL6/RPL18/RPL27/RPL7L1/RPL8/RPL22/RPL21/RPL19/RPL23/RPL12/RPL11/RPL26/RPL14/RPL13A/RPL13/UBA52/RPL38/RPL5/RPL36/RPL37/RPL32/RPL27A/RPL35/RPL39	29
REACTOME_NONSENSE_MEDIATED_DECAY_NMD	41/1819	116/19637	1.1223e-14	2.32317e-12	1.88462e-12	RPL28/RPL3/RPL24/RPL23A/FAU/RPL36AL/RPS6/RPL22L1/RPS24/RPL18/RPS29/RPS3/RPL27/PPP2R1A/RPL8/SMG5/RPL22/RPL21/RPL19/RPL23/RPL12/RPL11/RPL26/RPL14/RPL13A/RPS3A/RPL13/UBA52/RPL38/RPL5/RPL36/RPSA/RPS14/RPL37/RPL32/RPS21/RPL27A/RPL35/RPS28/RPL39/RPS7	41
GOCC_SPINDLE	88/1819	402/19637	1.24378e-14	2.50503e-12	2.03215e-12	FLCN/ASPM/SMC1A/RALBP1/PTPN7/CDC42/CDK5RAP2/RASSF1/NPM1/KNSTRN/ANXA11/HAUS4/ODF2/SMC6/TMEM201/SPAG5/CHMP2A/KATNB1/CSNK1D/PLK4/RPS3/CTNNB1/CLTA/STAG2/ECT2/MAP7D3/SGO1/TACC3/BOD1L2/HNRNPU/KIF23/BIRC6/GPSM2/WAPL/ATM/CKAP2/RIF1/NUDCD2/PRC1/ZNF207/RTRAF/KIF14/HMMR/KIF22/KIF18B/VRK1/CBX3/CCNB1/AURKA/NEK2/CNTRL/TPR/NIN/TBL1XR1/RAD21/TOPBP1/CKAP5/KIFC2/KIF20B/NUSAP1/NCOR1/SMC3/CENPF/DLGAP5/CKAP2L/KIF11/K…	88
GOBP_CYTOPLASMIC_TRANSLATION	47/1819	148/19637	1.4244e-14	2.79333e-12	2.26602e-12	RPL28/RPL3/RPL24/RPL23A/CSDE1/RPS6/SYNCRIP/RPL22L1/RPS24/RPL6/RPL18/RPS29/RPS3/RPL27/HNRNPU/RPL8/PKM/EIF5/RPL22/AARS1/RPL21/RPL19/RPL23/EIF4H/RPL12/RPL11/RPL26/ZC3H15/RPL14/RPL13A/RPS3A/RPL13/UBA52/RPL38/RPL5/RPL36/RPSA/RPS14/RPL37/CPEB4/RPL32/RPS21/RPL27A/RPL35/RPS28/RPL39/RPS7	47
GOMF_CADHERIN_BINDING	77/1819	334/19637	3.28388e-14	6.27473e-12	5.09023e-12	PLEC/ASAP1/PACSIN2/RPL24/RPL23A/HDLBP/F11R/KTN1/PFN1/DDX3X/YKT6/YWHAZ/PFKP/STAT1/EIF2A/SH3GL1/RPL6/HSP90AB1/RTN4/TMPO/CSNK1D/ARGLU1/TJP2/FLNB/CTNNB1/EEF2/ITGA6/AHNAK/CCT8/USO1/H3C7/PKM/EIF5/LASP1/S100A11/SLK/ANLN/SERBP1/DIAPH3/OLA1/CCNB2/EIF4H/S100P/CTNNAL1/SNX2/ZC3H15/RPL14/SLC3A2/PTPN11/LYPLA2/SNX5/SWAP70/ANXA2/LIMA1/CDH24/WASF2/PAICS/RAB1A/ANXA1/CKAP5/SPTAN1/KIF5B/RSL1D1/HSPA5/GOLGA3/SPTBN1/H3…	77
REACTOME_TRANSLATION	70/1819	295/19637	1.08701e-13	2.0251e-11	1.64282e-11	RPL28/RPL3/RPL24/RPL23A/FAU/RPL36AL/AURKAIP1/RPS6/RPL22L1/RPS24/MRPS9/RPL18/RPS29/SRP72/RPS3/RPL27/GADD45GIP1/PPA1/EEF1B2/MRPS27/RPN2/MRPL16/EEF2/EIF3B/EEF1A1/SEC61A1/MRPL3/RPL8/MTIF2/CARS2/EIF5/RPL22/RPL21/RPL19/RPL23/TUFM/EIF3L/EIF3H/EIF4H/RPL12/RPL11/RPL26/RPL14/SRPRA/RPL13A/RPS3A/RPL13/UBA52/EIF3G/IARS2/RPL38/MRPS15/AARS2/RPL5/RPL36/RPSA/RPS14/RPL37/RPL32/RPS21/EIF5B/MRPL12/RPL27A/RPL35/RPS28…	70
REACTOME_SELENOAMINO_ACID_METABOLISM	40/1819	118/19637	1.16304e-13	2.1139e-11	1.71485e-11	RPL28/RPL3/RPL24/RPL23A/FAU/RPL36AL/RPS6/RPL22L1/RPS24/RPL18/RPS29/RPS3/RPL27/RPL8/RPL22/RPL21/RPL19/RPL23/AHCY/RPL12/RPL11/RPL26/RPL14/RPL13A/RPS3A/RPL13/UBA52/RPL38/RPL5/RPL36/RPSA/RPS14/RPL37/RPL32/RPS21/RPL27A/RPL35/RPS28/RPL39/RPS7	40
GOCC_CONDENSED_CHROMOSOME_CENTROMERIC_REGION	47/1819	156/19637	1.29448e-13	2.24974e-11	1.82505e-11	PPP1CC/SS18L1/SIN3A/SMC1A/ITGB3BP/KNSTRN/PHF6/NDC80/SEC13/CENPC/CENPH/SPAG5/CHMP2A/ATRX/PPP1R12A/BUB1/CDT1/SGO1/BOD1L2/CBX5/HNRNPU/SGO2/NUDCD2/ZNF207/KIF22/ERCC6L/CBX3/NCAPD3/CCNB1/NEK2/TPR/NCAPD2/CENPA/CKAP5/CENPF/KNL1/CENPU/KIF18A/BOD1L1/TTK/INCENP/PSEN2/CENPE/BUB1B/NUP133/XPO1/PLK1	47
GOBP_ORGANELLE_FISSION	99/1819	496/19637	1.29816e-13	2.24974e-11	1.82505e-11	TMCC1/RPL24/ASPM/SMC1A/PIBF1/RALBP1/CDC42/CDK5RAP2/AURKAIP1/KNSTRN/NDC80/BAZ1B/ABRAXAS1/CDKN1B/SPHK1/MLH1/TOP2A/CENPC/TTN/SPAG5/CHMP2A/CCNA1/KATNB1/MND1/ATRX/PTTG1/OPA1/BUB1/STAG2/CDT1/PPP2R1A/SGO1/TACC3/DSCC1/HNRNPU/KIF23/NCAPG2/SMC2/CCNB1IP1/SGO2/ATM/TDRD9/PRC1/ZNF207/KIF14/KIF22/KIF18B/ANLN/CCNB2/BRCA2/SMC4/MKI67/TEX19/NCAPD3/CEP192/CCNB1/AURKA/CDCA2/NEK2/NIPBL/UBE2S/CEP55/TPR/TAF1L/PHB2/NCAPD…	99
REACTOME_RRNA_PROCESSING_IN_THE_NUCLEUS_AND_CYTOSOL	53/1819	193/19637	2.36375e-13	4.00333e-11	3.24761e-11	RPL28/RPL3/RPL24/RPL23A/FAU/RPL36AL/NOP14/RPS6/NAT10/RPL22L1/RPS24/RPL18/RPS29/CSNK1D/RPS3/RPL27/LAS1L/DIS3/RPL8/MPHOSPH10/NOB1/RPL22/EBNA1BP2/RPL21/RPL19/RPL23/PDCD11/RPL12/RPL11/RPL26/RPL14/RPL13A/DDX21/RPS3A/RPL13/UBA52/RBM28/RPL38/RPL5/RPL36/RPSA/RPS14/RPL37/RPL32/RPS21/MTREX/RPL27A/RPL35/RPS28/RPL39/NOP10/NCL/RPS7	53
GOBP_SPINDLE_ORGANIZATION	55/1819	208/19637	4.58197e-13	7.58774e-11	6.15538e-11	ASPM/SMC1A/PIBF1/KNSTRN/NDC80/ABRAXAS1/HAUS4/MLH1/CENPH/SPAG5/GOLGA8A/CHMP2A/STIL/ATRX/CSNK1D/RPS3/STAG2/PPP2R1A/SENP6/TACC3/HNRNPU/KIF23/GPSM2/PRC1/ZNF207/GOLGA8B/PKD1/CCNB2/CEP192/CCNB1/AURKA/NEK2/TPR/MYBL2/CHEK2/CKAP5/KIFC2/INTS13/NCOR1/SUN2/SMC3/DLGAP5/KIF11/TTK/MAP4/STMN1/INCENP/STARD9/DYNC1H1/CDC20/CENPE/CCDC69/KIF4A/TPX2/PLK1	55
GOBP_RNA_SPLICING	89/1819	434/19637	4.6986e-13	7.61174e-11	6.17484e-11	RNU5E-1/AFF2/SRRM1/RNU5F-1/RNU5D-1/HNRNPH1/RNVU1-19/SYNCRIP/HNRNPF/PRPF40A/RAVER1/LGALS3/THOC5/CLASRP/SCAF11/HNRNPH3/SRSF6/AKAP17A/DDX5/PPP2R1A/SRSF11/RNU4ATAC/DDX41/ZC3H13/TGS1/PSIP1/AHNAK/FUS/HNRNPU/FAM50A/RBM39/CCNL2/CWC15/THRAP3/RNU4-2/RNU4-1/SNRPA/RBM17/MPHOSPH10/ARL6IP4/CLK1/HTATSF1/GCFC2/TMBIM6/CIR1/RTRAF/RBM10/TCERG1/SLC38A2/RNU5A-1/RNU5B-1/HNRNPA1/RBM5/USP49/UBL5/KHDC4/FXR1/KDM1A/CDK12/R…	89
GOMF_STRUCTURAL_CONSTITUENT_OF_RIBOSOME	48/1819	168/19637	6.41797e-13	1.01759e-10	8.25496e-11	RPL28/RPL3/RPL24/RPL23A/RPL36AL/RPS6/RPL22L1/RPS24/RNA5S9/MRPS9/RPL6/RPL18/RPS29/RPS3/RPL27/RSL24D1/MRPL16/RPL7L1/MRPL3/RPL8/RPL22/RPL21/RPL19/RPL23/RPL12/RPL11/RPL26/RPL14/RPL13A/RPS3A/RPL13/UBA52/RPL38/MRPS15/RPL5/RPL36/RPSA/RPS14/RPL37/SRBD1/RPL32/RPS21/MRPL12/RPL27A/RPL35/RPS28/RPL39/RPS7	48
GOCC_VESICLE_LUMEN	73/1819	327/19637	8.36656e-13	1.29891e-10	1.05371e-10	ACTN1/XRCC6/C3/FGR/VEGFA/OSCAR/DDX3X/HMGB1/GDI2/GPI/SERPINB1/HSP90AB1/QSOX1/CTSA/FTL/BIN2/VAT1/MAGED2/EEF2/TOLLIP/EEF1A1/PYGB/CCT8/CTSD/VPS13A/CEP290/PKM/CTSC/S100A11/FERMT3/CTSG/PYCARD/SERPINE1/ACLY/OLA1/PYGL/S100P/CAND1/TIMP1/GRN/SRGN/ANXA2/TUBB4B/PPIA/CTSH/ERP44/HEXB/ARHGAP45/PA2G4/GSTP1/SPTAN1/PCYOX1L/TOR4A/GTPBP2/COTL1/HSP90AA1/ITIH4/PNP/PDXK/ADA/FUCA2/GNS/ALDOC/DYNC1H1/TMSB4X/GM2A/DPP7/TIMP…	73
GOCC_TERTIARY_GRANULE	47/1819	164/19637	9.868e-13	1.50074e-10	1.21744e-10	STX7/OSCAR/CTSS/ASAH1/LAMP2/STXBP2/LGALS3/COPB1/QSOX1/TMC6/TSPAN14/VAMP1/VAMP8/CD300A/RAC1/CTSD/DOK3/LAMTOR2/ATP6V0C/PTAFR/ATP8B4/RAP2B/SIRPA/CD93/SLC2A3/FPR2/ATP11A/CYSTM1/TCIRG1/PTPRN2/TRPM2/LTA4H/CTSH/CD53/NBEAL2/SPTAN1/SERPINB6/MCEMP1/CYBA/ITGB2/LAMP1/FCER1G/FTH1/ALDOC/TMEM63A/CR1/TIMP2	47
REACTOME_M_PHASE	82/1819	392/19637	1.32033e-12	1.96782e-10	1.59635e-10	PPP1CC/PCM1/PSME3/SMC1A/CDK5RAP2/NUP93/ITGB3BP/CEP57/PPP2R5C/NDC80/SEC13/NUP210/HAUS4/ODF2/DYNC1I2/LMNA/CENPC/CENPH/CCP110/TMPO/CSNK1D/PLK4/PSMA4/PTTG1/BUB1/STAG2/PPP2R1A/SGO1/CEP152/POM121/NCAPG2/ACTR1A/WAPL/SMC2/USO1/DYNLL2/SGO2/CEP290/AKAP9/LMNB1/VRK1/ERCC6L/CCNB2/SMC4/NCAPD3/CEP192/CCNB1/NEK2/CNTRL/NIPBL/TPR/NCAPD2/TUBA1C/TUBB4B/CENPA/PSME2/RAD21/RAB1A/UBA52/CKAP5/UBC/SMC3/CENPF/HSP90AA1/KNL1…	82
REACTOME_INFECTIOUS_DISEASE	80/1819	382/19637	2.33723e-12	3.4151e-10	2.77042e-10	CD4/RPL28/RPL3/PSME3/RPL24/RPL23A/XRCC6/FAU/NUP93/RPL36AL/RPS6/NPM1/LIG1/SEC13/NUP210/RPL22L1/RPS24/GTF2F1/ATP6V1H/SH3GL1/CHMP2A/RPL18/RPS29/HSP90AB1/HLA-A/PSMA4/RPS3/RPL27/CTNNB1/CLTA/VAMP1/EEF2/PSIP1/POM121/RAC1/ELMO1/RPL8/IPO5/SH3KBP1/PABPN1/SLC25A6/RPL22/RPL21/RPL19/RPL23/RPL12/RPL11/RPL26/GRB2/TPR/TAF1L/RPL14/RPL13A/PPIA/PSME2/RPS3A/RPL13/UBA52/UBC/RPL38/HSP90AA1/RPL5/RPL36/RANBP2/RPSA/RPS14…	80
GOBP_RIBONUCLEOPROTEIN_COMPLEX_BIOGENESIS	90/1819	454/19637	2.56055e-12	3.66947e-10	2.97677e-10	RNU5E-1/RPL3/RPL24/RPL23A/NSA2/RNU5F-1/RNU5D-1/NOP14/RPS6/NPM1/RNVU1-19/NAT10/NOL8/DDX3X/RPS24/EIF2A/RPL6/HSP90AB1/SCAF11/EFL1/RPL27/LAS1L/SRSF6/RSL24D1/NOLC1/RNU4ATAC/TGS1/PSIP1/RPL7L1/DIS3/RNU4-2/RNU4-1/MPHOSPH10/ATM/NOB1/EIF5/GCFC2/EBNA1BP2/RNU5A-1/RNU5B-1/RBM5/WDR74/GLUL/KHDC4/PDCD11/EIF4H/RPL11/RPL26/CUL4B/RNU2-1/TSR2/NOL10/RPL14/SNRPD2/RRP1B/RPL13A/DDX21/SNRPG/PA2G4/SRSF5/TRAF7/RPL38/HSP90A…	90
REACTOME_RRNA_PROCESSING	53/1819	205/19637	3.16362e-12	4.44817e-10	3.60848e-10	RPL28/RPL3/RPL24/RPL23A/FAU/RPL36AL/NOP14/RPS6/NAT10/RPL22L1/RPS24/RPL18/RPS29/CSNK1D/RPS3/RPL27/LAS1L/DIS3/RPL8/MPHOSPH10/NOB1/RPL22/EBNA1BP2/RPL21/RPL19/RPL23/PDCD11/RPL12/RPL11/RPL26/RPL14/RPL13A/DDX21/RPS3A/RPL13/UBA52/RBM28/RPL38/RPL5/RPL36/RPSA/RPS14/RPL37/RPL32/RPS21/MTREX/RPL27A/RPL35/RPS28/RPL39/NOP10/NCL/RPS7	53
GOCC_SPINDLE_POLE	47/1819	169/19637	3.24132e-12	4.47302e-10	3.62863e-10	ASPM/SMC1A/RALBP1/CDK5RAP2/RASSF1/NPM1/KNSTRN/ODF2/SMC6/TMEM201/SPAG5/KATNB1/PLK4/CTNNB1/STAG2/SGO1/TACC3/BOD1L2/HNRNPU/BIRC6/GPSM2/CKAP2/NUDCD2/PRC1/CCNB1/AURKA/NEK2/CNTRL/NIN/RAD21/TOPBP1/CKAP5/KIF20B/SMC3/CENPF/DLGAP5/CKAP2L/KIF11/BOD1L1/CEP128/ALMS1/CDC20/FAM83D/TPX2/FBF1/PLK1/EMD	47
GOBP_REGULATION_OF_CHROMOSOME_ORGANIZATION	54/1819	213/19637	4.55902e-12	6.11944e-10	4.96425e-10	SIN3A/CDK5RAP2/UCHL5/NAT10/NDC80/BAZ1B/DCP2/TOP2A/USP7/TASOR/ATRX/CCT5/CCT3/XRN1/PTTG1/PARP1/CTNNB1/BUB1/CDT1/SENP6/TACC3/HNRNPU/MYC/CCT8/WAPL/MAP3K4/SMC2/SMG5/ATM/ZNF207/NBN/HNRNPA1/CCT4/SMC4/CCNB1/NEK2/TPR/NCAPD2/RAD21/MCM2/DNMT1/CENPF/STN1/DLGAP5/TRIP13/TTK/RAD50/RUVBL2/YLPM1/CENPE/BUB1B/RB1/SLX4/PLK1	54
REACTOME_RESOLUTION_OF_SISTER_CHROMATID_COHESION	39/1819	125/19637	4.59861e-12	6.11944e-10	4.96425e-10	PPP1CC/SMC1A/ITGB3BP/PPP2R5C/NDC80/SEC13/DYNC1I2/CENPC/CENPH/BUB1/STAG2/PPP2R1A/SGO1/WAPL/DYNLL2/SGO2/ERCC6L/CCNB2/CCNB1/TUBA1C/TUBB4B/CENPA/RAD21/CKAP5/SMC3/CENPF/KNL1/CENPU/KIF18A/RANBP2/PDS5B/INCENP/DYNC1H1/CDC20/CENPE/BUB1B/NUP133/XPO1/PLK1	39
GOCC_CHROMOSOME_TELOMERIC_REGION	46/1819	166/19637	6.31412e-12	8.25488e-10	6.69658e-10	PPP1CC/HDAC2/XRCC6/NAT10/TERC/MCM3/SMC6/POLD1/THOC5/ATRX/PARP1/BLM/PCNA/ORC1/H4C2/H4C8/CBX5/ATM/RIF1/APEX1/NBN/H2BC3/BRCA2/CBX3/SSB/KDM1A/H4C3/CHEK2/MCM2/HAT1/STN1/PRKDC/H4C12/H4C9/H4C5/H4C4/H4C1/RAD50/SMCHD1/MCM5/MCM6/MSH2/THOC2/H2AX/MCM4/SLX4	46
GOCC_FICOLIN_1_RICH_GRANULE	49/1819	185/19637	8.01326e-12	1.02957e-09	8.35212e-10	XRCC6/CTSS/ASAH1/LAMP2/DDX3X/HMGB1/LGALS3/GPI/COPB1/HSP90AB1/PLEKHO2/BIN2/CD300A/EEF2/EEF1A1/CCT8/RAC1/CTSD/DOK3/PKM/ACLY/PYGL/ATP6V0C/CAND1/SIRPA/CD93/SLC2A3/FPR2/TCIRG1/PTPRN2/TRPM2/LTA4H/PPIA/CTSH/NBEAL2/GSTP1/SERPINB6/COTL1/HSP90AA1/ITGB2/PNP/LAMP1/FCER1G/GNS/FTH1/ALDOC/CR1/TIMP2/IMPDH2	49
GOCC_RIBOSOME	54/1819	216/19637	8.22021e-12	1.03825e-09	8.4226e-10	RPL28/RPL3/RPL24/RPL23A/RPL36AL/RPS6/BTF3/RPL22L1/RPS24/RNA5S9/EIF2A/MRPS9/RPL6/RPL18/RPS29/RPS3/RPL27/RSL24D1/EIF2AK4/MRPS27/MRPL16/RPL7L1/MRPL3/RPL8/APEX1/RPL22/RPL21/RPL19/RPL23/EIF3H/RPL12/RPL11/RPL26/RPL14/DNAJC21/RPL13A/RPS3A/RPL13/UBA52/RPL38/MRPS15/RPL5/RPL36/RPSA/RPS14/RPL37/RPL32/RPS21/MRPL12/RPL27A/RPL35/RPS28/RPL39/RPS7	54
GOMF_PROTEIN_HETERODIMERIZATION_ACTIVITY	71/1819	331/19637	1.26301e-11	1.56866e-09	1.27254e-09	IKBKB/SMC1A/BCL2L2/TOP2A/H2AC21/DDIT3/KATNB1/PPP2R1A/TCOF1/ATF4/H2BC21/MIGA2/H4C2/H4C8/NOLC1/H2BC14/H2BC15/H2BC13/H2AC20/BAK1/BCL2L1/H2BC18/H2BC5/DGKD/H3C7/H2BC12/H2BC4/H2BC10/H2BC7/ATP1A1/H2AC11/H2BC3/H2BC11/H2AC12/H2AC16/H2AC15/FXR1/H2AC6/AURKA/MAFG/SNX2/PHB2/H4C3/CENPA/H3C13/SMC3/CYBA/MEF2D/H4C12/H4C9/HEXA/H4C5/H2BC17/H2BC9/H4C4/H4C1/H3C2/H3C10/H3C12/XBP1/H2AC13/EPAS1/IRAK3/H2AC17/H2AC4/H3C1/T…	71
GOBP_MICROTUBULE_CYTOSKELETON_ORGANIZATION_INVOLVED_IN_MITOSIS	43/1819	153/19637	1.84133e-11	2.24944e-09	1.82481e-09	SMC1A/PIBF1/SPRY2/CDK5RAP2/NDC80/ABRAXAS1/CENPH/CHMP2A/STIL/STAG2/TACC3/HNRNPU/KIF23/GPSM2/PRC1/ZNF207/PKD1/CEP192/CCNB1/AURKA/NEK2/TPR/MYBL2/CENPA/CHEK2/CKAP5/KIFC2/INTS13/SETD2/NUSAP1/SUN2/SMC3/DLGAP5/KIF11/TTK/MAP4/STMN1/DYNC1H1/CDC20/CENPE/KIF4A/TPX2/PLK1	43
GOCC_PIGMENT_GRANULE	35/1819	109/19637	2.28648e-11	2.72834e-09	2.2133e-09	CTNS/NAP1L1/ANXA11/ATP1B3/YWHAZ/NCSTN/SLC1A5/ERP29/HSP90AB1/CD63/TPP1/RAC1/CTSD/GPNMB/ATP1A1/CCT4/TFRC/ATP6V1B2/AHCY/ANKRD27/GANAB/DNAJC5/SLC3A2/ANXA2/SLC1A4/RAB1A/HSP90AA1/HSPA5/STX3/PDIA3/LAMP1/TMEM33/BSG/FASN/TRPV2	35
GOBP_REGULATION_OF_DNA_METABOLIC_PROCESS	81/1819	406/19637	2.30657e-11	2.72834e-09	2.2133e-09	FLCN/STAT6/MORF4L2/TRIP12/UCHL5/HDGFL2/NPM1/NAT10/KMT2A/DCP2/ABRAXAS1/MLH1/HMGB1/PTK2B/USP7/POLQ/ATRX/CCT5/BRCA1/HSP90AB1/NSD2/CCT3/XRN1/PARP1/RPS3/CTNNB1/BLM/PCNA/CDT1/IGF1R/DSCC1/FUS/HNRNPU/DEK/ZRANB3/MYC/CCT8/MAP3K4/SMG5/KDM1B/UBQLN4/YEATS4/ATM/RIF1/NBN/HNRNPA1/CCT4/HDAC10/TFRC/ARID2/KDM1A/NEK2/USP1/NUCKS1/MSH6/TICRR/APLF/MSH3/TRRAP/SETD2/MIS18A/ATAD5/HSP90AA1/STN1/CEBPG/PRKDC/RAD50/H1-5/H1-4/…	81
REACTOME_REGULATION_OF_EXPRESSION_OF_SLITS_AND_ROBOS	46/1819	172/19637	2.42119e-11	2.81917e-09	2.28699e-09	RPL28/RPL3/PSME3/RPL24/RPL23A/FAU/RPL36AL/RPS6/RPL22L1/RPS24/RPL18/RPS29/ZSWIM8/PSMA4/RPS3/RPL27/LDB1/RPL8/RPL22/RPL21/RPL19/RPL23/RPL12/RPL11/RPL26/RPL14/RPL13A/PSME2/RPS3A/RPL13/UBA52/UBC/RPL38/RPL5/RPL36/RPSA/RPS14/RPL37/RPL32/RPS21/RPL27A/RPL35/RPS28/RPL39/SLIT1/RPS7	46
GOBP_MITOTIC_SPINDLE_ORGANIZATION	38/1819	126/19637	2.70685e-11	3.1033e-09	2.51748e-09	SMC1A/PIBF1/NDC80/ABRAXAS1/CENPH/CHMP2A/STIL/STAG2/TACC3/HNRNPU/KIF23/GPSM2/PRC1/ZNF207/PKD1/CEP192/CCNB1/AURKA/NEK2/TPR/MYBL2/CHEK2/CKAP5/KIFC2/INTS13/SUN2/SMC3/DLGAP5/KIF11/TTK/MAP4/STMN1/DYNC1H1/CDC20/CENPE/KIF4A/TPX2/PLK1	38
GOMF_ATP_HYDROLYSIS_ACTIVITY	70/1819	330/19637	3.01454e-11	3.40369e-09	2.76117e-09	SMC1A/CHD1L/DDX3X/TRAP1/HSPA7/HSPD1/MCM3/MLH1/ATP6V1H/ATRX/CCT5/HSP90AB1/CCT3/RNF213/CLPX/BLM/ORC1/DDX5/PEX1/CHD2/DDX41/CLPB/HSPA4L/DDX12P/KIF23/CCT8/CHD6/SMC2/NLRP1/RFC1/HSPA9/TDRD9/KIF14/KIF22/KIF18B/ERCC6L/CCT4/OLA1/SMC4/KIF21B/DDX60L/CHD8/DDX21/MCM2/KIFC2/SMC1B/ASCC3/KIF20B/SMC3/ATAD5/HSP90AA1/KIF5B/TRIP13/HSPA5/KIF18A/RSF1/RAD50/RUVBL2/MTREX/KIF20A/SMCHD1/MCM5/DDX50/MCM6/MSH2/MCM4/BRIP1/KIF3…	70
GOCC_AZUROPHIL_GRANULE	43/1819	157/19637	4.64148e-11	5.16244e-09	4.18791e-09	STX7/C3/ANXA11/LAMP2/NCSTN/STXBP2/GDI2/CTSA/FTL/VAT1/VAMP1/CD63/VAMP8/TOLLIP/PYGB/MAGT1/CCT8/PSAP/CTSC/CTSG/PYCARD/ACLY/ATP6V0C/GRN/DNAJC5/ANXA2/TUBB4B/HEXB/ARHGAP45/PA2G4/STX3/LAMP1/HEXA/FUCA2/GNS/BRI3/DYNC1H1/GM2A/DPP7/CD68/RAB44/DDOST/GLA	43
REACTOME_SIGNALING_BY_RHO_GTPASES	86/1819	450/19637	5.82368e-11	6.38207e-09	5.1773e-09	PPP1CC/ARHGEF11/CYFIP2/TIAM1/RALBP1/CDC42/ITGB3BP/ACTG1/KTN1/PPP2R5C/PFN1/NDC80/ARHGAP30/CDKN1B/YWHAZ/SEC13/ROCK2/DYNC1I2/CENPC/CENPH/NF2/GDI2/VAV1/ARHGAP26/BTK/PPP1R12A/ARHGAP32/OBSCN/CTNNB1/BUB1/PPP2R1A/ARHGEF3/ECT2/SGO1/MYL6/RHOT2/RAC1/MYH10/DYNLL2/SGO2/ARHGDIA/ARHGAP4/IQGAP2/PRC1/KIF14/ERCC6L/DIAPH3/MYO9A/ARHGAP15/KDM1A/ARAP1/GRB2/TRIO/TUBA1C/ARHGAP19/TUBB4B/ARHGEF6/CENPA/ARHGDIB/WASF2/DEPDC1…	86
GOCC_RIBOSOMAL_SUBUNIT	46/1819	178/19637	8.60599e-11	9.29447e-09	7.53993e-09	RPL28/RPL3/RPL24/RPL23A/RPL36AL/RPS6/RPS24/EIF2A/MRPS9/RPL6/RPL18/RPS29/RPS3/RPL27/MRPS27/MRPL16/RPL7L1/MRPL3/RPL8/RPL22/RPL21/RPL19/RPL23/RPL12/RPL11/RPL26/RPL14/RPL13A/RPS3A/RPL13/UBA52/RPL38/MRPS15/RPL5/RPL36/RPSA/RPS14/RPL37/RPL32/RPS21/MRPL12/RPL27A/RPL35/RPS28/RPL39/RPS7	46
GOMF_ATP_DEPENDENT_ACTIVITY_ACTING_ON_DNA	33/1819	104/19637	1.20915e-10	1.28722e-08	1.04423e-08	HLTF/XRCC6/CHD1L/DDX3X/BPTF/MCM3/TOP2A/POLQ/ATRX/BLM/CHD2/DDX12P/DSCC1/ZRANB3/CHD6/RFC1/ERCC6L/MSH6/CHD8/MCM2/ASCC3/SMC3/ATAD5/RAD50/RUVBL2/MCM5/MCM6/MSH2/TOP2B/MCM4/BRIP1/SMARCA4/CHD1	33
GOBP_NEGATIVE_REGULATION_OF_CHROMOSOME_ORGANIZATION	30/1819	89/19637	1.56982e-10	1.64765e-08	1.33661e-08	CDK5RAP2/NAT10/NDC80/BAZ1B/DCP2/TOP2A/ATRX/XRN1/PTTG1/PARP1/BUB1/CDT1/HNRNPU/WAPL/ATM/ZNF207/NBN/HNRNPA1/CCNB1/TPR/RAD21/MCM2/CENPF/STN1/TRIP13/TTK/RAD50/BUB1B/SLX4/PLK1	30
GOCC_CELL_SUBSTRATE_JUNCTION	82/1819	431/19637	2.05327e-10	2.12513e-08	1.72396e-08	PLEC/PPP1CC/RPL3/PACSIN2/ACTN1/LCP1/CDC42/ACTG1/CSRP1/PFN1/NPM1/PXN/LMO7/YWHAZ/FES/NCSTN/PTK2B/GDI2/RPL6/RPL18/RPS29/SLC4A2/ARHGAP26/PPP1R12A/ITGA5/RPS3/RPL27/FLNB/CTNNB1/ITGA6/TLN2/AHNAK/KIF23/ADAM9/RAC1/RPL8/COL17A1/SH3KBP1/PVR/HSPA9/IGF2R/LASP1/MSN/FERMT3/RPL22/RPL19/RPL23/CD151/ADGRB1/LPXN/ALCAM/ATP6V0C/RPL12/PARVG/ITGA4/SLC9A1/LIMA1/RPL13A/PPIA/RPS3A/FERMT1/ANXA1/LIMK1/CASK/RPL38/CYBA/PROCR/…	82
GOBP_SPINDLE_ASSEMBLY	39/1819	141/19637	2.6607e-10	2.7161e-08	2.20337e-08	ASPM/SMC1A/PIBF1/NDC80/ABRAXAS1/HAUS4/MLH1/SPAG5/GOLGA8A/CHMP2A/CSNK1D/RPS3/STAG2/SENP6/HNRNPU/KIF23/GPSM2/PRC1/ZNF207/GOLGA8B/CCNB2/CEP192/AURKA/NEK2/TPR/MYBL2/CHEK2/KIFC2/NCOR1/SMC3/KIF11/INCENP/STARD9/DYNC1H1/CDC20/CCDC69/KIF4A/TPX2/PLK1	39
GOBP_MRNA_PROCESSING	90/1819	496/19637	3.53051e-10	3.55532e-08	2.88417e-08	RNU5E-1/AFF2/SRRM1/ALKBH5/RNU5F-1/RNU5D-1/HNRNPH1/AURKAIP1/CPSF3/RNVU1-19/SYNCRIP/HNRNPF/PRPF40A/RAVER1/LGALS3/THOC5/CLASRP/SCAF11/HNRNPH3/SRSF6/AHCYL1/AKAP17A/DDX5/SRSF11/RNU4ATAC/DDX41/ZC3H13/TGS1/PSIP1/HNRNPU/FAM50A/RBM39/CWC15/THRAP3/RNU4-2/RNU4-1/SNRPA/RBM17/ARL6IP4/RBM26/HTATSF1/GCFC2/PABPN1/CIR1/RBM10/LEO1/TCERG1/RNU5A-1/RNU5B-1/HNRNPA1/RBM5/USP49/UBL5/KHDC4/FXR1/PDCD11/KDM1A/CDK11A/CDK12/…	90
GOBP_DNA_RECOMBINATION	66/1819	320/19637	3.86684e-10	3.84209e-08	3.11681e-08	STAT6/MORF4L2/UCHL5/HDGFL2/LIG1/HSPD1/MCM3/MLH1/TOP2A/HMGB2/HMGB1/SMC6/MND1/POLQ/BRCA1/NSD2/PARP1/BLM/LIG3/FUS/ZRANB3/CCNB1IP1/UBQLN4/AP5Z1/YEATS4/ATM/RIF1/APEX1/NBN/HDAC10/TFRC/BRCA2/ARID2/TEX19/KDM1A/NUCKS1/NIPBL/MSH6/APLF/SWAP70/MSH3/RAD21/MCM2/TRRAP/SETD2/ATAD5/TRIP13/PRKDC/RAD50/H1-5/H1-4/H1-3/H1-2/H1-0/RUVBL2/SMCHD1/MCM5/MCM6/SPIDR/MSH2/TOP2B/H2AX/MCM4/SLX4/MBTD1/BRIP1	66
REACTOME_REGULATION_OF_PLK1_ACTIVITY_AT_G2_M_TRANSITION	29/1819	87/19637	4.28091e-10	4.19754e-08	3.40516e-08	PCM1/CDK5RAP2/CEP57/HAUS4/ODF2/DYNC1I2/CCP110/PPP1R12A/CSNK1D/PLK4/PPP2R1A/CEP152/ACTR1A/CEP290/AKAP9/CCNB2/CEP192/CCNB1/AURKA/NEK2/CNTRL/TUBB4B/UBA52/CKAP5/UBC/HSP90AA1/ALMS1/DYNC1H1/PLK1	29
REACTOME_AURKA_ACTIVATION_BY_TPX2	26/1819	72/19637	4.66471e-10	4.51447e-08	3.66226e-08	PCM1/CDK5RAP2/CEP57/HAUS4/ODF2/DYNC1I2/CCP110/CSNK1D/PLK4/PPP2R1A/CEP152/ACTR1A/CEP290/AKAP9/HMMR/CEP192/AURKA/NEK2/CNTRL/TUBB4B/CKAP5/HSP90AA1/ALMS1/DYNC1H1/TPX2/PLK1	26
GOBP_SISTER_CHROMATID_COHESION	24/1819	63/19637	6.06983e-10	5.79902e-08	4.70432e-08	ESCO1/SMC1A/ATRX/CTNNB1/BUB1/STAG2/PPP2R1A/SGO1/DDX12P/DSCC1/WAPL/SGO2/KIF22/NIPBL/PHB2/RAD21/SMC1B/SMC3/PDS5B/CDC20/BUB1B/HASPIN/RB1/PLK1	24
GOMF_TUBULIN_BINDING	73/1819	374/19637	6.27083e-10	5.8765e-08	4.76718e-08	STIM1/CDK5RAP2/CEP57/PRNP/KNSTRN/PHF6/DDX3X/ABRAXAS1/CCDC88A/FES/HAUS4/GAPDH/SPAG5/KATNB1/CCT5/BRCA1/APPL1/RPS3/OPA1/ATF5/ADNP/STRBP/MAP7D3/DPYSL2/IFT74/KIF23/CEP290/LRPPRC/PRC1/ZNF207/KIF14/KIF22/KIF18B/APC2/BRCA2/TBCA/TPR/KIF21B/NIN/AGTPBP1/MAP1LC3B/CKAP5/KIFC2/SETD2/KIF20B/NUSAP1/SUN2/SMC3/CENPF/DLGAP5/KIF5B/KIF11/GPAA1/KIF18A/HOOK3/MAP4/STMN1/CACYBP/STARD9/ALMS1/ARL4C/CENPE/KIF20A/CEP350/CLIP…	73
REACTOME_MITOTIC_METAPHASE_AND_ANAPHASE	48/1819	201/19637	6.30865e-10	5.8765e-08	4.76718e-08	PPP1CC/PSME3/SMC1A/ITGB3BP/PPP2R5C/NDC80/SEC13/DYNC1I2/LMNA/CENPC/CENPH/TMPO/PSMA4/PTTG1/BUB1/STAG2/PPP2R1A/SGO1/WAPL/DYNLL2/SGO2/LMNB1/VRK1/ERCC6L/TUBA1C/TUBB4B/CENPA/PSME2/RAD21/UBA52/CKAP5/UBC/SMC3/CENPF/KNL1/CENPU/KIF18A/RANBP2/PDS5B/INCENP/DYNC1H1/CDC20/CENPE/BUB1B/NUP133/XPO1/PLK1/EMD	48
GOCC_TERTIARY_GRANULE_MEMBRANE	26/1819	73/19637	6.61042e-10	6.08159e-08	4.93355e-08	COPB1/TMC6/TSPAN14/VAMP1/VAMP8/CD300A/LAMTOR2/ATP6V0C/PTAFR/ATP8B4/RAP2B/SIRPA/CD93/SLC2A3/FPR2/ATP11A/CYSTM1/TRPM2/CD53/NBEAL2/SERPINB6/MCEMP1/CYBA/ITGB2/FCER1G/TMEM63A	26
GOMF_CATALYTIC_ACTIVITY_ACTING_ON_DNA	51/1819	222/19637	8.00981e-10	7.27916e-08	5.90505e-08	HLTF/XRCC6/TDP1/CHD1L/LIG1/TERC/DDX3X/BPTF/MCM3/TOP2A/POLD1/POLQ/TOP3B/ATRX/RPS3/BLM/PCNA/TOP1MT/CHD2/LIG3/DDX12P/DSCC1/ZRANB3/TOP1/NEIL1/CHD6/NTHL1/RFC1/APEX1/NEIL3/ERCC6L/ZGRF1/MSH6/APLF/CHD8/MCM2/DNMT1/ASCC3/SMC3/ATAD5/DNASE2/RAD50/RUVBL2/MCM5/MCM6/MSH2/TOP2B/MCM4/BRIP1/SMARCA4/CHD1	51
GOCC_MITOTIC_SPINDLE	41/1819	159/19637	9.64766e-10	8.66198e-08	7.02683e-08	FLCN/ASPM/SMC1A/PTPN7/CDC42/CDK5RAP2/KNSTRN/HAUS4/SMC6/SPAG5/RPS3/STAG2/ECT2/TACC3/HNRNPU/KIF23/GPSM2/WAPL/NUDCD2/PRC1/RTRAF/KIF22/KIF18B/AURKA/CNTRL/TPR/NIN/TBL1XR1/KIFC2/KIF20B/NUSAP1/NCOR1/SMC3/CKAP2L/KIF11/KIF18A/MAP4/CENPE/FAM83D/TPX2/PLK1	41
REACTOME_SIGNALING_BY_ROBO_RECEPTORS	50/1819	218/19637	1.2422e-09	1.102e-07	8.93976e-08	RPL28/RPL3/PSME3/RPL24/RPL23A/FAU/CDC42/SLIT3/RPL36AL/RPS6/PFN1/RPL22L1/RPS24/RPL18/RPS29/ZSWIM8/PSMA4/RPS3/RPL27/LDB1/RAC1/RPL8/RPL22/RPL21/RPL19/RPL23/RPL12/RPL11/RPL26/RPL14/RPL13A/PSME2/RPS3A/RPL13/UBA52/UBC/RPL38/RPL5/RPL36/RPSA/RPS14/RPL37/RPL32/RPS21/RPL27A/RPL35/RPS28/RPL39/SLIT1/RPS7	50
GOBP_NEGATIVE_REGULATION_OF_ORGANELLE_ORGANIZATION	69/1819	351/19637	1.34952e-09	1.18313e-07	9.59789e-08	FLCN/TMEM39A/F11R/KANK1/CDK5RAP2/AURKAIP1/PPIF/PFN1/NPM1/NAT10/NDC80/BAZ1B/BCL2L2/DCP2/TOP2A/LMNA/GDI2/KATNB1/ATRX/BRCA1/CCP110/MYADM/XRN1/PTTG1/PARP1/OPA1/BUB1/VAT1/CDT1/HNRNPU/BCL2L1/WAPL/ATM/CKAP2/ZNF207/NBN/CCNF/HNRNPA1/TFRC/APC2/ANKRD27/CCNB1/ARAP1/TESK1/CGNL1/TPR/SWAP70/LIMA1/SLC35F6/WASF2/RAD21/MCM2/MPHOSPH9/SPTAN1/CENPF/STN1/TRIP13/SSH2/TTK/MAP4/STMN1/SPTBN1/RAD50/BUB1B/TMSB4X/ARFGEF1/TPX…	69
GOMF_HISTONE_BINDING	54/1819	246/19637	1.49218e-09	1.293e-07	1.04891e-07	NAP1L1/MLLT3/HDGFL2/NPM1/PHF6/BAZ1B/KMT2A/STAT1/BPTF/ANP32E/KAT6A/ATRX/PHC2/MPND/KMT2C/CHD2/PTMA/CBX5/IPO7/DEK/NCAPG2/KDM1B/YEATS4/USP49/CDYL/CBX3/KDM5B/NCAPD3/MSH6/TAF1L/NCAPD2/CHD8/SBNO1/TBL1XR1/MCM2/PTMS/TRIM24/SMARCC1/HAT1/YEATS2/ANP32B/RSF1/SSRP1/SFMBT2/JARID2/SART3/RNF20/KDM5A/H2AX/PHIP/MBTD1/CBX4/SMARCA4/CHD1	54
HALLMARK_P53_PATHWAY	47/1819	200/19637	1.66812e-09	1.42883e-07	1.1591e-07	IER5/CYFIP2/TXNIP/NOL8/SPHK1/PPP1R15A/DDIT3/RPL18/CCP110/PCNA/EPHX1/VAMP8/RXRA/HSPA4L/VWA5A/TNFSF9/BAK1/SEC61A1/HEXIM1/POM121/DDIT4/CTSD/CCNG1/SAT1/S100A4/ACVR1B/RAP2B/SLC3A2/CD82/JUN/CCND3/PROCR/RPL36/IFI30/ADA/LDHB/DNTTIP2/UPP1/FAM162A/H1-2/GM2A/MKNK2/FOS/RB1/RETSAT/TRIB3/ABHD4	47
GOBP_RIBONUCLEOPROTEIN_COMPLEX_SUBUNIT_ORGANIZATION	49/1819	214/19637	1.92605e-09	1.63101e-07	1.32312e-07	RNU5E-1/RPL3/RPL24/RPL23A/RNU5F-1/RNU5D-1/RNVU1-19/RPL6/HSP90AB1/SCAF11/SRSF6/RNU4ATAC/TGS1/PSIP1/RNU4-2/RNU4-1/ATM/EIF5/GCFC2/RNU5A-1/RNU5B-1/RBM5/KHDC4/EIF4H/RPL11/RNU2-1/SNRPD2/RPL13A/SNRPG/SRSF5/TRAF7/RPL38/HSP90AA1/KIF5B/RPL5/GEMIN5/PRKDC/SLU7/RPSA/RPS14/SRPK1/XAB2/LUC7L3/RUVBL2/NOP53/RPS28/RNU6ATAC/SART3/PRPF6	49
GOBP_TELOMERE_MAINTENANCE	36/1819	132/19637	1.95214e-09	1.63454e-07	1.32598e-07	XRCC6/NAT10/TERC/DCP2/SMC6/USP7/ATRX/CCT5/HSP90AB1/CCT3/XRN1/PARP1/CTNNB1/BLM/PCNA/HNRNPU/MYC/CCT8/MAP3K4/SMG5/RFC1/ATM/RIF1/APEX1/NBN/HNRNPA1/CCT4/BRCA2/NEK2/HSP90AA1/STN1/PRKDC/RAD50/YLPM1/NOP10/SLX4	36
GOCC_VACUOLAR_MEMBRANE	82/1819	452/19637	2.17919e-09	1.80437e-07	1.46375e-07	SLC11A2/CLCN6/CTNS/STX7/FLCN/PGAP6/LAMP2/ATP6V0B/SEC13/TMEM138/CD164/NCSTN/ATP6V1H/CHMP2A/SPNS1/VAC14/TMEM59/CD74/TFEB/ATP6V0D1/HSP90AB1/CLN3/TPCN1/CTSA/CLTA/VAMP1/CYB561A3/CD63/VAMP8/RPN2/EEF1A1/LAPTM5/AHNAK/ATG9A/MAGT1/PSAP/CTSD/VPS13A/LAMTOR2/FNIP2/ABCC10/ATP6V1B2/ATP6V0C/M6PR/ATP6V1C1/GRN/ATP11A/PLEKHM2/TCIRG1/SPPL2A/DNAJC5/TRPM2/SLC3A2/NKG7/ANXA2/SLC35F6/PI4K2A/SLC7A5/LDLR/MFSD1/MAP1LC3B/NPC…	82
REACTOME_RHO_GTPASES_ACTIVATE_FORMINS	37/1819	139/19637	2.43608e-09	1.9949e-07	1.61832e-07	PPP1CC/CDC42/ITGB3BP/ACTG1/PPP2R5C/PFN1/NDC80/SEC13/DYNC1I2/CENPC/CENPH/BUB1/PPP2R1A/SGO1/RAC1/DYNLL2/SGO2/ERCC6L/DIAPH3/TUBA1C/TUBB4B/CENPA/CKAP5/CENPF/KNL1/CENPU/SRF/KIF18A/RANBP2/INCENP/DYNC1H1/CDC20/CENPE/BUB1B/NUP133/XPO1/PLK1	37
GOBP_DNA_REPLICATION_DEPENDENT_CHROMATIN_ORGANIZATION	16/1819	32/19637	3.92537e-09	3.17955e-07	2.57934e-07	H4C2/H4C8/H3C7/H4C3/HAT1/H4C12/H4C9/H4C5/H4C4/H4C1/H3C2/H3C10/H3C12/H3C1/H3C3/H3C4	16
GOCC_LARGE_RIBOSOMAL_SUBUNIT	32/1819	112/19637	4.37302e-09	3.50406e-07	2.84258e-07	RPL28/RPL3/RPL24/RPL23A/RPL36AL/RPL6/RPL18/RPL27/MRPL16/RPL7L1/MRPL3/RPL8/RPL22/RPL21/RPL19/RPL23/RPL12/RPL11/RPL26/RPL14/RPL13A/RPL13/UBA52/RPL38/RPL5/RPL36/RPL37/RPL32/MRPL12/RPL27A/RPL35/RPL39	32
GOMF_UBIQUITIN_LIKE_PROTEIN_LIGASE_BINDING	63/1819	317/19637	4.48975e-09	3.55932e-07	2.88742e-07	IKBKE/HLTF/TXNIP/ACTG1/TPI1/YWHAZ/HSPA7/STAT1/HSPD1/CDK5RAP3/SMC6/PTK2B/USP7/GPI/TRIB2/BRCA1/HSP90AB1/RTN4/HM13/TOLLIP/PTPN22/LAPTM5/EGR2/ERLIN1/SMG5/SH3KBP1/HSPA9/SPART/LRPPRC/TMBIM6/UBASH3B/RPL23/ACVR1B/ATP6V0C/RPL11/LTBR/CCNB1/AURKA/CUL4B/RALB/JUN/TNK2/MFN2/CHEK2/PA2G4/MAP1LC3B/UBA52/UBC/HSP90AA1/AUP1/RPL5/HSPA5/CACYBP/USP13/H2BC9/HGS/CAMLG/RB1/TRIB3/RNF20/RAD18/CALR/CUL7	63
REACTOME_CELL_CYCLE_CHECKPOINTS	59/1819	291/19637	6.39602e-09	5.01718e-07	4.07007e-07	PPP1CC/PSME3/ITGB3BP/PPP2R5C/NDC80/DBF4/ABRAXAS1/CDKN1B/YWHAZ/SEC13/MCM3/DYNC1I2/CENPC/CENPH/CCNA1/BRCA1/NSD2/PSMA4/BUB1/BLM/ORC1/PPP2R1A/SGO1/DYNLL2/SGO2/ATM/NBN/ERCC6L/CCNB2/CCNB1/CENPA/PSME2/CHEK2/MCM2/TOPBP1/UBA52/CKAP5/UBC/CENPF/KNL1/CENPU/KIF18A/RANBP2/CCNA2/PHF20/INCENP/DYNC1H1/RAD50/CDC20/YWHAQ/CENPE/BUB1B/MCM5/MCM6/NUP133/MCM4/XPO1/BRIP1/PLK1	59
GOCC_POLYSOME	23/1819	65/19637	7.34817e-09	5.70402e-07	4.62725e-07	RPL24/HDLBP/RPS6/BTF3/RPL6/RPL18/RPS29/RPS3/EIF2AK4/EEF2/MYH10/RPL8/RPL19/FXR1/EIF3H/RPL11/RPL38/RPL36/RPL32/RPS21/RPS28/RPL39/CALR	23
GOBP_REGULATION_OF_PROTEIN_STABILITY	60/1819	302/19637	1.05502e-08	8.1052e-07	6.57516e-07	NCLN/DAD1/PFN1/TADA3/PRNP/NDC80/LAMP2/CREB1/ATP1B3/HSPD1/GAPDH/LMNA/NF2/USP7/CCT5/HSP90AB1/RTN4/NAA15/CCT3/GET4/CTSA/CCT8/SREBF1/CAPN3/ZNF207/PYCARD/SERF2/RPL23/CCT4/RPL11/TRIM44/AURKA/GRN/MAPK8IP3/ISOC2/TPR/PHB2/RNF149/CTSH/CHEK2/PIM1/MFSD1/TRIM24/HSP90AA1/RPL5/PRKDC/IFI30/LAMP1/SYVN1/USP13/TBRG1/H1-5/NOP53/CAMLG/PLPP3/SEL1L/DDOST/RPS7/PLK1/CALR	60
GOBP_DNA_REPLICATION	57/1819	282/19637	1.29062e-08	9.814e-07	7.96138e-07	ESCO1/POLD2/SIN3A/NAP1L1/CDC42/UCHL5/LIG1/DBF4/CCDC88A/MCM3/POLD1/POLQ/ATRX/BLM/PCNA/CDT1/ORC1/PPP2R1A/TOP1MT/ANKRD17/LIG3/DSCC1/RNASEH2A/ZRANB3/TOP1/WAPL/RFC1/S100A11/NBN/ZGRF1/BRCA2/NUCKS1/TICRR/DTL/DDX21/RRM1/MCM2/TOPBP1/PTMS/SMC3/ATAD5/STN1/ETAA1/BOD1L1/CCNA2/SSRP1/DTD1/TBRG1/PRIM1/RUVBL2/MCM5/MCM6/WDHD1/BRPF3/MCM4/SLX4/SUPT16H	57
GOCC_SECRETORY_GRANULE_MEMBRANE	61/1819	312/19637	1.493e-08	1.12382e-06	9.11676e-07	HLA-C/CD36/APLP2/ITPR1/LAMP2/NCSTN/ITGAL/LGALS3/COPB1/TMC6/TSPAN14/VAMP1/CD63/SLC17A9/VAMP8/CD300A/MAGT1/RAC1/PSAP/ATP8B3/IGF2R/P2RX1/DOK3/IQGAP2/CCDC136/LAMTOR2/ATP6V0C/PTAFR/ATP8B4/RAP2B/SIRPA/CD93/SLC2A3/FPR2/ATP11A/CYSTM1/TCIRG1/DNAJC5/PTPRN2/TRPM2/CD53/NBEAL2/ITPR3/SERPINB6/MCEMP1/CYBA/ITGB2/STX3/LAMP1/FCER1G/ANPEP/BRI3/TMEM63A/ADGRE5/CD68/BSG/CR1/C5AR1/RAB44/MMP25/DDOST	61
HALLMARK_OXIDATIVE_PHOSPHORYLATION	45/1819	200/19637	1.53937e-08	1.14714e-06	9.30592e-07	COX4I1/ATP6V0B/SDHC/GPX4/NNT/ATP6V1H/GPI/SLC25A3/BCKDHA/OPA1/ATP5F1D/ABCB7/RHOT2/IMMT/NDUFV1/UQCRH/UQCRB/HSPA9/POR/NDUFB4/MDH1/LRPPRC/SLC25A6/NDUFB7/CPT1A/ATP6V0C/ACADVL/ATP6V1C1/DLD/TCIRG1/PHB2/IDH2/ALDH6A1/SUCLG1/MFN2/MGST3/MRPS15/LDHB/PDHA1/ATP6AP1/UQCR11/RETSAT/FH/COX6C/ACAT1	45
GOBP_RNA_SPLICING_VIA_TRANSESTERIFICATION_REACTIONS	62/1819	322/19637	2.07386e-08	1.53014e-06	1.24129e-06	RNU5E-1/SRRM1/RNU5F-1/RNU5D-1/HNRNPH1/RNVU1-19/SYNCRIP/HNRNPF/PRPF40A/RAVER1/SCAF11/HNRNPH3/SRSF6/DDX5/RNU4ATAC/DDX41/TGS1/PSIP1/HNRNPU/RBM39/CWC15/THRAP3/RNU4-2/RNU4-1/SNRPA/RBM17/MPHOSPH10/HTATSF1/GCFC2/RBM10/RNU5A-1/RNU5B-1/HNRNPA1/RBM5/USP49/UBL5/KHDC4/FXR1/KDM1A/RNU2-1/SNRPD2/SNRPG/RSRC1/SRSF2/SRSF5/SNRNP70/GEMIN5/CIRBP/SLU7/SRPK1/XAB2/SF3B2/SF3B4/LUC7L3/REST/CDC5L/MTREX/CWC22/RNU6ATAC/SART3…	62
GOBP_HISTONE_MODIFICATION	85/1819	498/19637	2.13835e-08	1.55326e-06	1.26004e-06	SIN3A/FLCN/HDAC2/MORF4L2/TRIP12/VEGFA/MLLT3/GFI1/NSD1/TADA3/ZNF451/BAZ1B/KMT2A/C6orf89/LMNA/USP7/KAT6A/ATRX/BRCA1/MYB/ARID4B/NSD2/CTNNB1/LDB1/KMT2C/RPS6KA4/PCGF5/NCAPG2/KDM1B/YEATS4/ATM/SREBF1/RIF1/LEO1/VRK1/USP49/HDAC10/MST1/BRCA2/KDM5B/KDM1A/AURKA/CUL4B/NIPBL/SETD3/TAF1L/KDM5C/WBP2/TBL1XR1/PARP2/DNMT1/TRRAP/SETD2/KDM6B/KDM2B/IWS1/HAT1/YEATS2/TET3/CCNA2/PHF20/INCENP/ATXN7L3/REST/RTF1/H1-5/H1-4/H…	85
GOCC_POLYSOMAL_RIBOSOME	15/1819	31/19637	2.14688e-08	1.55326e-06	1.26004e-06	RPL24/BTF3/RPL6/RPL18/RPS29/RPL8/RPL19/EIF3H/RPL11/RPL38/RPL36/RPL32/RPS21/RPS28/RPL39	15
GOBP_DNA_GEOMETRIC_CHANGE	28/1819	96/19637	2.43408e-08	1.74411e-06	1.41487e-06	XRCC6/CHD1L/DDX3X/MCM3/TOP2A/HMGB2/HMGB1/POLQ/ATRX/BLM/CHD2/DDX12P/DSCC1/ZRANB3/CHD6/NBN/ERCC6L/CHD8/MCM2/ANXA1/ASCC3/RAD50/RUVBL2/MCM5/MCM6/MCM4/BRIP1/CHD1	28
GOCC_NUCLEAR_PERIPHERY	33/1819	127/19637	3.32473e-08	2.35754e-06	1.9125e-06	CAD/SRRM1/SMC1A/NUP93/GFI1/PRPF40A/LMNA/MYB/SATB1/BLM/STAG2/PCNA/ATF4/HNRNPU/YEATS4/LMNB1/NCOR2/EBNA1BP2/TPR/PHB2/ATN1/RAD21/CASK/SMC3/CENPF/HAT1/SRPK1/DGKQ/RUVBL2/ARFGEF1/ZNF703/KIF4A/PPIG	33
GOBP_MITOTIC_CELL_CYCLE_PHASE_TRANSITION	77/1819	440/19637	3.35346e-08	2.35754e-06	1.9125e-06	PSME3/SIN3A/RPL24/TPRA1/CDK5RAP2/CPSF3/RPS6/GFI1/NDC80/DBF4/DDX3X/ABRAXAS1/CDKN1B/CDKN3/CDK5RAP3/CHMP2A/CCNA1/STIL/BRCA1/APPL1/BUB1/BLM/CDT1/ORC1/ANKRD17/GPR132/RBL2/TACC3/MYC/CTDSP2/ATM/GPNMB/CCNG1/ZNF207/APEX1/KIF14/NBN/CCNF/ANLN/PKD1/ACVR1B/CCNB2/BCAT1/NACC2/RPL26/CCNB1/AURKA/CUL4B/UBE2S/TPR/PHB2/TICRR/DTL/PSME2/CHEK2/RRM1/CCL2/RAD21/TOPBP1/CCND3/ANXA1/ATAD5/CENPF/CIT/DLGAP5/TRIP13/PRKDC/CCNA2…	77
REACTOME_CENTROSOME_MATURATION	25/1819	81/19637	3.91339e-08	2.72547e-06	2.21098e-06	PCM1/CDK5RAP2/CEP57/HAUS4/ODF2/DYNC1I2/CCP110/CSNK1D/PLK4/PPP2R1A/CEP152/ACTR1A/CEP290/AKAP9/CEP192/CDK11A/NEK2/CNTRL/TUBB4B/CKAP5/HSP90AA1/ALMS1/DYNC1H1/MZT2A/PLK1	25
GOMF_MICROTUBULE_BINDING	54/1819	271/19637	5.11522e-08	3.5295e-06	2.86323e-06	STIM1/CDK5RAP2/CEP57/PRNP/KNSTRN/ABRAXAS1/CCDC88A/FES/HAUS4/GAPDH/SPAG5/KATNB1/RPS3/OPA1/STRBP/MAP7D3/DPYSL2/KIF23/CEP290/LRPPRC/PRC1/ZNF207/KIF14/KIF22/KIF18B/APC2/KIF21B/NIN/MAP1LC3B/CKAP5/KIFC2/KIF20B/NUSAP1/SUN2/CENPF/DLGAP5/KIF5B/KIF11/KIF18A/HOOK3/MAP4/STARD9/ALMS1/CENPE/KIF20A/CEP350/CLIP2/FAM83D/MAP1A/CCDC69/KIF4A/TPX2/KIF3C/PLK1	54
GOBP_ATTACHMENT_OF_SPINDLE_MICROTUBULES_TO_KINETOCHORE	16/1819	37/19637	5.36343e-08	3.66682e-06	2.97462e-06	CDC42/KNSTRN/NDC80/ABRAXAS1/CENPC/SPAG5/CDT1/ECT2/SGO1/HNRNPU/ZNF207/CCNB1/NEK2/KNL1/CENPE/RB1	16
GOBP_REGULATION_OF_CELL_CYCLE_PHASE_TRANSITION	73/1819	415/19637	6.13162e-08	4.1539e-06	3.36975e-06	PSME3/SIN3A/TPRA1/CDK5RAP2/CPSF3/NPM1/NDC80/DBF4/DDX3X/ABRAXAS1/CDKN1B/CDK5RAP3/THOC5/STIL/BRCA1/APPL1/PLCG2/ATF5/BUB1/BLM/CDT1/ORC1/EIF2AK4/ANKRD17/GPR132/RBL2/CTDSP2/ATM/GPNMB/CCNG1/ZNF207/APEX1/KIF14/NBN/ANLN/PKD1/NACC2/RPL26/CCNB1/AURKA/CUL4B/TPR/PHB2/ATP2B4/TICRR/PTPN11/DTL/PSME2/CHEK2/RRM1/CCL2/RAD21/TOPBP1/CCND3/ANXA1/ATAD5/CENPF/DLGAP5/ETAA1/TRIP13/PRKDC/TTK/CDC5L/CENPE/BUB1B/NOP53/RNASEH…	73
GOBP_POSITIVE_REGULATION_OF_DNA_METABOLIC_PROCESS	48/1819	231/19637	7.35059e-08	4.93483e-06	4.00327e-06	STAT6/MORF4L2/HDGFL2/ABRAXAS1/MLH1/HMGB1/PTK2B/USP7/ATRX/CCT5/BRCA1/HSP90AB1/NSD2/CCT3/PARP1/RPS3/CTNNB1/PCNA/IGF1R/DSCC1/FUS/MYC/CCT8/MAP3K4/YEATS4/ATM/RIF1/NBN/HNRNPA1/CCT4/HDAC10/TFRC/ARID2/NEK2/APLF/TRRAP/ATAD5/HSP90AA1/CEBPG/PRKDC/RAD50/RUVBL2/SMCHD1/SPIDR/MSH2/H2AX/SLX4/MBTD1	48
GOBP_REGULATION_OF_DNA_RECOMBINATION	33/1819	131/19637	7.46378e-08	4.96608e-06	4.02861e-06	STAT6/MORF4L2/HDGFL2/MLH1/POLQ/NSD2/PARP1/BLM/FUS/ZRANB3/UBQLN4/YEATS4/RIF1/TFRC/ARID2/KDM1A/MSH6/APLF/MSH3/TRRAP/SETD2/ATAD5/RAD50/H1-5/H1-4/H1-3/H1-2/H1-0/RUVBL2/SMCHD1/SPIDR/MSH2/MBTD1	33
HALLMARK_UNFOLDED_PROTEIN_RESPONSE	30/1819	113/19637	8.21422e-08	5.41702e-06	4.39444e-06	SHC1/NOP14/VEGFA/ALDH18A1/NPM1/DCP2/YWHAZ/ATP6V0D1/ATF4/NOLC1/EEF2/FUS/DDIT4/HERPUD1/TTC37/HSPA9/ERO1A/SRPRA/SLC7A5/CCL2/SLC1A4/KIF5B/EDEM1/CEBPG/HSPA5/RPS14/XBP1/MTREX/H2AX/CALR	30
REACTOME_RHO_GTPASE_EFFECTORS	60/1819	321/19637	1.05015e-07	6.86464e-06	5.56878e-06	PPP1CC/CYFIP2/CDC42/ITGB3BP/ACTG1/KTN1/PPP2R5C/PFN1/NDC80/CDKN1B/YWHAZ/SEC13/ROCK2/DYNC1I2/CENPC/CENPH/NF2/BTK/PPP1R12A/CTNNB1/BUB1/PPP2R1A/SGO1/MYL6/RAC1/MYH10/DYNLL2/SGO2/IQGAP2/PRC1/KIF14/ERCC6L/DIAPH3/KDM1A/GRB2/TUBA1C/TUBB4B/CENPA/WASF2/CKAP5/LIMK1/CENPF/CYBA/CIT/KNL1/KIF5B/CENPU/SRF/KIF18A/RANBP2/INCENP/DYNC1H1/CDC20/YWHAQ/CENPE/BUB1B/NUP133/ROCK1/XPO1/PLK1	60
REACTOME_MITOTIC_G2_G2_M_PHASES	43/1819	199/19637	1.09236e-07	7.07847e-06	5.74225e-06	PCM1/PSME3/CDK5RAP2/CEP57/HAUS4/ODF2/DYNC1I2/CCNA1/HSP90AB1/CCP110/PPP1R12A/CSNK1D/PLK4/PSMA4/PPP2R1A/CEP152/ACTR1A/CEP290/AKAP9/HMMR/CCNB2/CEP192/CDK11A/CCNB1/AURKA/NEK2/CNTRL/MYBL2/TUBA1C/TUBB4B/PSME2/UBA52/CKAP5/UBC/CENPF/HSP90AA1/CCNA2/ALMS1/DYNC1H1/MZT2A/TPX2/XPO1/PLK1	43
GOMF_DNA_HELICASE_ACTIVITY	23/1819	74/19637	1.17505e-07	7.54867e-06	6.12369e-06	XRCC6/CHD1L/DDX3X/MCM3/POLQ/ATRX/BLM/CHD2/DDX12P/DSCC1/ZRANB3/CHD6/ERCC6L/CHD8/MCM2/ASCC3/RAD50/RUVBL2/MCM5/MCM6/MCM4/BRIP1/CHD1	23
GOBP_NEGATIVE_REGULATION_OF_CELL_CYCLE_PROCESS	57/1819	301/19637	1.37673e-07	8.76869e-06	7.1134e-06	TPRA1/CDK5RAP2/AURKAIP1/NPM1/NDC80/BAZ1B/ABRAXAS1/CDKN1B/CDK5RAP3/CHMP2A/THOC5/ATRX/BRCA1/CCP110/PTTG1/ATF5/BUB1/BLM/CDT1/ORC1/EIF2AK4/GPR132/RBL2/CTDSP2/WAPL/ATM/GPNMB/CCNG1/ZNF207/NBN/CCNF/NACC2/RPL26/CCNB1/NEK2/TPR/TICRR/PTPN11/DTL/CHEK2/CCL2/RAD21/TOPBP1/CENPF/ETAA1/TRIP13/PRKDC/TTK/CDC5L/BUB1B/NOP53/RNASEH2B/RB1/MSH2/H2AX/BRIP1/PLK1	57
GOBP_POSITIVE_REGULATION_OF_ORGANELLE_ORGANIZATION	81/1819	487/19637	1.43182e-07	9.04232e-06	7.33538e-06	ASAP1/SIN3A/ATL3/LCP1/P2RX7/RALBP1/CDC42/CDK5RAP2/PPIF/PFN1/PXN/CDKN1B/CCDC88A/FES/ROCK2/SPHK1/PTK2B/SPAG5/NF2/KATNB1/STIL/TASOR/ATRX/CCT5/CCP110/PLK4/CCT3/RPS3/CTNNB1/CDT1/BIN1/GSK3A/CDC42EP3/GPSM2/CCT8/MAP3K4/SMC2/RAC1/ATM/AKAP9/MSN/PYCARD/NBN/HNRNPA1/CCT4/SMC4/PLXNA3/AURKA/NEK2/TMED9/RALB/GRB2/GRN/TESK1/BMF/TPR/NCAPD2/NIN/SWAP70/ANXA2/WASF2/RAD21/ANXA1/HOXA13/DNMT1/CKAP5/LIMK1/NUSAP1/DLGAP5/HR…	81
GOBP_MYELOID_CELL_DIFFERENTIATION	69/1819	393/19637	1.51175e-07	9.46685e-06	7.67977e-06	SLC11A2/CD4/ACTN1/ROR2/CDC42/VEGFA/OSCAR/RPS6/CREB1/FES/STAT1/CDK5RAP3/HMGB2/PTK2B/THOC5/CD74/KAT6A/PARP1/CTNNB1/PDE1B/LBR/LDB1/H4C2/H4C8/MYC/NCAPG2/RASGRP4/HSPA9/TFE3/IL31RA/UBASH3B/FLI1/LEO1/SLC25A38/TFRC/ACVR1B/LTBR/GLO1/MAFB/TCIRG1/PTPN11/JUN/ANXA2/H4C3/NOTCH2/WASF2/NBEAL2/IFI16/TGFBR2/SRF/CEBPG/SH3PXD2A/PRKDC/RPS14/H4C12/H4C9/LYAR/H4C5/CDK6/DNASE2/H4C4/H4C1/ATP6AP1/OSTM1/FOS/EPAS1/RB1/FASN/C…	69
GOCC_VACUOLAR_LUMEN	39/1819	174/19637	1.52871e-07	9.49328e-06	7.7012e-06	C3/CTSS/ASAH1/LAMP2/IDS/GDI2/CD74/CTSA/FTL/VAT1/TOLLIP/PYGB/TPP1/CCT8/PSAP/CTSD/CTSC/CTSG/PYCARD/ACLY/PPT1/PLBD2/AGRN/GRN/ANXA2/TUBB4B/HEXB/ARHGAP45/PA2G4/HSP90AA1/IFI30/HEXA/FUCA2/GNS/SDC4/DYNC1H1/GM2A/DPP7/GLA	39
GOBP_REGULATION_OF_MITOTIC_CELL_CYCLE	80/1819	480/19637	1.56458e-07	9.56942e-06	7.76297e-06	PSME3/SIN3A/TPRA1/CDC42/CDK5RAP2/AURKAIP1/CPSF3/NDC80/DDX3X/ABRAXAS1/CDKN1B/SPHK1/CDK5RAP3/STIL/BRCA1/APPL1/CTNNB1/BUB1/BLM/CDT1/ORC1/ANKRD17/GPR132/RBL2/HNRNPU/MYC/CTDSP2/ATM/GPNMB/CCNG1/ZNF207/APEX1/KIF14/NBN/ANLN/PKD1/BRCA2/NACC2/MKI67/RPL26/CDK11A/CCNB1/AURKA/CDCA2/NEK2/CUL4B/TPR/PHB2/TICRR/PTPN11/DTL/PSME2/CHEK2/RRM1/CCL2/RAD21/TOPBP1/CCND3/ANXA1/HOXA13/INTS13/KIF20B/NUSAP1/ATAD5/CENPF/PIM3/…	80
GOCC_CHROMOSOME_CENTROMERIC_CORE_DOMAIN	11/1819	19/19637	1.56665e-07	9.56942e-06	7.76297e-06	H4C2/H4C8/H2BC11/H4C3/CENPA/H4C12/H4C9/H4C5/H4C4/H4C1/H2AC4	11
REACTOME_MITOTIC_SPINDLE_CHECKPOINT	29/1819	110/19637	1.58312e-07	9.59141e-06	7.78081e-06	PPP1CC/ITGB3BP/PPP2R5C/NDC80/SEC13/DYNC1I2/CENPC/CENPH/BUB1/PPP2R1A/SGO1/DYNLL2/SGO2/ERCC6L/CENPA/CKAP5/CENPF/KNL1/CENPU/KIF18A/RANBP2/INCENP/DYNC1H1/CDC20/CENPE/BUB1B/NUP133/XPO1/PLK1	29
GOCC_MIDBODY	43/1819	204/19637	2.27826e-07	1.36916e-05	1.1107e-05	PPP1CC/FLCN/ASPM/CDC42/ANXA11/NAT10/EXOC5/C6orf89/CENPC/SPAG5/CHMP2A/KATNB1/PIK3CB/ECT2/HNRNPU/KIF23/BIRC6/MYH10/SPART/PRC1/EXOC4/KIF14/ANLN/APC2/AURKA/NEK2/RALB/CNTRL/CEP55/ANXA2/KIF20B/GDI1/CENPF/CIT/HSPA5/INCENP/ARF6/CENPE/KIF20A/CCDC69/KIF4A/SCCPDH/PLK1	43
GOBP_CELL_ACTIVATION_INVOLVED_IN_IMMUNE_RESPONSE	55/1819	291/19637	2.42391e-07	1.44048e-05	1.16856e-05	STAT6/LCP1/FGR/RPS6/FES/HSPD1/MLH1/DYSF/HMGB1/ITGAL/PTK2B/LILRA2/STXBP2/LGALS3/CD74/MYB/BTK/NSD2/SPN/PLCG2/IL6R/DOCK11/VAMP8/FCGR2B/CD300A/EIF2AK4/CX3CR1/LAT/RIF1/PYCARD/NBN/TFRC/PTAFR/GRN/MSH6/NKG7/APLF/SWAP70/NOTCH2/ANXA1/ADGRE2/ATAD5/ITGB2/CD244/ADA/LAMP1/FCER1G/MFNG/XBP1/ICAM1/MSH2/CR1/SUCNR1/MILR1/ST3GAL1	55
GOBP_REGULATION_OF_MITOTIC_CELL_CYCLE_PHASE_TRANSITION	59/1819	321/19637	2.43559e-07	1.44048e-05	1.16856e-05	PSME3/SIN3A/TPRA1/CDK5RAP2/CPSF3/NDC80/DDX3X/ABRAXAS1/CDKN1B/CDK5RAP3/STIL/BRCA1/APPL1/BUB1/BLM/CDT1/ORC1/ANKRD17/GPR132/RBL2/CTDSP2/ATM/GPNMB/CCNG1/ZNF207/APEX1/KIF14/NBN/ANLN/PKD1/NACC2/RPL26/CCNB1/AURKA/CUL4B/TPR/PHB2/TICRR/DTL/PSME2/CHEK2/RRM1/CCL2/RAD21/TOPBP1/CCND3/ANXA1/ATAD5/CENPF/DLGAP5/TRIP13/PRKDC/TTK/CENPE/BUB1B/NOP53/RNASEH2B/RB1/PLK1	59
GOCC_NUCLEAR_ENVELOPE	79/1819	479/19637	2.90578e-07	1.70503e-05	1.38317e-05	PCM1/NUDT1/P2RX7/NUP93/ITPRIP/ITPR1/PRNP/ANXA11/LMO7/SEC13/SNUPN/MFSD10/NUP210/GAPDH/GPX4/LMNA/TMEM201/NUCB2/CHMP2A/RTN4/TMPO/SHISA5/PARP1/TMC6/LBR/ANKRD17/OSBPL8/BIN1/CBX5/SLC16A3/IPO7/BCL2L1/POM121/DMPK/NEMP1/IPO5/CSE1L/GTF3C3/YEATS4/SREBF1/IGF2R/P2RX1/RIF1/LRPPRC/LMNB1/PARP16/ALOX5AP/CBX3/TBC1D20/QRICH2/TPR/DTL/GLE1/CUEDC2/NPC1/ITPR3/TOR4A/SUN2/MGST3/CENPF/RANBP2/TMEM43/TYRO3/TMEM33/CCNI/PHF20…	79
GOCC_FICOLIN_1_RICH_GRANULE_MEMBRANE	20/1819	61/19637	2.93831e-07	1.71065e-05	1.38772e-05	LAMP2/LGALS3/COPB1/CD300A/RAC1/DOK3/ATP6V0C/SIRPA/CD93/SLC2A3/FPR2/TCIRG1/PTPRN2/TRPM2/NBEAL2/SERPINB6/ITGB2/LAMP1/FCER1G/CR1	20
GOBP_REGULATION_OF_RNA_SPLICING	35/1819	153/19637	3.88501e-07	2.24427e-05	1.82061e-05	AFF2/SRRM1/HNRNPH1/HNRNPF/RAVER1/HNRNPH3/SRSF6/AKAP17A/DDX5/AHNAK/FUS/HNRNPU/FAM50A/RBM39/CCNL2/THRAP3/CLK1/TMBIM6/RBM10/SLC38A2/HNRNPA1/RBM5/FXR1/CDK12/RRP1B/SRSF2/SRSF5/SNRNP70/CIRBP/SRPK1/CCNL1/SF3B4/REST/CWC22/NCL	35
GOCC_SPECIFIC_GRANULE	36/1819	160/19637	4.10387e-07	2.35246e-05	1.90838e-05	CD36/OSCAR/ANXA11/ITGAL/STXBP2/QSOX1/TMC6/TSPAN14/VAMP1/VAMP8/TOLLIP/CTSD/P2RX1/CEP290/LAMTOR2/ATP8B4/RAP2B/CD93/SLC2A3/FPR2/ATP11A/DNAJC5/TRPM2/ERP44/CD53/SPTAN1/MCEMP1/CYBA/ITGB2/STX3/PDXK/TMEM63A/TIMP2/RAB44/CHI3L1/MMP25	36
GOMF_SINGLE_STRANDED_DNA_BINDING	30/1819	121/19637	4.17457e-07	2.37473e-05	1.92644e-05	TDP1/HSPD1/MCM3/MLH1/HMGB2/HMGB1/SMC6/BLM/HNRNPU/ZRANB3/TOP1/SMC2/LRPPRC/NEIL3/HNRNPA1/BRCA2/SMC4/NUCKS1/MSH3/MCM2/POLR3C/STN1/SSBP3/RTF1/RAD50/MCM5/MCM6/MSH2/RAD18/MCM4	30
GOBP_REGULATION_OF_CHROMOSOME_SEGREGATION	25/1819	91/19637	4.78352e-07	2.68021e-05	2.17426e-05	CDK5RAP2/NDC80/SMC6/PTTG1/BUB1/CDT1/TACC3/HNRNPU/WAPL/ATM/ZNF207/MKI67/CCNB1/CDCA2/TPR/RAD21/CENPF/DLGAP5/TRIP13/TTK/CENPE/BUB1B/RB1/RAD18/PLK1	25
REACTOME_UNFOLDED_PROTEIN_RESPONSE_UPR	25/1819	91/19637	4.78352e-07	2.68021e-05	2.17426e-05	SHC1/DCP2/LMNA/DDIT3/ATP6V0D1/ATF4/GSK3A/TPP1/HERPUD1/CTDSP2/DIS3/DNAJB11/ACADVL/MYDGF/EXTL3/SRPRA/CCL2/EDEM1/CEBPG/HSPA5/SYVN1/XBP1/TLN1/CALR/CUL7	25
HALLMARK_APOPTOSIS	36/1819	161/19637	4.82098e-07	2.68104e-05	2.17493e-05	TXNIP/BCAP31/BCL2L2/CDKN1B/GPX4/TOP2A/LMNA/HMGB2/DDIT3/LGALS3/CCNA1/SOD1/BRCA1/PLCB2/SATB1/CTNNB1/PDCD4/RHOT2/BCL2L1/SLC20A1/MMP2/IGF2R/SAT1/PPT1/TIMP1/TNFRSF12A/BMF/PEA15/JUN/ANXA1/SPTAN1/H1-0/PSEN2/RETSAT/TIMP2/ROCK1	36
GOBP_REGULATION_OF_TELOMERE_MAINTENANCE	23/1819	80/19637	5.63531e-07	3.11069e-05	2.52348e-05	NAT10/DCP2/USP7/ATRX/CCT5/CCT3/XRN1/PARP1/CTNNB1/HNRNPU/MYC/CCT8/MAP3K4/SMG5/ATM/NBN/HNRNPA1/CCT4/NEK2/STN1/RAD50/YLPM1/SLX4	23
GOBP_NEGATIVE_REGULATION_OF_DNA_METABOLIC_PROCESS	30/1819	123/19637	6.09508e-07	3.3302e-05	2.70155e-05	FLCN/TRIP12/NAT10/KMT2A/DCP2/MLH1/POLQ/XRN1/PARP1/RPS3/BLM/HNRNPU/ZRANB3/UBQLN4/ATM/RIF1/NBN/HNRNPA1/MSH6/MSH3/STN1/RAD50/H1-5/H1-4/H1-3/H1-2/H1-0/SMCHD1/MSH2/SLX4	30
GOMF_DAMAGED_DNA_BINDING	21/1819	69/19637	6.12236e-07	3.3302e-05	2.70155e-05	XRCC6/HMGB2/HMGB1/SMC6/POLD1/POLQ/BRCA1/RPS3/BLM/PCNA/NEIL1/NTHL1/APEX1/NBN/NEIL3/CUL4B/MSH6/MSH3/MSH2/RAD18/H2AX	21
REACTOME_MITOTIC_TELOPHASE_CYTOKINESIS	9/1819	14/19637	6.40734e-07	3.45996e-05	2.80681e-05	SMC1A/STAG2/WAPL/NIPBL/RAD21/SMC3/PDS5B/KIF20A/PLK1	9
GOBP_CELL_CYCLE_CHECKPOINT_SIGNALING	37/1819	170/19637	6.82093e-07	3.6568e-05	2.9665e-05	CDK5RAP2/NDC80/ABRAXAS1/CDKN1B/CDK5RAP3/THOC5/BRCA1/BUB1/BLM/CDT1/ORC1/EIF2AK4/ATM/CCNG1/ZNF207/NBN/RPL26/CCNB1/TPR/TICRR/PTPN11/DTL/CHEK2/TOPBP1/CENPF/ETAA1/TRIP13/PRKDC/TTK/CDC5L/BUB1B/NOP53/RNASEH2B/MSH2/H2AX/BRIP1/PLK1	37
GOBP_REGULATION_OF_MITOTIC_NUCLEAR_DIVISION	28/1819	111/19637	6.88427e-07	3.6644e-05	2.97266e-05	CDC42/CDK5RAP2/AURKAIP1/NDC80/SPHK1/BUB1/CDT1/ATM/ZNF207/MKI67/CCNB1/AURKA/CDCA2/NEK2/TPR/RAD21/HOXA13/KIF20B/NUSAP1/CENPF/DLGAP5/TRIP13/TTK/BUB1B/RB1/PHIP/PLK1/CUL7	28
GOBP_REGULATION_OF_PROTEIN_CONTAINING_COMPLEX_ASSEMBLY	68/1819	401/19637	6.95371e-07	3.67511e-05	2.98135e-05	CARD8/CYFIP2/CD36/ASAP1/NCLN/IKBKE/LCP1/KANK1/CDC42/CDK5RAP2/VEGFA/PFN1/DDX3X/CDKN1B/FES/HMGB1/PTK2B/LGALS3/MYADM/PARP1/RPS3/PLCG2/CDT1/SENP6/BIN1/BAK1/CDC42EP3/RAC1/ATM/ICE1/AKAP9/MSN/PYCARD/KIF14/FNIP2/TFRC/ANKRD27/MMP1/GBA2/CAND1/RALB/GRB2/BMF/NIN/PTPN11/RPL13A/FERMT1/CKAP5/SPTAN1/COTL1/NAPA/HSP90AA1/HRK/HSPA5/SSH2/STMN1/ARF6/SPTBN1/FCHSD2/WARS1/NOP53/PIEZO1/TMSB4X/ARFGEF1/SPIDR/RB1/PLEK/TMC8	68
GOBP_TELOMERE_MAINTENANCE_VIA_TELOMERE_LENGTHENING	23/1819	81/19637	7.18569e-07	3.77097e-05	3.05911e-05	NAT10/TERC/DCP2/CCT5/HSP90AB1/CCT3/XRN1/PARP1/CTNNB1/HNRNPU/CCT8/MAP3K4/SMG5/RFC1/ATM/HNRNPA1/CCT4/NEK2/HSP90AA1/STN1/RAD50/NOP10/SLX4	23
GOMF_HELICASE_ACTIVITY	35/1819	157/19637	7.45776e-07	3.87366e-05	3.14241e-05	HLTF/XRCC6/CHD1L/HELLS/DDX3X/MCM3/POLQ/ATRX/BLM/DDX5/CHD2/DDX41/DDX12P/DSCC1/ZRANB3/CHD6/TDRD9/ERCC6L/ZGRF1/DDX60L/CHD8/DDX21/MCM2/ASCC3/RAD50/RUVBL2/MTREX/MCM5/DDX50/MCM6/MCM4/BRIP1/SMARCA4/ERCC6L2/CHD1	35
GOBP_PROTEIN_LOCALIZATION_TO_CHROMOSOME	25/1819	93/19637	7.48532e-07	3.87366e-05	3.14241e-05	NDC80/TASOR/ATRX/CCT5/CCT3/CDT1/TPP1/CCT8/WAPL/CCT4/BRCA2/NIPBL/CENPA/RAD21/SETD2/KNL1/TTK/H1-5/RUVBL2/JARID2/HASPIN/SPIDR/RB1/MSH2/PLK1	25
GOBP_RNA_DEPENDENT_DNA_BIOSYNTHETIC_PROCESS	21/1819	70/19637	7.98809e-07	4.10533e-05	3.33035e-05	NAT10/TERC/DCP2/CCT5/HSP90AB1/CCT3/XRN1/CTNNB1/HNRNPU/CCT8/MAP3K4/SMG5/RFC1/ATM/HNRNPA1/CCT4/NEK2/HSP90AA1/STN1/RAD50/NOP10	21
REACTOME_METABOLISM_OF_AMINO_ACIDS_AND_DERIVATIVES	64/1819	372/19637	8.7974e-07	4.49029e-05	3.64264e-05	RPL28/RPL3/PSME3/GAMT/RPL24/RPL23A/FAU/RPL36AL/KYAT3/RPS6/ALDH18A1/RPL22L1/RPS24/RPL18/RPS29/PSMA4/BCKDHA/RPS3/RPL27/MPST/ODC1/MTR/RPL8/BCKDK/RPL22/SAT1/RPL21/RPL19/RPL23/GLUL/BCAT1/AHCY/RPL12/RPL11/RPL26/DLD/RPL14/SLC3A2/ALDH6A1/RPL13A/SLC7A5/PSME2/RPS3A/RPL13/UBA52/GLS/RPL38/GCAT/SDS/RPL5/RPL36/RPSA/RPS14/RPL37/PDHA1/RPL32/RPS21/SERINC1/RPL27A/RPL35/RPS28/RPL39/RPS7/ACAT1	64
GOBP_INTRINSIC_APOPTOTIC_SIGNALING_PATHWAY	54/1819	295/19637	8.86864e-07	4.49586e-05	3.64716e-05	FLCN/IKBKE/ITPR1/PPIF/HELLS/DDX3X/BCAP31/BCL2L2/TRAP1/PDK1/PPP1R15A/MLH1/ERP29/DDIT3/CD74/SOD1/BRCA1/PIK3CB/SHISA5/PARP1/RPS3/OPA1/DDX5/TNFRSF10B/ATF4/LGALS12/BAK1/BCL2L1/MYC/DDIT4/HERPUD1/ATM/TMBIM6/PYCARD/NBN/FNIP2/BRCA2/NACC2/RPL26/KDM1A/ERO1A/MSH6/GRINA/PPIA/CHEK2/IFI16/ATAD5/PLEKHF1/PRKDC/URI1/SYVN1/XBP1/TRIB3/RPS7	54
GOBP_RIBOSOME_BIOGENESIS	55/1819	303/19637	9.27813e-07	4.6556e-05	3.77675e-05	RPL3/RPL24/RPL23A/NSA2/NOP14/RPS6/NPM1/NAT10/NOL8/DDX3X/RPS24/EIF2A/RPL6/EFL1/RPL27/LAS1L/RSL24D1/NOLC1/RPL7L1/DIS3/MPHOSPH10/NOB1/EBNA1BP2/WDR74/GLUL/PDCD11/RPL11/RPL26/CUL4B/TSR2/NOL10/RPL14/RRP1B/DDX21/PA2G4/TRAF7/RPL38/RSL1D1/RPL5/METTL5/PRKDC/RPSA/RPS14/GTF3A/LYAR/RPS21/NOP53/MTREX/NSUN5P1/RPL35/RPS28/NOP10/XPO1/RMRP/RPS7	55
REACTOME_RECRUITMENT_OF_NUMA_TO_MITOTIC_CENTROSOMES	25/1819	94/19637	9.3087e-07	4.6556e-05	3.77675e-05	PCM1/CDK5RAP2/CEP57/HAUS4/ODF2/DYNC1I2/CCP110/CSNK1D/PLK4/PPP2R1A/CEP152/ACTR1A/CEP290/AKAP9/CEP192/NEK2/CNTRL/TUBA1C/TUBB4B/CKAP5/HSP90AA1/ALMS1/DYNC1H1/MZT2A/PLK1	25
GOBP_DOUBLE_STRAND_BREAK_REPAIR	51/1819	273/19637	9.44314e-07	4.69135e-05	3.80575e-05	MORF4L2/XRCC6/TRIP12/HDGFL2/TDP1/ABRAXAS1/MCM3/MLH1/HMGB2/HMGB1/SMC6/POLQ/BRCA1/NSD2/PARP1/BLM/LIG3/FUS/DEK/UBQLN4/AP5Z1/YEATS4/ATM/RIF1/NBN/BRCA2/ARID2/KDM1A/NUCKS1/NIPBL/APLF/CHEK2/RAD21/MCM2/PARP2/TRRAP/SETD2/TRIP13/PRKDC/RAD50/RUVBL2/SMCHD1/MCM5/MCM6/SPIDR/MSH2/H2AX/MCM4/SLX4/MBTD1/BRIP1	51
REACTOME_ASPARAGINE_N_LINKED_GLYCOSYLATION	55/1819	304/19637	1.0326e-06	5.07917e-05	4.12036e-05	COPG2/DAD1/NAGK/ST3GAL6/CNIH3/MAN2A2/YKT6/SEC13/RNF185/MOGS/DYNC1I2/MPI/MGAT1/COPB1/CSNK1D/STT3A/CTSA/COPZ1/GOLGB1/RPN2/MAGT1/ACTR1A/OS9/USO1/DYNLL2/AMDHD2/CTSC/UGGT1/TMED3/GANAB/TBC1D20/TMED9/COL7A1/TUBA1C/TUBB4B/TRAPPC10/ARF3/RAB1A/SEC23A/UBA52/SPTAN1/UBC/NAPA/EDEM1/PDIA3/RENBP/SYVN1/SPTBN1/DYNC1H1/TMEM115/ARF4/SEL1L/DDOST/ST3GAL1/CALR	55
GOBP_MITOTIC_SPINDLE_ASSEMBLY	21/1819	71/19637	1.03601e-06	5.07917e-05	4.12036e-05	SMC1A/PIBF1/ABRAXAS1/CHMP2A/STAG2/HNRNPU/KIF23/PRC1/ZNF207/CEP192/NEK2/TPR/MYBL2/CHEK2/KIFC2/SMC3/KIF11/CDC20/KIF4A/TPX2/PLK1	21
GOBP_POSITIVE_REGULATION_OF_PROTEIN_CONTAINING_COMPLEX_ASSEMBLY	40/1819	195/19637	1.23704e-06	6.02512e-05	4.88774e-05	CD36/ASAP1/LCP1/CDK5RAP2/VEGFA/PFN1/DDX3X/CDKN1B/FES/PTK2B/LGALS3/RPS3/PLCG2/CDT1/BIN1/BAK1/CDC42EP3/RAC1/ATM/ICE1/AKAP9/MSN/PYCARD/FNIP2/TFRC/MMP1/CAND1/GRB2/BMF/NIN/FERMT1/CKAP5/HSP90AA1/HRK/ARF6/FCHSD2/WARS1/PIEZO1/SPIDR/PLEK	40
REACTOME_IRE1ALPHA_ACTIVATES_CHAPERONES	17/1819	50/19637	1.27127e-06	6.15161e-05	4.99035e-05	SHC1/LMNA/ATP6V0D1/GSK3A/TPP1/CTDSP2/DNAJB11/ACADVL/MYDGF/EXTL3/SRPRA/EDEM1/HSPA5/SYVN1/XBP1/TLN1/CUL7	17
GOBP_RIBOSOMAL_LARGE_SUBUNIT_BIOGENESIS	21/1819	72/19637	1.33588e-06	6.42259e-05	5.21018e-05	RPL3/RPL24/RPL23A/NSA2/NPM1/RPL6/LAS1L/RSL24D1/RPL7L1/EBNA1BP2/WDR74/RPL11/RPL26/RPL14/TRAF7/RPL38/RSL1D1/RPL5/GTF3A/NOP53/RPL35	21
GOBP_PROTEIN_FOLDING	42/1819	211/19637	1.55381e-06	7.42245e-05	6.02129e-05	FKBP8/PPIF/TRAP1/HSPA7/HSPD1/MOGS/ERP29/CD74/CCT5/HSP90AB1/CCT3/QSOX1/SACS/CLPX/HSPA4L/CCT8/DNAJB11/HSPA9/NUDCD2/UGGT1/FKBP1A/PFDN5/CCT4/FKBP5/ERO1A/GRN/TBCA/DNAJC5/DNAJC21/PPIA/ERP44/AHSA2P/HSP90AA1/SNRNP70/HSPA5/PDIA3/RANBP2/RUVBL2/PFDN4/PPIG/QSOX2/CALR	42
GOCC_NUCLEAR_SPECK	68/1819	410/19637	1.57153e-06	7.45926e-05	6.05115e-05	PPP1CC/AFF2/PACSIN2/SRRM1/ALKBH5/TRIP12/FIBP/SGK1/PATL1/PRPF40A/LMNA/SMC6/KAT6A/SRSF6/AKAP17A/ATF4/SRSF11/ZC3H13/ILRUN/HNRNPU/NCAPG2/RBM39/CCNL2/CWC15/THRAP3/ARL6IP4/AP5Z1/PABPN1/CIR1/APEX1/RBM10/TCERG1/KIF22/CDYL/HP1BP3/LPXN/SMC4/CDK12/PHF7/RSRC1/SRSF2/SRSF5/LIMK1/IFI16/ASCC3/VIRMA/ABHD17A/SNRNP70/GCAT/SLU7/SRPK1/CCNL1/SF3B2/SFMBT2/DGKQ/LUC7L3/CDC5L/YLPM1/RBM27/MTREX/EPAS1/CWC22/THOC2/SART3/H2AX…	68
GOBP_RRNA_METABOLIC_PROCESS	49/1819	263/19637	1.65946e-06	7.82675e-05	6.34927e-05	NSA2/NOP14/RPS6/NAT10/NOL8/DIS3L/GTF3C1/RPS24/XRN1/MARS1/RPL27/LAS1L/TCOF1/NOLC1/RPL7L1/DIS3/MPHOSPH10/GTF3C3/NOB1/EBNA1BP2/WDR74/PDCD11/RPL11/RPL26/TSR2/NOL10/RPL14/RRP1B/DDX21/PA2G4/RSL1D1/POLR1E/RPL5/METTL5/PRKDC/RPS14/GTF3A/LYAR/RPS21/NOP53/MTREX/NSUN5P1/RPL35/RPS28/NOP10/NCL/RMRP/RPS7/SMARCA4	49
GOBP_NEGATIVE_REGULATION_OF_CELL_CYCLE	65/1819	387/19637	1.70784e-06	8.00431e-05	6.49331e-05	TPRA1/CDK5RAP2/AURKAIP1/NPM1/NDC80/BAZ1B/ABRAXAS1/CDKN1B/CDK5RAP3/CHMP2A/RUNX3/THOC5/ATRX/BRCA1/CCP110/PTTG1/ATF5/CTNNB1/BUB1/BLM/PDCD4/MAPK12/CDT1/ORC1/EIF2AK4/GPR132/RBL2/IPO7/HEXIM1/CTDSP2/WAPL/IPO5/ATM/GPNMB/CCNG1/ZNF207/NBN/CCNF/NACC2/RPL26/CCNB1/NEK2/TPR/TICRR/PTPN11/DTL/CHEK2/CCL2/RAD21/TOPBP1/CENPF/ETAA1/TRIP13/PRKDC/TTK/CDK6/CDC5L/BUB1B/NOP53/RNASEH2B/RB1/MSH2/H2AX/BRIP1/PLK1	65
GOCC_MITOTIC_SPINDLE_POLE	14/1819	36/19637	1.73925e-06	8.10054e-05	6.57137e-05	ASPM/SMC1A/CDK5RAP2/SMC6/SPAG5/STAG2/GPSM2/AURKA/CNTRL/NIN/KIF20B/SMC3/FAM83D/PLK1	14
REACTOME_ANCHORING_OF_THE_BASAL_BODY_TO_THE_PLASMA_MEMBRANE	25/1819	97/19637	1.75071e-06	8.10326e-05	6.57359e-05	PCM1/CDK5RAP2/CEP57/HAUS4/ODF2/DYNC1I2/CCP110/CSNK1D/PLK4/SCLT1/PPP2R1A/CEP152/ACTR1A/CEP290/AKAP9/CEP192/NEK2/CNTRL/TUBB4B/CKAP5/HSP90AA1/ALMS1/DYNC1H1/FBF1/PLK1	25
GOCC_AZUROPHIL_GRANULE_LUMEN	24/1819	91/19637	1.79838e-06	8.27257e-05	6.71093e-05	C3/GDI2/CTSA/FTL/VAT1/TOLLIP/PYGB/CCT8/CTSC/CTSG/PYCARD/ACLY/GRN/ANXA2/TUBB4B/HEXB/ARHGAP45/PA2G4/FUCA2/GNS/DYNC1H1/GM2A/DPP7/GLA	24
GOBP_REGULATION_OF_MITOTIC_SISTER_CHROMATID_SEGREGATION	16/1819	46/19637	1.8424e-06	8.42303e-05	6.83299e-05	CDK5RAP2/NDC80/PTTG1/BUB1/CDT1/HNRNPU/ATM/ZNF207/CCNB1/TPR/RAD21/CENPF/TRIP13/TTK/BUB1B/PLK1	16
GOBP_PROTEIN_STABILIZATION	39/1819	191/19637	1.88377e-06	8.55965e-05	6.94382e-05	NCLN/PFN1/LAMP2/CREB1/ATP1B3/HSPD1/GAPDH/USP7/CCT5/HSP90AB1/RTN4/NAA15/CCT3/CCT8/ZNF207/RPL23/CCT4/RPL11/TRIM44/GRN/MAPK8IP3/PHB2/CHEK2/PIM1/MFSD1/HSP90AA1/RPL5/IFI30/LAMP1/SYVN1/USP13/TBRG1/H1-5/NOP53/CAMLG/PLPP3/SEL1L/RPS7/CALR	39
GOBP_KINETOCHORE_ORGANIZATION	11/1819	23/19637	1.97359e-06	8.91343e-05	7.23082e-05	NDC80/CENPC/CENPH/CDT1/SENP6/SMC2/SMC4/CENPA/CENPF/DLGAP5/CENPE	11
REACTOME_ORGANELLE_BIOGENESIS_AND_MAINTENANCE	53/1819	295/19637	2.00407e-06	8.9966e-05	7.29829e-05	PCM1/ASAP1/IFT57/CDK5RAP2/CEP57/EXOC5/CREB1/HAUS4/ODF2/DYNC1I2/MICOS13/CCT5/CCP110/CSNK1D/PLK4/CCT3/SCLT1/MAPK12/PPP2R1A/RXRA/TGS1/ATP5F1D/CEP152/IFT74/IMMT/CCT8/ACTR1A/DYNLL2/HSPA9/CEP290/AKAP9/EXOC4/CCT4/PKD1/CEP192/NEK2/CNTRL/IDH2/TUBA1C/TUBB4B/TBL1XR1/CKAP5/NCOR1/HSP90AA1/MEF2D/ALMS1/DYNC1H1/ARF4/UNC119B/CRTC2/FBF1/KIF3C/PLK1	53
GOCC_FICOLIN_1_RICH_GRANULE_LUMEN	29/1819	124/19637	2.33762e-06	0.000104311	8.46198e-05	XRCC6/CTSS/ASAH1/DDX3X/HMGB1/GPI/HSP90AB1/PLEKHO2/BIN2/EEF2/EEF1A1/CCT8/CTSD/PKM/ACLY/PYGL/CAND1/LTA4H/PPIA/CTSH/GSTP1/COTL1/HSP90AA1/PNP/GNS/FTH1/ALDOC/TIMP2/IMPDH2	29
HALLMARK_HYPOXIA	40/1819	200/19637	2.41202e-06	0.00010699	8.67933e-05	IRS2/HDLBP/NAGK/VEGFA/TPI1/IDS/PDK1/CDKN1B/PFKP/GAPDH/PPP1R15A/DDIT3/GPI/MAFF/WSB1/KLF6/DDIT4/SERPINE1/S100A4/MAP3K1/NDST1/ERO1A/SLC2A3/TPD52/ZNF292/JUN/ANXA2/PIM1/GALK1/UGP2/HSPA5/HEXA/MT2A/SDC4/ALDOC/FAM162A/PLIN2/SLC6A6/FOSL2/FOS	40
REACTOME_CILIUM_ASSEMBLY	40/1819	201/19637	2.74629e-06	0.000120665	9.78871e-05	PCM1/ASAP1/IFT57/CDK5RAP2/CEP57/EXOC5/HAUS4/ODF2/DYNC1I2/CCT5/CCP110/CSNK1D/PLK4/CCT3/SCLT1/PPP2R1A/CEP152/IFT74/CCT8/ACTR1A/DYNLL2/CEP290/AKAP9/EXOC4/CCT4/PKD1/CEP192/NEK2/CNTRL/TUBA1C/TUBB4B/CKAP5/HSP90AA1/ALMS1/DYNC1H1/ARF4/UNC119B/FBF1/KIF3C/PLK1	40
REACTOME_PLATELET_ACTIVATION_SIGNALING_AND_AGGREGATION	48/1819	260/19637	2.7527e-06	0.000120665	9.78871e-05	CD36/ACTN1/DGKI/SHC1/CDC42/APLP2/ITPR1/VEGFA/PFN1/LAMP2/YWHAZ/TTN/STXBP2/SOD1/VAV1/PIK3CB/QSOX1/PLCG2/GNG7/CD63/MAGED2/DGKD/RAC1/PSAP/LAT/FERMT3/SERPINE1/GNB5/OLA1/TIMP1/GRB2/SRGN/PTPN11/PPIA/MGLL/PCYOX1L/ITPR3/TOR4A/GTPBP2/ITIH4/HSPA5/FCER1G/DGKQ/TMSB4X/PLEK/BRPF3/TLN1/SCCPDH	48
GOBP_MITOTIC_SISTER_CHROMATID_COHESION	12/1819	28/19637	2.85318e-06	0.000124339	0.000100867	SMC1A/ATRX/SGO1/DSCC1/NIPBL/RAD21/SMC1B/SMC3/PDS5B/CDC20/HASPIN/RB1	12
GOBP_REGULATION_OF_HISTONE_MODIFICATION	37/1819	180/19637	2.90292e-06	0.000125771	0.000102029	SIN3A/FLCN/TRIP12/VEGFA/GFI1/NSD1/TADA3/ZNF451/KMT2A/C6orf89/LMNA/ATRX/BRCA1/MYB/CTNNB1/RPS6KA4/NCAPG2/ATM/SREBF1/RIF1/KDM1A/NIPBL/WBP2/DNMT1/IWS1/YEATS2/PHF20/RTF1/H1-5/RUVBL2/JARID2/EID1/SART3/RNF20/TET1/KDM5A/OGT	37
GOBP_CYTOKINESIS	36/1819	174/19637	3.3596e-06	0.000144715	0.000117397	PLEC/FLCN/CDC42/ANXA11/ROCK2/PRPF40A/CHMP2A/CCP110/PLK4/TMEM250/ECT2/IGF1R/KIF23/BCL2L1/BIRC6/MYH10/CKAP2/PRC1/KIF14/ANLN/BRCA2/AURKA/CEP55/CENPA/SETD2/KIF20B/NUSAP1/CIT/STMN1/INCENP/SPTBN1/KIF20A/KIF4A/ROCK1/PLK1/CUL7	36
GOBP_NEGATIVE_REGULATION_OF_CELL_CYCLE_PHASE_TRANSITION	47/1819	255/19637	3.6461e-06	0.000156154	0.000126676	TPRA1/CDK5RAP2/NDC80/ABRAXAS1/CDKN1B/CDK5RAP3/THOC5/BRCA1/ATF5/BUB1/BLM/CDT1/ORC1/EIF2AK4/GPR132/RBL2/CTDSP2/ATM/GPNMB/CCNG1/ZNF207/NBN/NACC2/RPL26/CCNB1/TPR/TICRR/PTPN11/DTL/CHEK2/CCL2/RAD21/TOPBP1/CENPF/ETAA1/TRIP13/PRKDC/TTK/CDC5L/BUB1B/NOP53/RNASEH2B/RB1/MSH2/H2AX/BRIP1/PLK1	47
GOBP_POSITIVE_REGULATION_OF_CELLULAR_COMPONENT_BIOGENESIS	77/1819	494/19637	3.76625e-06	0.000160377	0.000130103	CD36/ASAP1/SIN3A/LCP1/P2RX7/CDC42/CDK5RAP2/VEGFA/PFN1/CLSTN1/CLDN5/DDX3X/PXN/CDKN1B/CCDC88A/FES/ROCK2/DEF8/PTK2B/SPAG5/NF2/LGALS3/CHMP2A/STIL/TASOR/CCP110/PLK4/RPS3/PLCG2/ADNP/CDT1/DOCK11/BIN1/BAK1/CDC42EP3/GPSM2/RAC1/ATM/ICE1/AKAP9/MSN/PYCARD/ANLN/FNIP2/TFRC/ADGRB1/MMP1/CAND1/AGRN/ARAP1/RALB/GRB2/TESK1/BMF/TPR/NIN/SWAP70/WASF2/FERMT1/DNMT1/CKAP5/LIMK1/HSP90AA1/HRK/SRF/ARF6/SDC4/SNX30/FCHSD2/HGS/…	77
GOBP_REGULATION_OF_GENE_EXPRESSION_EPIGENETIC	31/1819	141/19637	4.261e-06	0.000180415	0.000146357	SIN3A/HELLS/ARID1B/TASOR/BRCA1/ARID4B/HNRNPU/PCGF5/EIF1/KDM1B/H3C7/RIF1/CDYL/CBX3/KDM1A/TPR/WBP2/DNMT1/IFI16/H3C2/H3C10/H3C12/H1-0/ARID1A/JARID2/SMCHD1/RB1/H3C1/TET1/H3C3/H3C4	31
GOBP_MITOTIC_CYTOKINESIS	20/1819	71/19637	4.29746e-06	0.000180931	0.000146776	ROCK2/CHMP2A/ECT2/KIF23/MYH10/CKAP2/ANLN/CEP55/CENPA/KIF20B/NUSAP1/CIT/STMN1/INCENP/SPTBN1/KIF20A/KIF4A/ROCK1/PLK1/CUL7	20
GOBP_NEGATIVE_REGULATION_OF_MITOTIC_CELL_CYCLE_PHASE_TRANSITION	37/1819	183/19637	4.35657e-06	0.000182388	0.000147958	TPRA1/CDK5RAP2/NDC80/ABRAXAS1/CDKN1B/CDK5RAP3/BRCA1/BUB1/BLM/CDT1/ORC1/GPR132/RBL2/CTDSP2/ATM/GPNMB/CCNG1/ZNF207/NBN/NACC2/RPL26/CCNB1/TPR/TICRR/DTL/CHEK2/CCL2/RAD21/TOPBP1/CENPF/TRIP13/PRKDC/TTK/BUB1B/NOP53/RB1/PLK1	37
REACTOME_PROCESSING_OF_CAPPED_INTRON_CONTAINING_PRE_MRNA	45/1819	242/19637	4.57539e-06	0.000190479	0.000154522	SRRM1/NUP93/HNRNPH1/CPSF3/HNRNPF/SEC13/PRPF40A/NUP210/GTF2F1/HNRNPUL1/THOC5/SRSF6/DDX5/SRSF11/FUS/HNRNPU/POM121/CWC15/SNRPA/RBM17/GCFC2/PABPN1/U2SURP/HNRNPA1/RBM5/TPR/SNRPD2/SNRPG/GLE1/SRSF2/SRSF5/SNRNP70/SLU7/RANBP2/XAB2/SF3B2/SF3B4/CDC5L/MTREX/SYMPK/NUP133/CWC22/THOC2/PRPF6/PPIL4	45
GOBP_CHROMOSOME_CONDENSATION	16/1819	49/19637	4.75681e-06	0.000196932	0.000159757	BAZ1B/TOP2A/TTN/NCAPG2/WAPL/SMC2/SMC4/NCAPD3/NCAPD2/NUSAP1/H1-5/H1-4/H1-3/H1-2/H1-0/PLK1	16
GOMF_NUCLEOSIDE_TRIPHOSPHATASE_REGULATOR_ACTIVITY	76/1819	489/19637	4.84185e-06	0.000199345	0.000161714	ARHGEF11/DENND3/ASAP1/FLCN/HPS1/TIAM1/TBC1D14/RALBP1/CDC42SE1/ARHGAP30/CCDC88A/NUCB2/DENND1C/GDI2/VAV1/ARHGAP26/SPATA13/ARHGAP32/ACAP3/OBSCN/MYCBP2/DOCK11/ARHGEF3/EEF1B2/ECT2/FARP1/IPO7/RASGRP4/GPSM2/DIS3/ELMO1/IPO5/ARHGDIA/ARHGAP4/IQGAP2/EIF5/TBC1D5/DENND4B/TBC1D17/RIN3/LAMTOR2/GNB5/MYO9A/ANKRD27/LARS1/ARHGAP15/TBC1D20/SIRPA/ARAP1/TBC1D1/RGS10/TRIO/JUN/ARHGAP19/SWAP70/TNK2/ARHGEF6/DEPDC1/ARHGDIB…	76
GOBP_DNA_REPLICATION_INDEPENDENT_CHROMATIN_ORGANIZATION	13/1819	34/19637	5.10177e-06	0.000208892	0.000169459	ITGB3BP/ATRX/H4C2/H4C8/H4C3/MIS18A/HAT1/H4C12/H4C9/H4C5/H4C4/H4C1/SUPT16H	13
GOCC_SM_LIKE_PROTEIN_FAMILY_COMPLEX	26/1819	109/19637	5.20829e-06	0.000212088	0.000172052	RNU5E-1/RNU5F-1/RNU5D-1/RNVU1-19/PRPF40A/RNU4ATAC/TGS1/HEXIM1/RNU4-2/RNU4-1/SNRPA/HTATSF1/RNU5A-1/RNU5B-1/RNU2-1/RN7SK/SNRPD2/SNRPG/SNRNP70/GEMIN5/SLU7/SF3B2/LUC7L3/ARFGEF1/RNU6ATAC/PRPF6	26
GOBP_MEIOTIC_CELL_CYCLE	48/1819	266/19637	5.28605e-06	0.000213095	0.000172868	ASPM/SMC1A/NDC80/MLH1/TOP2A/CENPC/CCNA1/MND1/ATRX/PTTG1/BUB1/PPP2R1A/SGO1/STK35/SMC2/CCNB1IP1/SGO2/ATM/TDRD9/NBN/CCNB2/BRCA2/SMC4/TEX19/NCAPD3/AURKA/NEK2/MSH6/TAF1L/NCAPD2/RAD21/SMC1B/SUN2/SMC3/TRIP13/KIF18A/TTK/INCENP/RAD50/CDC20/BUB1B/SYCE2/TOP2B/H2AX/SLX4/BRIP1/PLK1/CALR	48
GOBP_ESTABLISHMENT_OF_ORGANELLE_LOCALIZATION	66/1819	408/19637	5.29019e-06	0.000213095	0.000172868	COPG2/PCM1/FGR/PIBF1/SPRY2/CDC42/CDK5RAP2/NPM1/NDC80/YKT6/YWHAZ/FES/MLH1/CENPC/TMEM201/SPAG5/STXBP2/CHMP2A/KATNB1/BTK/CSNK1D/CLN3/OPA1/CTNNB1/CDT1/VAMP8/CD300A/RHOT2/HNRNPU/GPSM2/ATM/LAT/LRPPRC/KIF14/KIF22/CCNB1/ITGA4/TMED9/TESK1/CEP55/TCIRG1/AGTPBP1/CENPA/RAB1A/NUSAP1/SUN2/ADGRE2/CENPF/DLGAP5/KIF5B/KIF18A/SPG11/HOOK3/LAMP1/MAP4/INCENP/SDC4/HGS/DYNC1H1/CENPE/FAM83D/MILR1/SLIT1/XPO1/KIF3C/PLK1	66
GOBP_FORMATION_OF_QUADRUPLE_SL_U4_U5_U6_SNRNP	7/1819	10/19637	5.39955e-06	0.000215174	0.000174555	RNU5E-1/RNU5F-1/RNU5D-1/RNU4-2/RNU4-1/RNU5A-1/RNU5B-1	7
REACTOME_COHESIN_LOADING_ONTO_CHROMATIN	7/1819	10/19637	5.39955e-06	0.000215174	0.000174555	SMC1A/STAG2/WAPL/NIPBL/RAD21/SMC3/PDS5B	7
GOBP_SPLICEOSOMAL_TRI_SNRNP_COMPLEX_ASSEMBLY	11/1819	25/19637	5.46199e-06	0.000216504	0.000175634	RNU5E-1/RNU5F-1/RNU5D-1/RNU4ATAC/RNU4-2/RNU4-1/RNU5A-1/RNU5B-1/RNU6ATAC/SART3/PRPF6	11
GOBP_MEIOTIC_CELL_CYCLE_PROCESS	40/1819	207/19637	5.83462e-06	0.000230051	0.000186623	ASPM/NDC80/MLH1/TOP2A/CENPC/CCNA1/MND1/ATRX/PTTG1/BUB1/PPP2R1A/SGO1/SMC2/CCNB1IP1/SGO2/ATM/TDRD9/CCNB2/BRCA2/SMC4/TEX19/NCAPD3/AURKA/MSH6/TAF1L/NCAPD2/RAD21/TRIP13/KIF18A/TTK/INCENP/RAD50/CDC20/BUB1B/SYCE2/TOP2B/SLX4/BRIP1/PLK1/CALR	40
GOMF_RIBONUCLEOPROTEIN_COMPLEX_BINDING	32/1819	150/19637	5.89514e-06	0.000231214	0.000187567	NCLN/NPM1/PHF6/DDX3X/EIF2A/NAA15/SRP72/EFL1/DDX5/MRPS27/NOLC1/RPN2/EEF2/CBX5/SEC61A1/HNRNPU/SNRPA/EIF1/MTIF2/SERBP1/OLA1/EIF4H/SRPRA/SNRPG/PIM1/CKAP5/GEMIN5/HSPA5/RPSA/CPEB4/NEAT1/PRPF6	32
GOBP_RECOMBINATIONAL_REPAIR	34/1819	164/19637	5.93341e-06	0.000231496	0.000187796	MORF4L2/HDGFL2/MCM3/SMC6/POLQ/BRCA1/PARP1/BLM/LIG3/FUS/UBQLN4/AP5Z1/YEATS4/ATM/RIF1/NBN/BRCA2/ARID2/KDM1A/NUCKS1/NIPBL/RAD21/MCM2/TRRAP/SETD2/RUVBL2/SMCHD1/MCM5/MCM6/SPIDR/H2AX/MCM4/SLX4/MBTD1	34
GOBP_CHROMOSOME_SEPARATION	24/1819	97/19637	6.04939e-06	0.000234792	0.00019047	CDK5RAP2/NDC80/MLH1/TOP2A/PTTG1/BUB1/CDT1/PPP2R1A/TACC3/ATM/ZNF207/CCNB1/TPR/RAD21/CENPF/DLGAP5/TRIP13/TTK/CENPE/BUB1B/RB1/TOP2B/SLX4/PLK1	24
GOBP_MITOTIC_CELL_CYCLE_CHECKPOINT_SIGNALING	29/1819	130/19637	6.3551e-06	0.000244697	0.000198505	CDK5RAP2/NDC80/ABRAXAS1/CDKN1B/CDK5RAP3/BRCA1/BUB1/BLM/CDT1/ORC1/ATM/CCNG1/ZNF207/NBN/RPL26/CCNB1/TPR/TICRR/DTL/CHEK2/TOPBP1/CENPF/TRIP13/PRKDC/TTK/BUB1B/NOP53/MSH2/PLK1	29
GOBP_REGULATION_OF_PROTEIN_MODIFICATION_BY_SMALL_PROTEIN_CONJUGATION_OR_REMOVAL	45/1819	245/19637	6.39522e-06	0.000244697	0.000198505	UBE3A/SPRY2/TRIP12/DDX3X/SPHK1/CDK5RAP3/BRCA1/HSP90AB1/RPS3/CTNNB1/MYCBP2/TOLLIP/GSK3A/PTPN22/LAPTM5/HERPUD1/FANCI/CAPN3/TNIP1/FKBP1A/RPL23/ADGRB1/RPL11/TRIM44/KDM1A/UBE2S/PPIA/HMG20B/LIMK1/HSP90AA1/ZMIZ1/RPL5/HSPA5/RPL37/CDC20/BUB1B/NOP53/CAMLG/EPAS1/TRIB3/SART3/RNF20/OGT/RPS7/PLK1	45
GOCC_SPECIFIC_GRANULE_MEMBRANE	23/1819	91/19637	6.40311e-06	0.000244697	0.000198505	CD36/ITGAL/TMC6/TSPAN14/VAMP1/VAMP8/P2RX1/LAMTOR2/ATP8B4/RAP2B/CD93/SLC2A3/FPR2/ATP11A/DNAJC5/TRPM2/CD53/MCEMP1/CYBA/ITGB2/TMEM63A/RAB44/MMP25	23
GOCC_MICROTUBULE	69/1819	435/19637	6.49794e-06	0.000247054	0.000200417	STIM1/ASPM/SPRY2/ROR2/CDK5RAP2/CEP57/RASSF1/KNSTRN/HAUS4/ODF2/DYNC1I2/CDK5RAP3/SPAG5/DPP9/CHMP2A/KATNB1/CCT5/CSNK1D/CCT3/OPA1/SARM1/DPYSL2/BOD1L2/HNRNPU/KIF23/CCT8/DYNLL2/CKAP2/ARHGAP4/LRPPRC/PRC1/ZNF207/KIF14/KIF22/KIF18B/CCT4/APC2/AURKA/AKNA/NEK2/TBCA/KIF21B/NIN/TUBA1C/TUBB4B/MAP1LC3B/CKAP5/KIFC2/KIF20B/NUSAP1/NAV1/KIF5B/KIF11/KIF18A/BOD1L1/HOOK3/MAP4/STMN1/INCENP/DYNC1H1/CENPE/KIF20A/CLIP2/MAP…	69
GOBP_CHROMOSOME_LOCALIZATION	22/1819	85/19637	6.6758e-06	0.000252528	0.000204858	PIBF1/NDC80/MLH1/LMNA/CENPC/SPAG5/CHMP2A/KATNB1/CDT1/HNRNPU/ATM/KIF14/KIF22/CCNB1/CEP55/CENPF/DLGAP5/KIF18A/INCENP/DYNC1H1/CENPE/FAM83D	22
GOBP_NEGATIVE_REGULATION_OF_DNA_RECOMBINATION	15/1819	45/19637	7.05129e-06	0.000265385	0.000215287	MLH1/POLQ/BLM/ZRANB3/UBQLN4/RIF1/MSH6/MSH3/H1-5/H1-4/H1-3/H1-2/H1-0/SMCHD1/MSH2	15
GOCC_NUCLEAR_MEMBRANE	52/1819	300/19637	7.27606e-06	0.000272468	0.000221034	PCM1/NUDT1/P2RX7/NUP93/ITPRIP/ITPR1/PRNP/MFSD10/NUP210/GAPDH/LMNA/TMEM201/SHISA5/TMC6/LBR/ANKRD17/OSBPL8/SLC16A3/BCL2L1/POM121/DMPK/NEMP1/GTF3C3/YEATS4/P2RX1/RIF1/LRPPRC/LMNB1/ALOX5AP/CBX3/TBC1D20/QRICH2/TPR/DTL/GLE1/CUEDC2/ITPR3/SUN2/RANBP2/TMEM43/CCNI/PHF20/TMEM97/TNRC18/PSEN2/RETSAT/NUP133/XPO1/BRIP1/QSOX2/TMC8/EMD	52
GOBP_PEPTIDYL_LYSINE_MODIFICATION	64/1819	396/19637	7.53287e-06	0.000280675	0.000227691	ESCO1/SIN3A/FLCN/HDAC2/MORF4L2/MLLT3/GFI1/NSD1/TADA3/ZNF451/KMT2A/LMNA/KAT6A/ATRX/BRCA1/MYB/ARID4B/NSD2/CTNNB1/LDB1/KMT2C/SENP6/TOLLIP/RPS6KA4/EGR2/POR/YEATS4/RIF1/CAPN3/HDAC10/BRCA2/KDM1A/SETD3/TAF1L/WBP2/DNMT1/TRRAP/HMG20B/SETD2/IWS1/TRPM4/HAT1/ZMIZ1/YEATS2/RANBP2/TET3/PHF20/ATXN7L3/RTF1/H1-5/H1-4/H1-3/H1-2/RUVBL2/KMT2B/JARID2/BRPF3/EID1/RLF/PLOD3/OGT/CRTC2/MBTD1/CBX4	64
GOBP_POSITIVE_REGULATION_OF_CELL_CYCLE_PROCESS	45/1819	247/19637	7.95852e-06	0.000295059	0.00023936	SIN3A/CDC42/CPSF3/NPM1/NDC80/DBF4/DDX3X/ROCK2/SPHK1/SPAG5/THOC5/STIL/ATRX/PLK4/PLCG2/CDT1/ANKRD17/ECT2/IGF1R/HNRNPU/KIF23/GPSM2/APEX1/KIF14/CCNB1/AURKA/CUL4B/TPR/PHB2/DTL/CHEK2/RRM1/RAD21/CCND3/ANXA1/HOXA13/KIF20B/NUSAP1/ATAD5/CIT/DLGAP5/DYNC1H1/FAM83D/RB1/PHIP	45
GOBP_B_CELL_ACTIVATION_INVOLVED_IN_IMMUNE_RESPONSE	22/1819	86/19637	8.19375e-06	0.000302276	0.000245215	STAT6/HSPD1/MLH1/PTK2B/NSD2/PLCG2/DOCK11/FCGR2B/RIF1/NBN/TFRC/MSH6/APLF/SWAP70/NOTCH2/ATAD5/ADA/MFNG/XBP1/MSH2/CR1/ST3GAL1	22
GOCC_CONDENSED_NUCLEAR_CHROMOSOME	20/1819	74/19637	8.56652e-06	0.000314472	0.000255108	SMC1A/MLH1/TTN/BRCA1/BLM/STAG2/WAPL/CCNB1IP1/LRPPRC/BRCA2/NEK2/RAD21/TOPBP1/SMC1B/SMC3/INCENP/RAD50/SYCE2/H2AX/PLK1	20
REACTOME_CALNEXIN_CALRETICULIN_CYCLE	11/1819	26/19637	8.67526e-06	0.000316728	0.000256938	RNF185/OS9/UGGT1/GANAB/UBA52/UBC/EDEM1/PDIA3/SYVN1/SEL1L/CALR	11
REACTOME_RESPONSE_TO_ELEVATED_PLATELET_CYTOSOLIC_CA2PLUS	29/1819	132/19637	8.71299e-06	0.000316728	0.000256938	CD36/ACTN1/APLP2/VEGFA/PFN1/LAMP2/TTN/STXBP2/SOD1/QSOX1/CD63/MAGED2/PSAP/FERMT3/SERPINE1/OLA1/TIMP1/SRGN/PPIA/PCYOX1L/TOR4A/GTPBP2/ITIH4/HSPA5/TMSB4X/PLEK/BRPF3/TLN1/SCCPDH	29
REACTOME_COPI_DEPENDENT_GOLGI_TO_ER_RETROGRADE_TRAFFIC	24/1819	99/19637	8.81788e-06	0.000318985	0.000258769	COPG2/COPB1/COPZ1/NBAS/KIF22/KIF18B/TMED3/TMED9/KIF21B/TUBA1C/TUBB4B/ARF3/RAB1A/KIFC2/KIF20B/NAPA/KIF5B/KIF11/KIF18A/CENPE/KIF20A/ARF4/KIF4A/KIF3C	24
GOBP_REGULATION_OF_NUCLEAR_DIVISION	30/1819	139/19637	8.93476e-06	0.000321651	0.000260932	CDC42/CDK5RAP2/AURKAIP1/NDC80/SPHK1/BUB1/CDT1/ATM/ZNF207/MKI67/CCNB1/AURKA/CDCA2/NEK2/TPR/RAD21/HOXA13/KIF20B/NUSAP1/CENPF/DLGAP5/TRIP13/TTK/CDC20/BUB1B/RB1/PHIP/PLK1/CALR/CUL7	30
GOBP_REGULATION_OF_CELLULAR_COMPONENT_SIZE	58/1819	350/19637	9.23379e-06	0.000330818	0.000268369	CYFIP2/CLCN6/SIN3A/P2RX7/KANK1/VEGFA/PFN1/CREB1/SEMA4C/PPP1R15A/PTK2B/VAV1/HSP90AB1/MYADM/RTN4/CLN3/ADNP/DPYSL2/BIN1/CDC42EP3/RAC1/ZFYVE27/NEB/SPART/ARHGAP4/MSN/PYCARD/RIN3/SLC12A9/HP1BP3/DEPTOR/PLXNA3/LARS1/GBA2/KDM1A/GRB2/SWAP70/LIMA1/MEGF8/SH3BP1/SPTAN1/LIMK1/GDI1/COTL1/CIT/SRF/SSH2/KCNN4/ARF6/SPTBN1/GOLGA4/FCHSD2/TMEM123/TMSB4X/ARFGEF1/PLEK/SLIT1/TRPV2	58
GOBP_REGULATION_OF_APOPTOTIC_SIGNALING_PATHWAY	60/1819	367/19637	1.00134e-05	0.000357031	0.000289633	PSME3/FLCN/ITPRIP/PPIF/HELLS/DDX3X/BCAP31/BCL2L2/TRAP1/QARS1/LMNA/HMGB2/ERP29/MAZ/DDIT3/LGALS3/CD74/SOD1/BRCA1/PIK3CB/PARP1/RPS3/OPA1/CTNNB1/PPP2R1A/ITGA6/BCL2L1/BIRC6/MYC/HERPUD1/CX3CR1/RBCK1/CTSC/TMBIM6/PYCARD/SERPINE1/DEPTOR/NACC2/RPL26/LTBR/KDM1A/TNFRSF12A/GRINA/PEA15/SLC35F6/PPIA/CTSH/GSTP1/TRAF7/ATAD5/PLEKHF1/PDIA3/URI1/SYVN1/XBP1/ICAM1/RB1/PHIP/RPS7/TMC8	60
GOMF_DNA_POLYMERASE_BINDING	10/1819	22/19637	1.03366e-05	0.000366803	0.000297561	NAT10/TERC/HMGB1/HSP90AB1/PCNA/CDT1/FANCI/HSP90AA1/RMRP/SMARCA4	10
GOCC_SPINDLE_MIDZONE	13/1819	36/19637	1.06465e-05	0.000374533	0.000303831	CDC42/HNRNPU/RIF1/PRC1/KIF14/KIF18B/AURKA/KIF20B/KIF18A/INCENP/CENPE/CCDC69/PLK1	13
GOMF_MICROTUBULE_MOTOR_ACTIVITY	19/1819	69/19637	1.0655e-05	0.000374533	0.000303831	DYNC1I2/KIF23/KIF14/KIF22/KIF18B/DNHD1/KIF21B/KIFC2/KIF20B/SMC3/KIF5B/KIF11/KIF18A/STARD9/DYNC1H1/CENPE/KIF20A/KIF4A/KIF3C	19
HALLMARK_MYC_TARGETS_V2	17/1819	58/19637	1.24442e-05	0.00043537	0.000353184	NPM1/HSPD1/PLK4/LAS1L/TCOF1/NOLC1/SLC19A1/MYC/RABEPK/MPHOSPH10/WDR74/CBX3/PA2G4/TMEM97/MCM5/MCM4/PLK1	17
GOMF_MRNA_5_UTR_BINDING	11/1819	27/19637	1.34154e-05	0.000467158	0.000378971	SYNCRIP/DDX3X/CCT5/MYH10/RPL26/RPS3A/RSL1D1/RPL5/RPS14/NCL/RPS7	11
REACTOME_ESTABLISHMENT_OF_SISTER_CHROMATID_COHESION	7/1819	11/19637	1.36544e-05	0.000473267	0.000383927	ESCO1/SMC1A/STAG2/WAPL/RAD21/SMC3/PDS5B	7
GOBP_REGULATION_OF_CELL_CYCLE_G2_M_PHASE_TRANSITION	25/1819	108/19637	1.3749e-05	0.00047434	0.000384797	SIN3A/NPM1/ABRAXAS1/CDK5RAP3/BRCA1/ATF5/BLM/ORC1/GPR132/ATM/CCNG1/KIF14/NBN/CCNB1/AURKA/TICRR/DTL/RRM1/RAD21/TOPBP1/ATAD5/CENPF/NOP53/RNASEH2B/PLK1	25
GOBP_NEGATIVE_REGULATION_OF_METAPHASE_ANAPHASE_TRANSITION_OF_CELL_CYCLE	14/1819	42/19637	1.42168e-05	0.000488219	0.000396057	CDK5RAP2/NDC80/BUB1/CDT1/ATM/ZNF207/CCNB1/TPR/RAD21/CENPF/TRIP13/TTK/BUB1B/PLK1	14
HALLMARK_GLYCOLYSIS	38/1819	200/19637	1.4774e-05	0.000505027	0.000409691	IRS2/HDLBP/CHPF2/VEGFA/TPI1/SDHC/PFKP/MPI/SOD1/QSOX1/PYGB/SLC16A3/DDIT4/CLN6/PKM/RBCK1/MDH1/GALE/HMMR/MERTK/TXN/PYGL/AGRN/AURKA/ERO1A/DLD/B3GAT3/ZNF292/CENPA/DEPDC1/PPIA/GALK1/UGP2/HSPA5/TALDO1/STMN1/FAM162A/KIF20A	38
GOBP_METAPHASE_ANAPHASE_TRANSITION_OF_CELL_CYCLE	18/1819	65/19637	1.65962e-05	0.000564727	0.000458122	CDK5RAP2/NDC80/BUB1/CDT1/TACC3/ATM/ZNF207/CCNB1/TPR/RAD21/CENPF/DLGAP5/TRIP13/TTK/CENPE/BUB1B/RB1/PLK1	18
GOBP_DNA_INTEGRITY_CHECKPOINT_SIGNALING	27/1819	123/19637	1.78398e-05	0.000603039	0.000489202	ABRAXAS1/CDKN1B/CDK5RAP3/THOC5/BRCA1/BLM/CDT1/ORC1/EIF2AK4/ATM/CCNG1/NBN/RPL26/TICRR/PTPN11/DTL/CHEK2/TOPBP1/ETAA1/PRKDC/CDC5L/NOP53/RNASEH2B/MSH2/H2AX/BRIP1/PLK1	27
GOBP_POSITIVE_REGULATION_OF_CHROMOSOME_ORGANIZATION	22/1819	90/19637	1.78989e-05	0.000603039	0.000489202	SIN3A/TASOR/ATRX/CCT5/CCT3/CTNNB1/CDT1/CCT8/MAP3K4/SMC2/ATM/NBN/HNRNPA1/CCT4/SMC4/NEK2/TPR/NCAPD2/RAD21/DNMT1/RAD50/SLX4	22
GOBP_VIRAL_PROCESS	65/1819	415/19637	1.79696e-05	0.000603039	0.000489202	CD4/OAS1/TMEM39A/F11R/CSDE1/CDC42/GFI1/DDX3X/ROCK2/STAT1/MOGS/SLC1A5/TOP2A/CHMP2A/MGAT1/CD74/TASOR/HSP90AB1/TPCN1/ITGA5/EEA1/VAMP8/TMEM250/EIF2AK4/CIITA/EIF3B/GSK3A/HEXIM1/DEK/BCL2L1/PVR/IGF2R/HTATSF1/TNIP1/PARP16/EIF3L/TFRC/SSB/TBC1D20/NUCKS1/SLC3A2/JUN/RRP1B/PPIA/LDLR/CCL2/RAB1A/OAS3/NPC1/EIF3G/IFI16/RPSA/SRPK1/TYRO3/LAMP1/ANPEP/RSF1/REST/BSG/ICAM1/CR1/TOP2B/ST3GAL1/SMARCA4/CHD1	65
GOBP_POSITIVE_REGULATION_OF_HISTONE_MODIFICATION	24/1819	103/19637	1.80459e-05	0.000603039	0.000489202	VEGFA/KMT2A/C6orf89/LMNA/BRCA1/MYB/CTNNB1/RPS6KA4/ATM/SREBF1/RIF1/KDM1A/NIPBL/WBP2/DNMT1/PHF20/RTF1/H1-5/RUVBL2/JARID2/SART3/RNF20/TET1/OGT	24
GOBP_LYMPHOCYTE_ACTIVATION_INVOLVED_IN_IMMUNE_RESPONSE	38/1819	202/19637	1.86728e-05	0.000621204	0.000503937	STAT6/LCP1/RPS6/HSPD1/MLH1/HMGB1/ITGAL/PTK2B/LGALS3/CD74/MYB/NSD2/SPN/PLCG2/IL6R/DOCK11/FCGR2B/EIF2AK4/RIF1/NBN/TFRC/MSH6/NKG7/APLF/SWAP70/NOTCH2/ANXA1/ATAD5/CD244/ADA/LAMP1/FCER1G/MFNG/XBP1/ICAM1/MSH2/CR1/ST3GAL1	38
REACTOME_MISMATCH_REPAIR	8/1819	15/19637	1.89362e-05	0.000627168	0.000508776	POLD2/LIG1/MLH1/POLD1/PCNA/MSH6/MSH3/MSH2	8
GOBP_RESPONSE_TO_ENDOPLASMIC_RETICULUM_STRESS	45/1819	256/19637	2.03929e-05	0.000669494	0.000543111	TMEM259/ITPR1/UBE2G2/DDX3X/BCAP31/ATP2A2/RNF185/PPP1R15A/CDK5RAP3/ERP29/DDIT3/OPA1/GET4/TNFRSF10B/FCGR2B/ATF4/EIF2AK4/HM13/BAK1/BCL2L1/HERPUD1/ERLIN1/OS9/UGGT1/TMBIM6/PARP16/ERO1A/ABCA7/GRINA/JUN/ERP44/NIBAN1/RASGRF1/EDEM1/AUP1/HSPA5/PDIA3/SYVN1/TMEM33/RCN3/USP13/XBP1/TRIB3/SEL1L/CALR	45
REACTOME_ACTIVATION_OF_THE_MRNA_UPON_BINDING_OF_THE_CAP_BINDING_COMPLEX_AND_EIFS_AND_SUBSEQUENT_BINDING_TO_43S	17/1819	60/19637	2.03939e-05	0.000669494	0.000543111	FAU/RPS6/RPS24/RPS29/RPS3/EIF3B/EIF3L/EIF3H/EIF4H/RPS3A/EIF3G/RPSA/RPS14/RPS21/RPS28/EIF3E/RPS7	17
GOBP_REGULATION_OF_CHROMOSOME_SEPARATION	19/1819	72/19637	2.07095e-05	0.000676874	0.000549099	CDK5RAP2/NDC80/PTTG1/BUB1/CDT1/TACC3/ATM/ZNF207/CCNB1/TPR/RAD21/CENPF/DLGAP5/TRIP13/TTK/CENPE/BUB1B/RB1/PLK1	19
REACTOME_GENE_AND_PROTEIN_EXPRESSION_BY_JAK_STAT_SIGNALING_AFTER_INTERLEUKIN_12_STIMULATION	13/1819	38/19637	2.09121e-05	0.00068051	0.000552048	LCP1/CDC42/HNRNPF/SOD1/PDCD4/HSPA9/MSN/LMNB1/ANXA2/SERPINB2/PPIA/PSME2/TALDO1	13
GOBP_MYELOID_LEUKOCYTE_ACTIVATION	42/1819	234/19637	2.27953e-05	0.000738568	0.000599146	FGR/JUND/FES/HSPD1/SPHK1/DYSF/HMGB1/LILRA2/STXBP2/CD74/BTK/PLCG2/CD300LF/VAMP8/FCGR2B/CD300A/ADAM9/CX3CR1/ATM/LAT/IL31RA/CTSC/CTSG/PYCARD/PTAFR/LTBR/CD93/GRN/FPR2/JUN/NOTCH2/LDLR/PREX1/ANXA1/ADGRE2/TGFBR2/ITGB2/FCER1G/CST7/C5AR1/SUCNR1/MILR1	42
GOBP_DNA_DEPENDENT_DNA_REPLICATION	32/1819	160/19637	2.36565e-05	0.000763152	0.000619089	POLD2/LIG1/DBF4/MCM3/POLD1/POLQ/ATRX/BLM/PCNA/CDT1/ORC1/LIG3/DSCC1/ZRANB3/RFC1/NBN/ZGRF1/BRCA2/NUCKS1/TICRR/DDX21/RRM1/MCM2/TOPBP1/ATAD5/ETAA1/BOD1L1/PRIM1/MCM5/MCM6/WDHD1/MCM4	32
GOMF_DNA_BINDING_TRANSCRIPTION_FACTOR_BINDING	71/1819	469/19637	2.41072e-05	0.000774341	0.000628166	GRIP1/SIN3A/HDAC2/TRIP12/JUND/NSD1/TADA3/NPM1/CREB1/YWHAZ/STAT1/CDK5RAP3/HMGB2/HMGB1/DDIT3/KAT6A/TRIB2/PARP1/RPS3/CTNNB1/LDB1/PCNA/DDX5/ATF4/RXRA/CIITA/PTMA/CBX5/EGR2/MYC/NCAPG2/THRAP3/COMMD6/LCOR/APEX1/HES6/NCOR2/NBN/TCERG1/PDCD11/KDM1A/NUCKS1/SETD3/PHB2/JUN/WBP2/NOTCH2/TRIM24/NCOR1/CENPF/SRF/CEBPG/MEF2D/PRKDC/SYVN1/LYAR/DGKQ/H2BC9/REST/ETS2/ARID1A/HIF1AN/FOS/ZNF703/EPAS1/RB1/NCL/CRTC2/PRPF6/SMA…	71
GOBP_POSITIVE_REGULATION_OF_IMMUNE_EFFECTOR_PROCESS	44/1819	250/19637	2.42971e-05	0.000777089	0.000630396	FCER2/STX7/CD36/STAT6/MR1/P2RX7/C3/FGR/FES/HSPD1/MLH1/STXBP2/GPI/CD74/VAV1/MYB/BTK/HLA-A/NSD2/PLCG2/VAMP8/CD300A/ANKRD17/PTPN22/LAPTM5/PVR/RIF1/TFRC/PTAFR/PGC/PHB2/FFAR2/DDX21/SLC7A5/ANXA1/ADGRE2/ATAD5/SASH3/ITGB2/CD244/LAMP1/XBP1/MSH2/CR1	44
GOBP_MICROTUBULE_ORGANIZING_CENTER_ORGANIZATION	30/1819	146/19637	2.45056e-05	0.000780408	0.000633088	PCM1/CDK5RAP2/NPM1/NAT10/NDC80/FES/ROCK2/HAUS4/ODF2/CHMP2A/STIL/BRCA1/CCP110/PPP1R12A/PLK4/ATF5/CTNNB1/SGO1/CEP152/CCNF/BRCA2/CEP192/AURKA/NEK2/NIN/CKAP5/KIF11/ALMS1/XPO1/PLK1	30
GOBP_REGULATION_OF_TELOMERE_MAINTENANCE_VIA_TELOMERE_LENGTHENING	17/1819	61/19637	2.58538e-05	0.000819842	0.000665078	NAT10/DCP2/CCT5/CCT3/XRN1/PARP1/CTNNB1/HNRNPU/CCT8/MAP3K4/SMG5/ATM/HNRNPA1/CCT4/NEK2/STN1/SLX4	17
GOBP_METAPHASE_PLATE_CONGRESSION	18/1819	67/19637	2.60777e-05	0.000823437	0.000667994	PIBF1/NDC80/MLH1/CENPC/SPAG5/CHMP2A/CDT1/HNRNPU/KIF14/KIF22/CCNB1/CEP55/CENPF/KIF18A/INCENP/DYNC1H1/CENPE/FAM83D	18
REACTOME_S_PHASE	32/1819	161/19637	2.69438e-05	0.000847196	0.000687268	ESCO1/POLD2/PSME3/SMC1A/LIG1/CABLES1/CDKN1B/MCM3/POLD1/CCNA1/PSMA4/STAG2/PCNA/CDT1/ORC1/RBL2/MYC/WAPL/RFC1/PSME2/RAD21/MCM2/UBA52/UBC/SMC3/CCNA2/PDS5B/PRIM1/MCM5/MCM6/RB1/MCM4	32
GOCC_TRANSFERASE_COMPLEX_TRANSFERRING_PHOSPHORUS_CONTAINING_GROUPS	45/1819	259/19637	2.74889e-05	0.000860703	0.000698226	CRCP/POLD2/IKBKB/ATG13/XRCC6/ATG101/TADA3/TERC/PFKP/MCM3/POLD1/GTF2F1/CCNA1/ACVR2B/VAC14/PIK3CB/LAS1L/PCNA/IGF1R/CCNL2/CCNG1/PYCARD/LEO1/CCNF/POLR3GL/ACVR1B/CCNB2/CCNB1/CDK12/TAF1L/CCND3/TRRAP/POLR3C/TGFBR2/PRPS2/POLR1E/PRKDC/CCNL1/CCNA2/POLR1D/CCNI/CDK6/RTF1/PRIM1/RMRP	45
GOBP_REGULATION_OF_IMMUNE_EFFECTOR_PROCESS	57/1819	355/19637	2.81708e-05	0.000878362	0.000712551	FCER2/STX7/CD36/STAT6/MR1/P2RX7/C3/FGR/FES/HSPD1/MLH1/HMGB1/STXBP2/LGALS3/GPI/CD74/VAV1/MYB/BTK/HLA-A/APPL1/NSD2/PLCG2/VAMP8/FCGR2B/CD300A/ANKRD17/PTPN22/LAPTM5/CD22/PVR/CX3CR1/RIF1/TMBIM6/TFRC/PTAFR/PGC/GRN/PHB2/APLF/FFAR2/DDX21/SLC7A5/CUEDC2/ANXA1/ADGRE2/ATAD5/TRPM4/SASH3/ITGB2/CD244/LAMP1/XBP1/ICAM1/MSH2/CR1/IRAK3	57
REACTOME_GOLGI_TO_ER_RETROGRADE_TRANSPORT	28/1819	133/19637	2.84214e-05	0.000882484	0.000715895	COPG2/DYNC1I2/COPB1/COPZ1/NBAS/ACTR1A/DYNLL2/KIF22/KIF18B/TMED3/TMED9/KIF21B/TUBA1C/TUBB4B/ARF3/RAB1A/KIFC2/KIF20B/NAPA/KIF5B/KIF11/KIF18A/DYNC1H1/CENPE/KIF20A/ARF4/KIF4A/KIF3C	28
GOBP_SPLICEOSOMAL_SNRNP_ASSEMBLY	15/1819	50/19637	2.94968e-05	0.000912075	0.0007399	RNU5E-1/RNU5F-1/RNU5D-1/RNU4ATAC/TGS1/RNU4-2/RNU4-1/RNU5A-1/RNU5B-1/SNRPD2/SNRPG/GEMIN5/RNU6ATAC/SART3/PRPF6	15
GOCC_OUTER_KINETOCHORE	7/1819	12/19637	3.01383e-05	0.00092806	0.000752867	NDC80/BOD1L2/CCNB1/CENPF/BOD1L1/BUB1B/PLK1	7
GOBP_REGULATION_OF_SMALL_GTPASE_MEDIATED_SIGNAL_TRANSDUCTION	50/1819	300/19637	3.18696e-05	0.000977335	0.000792841	ARHGEF11/DENND3/FLCN/TIAM1/F11R/SPRY2/RALBP1/KANK1/CDC42SE1/ARHGAP30/SHOC2/VAV1/ARHGAP26/PIK3CB/SPATA13/ARHGAP32/OBSCN/ARHGEF3/ECT2/RASGRP4/RAC1/ARHGDIA/ARHGAP4/DENND4B/KIF14/MYO9A/ARHGAP15/ARAP1/CGNL1/TRIO/ARHGAP19/SWAP70/NOTCH2/MFN2/ARHGDIB/ARHGAP45/SH3BP1/PREX1/SIPA1L3/RASGRF1/RASAL3/GPR35/NET1/STMN1/FAM13B/ARF6/DOCK3/ARFGEF1/ITGA3/OGT	50
GOBP_POSITIVE_REGULATION_OF_PROTEOLYSIS	59/1819	373/19637	3.2171e-05	0.000982533	0.000797057	CARD8/CYFIP2/TMEM259/PSME3/HDAC2/IFT57/MTCH1/AURKAIP1/APH1A/DDX3X/BCAP31/ROCK2/RNF185/HSPD1/NCSTN/CDK5RAP3/HMGB1/PTK2B/TRIB2/CSNK1D/RPS3/CLPX/MAPK12/GSK3A/LAPTM5/BAK1/MYC/ADAM9/HERPUD1/NLRP1/CTSD/P2RX1/CLN6/CAPN3/TNIP1/CTSC/PYCARD/MBP/AURKA/GRN/AGTPBP1/ANXA2/CTSH/PSME2/IFI16/AKIRIN2/ANP32B/RCN3/USP13/REST/VSIR/FAM162A/CDC20/NOP53/CR1/TRIB3/SART3/OGT/PLK1	59
GOBP_RIBOSOME_ASSEMBLY	17/1819	62/19637	3.25738e-05	0.000990776	0.000803745	RPL3/RPL24/RPL23A/NPM1/DDX3X/EIF2A/RPL6/EFL1/RPL11/TRAF7/RPL38/RPL5/PRKDC/RPSA/RPS14/NOP53/RPS28	17
GOBP_REGULATION_OF_PHAGOCYTOSIS	23/1819	100/19637	3.33962e-05	0.00101166	0.000820686	CD36/C3/FGR/SPHK1/DYSF/HMGB1/SOD1/APPL1/PLCG2/CD300LF/FCGR2B/CD300A/PYCARD/MERTK/SIRPA/FPR2/ABCA7/CCL2/CYBA/FCER1G/LYAR/IL2RG/CALR	23
HALLMARK_ADIPOGENESIS	37/1819	200/19637	3.48969e-05	0.00105284	0.000854093	CD36/C3/ESYT1/APLP2/SDHC/ATP1B3/GPX4/SLC1A5/SOD1/BCKDHA/TKT/PDCD4/MIGA2/GPD2/RTN3/IMMT/SLC19A1/POR/ITGA7/NDUFB7/ACLY/CD151/CRAT/DLD/SUCLG1/SLC5A6/MGLL/GPAT4/UBC/MGST3/PIM3/TALDO1/PLIN2/UQCR11/RETSAT/HADH/UCP2	37
GOCC_RUFFLE	34/1819	178/19637	3.63394e-05	0.00109194	0.000885812	PACSIN2/ACTN1/LCP1/FGR/SPRY2/KANK1/KNSTRN/NF2/MYADM/APPL1/ITGA5/SPATA13/RPS3/PLCG2/EEF1A1/TLN2/RAC1/S100A11/ATP6V1B2/ABCA7/SNX5/LIMA1/WASF2/ARHGAP45/FERMT1/ADGRE2/KIF18A/MTSS2/ARF6/CDK6/PLEK/ARF4/TLN1/ROCK1	34
GOCC_INTRINSIC_COMPONENT_OF_ENDOPLASMIC_RETICULUM_MEMBRANE	33/1819	171/19637	3.79513e-05	0.0011358	0.000921389	HLA-C/FKBP8/STIM1/ESYT1/KTN1/BCAP31/EMC1/PIGG/SLC37A2/CD74/SLC35B2/INSIG1/RTN4/HLA-A/CLN3/SARAF/HM13/TRAM2/SEC61A1/EMC3/ZFYVE27/TEX261/SPPL2A/EDEM1/AUP1/GPAA1/HSPA5/PDIA3/SYVN1/TMEM33/SPPL3/CAMLG/CALR	33
GOBP_CELLULAR_RESPONSE_TO_IONIZING_RADIATION	19/1819	75/19637	3.85251e-05	0.00114378	0.000927865	XRCC6/BRCA1/BLM/ECT2/BCL2L1/ATM/BRCA2/RPL26/KDM1A/NUCKS1/GRB2/NIPBL/CHEK2/IFI16/CYBA/HSPA5/NET1/SPIDR/H2AX	19
GOBP_PROTEIN_LOCALIZATION_TO_ENDOPLASMIC_RETICULUM	19/1819	75/19637	3.85251e-05	0.00114378	0.000927865	BTF3/BCAP31/PPP1R15A/INSIG1/RTN4/SRP72/GET4/TRAM2/SEC61A1/HERPUD1/OS9/RN7SL2/RN7SL3/SRPRA/EDEM1/GPAA1/HSPA5/RN7SL1/SPCS2	19
REACTOME_BASIGIN_INTERACTIONS	10/1819	25/19637	4.02982e-05	0.00119167	0.000966719	ATP1B3/SPN/ITGA6/SLC16A3/MMP1/SLC3A2/SLC7A5/PPIA/BSG/ITGA3	10
REACTOME_SIGNALING_BY_RECEPTOR_TYROSINE_KINASES	70/1819	468/19637	4.06735e-05	0.00119802	0.000971866	IRS2/CYFIP2/STAT6/TIAM1/KIDINS220/SPRY2/SHC1/CDC42/ITPR1/ACTG1/HNRNPH1/VEGFA/APH1A/ATP6V0B/HNRNPF/PXN/CREB1/FES/ROCK2/STAT1/SPHK1/NCSTN/GTF2F1/PTK2B/ATP6V1H/SH3GL1/ATP6V0D1/VAV1/PIK3CB/COL4A2/CTNNB1/CLTA/DUSP4/AHCYL1/MAPK12/PPP2R1A/IGF1R/RAC1/ELMO1/SH3KBP1/HNRNPA1/MST1/DUSP6/LAMB3/ATP6V1B2/ATP6V0C/ATP6V1C1/RALB/GRB2/TCIRG1/RANBP10/PTPN11/WASF2/UBA52/ITPR3/NCOR1/UBC/HSP90AA1/CYBA/DUSP7/PAG1/STMN1/…	70
GOBP_MITOTIC_G2_DNA_DAMAGE_CHECKPOINT_SIGNALING	12/1819	35/19637	4.2322e-05	0.0012368	0.00100332	ABRAXAS1/CDK5RAP3/BRCA1/BLM/ATM/CCNG1/NBN/TICRR/DTL/TOPBP1/NOP53/PLK1	12
REACTOME_N_GLYCAN_TRIMMING_IN_THE_ER_AND_CALNEXIN_CALRETICULIN_CYCLE	12/1819	35/19637	4.2322e-05	0.0012368	0.00100332	RNF185/MOGS/OS9/UGGT1/GANAB/UBA52/UBC/EDEM1/PDIA3/SYVN1/SEL1L/CALR	12
GOBP_RESPONSE_TO_IONIZING_RADIATION	29/1819	143/19637	4.28469e-05	0.00124725	0.0010118	XRCC6/ABRAXAS1/BRCA1/PARP1/BLM/ECT2/BAK1/BCL2L1/MYC/ATM/BRCA2/RPL26/KDM1A/NUCKS1/GRB2/NIPBL/TICRR/CHEK2/TOPBP1/ANXA1/IFI16/CYBA/HSPA5/PRKDC/NET1/THBD/SPIDR/MSH2/H2AX	29
GOBP_POSITIVE_REGULATION_OF_RESPONSE_TO_DNA_DAMAGE_STIMULUS	27/1819	129/19637	4.36453e-05	0.00126554	0.00102664	MORF4L2/HDGFL2/ABRAXAS1/HMGB1/BRCA1/PARP1/RPS3/PCNA/DDX5/FUS/MYC/YEATS4/ATM/RIF1/HDAC10/FXR1/ARID2/NACC2/RPL26/TRRAP/CEBPG/PRKDC/RUVBL2/SMCHD1/SPIDR/H2AX/MBTD1	27
GOBP_SOMATIC_DIVERSIFICATION_OF_IMMUNE_RECEPTORS	20/1819	82/19637	4.39131e-05	0.00126837	0.00102894	STAT6/LIG1/HSPD1/MLH1/HMGB2/HMGB1/POLQ/NSD2/LIG3/ATM/RIF1/NBN/TFRC/MSH6/APLF/SWAP70/MSH3/ATAD5/PRKDC/MSH2	20
GOMF_TRANSCRIPTION_COREGULATOR_ACTIVITY	73/1819	495/19637	4.49766e-05	0.00129407	0.00104979	UBE3A/SS18L1/SIN3A/ACTN1/NCOA5/EDF1/HDGFL2/NSD1/TADA3/NPM1/ZNF451/PXN/ARID1B/HMGB2/HMGB1/KAT6A/BRCA1/CTNNB1/LDB1/MPND/KMT2C/CIITA/PSIP1/FUS/HNRNPU/THRAP3/IL31RA/LCOR/CIR1/APEX1/NCOR2/TCERG1/PFDN5/CDYL/LPXN/KDM5B/KDM1A/NUCKS1/SETD3/COPS2/WBP2/RRP1B/ATN1/TBL1XR1/SRSF2/PA2G4/CEBPZ/TRRAP/TRIM24/SMARCC1/AKIRIN2/KDM2B/NCOR1/ZMIZ2/NAB2/ZMIZ1/TRIP13/URI1/NCOA4/RSF1/SFMBT2/ATXN7L3/ARID1A/RUVBL2/RB1/EID1/T…	73
HALLMARK_FATTY_ACID_METABOLISM	31/1819	158/19637	4.633e-05	0.00132789	0.00107722	CD36/SUCLG2/ACSL4/ECI2/ACSL1/BLVRA/SDHC/ERP29/EPHX1/GPD2/ODC1/NTHL1/MDH1/APEX1/NBN/GLUL/CRAT/CPT1A/ACADVL/RDH11/DLD/SUCLG1/MGLL/ACSS1/HSP90AA1/PDHA1/SERINC1/RETSAT/FH/FASN/HADH	31
GOBP_CELLULAR_RESPONSE_TO_RADIATION	35/1819	188/19637	4.90197e-05	0.00139425	0.00113106	XRCC6/NPM1/POLD1/BRCA1/PARP1/BLM/PCNA/ATF4/EIF2AK4/ECT2/BAK1/BCL2L1/MYC/MMP2/ATM/GNB5/BRCA2/MMP1/RPL26/KDM1A/TIMP1/CUL4B/NUCKS1/GRB2/NIPBL/BMF/CHEK2/IFI16/CYBA/HSPA5/NET1/RUVBL2/MFAP4/SPIDR/H2AX	35
REACTOME_MRNA_SPLICING	35/1819	188/19637	4.90197e-05	0.00139425	0.00113106	SRRM1/HNRNPH1/CPSF3/HNRNPF/PRPF40A/GTF2F1/HNRNPUL1/SRSF6/DDX5/SRSF11/FUS/HNRNPU/CWC15/SNRPA/RBM17/GCFC2/PABPN1/U2SURP/HNRNPA1/RBM5/SNRPD2/SNRPG/SRSF2/SRSF5/SNRNP70/SLU7/XAB2/SF3B2/SF3B4/CDC5L/MTREX/SYMPK/CWC22/PRPF6/PPIL4	35
GOBP_PROTEIN_LOCALIZATION_TO_CYTOSKELETON	16/1819	58/19637	5.08833e-05	0.00144176	0.00116959	PCM1/PIBF1/SPAG5/STIL/CSNK1D/GOLGB1/HNRNPU/CEP192/AURKA/KIF20B/ABHD17A/HOOK3/TTK/CEP350/FAM83D/MAP1A	16
GOBP_PROTEIN_DNA_COMPLEX_DISASSEMBLY	9/1819	21/19637	5.15324e-05	0.00144368	0.00117115	NFE2/MYC/RPL23/ARID2/SMARCC1/SSRP1/ARID1A/SUPT16H/SMARCA4	9
GOBP_REGULATION_OF_NUCLEASE_ACTIVITY	9/1819	21/19637	5.15324e-05	0.00144368	0.00117115	OAS1/NPM1/HMGB2/HMGB1/RPS3/PCNA/NEIL1/TMBIM6/OAS3	9
GOMF_UBIQUITIN_PROTEIN_TRANSFERASE_REGULATOR_ACTIVITY	9/1819	21/19637	5.15324e-05	0.00144368	0.00117115	TRIB2/RPL23/RPL11/AUP1/RPL5/RPL37/CDC20/TRIB3/RPS7	9
GOBP_RNA_LOCALIZATION	36/1819	196/19637	5.17376e-05	0.001444	0.00117141	ALKBH5/NUP93/NPM1/DCP2/SEC13/SNUPN/NUP210/THOC5/CCT5/CCT3/HNRNPU/POM121/CCT8/SMG5/ATM/LRPPRC/PABPN1/RTRAF/HNRNPA1/CCT4/RFTN1/SSB/TPR/NXF3/GLE1/CKAP5/SETD2/IWS1/TGFBR2/RANBP2/RUVBL2/NUP133/THOC2/NOP10/XPO1/PRPF6	36
GOCC_ENDOPLASMIC_RETICULUM_GOLGI_INTERMEDIATE_COMPARTMENT	27/1819	131/19637	5.78472e-05	0.0016085	0.00130486	COPG2/CNIH3/BCAP31/YKT6/HMGB1/NUCB2/MGAT1/COPB1/CSNK1D/SLC35C2/GOLGB1/CTSC/UGGT1/TMED3/STK17B/TBC1D20/TMED9/COL7A1/MYDGF/ERP44/HSPA5/ANPEP/ATP6AP1/PIEZO1/SPPL3/PLPP3/CALR	27
GOBP_MONOCYTE_DIFFERENTIATION	12/1819	36/19637	5.81598e-05	0.00161118	0.00130703	CD4/VEGFA/FES/THOC5/CD74/PDE1B/MYC/IL31RA/JUN/IFI16/CDK6/FASN	12
GOBP_IN_UTERO_EMBRYONIC_DEVELOPMENT	60/1819	389/19637	5.83886e-05	0.00161153	0.00130731	SIN3A/FLCN/KIDINS220/DAD1/VEGFA/BTF3/PHF6/BPTF/GPI/MGAT1/TFEB/STIL/RTN4/PLK4/CTNNB1/MAFF/HM13/BCL2L1/BIRC6/MYC/NCAPG2/RPL7L1/CCNB1IP1/SLC39A1/CIR1/NBN/WDR74/PKD1/ACVR1B/CCNB2/BRCA2/CCNB1/NEK2/GRB2/MAFG/ATP11A/TENT5C/COPS2/SLC35E2B/CHD8/NOTCH2/TBL1XR1/MFN2/RPL13/SETD2/TGFBR2/C5/ZMIZ1/SRF/SH3PXD2A/ADA/XAB2/MFNG/RTF1/RNASEH2B/EPAS1/MIB1/MSH2/TET1/PLOD3	60
GOBP_REGULATION_OF_ATTACHMENT_OF_SPINDLE_MICROTUBULES_TO_KINETOCHORE	7/1819	13/19637	6.00622e-05	0.00165049	0.00133893	CDC42/KNSTRN/SPAG5/ECT2/HNRNPU/CCNB1/NEK2	7
GOBP_CELL_CELL_ADHESION_MEDIATED_BY_INTEGRIN	8/1819	17/19637	6.03754e-05	0.00165049	0.00133893	ITGA5/ADAM9/FERMT3/ITGA4/SWAP70/ADA/PIEZO1/PLPP3	8
GOBP_HISTONE_H3_K4_METHYLATION	18/1819	71/19637	6.0465e-05	0.00165049	0.00133893	GFI1/KMT2A/BRCA1/MYB/CTNNB1/KMT2C/KDM1A/SETD3/DNMT1/TET3/PHF20/RTF1/H1-4/H1-3/H1-2/KMT2B/RLF/OGT	18
GOBP_CENTROMERE_COMPLEX_ASSEMBLY	11/1819	31/19637	6.1482e-05	0.00167213	0.00135648	ITGB3BP/HELLS/CENPC/CENPH/SENP6/CENPA/MIS18A/CENPF/DLGAP5/CENPE/RB1	11
GOBP_ESTABLISHMENT_OF_ENDOTHELIAL_BARRIER	15/1819	53/19637	6.27565e-05	0.00169443	0.00137456	IKBKB/F11R/VEGFA/PDE4D/CLDN5/ROCK2/MYADM/PPP1R12A/TJP2/MSN/RAP2B/RAB1A/ICAM1/FASN/ROCK1	15
REACTOME_NUCLEAR_ENVELOPE_BREAKDOWN	15/1819	53/19637	6.27565e-05	0.00169443	0.00137456	NUP93/SEC13/NUP210/LMNA/TMPO/POM121/LMNB1/VRK1/CCNB2/CCNB1/TPR/RANBP2/NUP133/PLK1/EMD	15
REACTOME_RHO_GTPASE_CYCLE	28/1819	139/19637	6.52633e-05	0.00175575	0.00142431	ARHGEF11/TIAM1/RALBP1/CDC42/ARHGAP30/GDI2/VAV1/ARHGAP26/ARHGAP32/OBSCN/ARHGEF3/ECT2/RHOT2/RAC1/ARHGDIA/ARHGAP4/MYO9A/ARHGAP15/ARAP1/TRIO/ARHGAP19/ARHGEF6/ARHGDIB/DEPDC1B/PREX1/GDI1/NET1/FAM13B	28
GOBP_MONONUCLEAR_CELL_DIFFERENTIATION	65/1819	434/19637	7.25526e-05	0.00194483	0.0015777	CD4/STAT6/MR1/XRCC6/VEGFA/RPS6/FES/HMGB1/AZI2/PTK2B/LGALS3/RUNX3/THOC5/CD74/SOD1/VAV1/MYB/BTK/SPN/PLCG2/CTNNB1/PDE1B/IL6R/DOCK11/FCGR2B/TNFSF9/KLF6/PTPN22/BAK1/MYC/CLPTM1/ATM/IL31RA/RPL22/MERTK/LTBR/ITGA4/MAFB/TCIRG1/TPD52/TRPM2/JUN/NOTCH2/PREX1/ANXA1/IFI16/TGFBR2/SASH3/ZMIZ1/SRF/CEBPG/PRKDC/PNP/TYRO3/ADA/SYVN1/FCER1G/MFNG/CDK6/VSIR/XBP1/MSH2/CR1/FASN/ST3GAL1	65
GOBP_CHROMOSOME_ORGANIZATION_INVOLVED_IN_MEIOTIC_CELL_CYCLE	18/1819	72/19637	7.37168e-05	0.00196895	0.00159727	MLH1/ATRX/BUB1/PPP2R1A/SGO1/SMC2/CCNB1IP1/SGO2/ATM/SMC4/NCAPD3/NCAPD2/RAD21/TRIP13/RAD50/BUB1B/SYCE2/BRIP1	18
GOBP_REGULATION_OF_RESPONSE_TO_DNA_DAMAGE_STIMULUS	42/1819	246/19637	7.56904e-05	0.00201445	0.00163417	MORF4L2/TRIP12/HDGFL2/ABRAXAS1/HMGB1/THOC5/CD74/POLQ/BRCA1/NSD2/PARP1/RPS3/PCNA/DDX5/FUS/DEK/BCL2L1/MYC/UBQLN4/YEATS4/ATM/RIF1/HDAC10/FXR1/ARID2/NACC2/RPL26/KDM1A/USP1/CHEK2/TRRAP/SETD2/ATAD5/ETAA1/CEBPG/PRKDC/RUVBL2/RNASEH2B/SMCHD1/SPIDR/H2AX/MBTD1	42
GOMF_RRNA_BINDING	17/1819	66/19637	7.75139e-05	0.00205564	0.00166759	RPL3/RPL23A/RPS3/MRPS27/MRPL16/RPL8/RPL23/RPL12/RPL11/DDX21/KDM2B/RPL5/CIRBP/RPS14/GTF3A/RPL37/NOP53	17
REACTOME_REGULATION_OF_TP53_EXPRESSION_AND_DEGRADATION	12/1819	37/19637	7.88636e-05	0.00208401	0.00169061	PPP2R5C/SGK1/USP7/CCNA1/PPP2R1A/ATM/CCNG1/CHEK2/UBA52/UBC/CCNA2/PHF20	12
GOBP_CELL_CYCLE_G2_M_PHASE_TRANSITION	30/1819	155/19637	7.91865e-05	0.00208515	0.00169153	SIN3A/NPM1/NDC80/ABRAXAS1/CDK5RAP3/BRCA1/ATF5/BLM/ORC1/GPR132/ATM/CCNG1/KIF14/NBN/CCNB2/CCNB1/AURKA/TICRR/DTL/CHEK2/RRM1/RAD21/TOPBP1/ATAD5/CENPF/CIT/CCNA2/NOP53/RNASEH2B/PLK1	30
GOCC_REPLICATION_FORK	16/1819	60/19637	7.96783e-05	0.00209071	0.00169604	POLD2/BAZ1B/MCM3/POLD1/BLM/PCNA/ZRANB3/RFC1/NBN/DNMT1/ZMIZ2/ETAA1/PRIM1/WDHD1/RAD18/H2AX	16
GOMF_PROTEIN_PHOSPHATASE_BINDING	29/1819	148/19637	8.22135e-05	0.00214967	0.00174387	PPP1CC/IRS2/IKBKE/STAT6/PHACTR1/PXN/CDKN1B/STAT1/SPHK1/PPP1R15A/GTF2F1/LGALS3/SOD1/SHOC2/CTNNB1/BOD1L2/MTMR4/CD22/SMG5/STRN4/SIRPA/NEK2/GRB2/IGBP1/SLC9A1/ATP2B4/C20orf27/BOD1L1/KCNN4	29
GOBP_PROTEIN_LOCALIZATION_TO_CHROMATIN	11/1819	32/19637	8.58829e-05	0.00222996	0.00180901	TASOR/WAPL/NIPBL/RAD21/SETD2/H1-5/RUVBL2/JARID2/RB1/MSH2/PLK1	11
REACTOME_DNA_STRAND_ELONGATION	11/1819	32/19637	8.58829e-05	0.00222996	0.00180901	POLD2/LIG1/MCM3/POLD1/PCNA/RFC1/MCM2/PRIM1/MCM5/MCM6/MCM4	11
GOBP_CELL_ADHESION_MEDIATED_BY_INTEGRIN	20/1819	86/19637	9.02929e-05	0.00233633	0.00189529	ITGAL/ITGA5/IFT74/ITGA6/ADAM9/CCN3/ITGA7/FERMT3/SERPINE1/LPXN/ITGA4/PTPN11/SWAP70/FERMT1/ITGB2/ADA/PIEZO1/PLPP3/ICAM1/ITGA3	20
GOBP_REGULATION_OF_PROTEIN_CATABOLIC_PROCESS	60/1819	395/19637	9.07304e-05	0.00233953	0.00189789	UBE3A/TMEM259/PSME3/UCHL5/BCAP31/CDKN1B/RNF185/CDK5RAP3/PTK2B/USP7/TRIB2/HSP90AB1/CSNK1D/CTSA/MYCBP2/EEF1A1/GSK3A/LAPTM5/ODC1/ADAM9/HERPUD1/UBQLN4/CTSC/MSN/RPL23/PKD1/ADGRB1/EIF3H/APC2/RPL11/TIMP1/AURKA/CUL4B/QRICH2/AGTPBP1/ANXA2/DTL/LDLR/PSME2/CHEK2/GGA1/SMARCC1/HSP90AA1/SNRNP70/RPL5/USP13/HGS/CDC20/NOP53/FAM83D/MAP1A/CAMLG/IRAK3/TRIB3/TIMP2/ROCK1/XPO1/OGT/RPS7/PLK1	60
REACTOME_MITOTIC_G1_G1_S_PHASES	29/1819	149/19637	9.31963e-05	0.00239482	0.00194274	PSME3/DBF4/CABLES1/CDKN1B/MCM3/TOP2A/CCNA1/PSMA4/PCNA/CDT1/ORC1/PPP2R1A/RBL2/TYMS/MYC/CCNB1/MYBL2/PSME2/MCM2/CCND3/UBA52/UBC/CCNA2/CDK6/PRIM1/MCM5/MCM6/RB1/MCM4	29
GOBP_POSITIVE_REGULATION_OF_CELL_CYCLE	52/1819	329/19637	9.40285e-05	0.00240791	0.00195336	SIN3A/CDC42/CPSF3/NPM1/NDC80/DBF4/C6orf89/DDX3X/CDKN1B/ROCK2/SPHK1/SPAG5/THOC5/STIL/ATRX/PLK4/PLCG2/CDT1/ANKRD17/ECT2/IGF1R/HNRNPU/KIF23/MYC/GPSM2/APEX1/KIF14/PKD1/BRCA2/CCNB1/AURKA/CUL4B/TPR/PHB2/PTPN11/DTL/CHEK2/RRM1/RAD21/CCND3/ANXA1/HOXA13/KIF20B/NUSAP1/ATAD5/CIT/DLGAP5/DYNC1H1/FAM83D/RB1/PHIP/CALR	52
GOCC_BOX_H_ACA_RNP_COMPLEX	6/1819	10/19637	9.47639e-05	0.00241017	0.0019552	SNORA73A/TERC/NOLC1/SNORA63/SNORA74A/NOP10	6
REACTOME_HDR_THROUGH_MMEJ_ALT_NHEJ	6/1819	10/19637	9.47639e-05	0.00241017	0.0019552	POLQ/PARP1/LIG3/NBN/PARP2/RAD50	6
GOBP_AGING	50/1819	313/19637	9.69502e-05	0.00245739	0.0019935	ULK3/SIN3A/NUDT1/TPRA1/JUND/PRNP/NPM1/TERC/CDKN1B/GPX4/LMNA/SMC6/KAT6A/SOD1/COL4A2/OPA1/PDCD4/RPN2/IGF1R/TYMS/BAK1/MMP2/ATM/SREBF1/CTSC/APEX1/SERPINE1/TFRC/BRCA2/MBP/TIMP1/ERO1A/GRB2/MSH6/CHEK2/SCAP/TGFBR2/ZMIZ1/RSL1D1/SRF/ZNF277/AMH/CDK6/IGFBP2/FOS/CD68/MSH2/H2AX/UCP2/CALR	50
GOBP_NEGATIVE_REGULATION_OF_UBIQUITIN_DEPENDENT_PROTEIN_CATABOLIC_PROCESS	14/1819	49/19637	9.77708e-05	0.00246979	0.00200356	UCHL5/USP7/HSP90AB1/RPL23/EIF3H/RPL11/QRICH2/SMARCC1/RPL5/NOP53/MAP1A/CAMLG/OGT/RPS7	14
GOBP_REGULATION_OF_HISTONE_METHYLATION	19/1819	80/19637	9.93912e-05	0.00249388	0.0020231	GFI1/NSD1/KMT2A/LMNA/ATRX/BRCA1/MYB/CTNNB1/RIF1/KDM1A/DNMT1/IWS1/PHF20/RTF1/H1-5/JARID2/RNF20/TET1/OGT	19
GOBP_CYTOSKELETON_DEPENDENT_CYTOKINESIS	22/1819	100/19637	9.97733e-05	0.00249388	0.0020231	PLEC/ROCK2/CHMP2A/TMEM250/ECT2/KIF23/MYH10/CKAP2/ANLN/CEP55/CENPA/KIF20B/NUSAP1/CIT/STMN1/INCENP/SPTBN1/KIF20A/KIF4A/ROCK1/PLK1/CUL7	22
GOBP_NEGATIVE_REGULATION_OF_MEGAKARYOCYTE_DIFFERENTIATION	8/1819	18/19637	9.98545e-05	0.00249388	0.0020231	H4C2/H4C8/H4C3/H4C12/H4C9/H4C5/H4C4/H4C1	8
GOBP_NEGATIVE_REGULATION_OF_NUCLEAR_DIVISION	15/1819	55/19637	0.000100063	0.00249388	0.0020231	CDK5RAP2/AURKAIP1/NDC80/BUB1/CDT1/ATM/ZNF207/CCNB1/TPR/RAD21/CENPF/TRIP13/TTK/BUB1B/PLK1	15
GOMF_UNFOLDED_PROTEIN_BINDING	25/1819	121/19637	0.000102722	0.00255162	0.00206994	NPM1/TRAP1/HSPA7/HSPD1/CCT5/HSP90AB1/CCT3/CLPX/CCT8/DNAJB11/HSPA9/NUDCD2/UGGT1/PFDN5/CCT4/TUBB4B/PPIA/SCAP/NACA/HSP90AA1/HSPA5/SYVN1/RUVBL2/PFDN4/CALR	25
GOBP_POSITIVE_REGULATION_OF_CYTOSKELETON_ORGANIZATION	35/1819	195/19637	0.000105669	0.00261609	0.00212224	P2RX7/CDC42/CDK5RAP2/PFN1/PXN/CDKN1B/CCDC88A/FES/ROCK2/PTK2B/SPAG5/NF2/KATNB1/STIL/PLK4/RPS3/BIN1/CDC42EP3/GPSM2/RAC1/AKAP9/PYCARD/PLXNA3/GRB2/TESK1/NIN/SWAP70/WASF2/CKAP5/LIMK1/ARF6/SDC4/FCHSD2/DYNC1H1/PLEK	35
GOBP_NEGATIVE_REGULATION_OF_MITOTIC_CELL_CYCLE	40/1819	234/19637	0.00010789	0.00266223	0.00215967	TPRA1/CDK5RAP2/AURKAIP1/NDC80/ABRAXAS1/CDKN1B/CDK5RAP3/BRCA1/CTNNB1/BUB1/BLM/CDT1/ORC1/GPR132/RBL2/CTDSP2/ATM/GPNMB/CCNG1/ZNF207/NBN/NACC2/RPL26/CCNB1/TPR/TICRR/DTL/CHEK2/CCL2/RAD21/TOPBP1/CENPF/TRIP13/PRKDC/TTK/BUB1B/NOP53/RB1/MSH2/PLK1	40
GOBP_POSITIVE_REGULATION_OF_DNA_REPAIR	21/1819	94/19637	0.000112845	0.00277533	0.00225142	MORF4L2/HDGFL2/ABRAXAS1/HMGB1/BRCA1/PARP1/RPS3/PCNA/FUS/YEATS4/RIF1/HDAC10/ARID2/TRRAP/CEBPG/PRKDC/RUVBL2/SMCHD1/SPIDR/H2AX/MBTD1	21
GOBP_INTRINSIC_APOPTOTIC_SIGNALING_PATHWAY_IN_RESPONSE_TO_DNA_DAMAGE	22/1819	101/19637	0.000116558	0.0028572	0.00231784	IKBKE/BCL2L2/MLH1/CD74/BRCA1/SHISA5/RPS3/BAK1/BCL2L1/DDIT4/ATM/PYCARD/FNIP2/BRCA2/NACC2/RPL26/KDM1A/MSH6/CHEK2/IFI16/ATAD5/PRKDC	22
GOCC_PROTEIN_KINASE_COMPLEX	24/1819	115/19637	0.000118911	0.00290533	0.00235688	IKBKB/ATG13/XRCC6/ATG101/CCNA1/ACVR2B/LAS1L/PCNA/IGF1R/CCNL2/CCNG1/PYCARD/CCNF/ACVR1B/CCNB2/CCNB1/CDK12/CCND3/TGFBR2/PRKDC/CCNL1/CCNA2/CCNI/CDK6	24
GOBP_NEGATIVE_REGULATION_OF_CELLULAR_CATABOLIC_PROCESS	44/1819	267/19637	0.00012061	0.00293066	0.00237743	IKBKE/TMEM39A/TBC1D14/CSDE1/MFSD2A/UCHL5/SYNCRIP/CDK5RAP3/USP7/HSP90AB1/QSOX1/CTSA/NBAS/GSK3A/PTPN22/FUS/HNRNPU/THRAP3/UBQLN4/LRPPRC/RBM10/RPL23/EIF3H/RPL11/TIMP1/QRICH2/TENT5C/BMF/ATP2B4/ANXA2/IL10RA/NPC1/SMARCC1/WDR6/SNRNP70/RPL5/CIRBP/NOP53/MAP1A/CAMLG/TIMP2/ROCK1/OGT/RPS7	44
GOCC_PERICENTRIC_HETEROCHROMATIN	9/1819	23/19637	0.000120734	0.00293066	0.00237743	HELLS/CENPC/ATRX/CBX5/CBX3/NCAPD3/CENPA/DNMT1/INCENP	9
GOMF_MODIFICATION_DEPENDENT_PROTEIN_BINDING	31/1819	166/19637	0.000121451	0.00293847	0.00238377	IKBKE/MLLT3/HDGFL2/KMT2A/ABRAXAS1/BPTF/VAV1/ATRX/PLCG2/CBX5/LAPTM5/ZRANB3/NCAPG2/UBQLN4/YEATS4/CDYL/CBX3/NCAPD3/MSH6/TAF1L/CHD8/TRIM24/YEATS2/JARID2/KDM5A/RAD18/PHIP/MBTD1/CBX4/SMARCA4/CHD1	31
GOBP_REGULATION_OF_SUPRAMOLECULAR_FIBER_ORGANIZATION	57/1819	374/19637	0.000122716	0.00295947	0.0024008	CYFIP2/F11R/KANK1/CDC42/CDK5RAP2/ACTG1/PFN1/PXN/CDKN1B/CCDC88A/FES/ROCK2/PTK2B/NF2/KATNB1/MYADM/RPS3/BIN1/CDC42EP3/RAC1/CKAP2/AKAP9/PYCARD/PFDN5/APC2/GBA2/ARAP1/GRB2/TESK1/CGNL1/SLC9A1/NIN/SWAP70/LIMA1/LDLR/WASF2/SH3BP1/CKAP5/SPTAN1/LIMK1/COTL1/CIT/SSH2/STMN1/ARF6/SPTBN1/ALMS1/SDC4/FCHSD2/TMSB4X/ARFGEF1/PFDN4/MAP1A/RB1/PLEK/ROCK1/TPX2	57
GOBP_PEPTIDYL_LYSINE_METHYLATION	28/1819	144/19637	0.000124199	0.00297893	0.00241659	GFI1/NSD1/KMT2A/LMNA/ATRX/BRCA1/MYB/ARID4B/NSD2/CTNNB1/KMT2C/RIF1/KDM1A/SETD3/DNMT1/SETD2/IWS1/TET3/PHF20/RTF1/H1-5/H1-4/H1-3/H1-2/KMT2B/JARID2/RLF/OGT	28
GOBP_POSITIVE_REGULATION_OF_HISTONE_METHYLATION	14/1819	50/19637	0.000124322	0.00297893	0.00241659	KMT2A/LMNA/BRCA1/MYB/CTNNB1/RIF1/DNMT1/PHF20/RTF1/H1-5/JARID2/RNF20/TET1/OGT	14
GOCC_NUCLEAR_REPLICATION_FORK	10/1819	28/19637	0.000124864	0.00298234	0.00241935	POLD2/BAZ1B/MCM3/POLD1/PCNA/ZRANB3/ZMIZ2/ETAA1/PRIM1/WDHD1	10
GOCC_SPLICEOSOMAL_SNRNP_COMPLEX	20/1819	88/19637	0.000126776	0.00301832	0.00244854	RNU5E-1/RNU5F-1/RNU5D-1/RNVU1-19/PRPF40A/RNU4ATAC/RNU4-2/RNU4-1/SNRPA/HTATSF1/RNU5A-1/RNU5B-1/RNU2-1/SNRPD2/SNRPG/SNRNP70/SF3B2/LUC7L3/RNU6ATAC/PRPF6	20
GOBP_HISTONE_METHYLATION	30/1819	159/19637	0.000128068	0.00303622	0.00246307	GFI1/NSD1/KMT2A/LMNA/ATRX/BRCA1/MYB/ARID4B/NSD2/CTNNB1/KMT2C/RIF1/KDM1A/SETD3/DNMT1/SETD2/IWS1/TET3/PHF20/RTF1/H1-5/H1-4/H1-3/H1-2/KMT2B/JARID2/RNF20/RLF/TET1/OGT	30
GOBP_SIGNAL_TRANSDUCTION_IN_RESPONSE_TO_DNA_DAMAGE	32/1819	174/19637	0.000128343	0.00303622	0.00246307	ABRAXAS1/CDKN1B/CDK5RAP3/THOC5/CD74/ATRX/BRCA1/BLM/DDX5/EIF2AK4/ATM/CCNG1/NBN/BRCA2/RPL26/KDM1A/GRB2/TICRR/PTPN11/DTL/CHEK2/TOPBP1/ATAD5/ETAA1/PRKDC/CDC5L/NOP53/RNASEH2B/MSH2/H2AX/BRIP1/PLK1	32
GOBP_CELLULAR_RESPONSE_TO_ABIOTIC_STIMULUS	51/1819	325/19637	0.000131272	0.0030957	0.00251131	PLEC/XRCC6/F11R/NPM1/DDX3X/POLD1/BRCA1/CLN3/PARP1/BLM/PCNA/TNFRSF10B/ATF4/EIF2AK4/ECT2/IGF1R/BAK1/BCL2L1/MYC/MMP2/ATM/CAPN3/RCSD1/SLC38A2/MAP3K1/GNB5/BRCA2/MMP1/PTAFR/RPL26/LTBR/KDM1A/TIMP1/CUL4B/NUCKS1/GRB2/NIPBL/BMF/SLC9A1/CHEK2/IFI16/SERPINB6/CYBA/HSPA5/NET1/REST/RUVBL2/MFAP4/PIEZO1/SPIDR/H2AX	51
GOBP_REGULATION_OF_DNA_REPAIR	29/1819	152/19637	0.000134481	0.00316137	0.00256459	MORF4L2/TRIP12/HDGFL2/ABRAXAS1/HMGB1/POLQ/BRCA1/NSD2/PARP1/RPS3/PCNA/FUS/DEK/UBQLN4/YEATS4/RIF1/HDAC10/ARID2/KDM1A/USP1/TRRAP/SETD2/CEBPG/PRKDC/RUVBL2/SMCHD1/SPIDR/H2AX/MBTD1	29
GOBP_ESTABLISHMENT_OF_CELL_POLARITY	28/1819	145/19637	0.000140547	0.00328513	0.00266498	ARHGEF11/SPRY2/KANK1/CDC42/CDK5RAP2/NDC80/ROCK2/PTK2B/HSP90AB1/AMOTL1/IGF1R/GPSM2/MSN/PKD1/MYO9A/TCIRG1/CENPA/FERMT1/SH3BP1/SIPA1L3/KIF20B/HSP90AA1/MAP4/ARF6/ARFGEF1/ROCK1/FBF1/PLK1	28
GOBP_ENDOTHELIAL_CELL_DEVELOPMENT	17/1819	69/19637	0.000140627	0.00328513	0.00266498	IKBKB/F11R/VEGFA/PDE4D/CLDN5/ROCK2/MYADM/PPP1R12A/TJP2/MSN/RAP2B/RAB1A/HOXA13/ICAM1/FASN/ROCK1/PLOD3	17
GOBP_REGULATION_OF_RESPONSE_TO_ENDOPLASMIC_RETICULUM_STRESS	19/1819	82/19637	0.000141276	0.00328997	0.00266891	TMEM259/BCAP31/RNF185/PPP1R15A/ERP29/DDIT3/OPA1/FCGR2B/BAK1/BCL2L1/HERPUD1/TMBIM6/ABCA7/GRINA/HSPA5/SYVN1/TMEM33/USP13/XBP1	19
GOBP_REGULATION_OF_ANATOMICAL_STRUCTURE_SIZE	70/1819	487/19637	0.000141931	0.00329492	0.00267293	CYFIP2/CLCN6/SIN3A/P2RX7/AVPR2/KANK1/VEGFA/PFN1/CREB1/SEMA4C/ROCK2/TBXAS1/PPP1R15A/PTK2B/HRH2/SOD1/VAV1/HRH1/HSP90AB1/MYADM/RTN4/CLN3/ADNP/DPYSL2/BIN1/CDC42EP3/MMP2/RAC1/ZFYVE27/NEB/SPART/P2RX1/ARHGAP4/MSN/PYCARD/RIN3/SLC12A9/HP1BP3/DEPTOR/PLXNA3/LARS1/GBA2/KDM1A/GRB2/SWAP70/LIMA1/MEGF8/SH3BP1/SPTAN1/LIMK1/GDI1/COTL1/TRPM4/CIT/SRF/SSH2/KCNN4/P2RY2/ARF6/SPTBN1/GOLGA4/FCHSD2/TMEM123/TMSB4X/ARFGEF1/…	70
GOBP_PROTEIN_CONTAINING_COMPLEX_DISASSEMBLY	41/1819	245/19637	0.000143847	0.00332904	0.00270061	TMEM39A/LAMP2/ATP2A2/NFE2/SH3GL1/CHMP2A/KATNB1/CLN3/MICAL2/VAMP8/IGF1R/MYC/DDIT4/UBQLN4/CKAP2/KIF14/KIF18B/RPL23/APC2/ARID2/SWAP70/LIMA1/GLE1/SH3BP1/MAP1LC3B/CKAP5/SPTAN1/SMARCC1/NAPA/KIF5B/KIF18A/STMN1/SSRP1/SPTBN1/ARID1A/MAP1A/PLEK/IRAK3/TPX2/SUPT16H/SMARCA4	41
GOBP_INTRINSIC_APOPTOTIC_SIGNALING_PATHWAY_IN_RESPONSE_TO_ENDOPLASMIC_RETICULUM_STRESS	16/1819	63/19637	0.000149451	0.0034439	0.00279378	ITPR1/PPP1R15A/ERP29/DDIT3/OPA1/TNFRSF10B/ATF4/BAK1/BCL2L1/HERPUD1/TMBIM6/ERO1A/GRINA/SYVN1/XBP1/TRIB3	16
REACTOME_ION_CHANNEL_TRANSPORT	33/1819	183/19637	0.000149735	0.0034439	0.00279378	CLCN6/CAMK2G/TSC22D3/ATP6V0B/ATP2A2/ATP1B3/SGK1/ATP6V1H/ATP6V0D1/TPCN1/ATP2B2/ATP8B3/ATP1A1/ATP13A1/ATP6V1B2/ATP6V0C/ATP8B4/ATP6V1C1/ATP11A/TCIRG1/ATP2B4/TRPM2/UBA52/ATP8B2/UBC/TRPM4/ANO8/CLCN7/ATP6AP1/OSTM1/TTYH3/ATP11C/TRPV2	33
GOBP_REGULATION_OF_DNA_REPLICATION	26/1819	131/19637	0.000150913	0.00346033	0.00280711	ESCO1/CDC42/UCHL5/DBF4/CCDC88A/ATRX/BLM/PCNA/CDT1/PPP2R1A/ANKRD17/LIG3/DSCC1/ZRANB3/WAPL/S100A11/NBN/BRCA2/NUCKS1/TICRR/SMC3/ATAD5/STN1/CCNA2/RUVBL2/BRPF3	26
GOBP_PROTEIN_LOCALIZATION_TO_NUCLEUS	47/1819	294/19637	0.000151834	0.00347076	0.00281557	CD36/SIN3A/FLCN/NUP93/TXNIP/NOL8/SEC13/SNUPN/LMNA/CDK5RAP3/NF2/CCT5/HSP90AB1/APPL1/CCT3/PARP1/ECT2/NOLC1/OSBPL8/ILRUN/IPO7/HNRNPU/POM121/CCT8/IPO5/CSE1L/RPL23/GLUL/CCT4/TFRC/TXN/RPL11/TESK1/ABCA7/TPR/PHB2/FERMT1/INTS13/SUN2/FAM53C/RANBP2/TBRG1/NOP53/NUP133/XPO1/PLK1/CALR	47
GOBP_MEIOTIC_CHROMOSOME_SEGREGATION	21/1819	96/19637	0.000154892	0.00351907	0.00285476	MLH1/TOP2A/CENPC/PTTG1/BUB1/PPP2R1A/SGO1/SMC2/CCNB1IP1/SGO2/ATM/SMC4/RAD21/TRIP13/TTK/BUB1B/SYCE2/TOP2B/SLX4/BRIP1/PLK1	21
HALLMARK_PROTEIN_SECRETION	21/1819	96/19637	0.000154892	0.00351907	0.00285476	STX7/LAMP2/YKT6/ANP32E/ATP6V1H/COPB1/SOD1/CLTA/CD63/USO1/IGF2R/CTSC/ATP1A1/PPT1/M6PR/SNX2/TPD52/NAPA/GOLGA4/ARFGEF1/GLA	21
GOBP_MITOTIC_CHROMOSOME_CONDENSATION	8/1819	19/19637	0.000158493	0.00357907	0.00290344	BAZ1B/TTN/SMC2/SMC4/NCAPD3/NCAPD2/NUSAP1/PLK1	8
REACTOME_RHO_GTPASES_ACTIVATE_CIT	8/1819	19/19637	0.000158493	0.00357907	0.00290344	CDKN1B/PPP1R12A/MYL6/RAC1/MYH10/PRC1/KIF14/CIT	8
GOBP_MYELOID_CELL_HOMEOSTASIS	30/1819	161/19637	0.000161459	0.00363501	0.00294882	SLC11A2/VEGFA/RPS6/STAT1/NCSTN/CDK5RAP3/HMGB2/HMGB1/RPS24/GPI/SOD1/PIK3CB/LDB1/BAK1/NCAPG2/HSPA9/SLC25A38/MERTK/ACVR1B/MAFB/ANXA1/SRF/CEBPG/PRKDC/RPS14/LYAR/CDK6/DNASE2/EPAS1/RB1	30
GOBP_REGULATION_OF_PRODUCTION_OF_MOLECULAR_MEDIATOR_OF_IMMUNE_RESPONSE	31/1819	169/19637	0.000170372	0.00381371	0.00309378	CD36/STAT6/MLH1/GPI/CD74/BTK/HLA-A/NSD2/PLCG2/FCGR2B/PTPN22/LAPTM5/CD22/RIF1/TMBIM6/TFRC/PGC/PHB2/APLF/FFAR2/DDX21/SLC7A5/CUEDC2/ATAD5/TRPM4/SASH3/CD244/XBP1/MSH2/CR1/IRAK3	31
REACTOME_ER_TO_GOLGI_ANTEROGRADE_TRANSPORT	29/1819	154/19637	0.000170419	0.00381371	0.00309378	COPG2/CNIH3/YKT6/SEC13/DYNC1I2/COPB1/CSNK1D/COPZ1/GOLGB1/ACTR1A/USO1/DYNLL2/CTSC/TMED3/TBC1D20/TMED9/COL7A1/TUBA1C/TUBB4B/TRAPPC10/ARF3/RAB1A/SEC23A/SPTAN1/NAPA/SPTBN1/DYNC1H1/TMEM115/ARF4	29
GOCC_SPLICEOSOMAL_COMPLEX	34/1819	192/19637	0.000172183	0.00384165	0.00311645	SRRM1/HNRNPH1/SYNCRIP/HNRNPF/PRPF40A/LGALS3/HNRNPH3/AKAP17A/DDX5/DDX41/HNRNPU/CWC15/SNRPA/RBM17/HTATSF1/GCFC2/HNRNPA1/RBM5/SNRPD2/SNRPG/SRSF2/RBM28/SNRNP70/CIRBP/SLU7/XAB2/SF3B2/SF3B4/LUC7L3/CDC5L/MTREX/CWC22/NCL/PRPF6	34
GOCC_ENDOPLASMIC_RETICULUM_PROTEIN_CONTAINING_COMPLEX	25/1819	125/19637	0.000176726	0.00393123	0.00318912	DAD1/EMC1/INSIG1/HLA-A/STT3A/HM13/RPN2/NBAS/SEC61A1/MAGT1/EMC3/OS9/DNAJB11/FKBP1A/GANAB/AUP1/GPAA1/HSPA5/PDIA3/SYVN1/CAMLG/SEL1L/DDOST/SPCS2/CALR	25
REACTOME_P75_NTR_RECEPTOR_MEDIATED_SIGNALLING	21/1819	97/19637	0.000180688	0.0040074	0.00325091	ARHGEF11/IKBKB/HDAC2/TIAM1/ITGB3BP/APH1A/NCSTN/VAV1/RTN4/OBSCN/ARHGEF3/ECT2/RAC1/ARHGDIA/TRIO/ARHGEF6/PREX1/UBA52/UBC/NET1/PSEN2	21
GOBP_NEGATIVE_REGULATION_OF_CELL_CYCLE_G2_M_PHASE_TRANSITION	16/1819	64/19637	0.000182333	0.00403189	0.00327078	ABRAXAS1/CDK5RAP3/BRCA1/ATF5/BLM/ORC1/GPR132/ATM/CCNG1/NBN/TICRR/DTL/RAD21/TOPBP1/NOP53/PLK1	16
GOBP_COPII_COATED_VESICLE_CARGO_LOADING	7/1819	15/19637	0.000190625	0.00417345	0.00338562	SEC13/INSIG1/TBC1D20/SCAP/RAB1A/SEC23A/SEC31B	7
GOBP_DNA_BIOSYNTHETIC_PROCESS	34/1819	193/19637	0.000190755	0.00417345	0.00338562	POLD2/NAT10/LIG1/TERC/DCP2/SPHK1/POLD1/PTK2B/POLQ/CCT5/HSP90AB1/CCT3/XRN1/CTNNB1/PCNA/LIG3/TYMS/DSCC1/HNRNPU/MYC/CCT8/MAP3K4/SMG5/RFC1/ATM/HNRNPA1/CCT4/NEK2/DTL/CENPF/HSP90AA1/STN1/RAD50/NOP10	34
GOBP_POSITIVE_REGULATION_OF_TYPE_I_INTERFERON_PRODUCTION	15/1819	58/19637	0.00019182	0.00417345	0.00338562	OAS1/DDX3X/STAT1/HSPD1/GAPDH/HMGB2/PLCG2/PTPN22/IRF5/PTPN11/OAS3/SETD2/POLR3C/HSP90AA1/TRIM56	15
REACTOME_IRON_UPTAKE_AND_TRANSPORT	15/1819	58/19637	0.00019182	0.00417345	0.00338562	SLC11A2/ATP6V0B/ATP6V1H/ATP6V0D1/FTL/TFRC/ATP6V1B2/ATP6V0C/CAND1/ATP6V1C1/TCIRG1/UBA52/UBC/FTH1/ATP6AP1	15
GOBP_POSITIVE_REGULATION_OF_HISTONE_H3_K9_METHYLATION	6/1819	11/19637	0.000192095	0.00417345	0.00338562	LMNA/BRCA1/MYB/RIF1/H1-5/JARID2	6
GOCC_AUTOLYSOSOME	6/1819	11/19637	0.000192095	0.00417345	0.00338562	LAMP2/CLN3/FTL/LAMP1/NCOA4/FTH1	6
REACTOME_SUMOYLATION_OF_DNA_REPLICATION_PROTEINS	13/1819	46/19637	0.000194445	0.00421223	0.00341708	NUP93/SEC13/NUP210/TOP2A/PCNA/POM121/TOP1/AURKA/TPR/RANBP2/INCENP/NUP133/TOP2B	13
GOMF_RNA_POLYMERASE_II_SPECIFIC_DNA_BINDING_TRANSCRIPTION_FACTOR_BINDING	53/1819	347/19637	0.000197317	0.00426205	0.00345749	GRIP1/SIN3A/HDAC2/TRIP12/JUND/NSD1/TADA3/NPM1/CREB1/STAT1/CDK5RAP3/HMGB1/DDIT3/KAT6A/TRIB2/PARP1/CTNNB1/LDB1/PCNA/DDX5/ATF4/RXRA/EGR2/THRAP3/COMMD6/LCOR/APEX1/HES6/NCOR2/TCERG1/PDCD11/KDM1A/SETD3/PHB2/JUN/WBP2/NOTCH2/TRIM24/NCOR1/SRF/MEF2D/PRKDC/H2BC9/REST/ETS2/ARID1A/HIF1AN/FOS/EPAS1/RB1/PRPF6/SMARCA4/CALR	53
GOBP_MEMBRANE_DOCKING	19/1819	84/19637	0.000197947	0.0042633	0.0034585	STX7/ESYT1/ATP2A2/YKT6/STXBP2/CLN3/AHCYL1/VAMP8/RABEPK/USO1/MOSPD3/CEP290/MSN/RALB/STX3/PSEN2/ICAM1/PLEK/ROCK1	19
GOBP_CELLULAR_RESPONSE_TO_PEPTIDE	55/1819	364/19637	0.000200324	0.00430206	0.00348995	IRS2/CD36/STAT6/NCOA5/SHC1/KANK1/PRNP/BCL2L2/PXN/ROCK2/STAT1/INSIG1/APPL1/PARP1/MARS1/SOGA1/AHCYL1/FCGR2B/OSBPL8/IGF1R/GSK3A/PTPN22/MYC/USO1/POR/SREBF1/PKM/APEX1/RPL23/ITGA4/NUCKS1/GRB2/FPR2/SLC9A1/PTPN11/SNX5/CCND3/EPRS1/SRSF5/SMARCC1/CYBA/CYP11B1/PRKDC/CCNA2/EIF4EBP2/XBP1/GDF15/ICAM1/RB1/TRIB3/ROCK1/OGT/PHIP/BRIP1/UCP2	55
GOBP_POSITIVE_REGULATION_OF_PHAGOCYTOSIS	17/1819	71/19637	0.000204352	0.00437596	0.00354989	CD36/C3/SOD1/PLCG2/CD300LF/FCGR2B/PYCARD/MERTK/SIRPA/FPR2/ABCA7/CCL2/CYBA/FCER1G/LYAR/IL2RG/CALR	17
GOBP_REGULATION_OF_MICROTUBULE_BASED_PROCESS	41/1819	249/19637	0.000205644	0.00439101	0.0035621	CDK5RAP2/RASSF1/NPM1/NAT10/CDKN1B/FES/ROCK2/SPAG5/CHMP2A/KATNB1/STIL/BRCA1/PLK4/RPS3/ATF5/SENP6/TACC3/HNRNPU/GPSM2/RAC1/CKAP2/AKAP9/CCNF/PKD1/APC2/GBA2/AURKA/IGBP1/TPR/NIN/CKAP5/KIF18A/LAMP1/STMN1/ALMS1/DYNC1H1/MAP1A/ROCK1/TPX2/XPO1/PLK1	41
REACTOME_SIGNALING_BY_VEGF	22/1819	105/19637	0.000211442	0.00449041	0.00364274	CYFIP2/CDC42/ITPR1/ACTG1/VEGFA/PXN/ROCK2/SPHK1/PTK2B/VAV1/PIK3CB/CTNNB1/AHCYL1/MAPK12/RAC1/ELMO1/WASF2/ITPR3/HSP90AA1/CYBA/TRIB3/ROCK1	22
REACTOME_DEATH_RECEPTOR_SIGNALLING	27/1819	141/19637	0.000211616	0.00449041	0.00364274	ARHGEF11/IKBKB/HDAC2/TIAM1/ITGB3BP/APH1A/NCSTN/VAV1/RTN4/OBSCN/TNFRSF10B/ARHGEF3/ECT2/RAC1/TNFRSF10D/ARHGDIA/RBCK1/NSMAF/TAX1BP1/SPPL2A/TRIO/ARHGEF6/PREX1/UBA52/UBC/NET1/PSEN2	27
GOBP_REGULATION_OF_INTRINSIC_APOPTOTIC_SIGNALING_PATHWAY	31/1819	171/19637	0.000212108	0.00449041	0.00364274	FLCN/PPIF/HELLS/DDX3X/BCAP31/BCL2L2/TRAP1/ERP29/DDIT3/CD74/SOD1/PIK3CB/PARP1/RPS3/OPA1/BCL2L1/MYC/HERPUD1/TMBIM6/PYCARD/NACC2/RPL26/KDM1A/GRINA/PPIA/ATAD5/PLEKHF1/URI1/SYVN1/XBP1/RPS7	31
GOBP_NEGATIVE_REGULATION_OF_TELOMERE_MAINTENANCE	11/1819	35/19637	0.000214032	0.00451832	0.00366538	NAT10/DCP2/XRN1/PARP1/HNRNPU/ATM/NBN/HNRNPA1/STN1/RAD50/SLX4	11
REACTOME_INTRA_GOLGI_AND_RETROGRADE_GOLGI_TO_ER_TRAFFIC	35/1819	202/19637	0.000215811	0.00454301	0.00368541	COPG2/MAN2A2/YKT6/DYNC1I2/COPB1/COPZ1/NBAS/RABEPK/ACTR1A/DYNLL2/IGF2R/KIF22/KIF18B/TMED3/M6PR/TMED9/KIF21B/TUBA1C/TUBB4B/ARF3/RAB1A/KIFC2/GOLGA5/KIF20B/NAPA/KIF5B/KIF11/KIF18A/GOLGA4/DYNC1H1/CENPE/KIF20A/ARF4/KIF4A/KIF3C	35
REACTOME_SUMOYLATION	33/1819	187/19637	0.000227544	0.00477649	0.00387482	SIN3A/IKBKE/HDAC2/SMC1A/NUP93/NPM1/SEC13/NUP210/TOP2A/SMC6/BRCA1/SATB1/PHC2/PARP1/BLM/STAG2/PCNA/DDX5/RXRA/CBX5/POM121/TOP1/NCOR2/AURKA/TPR/RAD21/DNMT1/SMC3/RANBP2/INCENP/NUP133/TOP2B/CBX4	33
GOBP_POSITIVE_REGULATION_OF_PEPTIDASE_ACTIVITY	34/1819	195/19637	0.000233366	0.00488496	0.00396281	CARD8/CYFIP2/PSME3/IFT57/MTCH1/APH1A/DDX3X/BCAP31/ROCK2/HSPD1/NCSTN/HMGB1/RPS3/CLPX/MAPK12/LAPTM5/BAK1/MYC/NLRP1/CTSD/P2RX1/PYCARD/MBP/GRN/CTSH/PSME2/IFI16/AKIRIN2/ANP32B/RCN3/REST/VSIR/FAM162A/CR1	34
GOBP_HOMEOSTASIS_OF_NUMBER_OF_CELLS	45/1819	283/19637	0.000234625	0.00489754	0.00397302	SLC11A2/P2RX7/TSC22D3/VEGFA/RPS6/STAT1/NCSTN/CDK5RAP3/HMGB2/HMGB1/RPS24/GPI/CD74/SOD1/PIK3CB/LDB1/DOCK11/BAK1/NCAPG2/CX3CR1/HSPA9/CCN3/LAT/SLC25A38/MERTK/ACVR1B/CCNB2/MAFB/TCIRG1/PTPN11/ANXA1/SASH3/SRF/CEBPG/PRKDC/RPS14/ADA/LYAR/CDK6/DNASE2/CAMLG/EPAS1/RB1/FH/SART3	45
GOCC_SYNAPTONEMAL_STRUCTURE	12/1819	41/19637	0.000237097	0.00493532	0.00400367	MLH1/BRCA1/BLM/WAPL/CCNB1IP1/BRCA2/RAD21/SMC1B/SMC3/INCENP/SYCE2/PLK1	12
REACTOME_RECOGNITION_OF_DNA_DAMAGE_BY_PCNA_CONTAINING_REPLICATION_COMPLEX	10/1819	30/19637	0.000240631	0.00499494	0.00405203	POLD2/POLD1/PCNA/RFC1/CUL4B/USP1/DTL/UBA52/UBC/RAD18	10
GOBP_PROTEIN_ACYLATION	42/1819	259/19637	0.000243048	0.00501121	0.00406523	ESCO1/SIN3A/FLCN/HDAC2/MORF4L2/ZDHHC18/MLLT3/TADA3/ZNF451/NAT10/KMT2A/DDX3X/SPHK1/KAT6A/BRCA1/NAA15/LDB1/RPS6KA4/DSCC1/POR/YEATS4/GLUL/CDYL/BRCA2/DLD/TAF1L/WBP2/ZDHHC14/TRRAP/IWS1/HAT1/YEATS2/PHF20/ATXN7L3/RUVBL2/GOLGA7B/BRPF3/EID1/ZDHHC5/OGT/CRTC2/MBTD1	42
GOCC_PML_BODY	22/1819	106/19637	0.000243846	0.00501121	0.00406523	IKBKE/ZMYM2/ZNF451/NFE2/PATL1/SMC6/USP7/KAT6A/ATRX/SATB1/SPN/BLM/CIITA/CBX5/NBN/LRCH4/CHEK2/SRSF2/TOPBP1/MKNK2/RB1/EIF3E	22
GOMF_CHAPERONE_BINDING	22/1819	106/19637	0.000243846	0.00501121	0.00406523	PRNP/CDKN1B/HSPD1/ERP29/SOD1/SACS/GET4/BIN1/BAK1/CTSC/ATP1A1/FNIP2/TFRC/GNB5/GRN/TBCA/AHSA2P/HSPA5/SYVN1/USP13/PFDN4/CALR	22
GOBP_TRANSCRIPTION_BY_RNA_POLYMERASE_III	14/1819	53/19637	0.000244624	0.00501121	0.00406523	CRCP/BAZ1B/GTF3C1/RO60/ICE2/DEK/GTF3C3/ICE1/POLR3GL/CHD8/DDX21/POLR3C/NAB2/GTF3A	14
GOBP_REGULATION_OF_CELL_SIZE	32/1819	180/19637	0.000244777	0.00501121	0.00406523	CLCN6/SIN3A/P2RX7/VEGFA/CREB1/SEMA4C/VAV1/HSP90AB1/RTN4/CLN3/ADNP/DPYSL2/RAC1/ZFYVE27/SPART/ARHGAP4/MSN/SLC12A9/DEPTOR/PLXNA3/LARS1/KDM1A/MEGF8/LIMK1/GDI1/SRF/KCNN4/GOLGA4/TMEM123/PLEK/SLIT1/TRPV2	32
REACTOME_INTERLEUKIN_12_SIGNALING	13/1819	47/19637	0.000246223	0.005027	0.00407804	LCP1/CDC42/HNRNPF/SOD1/PDCD4/HSPA9/MSN/LMNB1/ANXA2/SERPINB2/PPIA/PSME2/TALDO1	13
GOBP_REGULATION_OF_HISTONE_H3_K9_METHYLATION	9/1819	25/19637	0.000254452	0.00518081	0.00420281	LMNA/ATRX/BRCA1/MYB/RIF1/KDM1A/DNMT1/H1-5/JARID2	9
GOBP_REGULATION_OF_DNA_BINDING	24/1819	121/19637	0.000268896	0.00545998	0.00442929	SIN3A/HDAC2/EDF1/NSD1/ZFP90/RNF220/HMGB2/HMGB1/DDIT3/PARP1/CTNNB1/CDT1/ILRUN/MYC/TXN/KDM1A/NEK2/JUN/IFI16/CEBPG/RSF1/H1-0/TMSB4X/RB1	24
GOCC_INTRINSIC_COMPONENT_OF_ORGANELLE_MEMBRANE	60/1819	411/19637	0.000272079	0.0055096	0.00446954	HLA-C/FKBP8/STIM1/P2RX7/SFXN5/ESYT1/KTN1/LAMP2/BCAP31/EMC1/PIGG/SLC37A2/TMEM201/MICOS13/CD74/SLC25A3/SLC35B2/INSIG1/RTN4/HLA-A/CLN3/QSOX1/SARAF/LBR/HM13/TRAM2/BAK1/RHOT2/SEC61A1/IMMT/SLC8B1/DMPK/EMC3/ZFYVE27/HSPA9/P2RX1/TEX261/CPT1A/TBC1D20/SPPL2A/DNAJC5/MFN2/SLC35A4/NPC1/SUN2/ABHD17A/EDEM1/AUP1/GPAA1/HSPA5/PDIA3/TMEM43/SYVN1/TMEM33/MFNG/SLC66A1/SPPL3/CAMLG/QSOX2/CALR	60
REACTOME_DNA_DOUBLE_STRAND_BREAK_REPAIR	30/1819	166/19637	0.000281299	0.00568086	0.00460847	POLD2/XRCC6/TDP1/BAZ1B/ABRAXAS1/POLD1/CCNA1/POLQ/BRCA1/NSD2/PARP1/BLM/PCNA/LIG3/RFC1/ATM/RIF1/NBN/BRCA2/CHEK2/TOPBP1/PARP2/UBA52/UBC/PRKDC/CCNA2/RAD50/SPIDR/SLX4/BRIP1	30
HALLMARK_ANDROGEN_RESPONSE	21/1819	100/19637	0.000282154	0.00568273	0.00460998	ACTN1/XRCC6/SGK1/PTK2B/INSIG1/MYL12A/ABHD2/IQGAP2/SAT1/SLC38A2/MERTK/FKBP5/TPD52/CCND3/PA2G4/ZMIZ1/SRF/NCOA4/CDK6/H1-0/TMEM50A	21
GOBP_ESTABLISHMENT_OF_PROTEIN_LOCALIZATION_TO_ORGANELLE	62/1819	429/19637	0.000286293	0.00575055	0.004665	CD36/ATG13/NUP93/TXNIP/LAMP2/BCAP31/SEC13/SNUPN/HSPD1/LMNA/DDIT3/CCT5/HSP90AB1/APPL1/CCT3/SRP72/GET4/PEX1/ECT2/NOLC1/GSK3A/LAPTM5/TRAM2/SEC61A1/IPO7/POM121/HERPUD1/CCT8/IPO5/CSE1L/SREBF1/VPS13A/RN7SL2/RN7SL3/RPL23/CCT4/UBL5/BRCA2/M6PR/NIPBL/TPR/PHB2/SRPRA/MFN2/FERMT1/IL10RA/FAM53C/HSP90AA1/EDEM1/HSPA5/RANBP2/LAMP1/NCOA4/RN7SL1/HGS/H1-5/RUVBL2/CD68/SPIDR/NUP133/SPCS2/GNPTAB	62
GOBP_CELLULAR_RESPONSE_TO_PEPTIDE_HORMONE_STIMULUS	46/1819	294/19637	0.000292531	0.00585675	0.00475115	IRS2/STAT6/NCOA5/SHC1/KANK1/PXN/ROCK2/STAT1/INSIG1/APPL1/PARP1/MARS1/SOGA1/AHCYL1/OSBPL8/IGF1R/GSK3A/MYC/USO1/POR/SREBF1/PKM/APEX1/NUCKS1/GRB2/SLC9A1/PTPN11/SNX5/CCND3/EPRS1/SRSF5/SMARCC1/CYBA/CYP11B1/PRKDC/CCNA2/EIF4EBP2/XBP1/GDF15/RB1/TRIB3/ROCK1/OGT/PHIP/BRIP1/UCP2	46
GOCC_EARLY_ENDOSOME	58/1819	395/19637	0.000293152	0.00585675	0.00475115	HLA-C/SLC11A2/CD4/CTNS/STX7/PACSIN2/MR1/APH1A/ASAH1/HSPD1/SPHK1/NCSTN/DYSF/NF2/SH3GL1/TMEM127/VAC14/ATP6V0D1/SERPINB1/HLA-A/MIB2/CLN3/APPL1/TPCN1/EEA1/VAMP8/DOP1B/MTMR4/CD22/IGF2R/CLN6/GPNMB/RIN3/TFRC/PLEKHF2/RFTN1/ANKRD27/ATP11A/ABCA7/SNX2/GGA2/SNX5/LDLR/UHRF1BP1L/WASF2/GGA1/RAB1A/WDFY1/ANXA1/PTP4A2/NISCH/ARF6/SNX30/HGS/LITAF/SNX8/ATP11C/MLC1	58
GOMF_PROTEIN_FOLDING_CHAPERONE	12/1819	42/19637	0.00030422	0.00606163	0.00491736	FKBP8/HSPA7/CD74/CCT5/HSP90AB1/CCT3/CCT8/HSPA9/CCT4/HSP90AA1/HSPA5/CALR	12
GOBP_MITOTIC_G2_M_TRANSITION_CHECKPOINT	13/1819	48/19637	0.000309344	0.00614728	0.00498684	ABRAXAS1/CDK5RAP3/BRCA1/BLM/ORC1/ATM/CCNG1/NBN/TICRR/DTL/TOPBP1/NOP53/PLK1	13
GOMF_GDP_DISSOCIATION_INHIBITOR_ACTIVITY	7/1819	16/19637	0.00031183	0.0061638	0.00500024	CCDC88A/GDI2/GPSM2/ARHGDIA/EIF5/ARHGDIB/GDI1	7
REACTOME_SEMA3A_PAK_DEPENDENT_AXON_REPULSION	7/1819	16/19637	0.00031183	0.0061638	0.00500024	FES/HSP90AB1/RAC1/PLXNA1/PLXNA3/LIMK1/HSP90AA1	7
REACTOME_FACTORS_INVOLVED_IN_MEGAKARYOCYTE_DEVELOPMENT_AND_PLATELET_PRODUCTION	30/1819	167/19637	0.000313086	0.00617226	0.00500711	SIN3A/HDAC2/SH2B1/CDC42/CABLES1/NFE2/MYB/MAFF/DOCK11/CBX5/RAC1/KIF22/KIF18B/KDM1A/MAFG/KIF21B/TUBA1C/TUBB4B/MFN2/KIFC2/HMG20B/KIF20B/KIF5B/KIF11/KIF18A/DOCK3/CENPE/KIF20A/KIF4A/KIF3C	30
GOMF_NUCLEOSOME_BINDING	16/1819	67/19637	0.000321412	0.00630306	0.00511321	HDAC2/ARID1B/HP1BP3/PARP2/SMARCC1/SSRP1/HMGN4/H1-5/H1-4/H1-3/H1-2/H1-0/ARID1A/HMGN5/SUPT16H/SMARCA4	16
REACTOME_HDR_THROUGH_HOMOLOGOUS_RECOMBINATION_HRR	16/1819	67/19637	0.000321412	0.00630306	0.00511321	POLD2/POLD1/BRCA1/BLM/PCNA/RFC1/ATM/NBN/BRCA2/TOPBP1/UBA52/UBC/RAD50/SPIDR/SLX4/BRIP1	16
GOBP_REGULATION_OF_CYCLIN_DEPENDENT_PROTEIN_KINASE_ACTIVITY	21/1819	101/19637	0.000325622	0.0063522	0.00515307	CDK5RAP2/CDKN1B/CDKN3/CDK5RAP3/CCNA1/HSP90AB1/SERTAD1/BLM/IPO7/HEXIM1/IPO5/CCNG1/CCNF/PKD1/CCNB2/CCNB1/CCND3/CCNL1/CCNA2/CCNI/PLK1	21
REACTOME_COPI_MEDIATED_ANTEROGRADE_TRANSPORT	21/1819	101/19637	0.000325622	0.0063522	0.00515307	COPG2/YKT6/DYNC1I2/COPB1/COPZ1/GOLGB1/ACTR1A/USO1/DYNLL2/TMED3/TMED9/TUBA1C/TUBB4B/ARF3/RAB1A/SPTAN1/NAPA/SPTBN1/DYNC1H1/TMEM115/ARF4	21
REACTOME_CELL_CELL_COMMUNICATION	25/1819	130/19637	0.000333288	0.00648475	0.00526061	PLEC/ACTN1/F11R/ACTG1/CLDN5/PXN/PTK2B/PIK3CB/CLDN15/CTNNB1/ITGA6/COL17A1/PVR/FYB1/CD151/LAMB3/SIRPA/GRB2/TESK1/PTPN11/ARHGEF6/CDH24/SPTAN1/CASK/SPTBN1	25
GOBP_REGULATION_OF_UBIQUITIN_DEPENDENT_PROTEIN_CATABOLIC_PROCESS	30/1819	168/19637	0.000348018	0.00675373	0.00547881	UBE3A/UCHL5/BCAP31/CDK5RAP3/PTK2B/USP7/TRIB2/HSP90AB1/CSNK1D/GSK3A/LAPTM5/HERPUD1/UBQLN4/RPL23/EIF3H/RPL11/AURKA/QRICH2/AGTPBP1/SMARCC1/RPL5/CDC20/NOP53/MAP1A/CAMLG/TRIB3/XPO1/OGT/RPS7/PLK1	30
GOBP_CENTROMERIC_SISTER_CHROMATID_COHESION	6/1819	12/19637	0.000354052	0.0068284	0.00553938	CTNNB1/BUB1/PPP2R1A/SGO1/SGO2/BUB1B	6
GOBP_SPINDLE_MIDZONE_ASSEMBLY	6/1819	12/19637	0.000354052	0.0068284	0.00553938	MLH1/KIF23/PRC1/INCENP/CCDC69/KIF4A	6
GOBP_POSITIVE_REGULATION_OF_CYTOKINE_PRODUCTION	67/1819	476/19637	0.000355624	0.0068284	0.00553938	CARD8/CD4/OAS1/CD36/HDAC2/P2RX7/C3/FGR/PIBF1/PDE4D/DDX3X/POU2F2/ROCK2/STAT1/HSPD1/SPHK1/GAPDH/HMGB2/HMGB1/LILRA2/DDIT3/CD74/SOD1/BRCA1/HLA-A/IL17RA/APPL1/SPN/RPS3/PLCG2/IL6R/ATF4/PTPN22/LAPTM5/NLRP1/IRF5/PYCARD/SERPINE1/RFTN1/PTAFR/MBP/PTPN11/FFAR2/DDX21/SLC7A5/FERMT1/RAB1A/OAS3/ANXA1/SETD2/IFI16/AKIRIN2/POLR3C/HSP90AA1/CYBA/SASH3/C5/CEBPG/CD244/PNP/FCER1G/SPTBN1/XBP1/IRAK3/C5AR1/CHI3L1/TRIM56	67
GOBP_MAINTENANCE_OF_LOCATION	50/1819	330/19637	0.000357086	0.0068284	0.00553938	CD4/CD36/IKBKE/ASPM/P2RX7/C3/ITPR1/PDE4D/CCDC88A/PTK2B/DDIT3/INSIG1/TPCN1/PLCG2/GET4/RNF213/FTL/OSBPL8/HNRNPU/SLC8B1/GPSM2/OS9/SREBF1/VPS13A/CAPN3/AKAP9/FKBP1A/UBASH3B/TXN/PKD1/SQLE/CPT1A/ERO1A/SRGN/TRPM2/FFAR2/HEXB/ITPR3/SUN2/CES1/CYBA/AUP1/GPAA1/HSPA5/CDS2/FTH1/PLIN2/TMSB4X/GM2A/CALR	50
GOBP_REGULATION_OF_MICROTUBULE_CYTOSKELETON_ORGANIZATION	28/1819	153/19637	0.00035731	0.0068284	0.00553938	CDK5RAP2/RASSF1/CDKN1B/FES/SPAG5/CHMP2A/KATNB1/RPS3/SENP6/TACC3/HNRNPU/GPSM2/RAC1/CKAP2/AKAP9/PKD1/APC2/GBA2/TPR/NIN/CKAP5/KIF18A/STMN1/DYNC1H1/MAP1A/ROCK1/TPX2/PLK1	28
GOBP_ESTABLISHMENT_OF_PROTEIN_LOCALIZATION_TO_CHROMOSOME	9/1819	26/19637	0.000357364	0.0068284	0.00553938	CCT5/CCT3/CCT8/CCT4/BRCA2/NIPBL/H1-5/RUVBL2/SPIDR	9
REACTOME_ER_QUALITY_CONTROL_COMPARTMENT_ERQC	8/1819	21/19637	0.00036045	0.00686976	0.00557293	RNF185/OS9/UGGT1/UBA52/UBC/EDEM1/SYVN1/SEL1L	8
GOBP_REGULATION_OF_TRANSLATIONAL_INITIATION	18/1819	81/19637	0.000363679	0.00691362	0.00560851	CSDE1/NPM1/DDX3X/PPP1R15A/ATF4/EIF2AK4/EIF3B/EIF1/MTIF2/EIF5/EIF3H/EIF4H/TPR/RPL13A/GLE1/EIF4EBP2/EIF5B/EIF3E	18
GOBP_RESPONSE_TO_PEPTIDE	69/1819	494/19637	0.000365237	0.00692556	0.0056182	IRS2/CD36/STAT6/NCOA5/SHC1/KANK1/JUND/PRNP/BCL2L2/PXN/CREB1/CDKN1B/ROCK2/STAT1/INSIG1/APPL1/PARP1/MARS1/SOGA1/SRSF6/AHCYL1/FCGR2B/OSBPL8/IGF1R/GSK3A/PTPN22/EGR2/MYC/MMP2/USO1/NLRP1/POR/SREBF1/IRF5/PKM/APEX1/RPL23/TIMP1/ITGA4/NUCKS1/GRB2/FPR2/SLC9A1/PTPN11/SNX5/LTA4H/SCAP/CCND3/ANXA1/EPRS1/SRSF5/SMARCC1/CYBA/CYP11B1/PRKDC/CCNA2/EIF4EBP2/XBP1/BSG/GDF15/ICAM1/RB1/TRIB3/ROCK1/OGT/PHIP/HADH/BRIP1/UCP2	69
GOBP_INTEGRIN_MEDIATED_SIGNALING_PATHWAY	22/1819	109/19637	0.000368707	0.0069405	0.00563032	FGR/CDC42/ITGAL/PTK2B/VAV1/ITGA5/CD63/ITGA6/ADAM9/LAT/ITGA7/FERMT3/FYB1/TIMP1/ITGA4/PTPN11/FERMT1/ITGB2/PLPP3/PLEK/TLN1/ITGA3	22
GOBP_STRESS_FIBER_ASSEMBLY	22/1819	109/19637	0.000368707	0.0069405	0.00563032	PHACTR1/F11R/CDC42/ACTG1/PFN1/PXN/CCDC88A/ROCK2/PTK2B/NF2/RAC1/ARAP1/TESK1/CGNL1/SLC9A1/WASF2/LIMK1/SRF/STMN1/ALMS1/SDC4/ROCK1	22
GOBP_DNA_STRAND_ELONGATION	11/1819	37/19637	0.000368819	0.0069405	0.00563032	POLD2/UCHL5/LIG1/MCM3/PCNA/LIG3/NBN/NUCKS1/RAD50/RUVBL2/MCM4	11
REACTOME_PYRUVATE_METABOLISM_AND_CITRIC_ACID_TCA_CYCLE	14/1819	55/19637	0.000371504	0.00697343	0.00565703	SUCLG2/SDHC/PDK1/NNT/RXRA/SLC16A3/GLO1/DLD/IDH2/SUCLG1/LDHB/PDHA1/BSG/FH	14
GOCC_ATPASE_COMPLEX	19/1819	88/19637	0.000373348	0.00699043	0.00567082	SS18L1/HDAC2/UCHL5/BAZ1B/ARID1B/BPTF/ANP32E/DEK/BCL7B/ARID2/DDX21/HMGXB4/TRRAP/SMARCC1/RSF1/ARID1A/RUVBL2/RB1/SMARCA4	19
GOBP_NEGATIVE_REGULATION_OF_SMALL_MOLECULE_METABOLIC_PROCESS	21/1819	102/19637	0.000374836	0.00699135	0.00567157	FLCN/PIBF1/MFSD2A/GFI1/SOD1/INSIG1/BRCA1/PARP1/SOGA1/GSK3A/DDIT4/ERLIN1/BCKDK/MST1/ACADVL/ATP2B4/SCAP/NCOR1/REST/PLEK/TRIB3	21
GOBP_NEGATIVE_REGULATION_OF_PHOSPHORUS_METABOLIC_PROCESS	63/1819	442/19637	0.000375274	0.00699135	0.00567157	PLEC/FKBP8/IRS2/IKBKB/FLCN/PIBF1/SPRY2/CDK5RAP2/PRNP/NPM1/PDE4D/CDKN1B/ROCK2/QARS1/PPP1R15A/CDK5RAP3/NF2/LGALS3/TRIB2/PIK3CB/MYADM/PARP1/PDCD4/PPP2R1A/CD300A/BOD1L2/GSK3A/PTPN22/BAK1/IPO7/HEXIM1/HNRNPU/NCAPG2/DDIT4/CTDSP2/IPO5/FKBP1A/UBASH3B/RTRAF/PYCARD/DUSP6/DEPTOR/SIRPA/TESK1/JUN/SWAP70/PPIA/NIBAN1/GSTP1/NCOR1/DUSP7/BOD1L1/PRKDC/URI1/DGKQ/WARS1/PLPP3/RB1/PLEK/IRAK3/TRIB3/ROCK1/PLK1	63
GOBP_PLATELET_ACTIVATION	25/1819	131/19637	0.0003763	0.006993	0.00567291	ACTN1/DGKI/F11R/ACTG1/CSRP1/FIBP/VAV1/PIK3CB/PLCG2/MYL12A/DGKD/P2RX1/FERMT3/CTSG/UBASH3B/MERTK/RAP2B/PPIA/SRF/TYRO3/FCER1G/DGKQ/THBD/PLEK/TLN1	25
HALLMARK_TNFA_SIGNALING_VIA_NFKB	34/1819	200/19637	0.000379291	0.00703104	0.00570377	IRS2/IER5/VEGFA/SGK1/SPHK1/PPP1R15A/SERPINB8/MAFF/TNFAIP2/DUSP4/TNFSF9/KLF6/EGR2/MYC/EIF1/TNIP1/SERPINE1/SAT1/LAMB3/SLC2A3/JUN/SERPINB2/LDLR/CCL2/KDM6B/CCNL1/SDC4/ETS2/LITAF/FOSL2/FOS/PLPP3/ICAM1/PLEK	34
REACTOME_DNA_REPAIR	50/1819	331/19637	0.000383644	0.00708169	0.00574486	POLD2/ALKBH5/XRCC6/TDP1/CHD1L/LIG1/BAZ1B/ABRAXAS1/MLH1/POLD1/USP7/CCNA1/POLQ/BRCA1/NSD2/PARP1/BLM/PCNA/LIG3/NEIL1/NTHL1/RFC1/ATM/RIF1/FANCI/APEX1/NBN/NEIL3/BRCA2/CUL4B/USP1/MSH6/COPS2/DTL/CHEK2/MSH3/TOPBP1/PARP2/UBA52/ASCC3/UBC/PRKDC/CCNA2/XAB2/RAD50/SPIDR/MSH2/RAD18/SLX4/BRIP1	50
GOBP_PROTEIN_AUTOPHOSPHORYLATION	37/1819	224/19637	0.00038425	0.00708169	0.00574486	ULK3/CAD/ATG13/FGR/ATG101/VEGFA/DDX3X/FES/PTK2B/BTK/TNIK/EIF2AK4/IGF1R/CLK1/ATM/GPNMB/SLK/NBN/VRK1/STK17B/ACVR1B/RAP2B/AURKA/NEK2/CDK12/TESK1/JUN/CHEK2/PIM1/TRIM24/PIM3/TYRO3/TTK/RAD50/MKNK2/MAP3K12/IRAK3	37
GOCC_CYCLIN_DEPENDENT_PROTEIN_KINASE_HOLOENZYME_COMPLEX	13/1819	49/19637	0.000385745	0.00708169	0.00574486	CCNA1/PCNA/CCNL2/CCNG1/CCNF/CCNB2/CCNB1/CDK12/CCND3/CCNL1/CCNA2/CCNI/CDK6	13
GOBP_RAS_PROTEIN_SIGNAL_TRANSDUCTION	52/1819	348/19637	0.000386592	0.00708169	0.00574486	ARHGEF11/DENND3/FLCN/TIAM1/F11R/SPRY2/RALBP1/KANK1/CDC42/RASSF1/CDC42SE1/ROCK2/SHOC2/PIK3CB/ARHGEF3/CDC42EP3/RASGRP4/GPSM2/RAC1/ELMO1/ARHGDIA/LAT/DOK3/ARHGAP4/DENND4B/KIF14/RAP2B/RALB/GRB2/CTNNAL1/JUN/NOTCH2/MFN2/ARHGDIB/WASF2/SH3BP1/DNMT1/LIMK1/GDI1/RASGRF1/RASAL3/NISCH/CCNA2/GPR35/NET1/STMN1/ARF6/ARFGEF1/RB1/ROCK1/ITGA3/OGT	52
GOCC_CYTOSOLIC_SMALL_RIBOSOMAL_SUBUNIT	12/1819	43/19637	0.000386775	0.00708169	0.00574486	RPS6/RPS24/EIF2A/RPS29/RPS3/RPS3A/UBA52/RPSA/RPS14/RPS21/RPS28/RPS7	12
GOBP_NEGATIVE_REGULATION_OF_PROTEIN_CATABOLIC_PROCESS	24/1819	124/19637	0.000393379	0.00716738	0.00581437	UCHL5/CDK5RAP3/USP7/HSP90AB1/CTSA/MYCBP2/RPL23/ADGRB1/EIF3H/RPL11/TIMP1/QRICH2/ANXA2/SMARCC1/SNRNP70/RPL5/NOP53/MAP1A/CAMLG/IRAK3/TIMP2/ROCK1/OGT/RPS7	24
REACTOME_MHC_CLASS_II_ANTIGEN_PRESENTATION	24/1819	124/19637	0.000393379	0.00716738	0.00581437	CTSS/SEC13/DYNC1I2/CD74/CTSA/CLTA/ACTR1A/DYNLL2/CTSD/CTSC/KIF22/TUBA1C/TUBB4B/CTSH/SEC23A/KIF5B/KIF11/KIF18A/IFI30/DYNC1H1/CENPE/KIF20A/KIF4A/KIF3C	24
GOBP_REGULATION_OF_MRNA_PROCESSING	26/1819	139/19637	0.00040227	0.0073115	0.00593129	SRRM1/RAVER1/SRSF6/AHCYL1/DDX5/HNRNPU/RBM39/THRAP3/SNRPA/RBM10/LEO1/HNRNPA1/RBM5/FXR1/CDK11A/SRSF2/VIRMA/IWS1/SNRNP70/CIRBP/SRPK1/SF3B4/REST/CWC22/RNF20/NCL	26
GOBP_CENTROSOME_DUPLICATION	17/1819	75/19637	0.000410149	0.00743657	0.00603275	CDK5RAP2/NPM1/NAT10/NDC80/ROCK2/CHMP2A/STIL/BRCA1/CCP110/PLK4/CEP152/CCNF/BRCA2/CEP192/CKAP5/ALMS1/XPO1	17
GOCC_CENTRIOLE	27/1819	147/19637	0.000425025	0.00768758	0.00623637	PCM1/LRRCC1/CCDC88A/ODF2/TOP2A/KIAA0586/STIL/CCP110/PLK4/SCLT1/CEP152/CEP290/CCNF/CEP192/AURKA/AKNA/CEP55/NIN/GLE1/MPHOSPH9/STARD9/CEP128/ALMS1/CEP350/ROCK1/FBF1/PLK1	27
GOBP_REGULATION_OF_SIGNAL_TRANSDUCTION_BY_P53_CLASS_MEDIATOR	21/1819	103/19637	0.000430418	0.00776629	0.00630022	SGK1/CDK5RAP3/USP7/CD74/KAT6A/DDX5/HEXIM1/MYC/ATM/RPL23/RPL11/RPL26/KDM1A/AURKA/CHEK2/TRIM24/ATAD5/RPL5/RPL37/NOP53/RPS7	21
REACTOME_TGF_BETA_RECEPTOR_SIGNALING_ACTIVATES_SMADS	10/1819	32/19637	0.000435057	0.00783102	0.00635274	PPP1CC/UCHL5/PPP1R15A/MTMR4/FKBP1A/UBE2M/UBA52/UBC/TGFBR2/XPO1	10
GOBP_REGULATION_OF_CELLULAR_PROTEIN_CATABOLIC_PROCESS	41/1819	258/19637	0.000439459	0.00789121	0.00640156	UBE3A/TMEM259/PSME3/UCHL5/BCAP31/RNF185/CDK5RAP3/PTK2B/USP7/TRIB2/HSP90AB1/CSNK1D/GSK3A/LAPTM5/HERPUD1/UBQLN4/CTSC/MSN/RPL23/PKD1/EIF3H/RPL11/AURKA/QRICH2/AGTPBP1/ANXA2/LDLR/PSME2/SMARCC1/HSP90AA1/RPL5/USP13/CDC20/NOP53/MAP1A/CAMLG/TRIB3/XPO1/OGT/RPS7/PLK1	41
GOBP_NUCLEAR_TRANSPORT	47/1819	308/19637	0.000449623	0.00804524	0.00652652	PPP1CC/CD36/ALKBH5/NUP93/TXNIP/NPM1/CTDSPL2/SEC13/SNUPN/LMNA/THOC5/HSP90AB1/PPP1R12A/APPL1/AHCYL1/ECT2/NOLC1/EGR2/IPO7/POM121/SMG5/IPO5/CSE1L/HSPA9/PABPN1/RPL23/HNRNPA1/TXN/PKD1/SSB/TPR/PHB2/PTPN11/NXF3/GLE1/RSRC1/FERMT1/SETD2/IWS1/FAM53C/ANP32B/RANBP2/NUP133/THOC2/XPO1/EMD/CALR	47
GOBP_POSITIVE_REGULATION_OF_PROTEIN_LOCALIZATION	63/1819	445/19637	0.000450197	0.00804524	0.00652652	IRS2/PCM1/ACSL4/ATG13/P2RX7/CDC42/PRNP/CTDSPL2/NDC80/BCAP31/CCDC88A/ROCK2/CDK5RAP3/TTN/LGALS3/CCT5/HSP90AB1/RTN4/CLN3/CCT3/PARP1/CDT1/ECT2/GSK3A/ADAM9/GPSM2/CCT8/MYH10/NPTN/IPO5/ICE1/CEP290/MSN/GLUL/CCT4/TFRC/UBL5/APBB3/TESK1/ABCA7/B3GAT3/TPR/ATP2B4/TRPM2/PPIA/EXPH5/KIF20B/ABHD17A/TRPM4/KIF5B/EDEM1/SLC5A3/ITGB2/STX3/KCNN4/ANP32B/ARF6/SPTBN1/MAP1A/ZDHHC5/ITGA3/PLK1/EMD	63
GOBP_RESPONSE_TO_GAMMA_RADIATION	14/1819	56/19637	0.000453645	0.00808747	0.00656077	XRCC6/PARP1/BAK1/BCL2L1/MYC/ATM/BRCA2/RPL26/KDM1A/CHEK2/CYBA/HSPA5/PRKDC/H2AX	14
GOCC_HETEROCHROMATIN	16/1819	69/19637	0.000458328	0.00814512	0.00660754	HELLS/CENPC/TASOR/ATRX/CBX5/CBX3/NCAPD3/RRP1B/CENPA/DNMT1/INCENP/CBX6/H1-5/H1-4/NOP53/TOP2B	16
GOMF_GTPASE_ACTIVATOR_ACTIVITY	43/1819	275/19637	0.000459065	0.00814512	0.00660754	ARHGEF11/ASAP1/FLCN/TBC1D14/RALBP1/ARHGAP30/GDI2/ARHGAP26/ARHGAP32/ACAP3/ECT2/ARHGDIA/ARHGAP4/IQGAP2/TBC1D5/TBC1D17/RIN3/GNB5/MYO9A/ANKRD27/LARS1/ARHGAP15/TBC1D20/ARAP1/TBC1D1/RGS10/JUN/ARHGAP19/ARHGEF6/DEPDC1/ARHGDIB/ARHGAP45/SH3BP1/DEPDC1B/PREX1/SEC23A/SIPA1L3/GDI1/RASAL3/RANBP2/MTSS2/FAM13B/ARFGEF1	43
GOBP_DNA_REPLICATION_INITIATION	11/1819	38/19637	0.000476052	0.00840649	0.00681957	MCM3/CDT1/ORC1/NBN/TICRR/MCM2/TOPBP1/PRIM1/MCM5/MCM6/MCM4	11
REACTOME_RESOLUTION_OF_ABASIC_SITES_AP_SITES	11/1819	38/19637	0.000476052	0.00840649	0.00681957	POLD2/LIG1/POLD1/PARP1/PCNA/LIG3/NEIL1/NTHL1/RFC1/APEX1/PARP2	11
GOCC_TRANSCRIPTION_REPRESSOR_COMPLEX	17/1819	76/19637	0.000483412	0.0084962	0.00689234	SIN3A/JUND/GFI1/HMGB1/CTNNB1/BIN1/CBX5/MYC/CORO2A/NCOR2/JUN/DEPDC1/TBL1XR1/AKIRIN2/NCOR1/REST/H1-0	17
REACTOME_CELL_DEATH_SIGNALLING_VIA_NRAGE_NRIF_AND_NADE	17/1819	76/19637	0.000483412	0.0084962	0.00689234	ARHGEF11/TIAM1/ITGB3BP/APH1A/NCSTN/VAV1/OBSCN/ARHGEF3/ECT2/RAC1/TRIO/ARHGEF6/PREX1/UBA52/UBC/NET1/PSEN2	17
GOBP_CELL_CYCLE_DNA_REPLICATION	12/1819	44/19637	0.000487478	0.00851391	0.00690671	LIG1/DBF4/MCM3/ATRX/BLM/PCNA/CDT1/BRCA2/MCM2/ATAD5/MCM6/MCM4	12
GOCC_DNA_REPAIR_COMPLEX	12/1819	44/19637	0.000487478	0.00851391	0.00690671	XRCC6/MLH1/POLD1/BRCA1/ATM/FANCI/BRCA2/KDM1A/MSH6/MSH3/PRKDC/MSH2	12
GOMF_PLUS_END_DIRECTED_MICROTUBULE_MOTOR_ACTIVITY	7/1819	17/19637	0.000487848	0.00851391	0.00690671	KIF14/KIF18B/KIF20B/KIF5B/KIF11/KIF18A/CENPE	7
GOBP_NEGATIVE_REGULATION_OF_CATABOLIC_PROCESS	49/1819	326/19637	0.000489601	0.00852455	0.00691535	IKBKE/TMEM39A/TBC1D14/CSDE1/MFSD2A/UCHL5/SYNCRIP/CDK5RAP3/USP7/HSP90AB1/QSOX1/CTSA/MYCBP2/NBAS/GSK3A/PTPN22/FUS/HNRNPU/DDIT4/THRAP3/UBQLN4/LRPPRC/RBM10/RPL23/ADGRB1/EIF3H/RPL11/TIMP1/QRICH2/TENT5C/BMF/ATP2B4/ANXA2/IL10RA/NPC1/SMARCC1/NCOR1/WDR6/SNRNP70/RPL5/CIRBP/NOP53/MAP1A/CAMLG/IRAK3/TIMP2/ROCK1/OGT/RPS7	49
GOBP_RIBOSOMAL_LARGE_SUBUNIT_ASSEMBLY	9/1819	27/19637	0.000492295	0.00855147	0.00693718	RPL3/RPL24/RPL23A/RPL6/RPL11/TRAF7/RPL38/RPL5/NOP53	9
GOBP_NUCLEAR_EXPORT	28/1819	156/19637	0.00049486	0.00855614	0.00694097	ALKBH5/NUP93/NPM1/CTDSPL2/THOC5/AHCYL1/EGR2/POM121/SMG5/CSE1L/HSPA9/PABPN1/HNRNPA1/TXN/PKD1/SSB/TPR/PTPN11/NXF3/GLE1/SETD2/IWS1/ANP32B/NUP133/THOC2/XPO1/EMD/CALR	28
GOMF_INTEGRIN_BINDING	28/1819	156/19637	0.00049486	0.00855614	0.00694097	FCER2/ACTN1/LCP1/F11R/UTRN/HMGB1/ITGAL/NF2/ITGA5/LGALS12/ITGA6/TLN2/ADAM9/CCN3/ITGA7/GPNMB/FERMT3/CD151/ITGA4/PPIA/FERMT1/NISCH/ITGB2/PLPP3/ICAM1/TLN1/ITGA3/CALR	28
GOBP_NEGATIVE_REGULATION_OF_APOPTOTIC_SIGNALING_PATHWAY	37/1819	227/19637	0.00049942	0.00861028	0.00698489	PSME3/ITPRIP/PPIF/HELLS/DDX3X/BCL2L2/TRAP1/QARS1/LMNA/HMGB2/MAZ/LGALS3/CD74/BRCA1/PIK3CB/OPA1/CTNNB1/ITGA6/BCL2L1/BIRC6/HERPUD1/CX3CR1/TMBIM6/SERPINE1/KDM1A/GRINA/PEA15/SLC35F6/PPIA/GSTP1/ATAD5/URI1/SYVN1/XBP1/ICAM1/RB1/PHIP	37
GOCC_LYSOSOMAL_LUMEN	20/1819	97/19637	0.000501168	0.00861028	0.00698489	CTSS/ASAH1/LAMP2/IDS/CD74/CTSA/TPP1/PSAP/CTSD/PPT1/PLBD2/AGRN/HEXB/HSP90AA1/IFI30/HEXA/GNS/SDC4/GM2A/GLA	20
GOBP_TOLL_LIKE_RECEPTOR_SIGNALING_PATHWAY	24/1819	126/19637	0.000502147	0.00861028	0.00698489	OAS1/CD36/GPR108/GFI1/CTSS/DDX3X/HSPD1/HMGB1/LILRA2/BTK/RTN4/APPL1/PLCG2/CD300LF/SARM1/CD300A/PTPN22/TNIP1/RFTN1/WDFY1/CYBA/TYRO3/IRAK3/UNC93B1	24
GOBP_MYELOID_LEUKOCYTE_DIFFERENTIATION	35/1819	211/19637	0.000502613	0.00861028	0.00698489	CD4/ROR2/CDC42/VEGFA/OSCAR/CREB1/FES/THOC5/CD74/PARP1/CTNNB1/PDE1B/LBR/MYC/TFE3/IL31RA/UBASH3B/TFRC/LTBR/GLO1/MAFB/TCIRG1/JUN/ANXA2/NOTCH2/IFI16/TGFBR2/SH3PXD2A/CDK6/ATP6AP1/OSTM1/FOS/RB1/FASN/CCR1	35
GOMF_TRANSLATION_REGULATOR_ACTIVITY	26/1819	141/19637	0.000505475	0.00863945	0.00700856	EIF2A/EFL1/EEF1B2/EIF2AK4/EEF2/EIF3B/EEF1A1/TYMS/EIF1/MTIF2/EIF5/RPL22/AARS1/TUFM/EIF3L/FXR1/EIF3H/EIF4H/EIF3G/GTPBP2/CIRBP/RPS14/EIF4EBP2/CPEB4/EIF5B/EIF3E	26
GOBP_NEGATIVE_REGULATION_OF_UBIQUITIN_PROTEIN_TRANSFERASE_ACTIVITY	8/1819	22/19637	0.000520678	0.00885865	0.00718638	RPL23/RPL11/LIMK1/RPL5/RPL37/CDC20/BUB1B/RPS7	8
REACTOME_NOTCH2_ACTIVATION_AND_TRANSMISSION_OF_SIGNAL_TO_THE_NUCLEUS	8/1819	22/19637	0.000520678	0.00885865	0.00718638	APH1A/NCSTN/MIB2/NOTCH2/UBA52/UBC/PSEN2/MIB1	8
GOBP_PATTERN_RECOGNITION_RECEPTOR_SIGNALING_PATHWAY	31/1819	180/19637	0.000534951	0.00908077	0.00736657	OAS1/CD36/GPR108/GFI1/CTSS/DDX3X/HSPD1/HMGB1/LILRA2/BTK/RTN4/APPL1/PLCG2/CD300LF/SARM1/CD300A/ANKRD17/CLPB/PTPN22/TNIP1/RFTN1/PHB2/FFAR2/OAS3/WDFY1/CYBA/TYRO3/NOP53/IRAK3/ZDHHC5/UNC93B1	31
GOBP_POSITIVE_REGULATION_OF_DNA_RECOMBINATION	16/1819	70/19637	0.000543788	0.00918892	0.0074543	STAT6/MORF4L2/HDGFL2/MLH1/NSD2/PARP1/FUS/YEATS4/RIF1/TFRC/ARID2/TRRAP/ATAD5/RUVBL2/MSH2/MBTD1	16
GOBP_REGULATION_OF_DOUBLE_STRAND_BREAK_REPAIR_VIA_HOMOLOGOUS_RECOMBINATION	16/1819	70/19637	0.000543788	0.00918892	0.0074543	MORF4L2/HDGFL2/POLQ/PARP1/FUS/UBQLN4/YEATS4/RIF1/ARID2/KDM1A/TRRAP/SETD2/RUVBL2/SMCHD1/SPIDR/MBTD1	16
REACTOME_INTERLEUKIN_12_FAMILY_SIGNALING	14/1819	57/19637	0.000550757	0.00928562	0.00753274	LCP1/CDC42/HNRNPF/STAT1/SOD1/PDCD4/HSPA9/MSN/LMNB1/ANXA2/SERPINB2/PPIA/PSME2/TALDO1	14
GOBP_SPLICEOSOMAL_COMPLEX_ASSEMBLY	17/1819	77/19637	0.000567663	0.00952754	0.00772899	RNVU1-19/SCAF11/SRSF6/RNU4ATAC/PSIP1/GCFC2/RBM5/KHDC4/RNU2-1/SNRPD2/SNRPG/SRSF5/SLU7/SRPK1/LUC7L3/RNU6ATAC/PRPF6	17
REACTOME_SUMOYLATION_OF_DNA_DAMAGE_RESPONSE_AND_REPAIR_PROTEINS	17/1819	77/19637	0.000567663	0.00952754	0.00772899	SMC1A/NUP93/SEC13/NUP210/SMC6/BRCA1/PHC2/PARP1/BLM/STAG2/POM121/TPR/RAD21/SMC3/RANBP2/NUP133/CBX4	17
GOBP_FEMALE_MEIOTIC_NUCLEAR_DIVISION	10/1819	33/19637	0.000572863	0.00952897	0.00773015	NDC80/MLH1/TOP2A/PPP2R1A/ATM/CCNB2/AURKA/TRIP13/TTK/PLK1	10
GOBP_MICROTUBULE_ORGANIZING_CENTER_LOCALIZATION	10/1819	33/19637	0.000572863	0.00952897	0.00773015	ASPM/GPSM2/AKAP9/AURKA/NIN/INTS13/SUN2/DLGAP5/KIF5B/RANBP2	10
GOBP_MISMATCH_REPAIR	10/1819	33/19637	0.000572863	0.00952897	0.00773015	LIG1/MLH1/HMGB1/PCNA/RNASEH2A/HDAC10/MSH6/MSH3/SETD2/MSH2	10
REACTOME_SIGNALING_BY_NOTCH2	10/1819	33/19637	0.000572863	0.00952897	0.00773015	FCER2/APH1A/CREB1/NCSTN/MIB2/NOTCH2/UBA52/UBC/PSEN2/MIB1	10
GOCC_RUFFLE_MEMBRANE	20/1819	98/19637	0.000575777	0.00955611	0.00775217	PACSIN2/LCP1/FGR/SPRY2/KANK1/NF2/ITGA5/SPATA13/RPS3/PLCG2/EEF1A1/RAC1/ABCA7/ARHGAP45/FERMT1/ADGRE2/MTSS2/PLEK/ARF4/TLN1	20
REACTOME_TRANSPORT_OF_MATURE_TRANSCRIPT_TO_CYTOPLASM	18/1819	84/19637	0.000579671	0.00959935	0.00778725	SRRM1/NUP93/CPSF3/SEC13/NUP210/THOC5/SRSF6/SRSF11/POM121/TPR/GLE1/SRSF2/SRSF5/SLU7/RANBP2/SYMPK/NUP133/THOC2	18
GOBP_REGULATION_OF_CYTOKINESIS	19/1819	91/19637	0.000581753	0.00961246	0.00779789	FLCN/CDC42/PRPF40A/CCP110/PLK4/ECT2/IGF1R/KIF23/BCL2L1/BIRC6/PRC1/KIF14/BRCA2/AURKA/SETD2/KIF20B/CIT/KIF20A/PLK1	19
GOMF_PROTEIN_SERINE_THREONINE_KINASE_ACTIVITY	61/1819	432/19637	0.000588213	0.00969771	0.00786704	ULK3/IKBKB/IKBKE/CAMK2G/ROCK2/SGK1/TTN/TLK1/PTK2B/ACVR2B/TNIK/CSNK1D/PLK4/OBSCN/BUB1/MAPK12/EIF2AK4/CIITA/STK35/RPS6KA4/GSK3A/TOP1/DMPK/MAP3K4/CLK1/BCKDK/ATM/SLK/VRK1/STK40/STK17B/MAP3K1/ACVR1B/CDK11A/AURKA/NEK2/CDK12/TESK1/TAF1L/TRIO/TNK2/CHEK2/PIM1/CCND3/MAST3/LIMK1/CASK/TGFBR2/PIM3/CIT/PRKDC/SRPK1/TTK/CDK6/BUB1B/HASPIN/MKNK2/MAP3K12/IRAK3/ROCK1/PLK1	61
GOBP_TRANSLATIONAL_INITIATION	23/1819	120/19637	0.000594111	0.00977332	0.00792838	CSDE1/NPM1/DDX3X/PPP1R15A/EIF2A/RPS3/ATF4/EIF2AK4/EIF3B/EIF1/MTIF2/EIF5/EIF3L/EIF3H/EIF4H/TPR/RPL13A/GLE1/RPS3A/EIF3G/EIF4EBP2/EIF5B/EIF3E	23
GOMF_ENZYME_INHIBITOR_ACTIVITY	56/1819	389/19637	0.000604903	0.00981791	0.00796455	PHACTR1/C3/SPRY2/TXNIP/ITPRIP/APLP2/UCHL5/PRNP/INKA2/NPM1/CDC42SE1/CDKN1B/QARS1/GAPDH/ANP32E/LGALS3/SERPINB1/SERPINB8/TRIB2/PPP1R12A/PTTG1/BIN1/BOD1L2/HEXIM1/BIRC6/NCAPG2/IPO5/PPP1R12C/IQGAP2/TMBIM6/SERPINE1/RPL23/RPL11/TIMP1/COL7A1/ATP2B4/ANXA2/TNK2/SERPINB2/ANXA1/SERPINB6/CIT/C5/RPL5/ITIH4/BOD1L1/URI1/RENBP/RPL37/WARS1/CST7/TRIB3/TIMP2/ROCK1/PPP1R37/RPS7	56
REACTOME_SEMAPHORIN_INTERACTIONS	15/1819	64/19637	0.000605383	0.00981791	0.00796455	ARHGEF11/FES/ROCK2/HSP90AB1/DPYSL2/MYL6/RAC1/MYH10/PLXNB3/PLXNA1/PLXNA3/LIMK1/HSP90AA1/TLN1/ROCK1	15
GOCC_CYTOLYTIC_GRANULE	6/1819	13/19637	0.000606044	0.00981791	0.00796455	STXBP2/SERPINB1/SRGN/NKG7/LAMP1/CALR	6
GOCC_LATERAL_ELEMENT	6/1819	13/19637	0.000606044	0.00981791	0.00796455	BRCA1/BLM/BRCA2/SMC1B/SMC3/INCENP	6
GOMF_DNA_APURINIC_OR_APYRIMIDINIC_SITE_ENDONUCLEASE_ACTIVITY	6/1819	13/19637	0.000606044	0.00981791	0.00796455	RPS3/NEIL1/NTHL1/APEX1/NEIL3/APLF	6
GOMF_ENDOPEPTIDASE_ACTIVATOR_ACTIVITY	6/1819	13/19637	0.000606044	0.00981791	0.00796455	CARD8/PSME3/APH1A/NLRP1/PSME2/VSIR	6
REACTOME_NUCLEAR_ENVELOPE_REASSEMBLY	6/1819	13/19637	0.000606044	0.00981791	0.00796455	LMNA/TMPO/PPP2R1A/LMNB1/VRK1/EMD	6
GOBP_ER_NUCLEUS_SIGNALING_PATHWAY	12/1819	45/19637	0.000609365	0.0098503	0.00799083	ATP2A2/PPP1R15A/EIF2A/DDIT3/INSIG1/ATF4/ERLIN1/SREBF1/ABCA7/SCAP/HSPA5/TMEM33	12
GOMF_CYTOSKELETAL_MOTOR_ACTIVITY	22/1819	113/19637	0.000620039	0.0100012	0.00811321	DYNC1I2/MYL6/KIF23/MYH10/KIF14/KIF22/KIF18B/MYO9A/DNHD1/KIF21B/KIFC2/KIF20B/SMC3/KIF5B/KIF11/KIF18A/STARD9/DYNC1H1/CENPE/KIF20A/KIF4A/KIF3C	22
GOBP_RESPONSE_TO_HYDROGEN_PEROXIDE	24/1819	128/19637	0.000636333	0.0102418	0.00830843	UBE3A/HDAC2/STAT6/TXNIP/PPIF/TRAP1/STAT1/SPHK1/PTK2B/SOD1/RPS3/PCNA/ECT2/BAK1/ADAM9/MMP2/APEX1/TXN/SIRPA/TRPM2/ANXA1/KDM6B/ZNF277/NET1	24
GOBP_REGULATION_OF_ACTIN_FILAMENT_BUNDLE_ASSEMBLY	21/1819	106/19637	0.000642406	0.0103173	0.00836964	F11R/CDC42/ACTG1/PFN1/PXN/CCDC88A/ROCK2/NF2/RAC1/ARAP1/TESK1/CGNL1/SLC9A1/SWAP70/WASF2/LIMK1/STMN1/ALMS1/SDC4/PLEK/ROCK1	21
GOMF_PHOSPHOLIPID_BINDING	65/1819	469/19637	0.000656013	0.0105131	0.00852855	ASAP1/PACSIN2/GRAMD1B/SHC1/ESYT1/ITPR1/PFN1/SH3PXD2B/ANXA11/CCDC88A/FES/DYSF/HMGB1/PLEKHB2/DENND1C/CHMP2A/ARHGAP26/PLCB2/BTK/APPL1/TPCN1/ARHGAP32/OPA1/OBSCN/BIN2/EEA1/CD300LF/CD300A/OSBPL8/BIN1/TPP1/CPNE5/PSAP/CLN6/IQGAP2/HS1BP3/PLEKHF2/ADGRB1/PPT1/PTAFR/ARAP1/SLC9A1/SNX2/GGA2/SNX5/ANXA2/GLE1/GGA1/WDFY1/PREX1/ANXA1/ITPR3/PLEKHF1/PAFAH2/GPAA1/NISCH/SH3PXD2A/MTSS2/SPTBN1/SNX30/FCHSD2/HGS/TLN1/SNX8/…	65
GOBP_ENDOPLASMIC_RETICULUM_TO_CYTOSOL_TRANSPORT	9/1819	28/19637	0.000666341	0.0106329	0.00862571	UBE2G2/BCAP31/HM13/HERPUD1/OS9/EDEM1/AUP1/SYVN1/SEL1L	9
GOBP_POSITIVE_REGULATION_OF_SIGNAL_TRANSDUCTION_BY_P53_CLASS_MEDIATOR	9/1819	28/19637	0.000666341	0.0106329	0.00862571	CDK5RAP3/DDX5/HEXIM1/MYC/ATM/RPL23/RPL26/RPL37/RPS7	9
GOBP_MITOTIC_DNA_INTEGRITY_CHECKPOINT_SIGNALING	18/1819	85/19637	0.000672778	0.0106681	0.00865425	ABRAXAS1/CDKN1B/CDK5RAP3/BRCA1/BLM/ORC1/ATM/CCNG1/NBN/RPL26/TICRR/DTL/CHEK2/TOPBP1/PRKDC/NOP53/MSH2/PLK1	18
GOMF_TRANSLATION_FACTOR_ACTIVITY_RNA_BINDING	18/1819	85/19637	0.000672778	0.0106681	0.00865425	EIF2A/EFL1/EEF1B2/EEF2/EIF3B/EEF1A1/EIF1/MTIF2/EIF5/TUFM/EIF3L/EIF3H/EIF4H/EIF3G/GTPBP2/CPEB4/EIF5B/EIF3E	18
GOBP_MEIOSIS_I_CELL_CYCLE_PROCESS	25/1819	136/19637	0.000672841	0.0106681	0.00865425	NDC80/MLH1/TOP2A/CENPC/CCNA1/MND1/PTTG1/SGO1/CCNB1IP1/SGO2/ATM/TDRD9/CCNB2/BRCA2/TEX19/AURKA/MSH6/RAD21/TRIP13/RAD50/SYCE2/TOP2B/SLX4/BRIP1/PLK1	25
GOBP_POSITIVE_REGULATION_OF_TELOMERE_MAINTENANCE	13/1819	52/19637	0.000717552	0.011309	0.00917418	ATRX/CCT5/CCT3/CTNNB1/CCT8/MAP3K4/ATM/NBN/HNRNPA1/CCT4/NEK2/RAD50/SLX4	13
GOBP_REGULATION_OF_CENTROSOME_CYCLE	13/1819	52/19637	0.000717552	0.011309	0.00917418	CDK5RAP2/NPM1/NAT10/ROCK2/CHMP2A/STIL/BRCA1/PLK4/ATF5/CCNF/AURKA/ALMS1/XPO1	13
GOBP_CELLULAR_RESPONSE_TO_INSULIN_STIMULUS	34/1819	207/19637	0.00071803	0.011309	0.00917418	IRS2/NCOA5/SHC1/KANK1/STAT1/INSIG1/APPL1/PARP1/MARS1/SOGA1/OSBPL8/IGF1R/GSK3A/MYC/USO1/SREBF1/PKM/NUCKS1/GRB2/SLC9A1/PTPN11/SNX5/CCND3/EPRS1/SRSF5/SMARCC1/PRKDC/EIF4EBP2/XBP1/RB1/TRIB3/OGT/PHIP/UCP2	34
GOBP_ACTOMYOSIN_STRUCTURE_ORGANIZATION	33/1819	199/19637	0.000719334	0.011309	0.00917418	PLEC/PHACTR1/F11R/CDC42/ACTG1/CSRP1/PFN1/PXN/CCDC88A/ROCK2/TTN/PTK2B/NF2/OBSCN/ECT2/RAC1/MYH10/NEB/TNNT1/CAPN3/ANLN/ARAP1/TESK1/CGNL1/SLC9A1/WASF2/LIMK1/CIT/SRF/STMN1/ALMS1/SDC4/ROCK1	33
[truncated: 1,235 more rows]
