# Supplementary material for: RMzyme: regulations of RNA-modifying enzymes in humans
Source: Signal Transduct Target Ther. 2026 Feb 12;11:52. doi: 10.1038/s41392-025-02568-2 (PMC12895048; doi:10.1038/s41392-025-02568-2)
Supplement: Supplementary file 2 — Supplementary Tables [file 41392_2025_2568_MOESM2_ESM.zip › TableS/TableS11.xlsx]

## Sheet: Sheet1
p_val	avg_log2FC	pct.1	pct.2	p_val_adj	cluster	gene
5.16823e-85	6.15701	0.901	0.017	8.40509e-81	ALKBH5+Stem_Cells	MSLN
2.09308e-72	3.43934	0.982	0.242	3.40398e-68	ALKBH5+Stem_Cells	FAM107B
1.82659e-70	1.79313	1	0.941	2.97059e-66	ALKBH5+Stem_Cells	SNHG5
2.09245e-63	1.60374	1	0.982	3.40295e-59	ALKBH5+Stem_Cells	PABPC1
2.89901e-59	2.27341	0.982	0.689	4.71465e-55	ALKBH5+Stem_Cells	SRGN
1.31656e-54	-5.50523	0.036	0.84	2.14113e-50	ALKBH5+Stem_Cells	FXYD5
1.78485e-49	3.16911	0.928	0.207	2.90269e-45	ALKBH5+Stem_Cells	SOCS2
1.37132e-48	-4.29579	0.162	0.878	2.23018e-44	ALKBH5+Stem_Cells	AIF1
1.09174e-46	4.54481	0.73	0.043	1.77549e-42	ALKBH5+Stem_Cells	TKTL1
2.13158e-46	4.96475	0.676	0.029	3.46659e-42	ALKBH5+Stem_Cells	BASP1
9.65203e-46	-7.25942	0.027	0.731	1.56971e-41	ALKBH5+Stem_Cells	MPO
4.20265e-45	3.06336	0.829	0.176	6.83477e-41	ALKBH5+Stem_Cells	CFD
6.2804e-45	4.10372	0.766	0.053	1.02138e-40	ALKBH5+Stem_Cells	APOC2
1.01507e-43	3.49529	0.793	0.109	1.6508e-39	ALKBH5+Stem_Cells	CSTA
1.00081e-42	-4.89701	0.063	0.807	1.62761e-38	ALKBH5+Stem_Cells	TALDO1
1.40734e-41	1.36044	1	0.976	2.28876e-37	ALKBH5+Stem_Cells	SNHG29
2.16076e-41	1.39062	1	0.963	3.51404e-37	ALKBH5+Stem_Cells	GAS5
3.43629e-41	-4.26766	0.171	0.834	5.58844e-37	ALKBH5+Stem_Cells	HIST1H1C
1.3925e-40	-4.59125	0.09	0.789	2.26462e-36	ALKBH5+Stem_Cells	ANXA1
2.66449e-40	1.28109	0.991	0.943	4.33326e-36	ALKBH5+Stem_Cells	SNHG6
4.54517e-39	2.23857	0.703	0.083	7.39182e-35	ALKBH5+Stem_Cells	ADCY9
8.73831e-39	4.17457	0.739	0.109	1.42111e-34	ALKBH5+Stem_Cells	TMEM70
2.06519e-38	-2.78209	0.351	0.869	3.35862e-34	ALKBH5+Stem_Cells	PSME1
2.26404e-37	-7.12537	0	0.591	3.68202e-33	ALKBH5+Stem_Cells	MGST1
5.27601e-37	2.30648	0.865	0.312	8.58038e-33	ALKBH5+Stem_Cells	RFLNB
4.47168e-36	2.50302	0.838	0.275	7.2723e-32	ALKBH5+Stem_Cells	KRT10
5.43662e-36	4.87859	0.559	0.02	8.84157e-32	ALKBH5+Stem_Cells	MTRNR2L1
5.85688e-36	-3.20724	0.595	0.956	9.52504e-32	ALKBH5+Stem_Cells	H1FX
6.23816e-36	-7.29841	0	0.596	1.01451e-31	ALKBH5+Stem_Cells	HLA-DRB5
7.73479e-36	1.93494	0.955	0.478	1.25791e-31	ALKBH5+Stem_Cells	S100A6
3.08254e-35	1.9062	0.964	0.505	5.01314e-31	ALKBH5+Stem_Cells	IKZF1
8.54148e-35	3.10033	0.73	0.153	1.3891e-30	ALKBH5+Stem_Cells	MARCKSL1
1.2706e-34	-1.80006	1	1	2.06638e-30	ALKBH5+Stem_Cells	MALAT1
1.81315e-34	1.68135	0.919	0.6	2.94872e-30	ALKBH5+Stem_Cells	RAC1
1.99346e-33	1.16544	1	0.992	3.24196e-29	ALKBH5+Stem_Cells	RPL36A
1.99774e-33	3.36957	0.649	0.074	3.24892e-29	ALKBH5+Stem_Cells	METRNL
1.64036e-32	-1.65301	1	0.986	2.66772e-28	ALKBH5+Stem_Cells	GAPDH
8.7879e-32	2.93465	0.748	0.143	1.42918e-27	ALKBH5+Stem_Cells	RUNX3
2.15778e-31	-2.53768	0.477	0.894	3.5092e-27	ALKBH5+Stem_Cells	SERPINB1
4.5517e-31	1.85379	0.829	0.202	7.40242e-27	ALKBH5+Stem_Cells	AC138649.1
1.24255e-30	1.0796	1	0.976	2.02076e-26	ALKBH5+Stem_Cells	RPL27
2.54148e-30	-6.7757	0	0.532	4.1332e-26	ALKBH5+Stem_Cells	EGFL7
2.76686e-30	1.1215	1	0.973	4.49974e-26	ALKBH5+Stem_Cells	RPS26
7.01559e-30	2.63438	0.838	0.235	1.14095e-25	ALKBH5+Stem_Cells	BMI1
2.13274e-29	5.23177	0.505	0.013	3.46847e-25	ALKBH5+Stem_Cells	TRPM4
2.30219e-29	3.60396	0.604	0.063	3.74405e-25	ALKBH5+Stem_Cells	SERPINB8
2.54581e-29	-3.34618	0.27	0.829	4.14026e-25	ALKBH5+Stem_Cells	NFKBIA
5.63545e-29	2.48184	0.739	0.214	9.16493e-25	ALKBH5+Stem_Cells	SNHG19
6.19659e-29	2.01307	0.784	0.18	1.00775e-24	ALKBH5+Stem_Cells	AZU1
7.28497e-29	-3.39988	0.243	0.783	1.18475e-24	ALKBH5+Stem_Cells	HCST
1.426e-28	2.3628	0.802	0.255	2.3191e-24	ALKBH5+Stem_Cells	C4orf48
1.44415e-28	2.94847	0.568	0.051	2.34862e-24	ALKBH5+Stem_Cells	LAMP5
2.08981e-28	-3.84943	0.09	0.661	3.39865e-24	ALKBH5+Stem_Cells	IFITM2
2.29449e-28	2.15443	0.82	0.361	3.73153e-24	ALKBH5+Stem_Cells	COTL1
6.37151e-28	-6.21332	0.009	0.537	1.0362e-23	ALKBH5+Stem_Cells	ITM2A
8.26235e-28	1.06811	1	0.991	1.34371e-23	ALKBH5+Stem_Cells	RPL21
1.16678e-27	7.31041	0.369	0.003	1.89753e-23	ALKBH5+Stem_Cells	AL450311.1
1.35611e-27	0.987711	1	0.975	2.20545e-23	ALKBH5+Stem_Cells	ZFAS1
2.79878e-27	1.10924	0.766	0.216	4.55165e-23	ALKBH5+Stem_Cells	SAMHD1
1.02978e-25	-1.40531	0.946	0.98	1.67473e-21	ALKBH5+Stem_Cells	HSP90AB1
1.09104e-25	-1.75205	0.73	0.971	1.77435e-21	ALKBH5+Stem_Cells	NEAT1
1.21481e-25	-3.7278	0.225	0.758	1.97565e-21	ALKBH5+Stem_Cells	IER2
1.22738e-25	6.58624	0.378	0.004	1.99609e-21	ALKBH5+Stem_Cells	HMX3
1.34868e-25	0.959509	1	0.985	2.19336e-21	ALKBH5+Stem_Cells	RPS20
1.36555e-25	1.25916	0.937	0.601	2.22079e-21	ALKBH5+Stem_Cells	ATP6V0B
1.40994e-25	1.97788	0.793	0.286	2.29299e-21	ALKBH5+Stem_Cells	HLA-DQB1
2.40535e-25	2.54435	0.559	0.07	3.91182e-21	ALKBH5+Stem_Cells	SEL1L3
2.64539e-25	-6.44384	0	0.431	4.30221e-21	ALKBH5+Stem_Cells	CYTL1
2.64781e-25	2.16021	0.658	0.113	4.30613e-21	ALKBH5+Stem_Cells	DACH1
2.98463e-25	2.5035	0.64	0.132	4.8539e-21	ALKBH5+Stem_Cells	PRNP
8.49353e-25	1.61166	0.937	0.535	1.3813e-20	ALKBH5+Stem_Cells	YY1
1.17923e-24	-3.14932	0.144	0.65	1.91778e-20	ALKBH5+Stem_Cells	LDHA
1.61413e-24	1.41825	0.955	0.609	2.62505e-20	ALKBH5+Stem_Cells	EIF5
2.00801e-24	1.06466	1	0.943	3.26563e-20	ALKBH5+Stem_Cells	ATP5F1E
2.64957e-24	2.10518	0.757	0.233	4.309e-20	ALKBH5+Stem_Cells	WIPI2
3.01257e-24	2.65166	0.64	0.131	4.89934e-20	ALKBH5+Stem_Cells	UBE2G1
3.28052e-24	3.90441	0.423	0.023	5.33511e-20	ALKBH5+Stem_Cells	MPEG1
3.38142e-24	3.32404	0.495	0.048	5.4992e-20	ALKBH5+Stem_Cells	SELENOM
3.46626e-24	-2.86192	0.297	0.763	5.63717e-20	ALKBH5+Stem_Cells	PRSS57
4.76487e-24	1.77241	0.856	0.377	7.74911e-20	ALKBH5+Stem_Cells	LMO2
6.15694e-24	4.31733	0.459	0.037	1.0013e-19	ALKBH5+Stem_Cells	MT1X
1.35937e-23	-5.92304	0.009	0.451	2.21074e-19	ALKBH5+Stem_Cells	SPINK2
2.64183e-23	-6.1724	0	0.41	4.2964e-19	ALKBH5+Stem_Cells	CD34
3.21326e-23	2.058	0.441	0.055	5.22573e-19	ALKBH5+Stem_Cells	MCOLN2
6.46242e-23	-3.35701	0.135	0.673	1.05098e-18	ALKBH5+Stem_Cells	HIST1H1E
7.36112e-23	2.71807	0.559	0.1	1.19714e-18	ALKBH5+Stem_Cells	ALKBH5
7.59168e-23	0.882604	1	0.981	1.23463e-18	ALKBH5+Stem_Cells	RPS17
8.52652e-23	1.39243	0.883	0.634	1.38667e-18	ALKBH5+Stem_Cells	PPDPF
8.63946e-23	-6.51975	0.018	0.512	1.40504e-18	ALKBH5+Stem_Cells	CXCL8
9.04725e-23	4.14368	0.342	0.012	1.47135e-18	ALKBH5+Stem_Cells	CADM1
1.01529e-22	1.39227	0.865	0.568	1.65116e-18	ALKBH5+Stem_Cells	SNHG32
1.1238e-22	-0.886455	1	0.988	1.82763e-18	ALKBH5+Stem_Cells	MT-CYB
1.1553e-22	2.28521	0.622	0.169	1.87887e-18	ALKBH5+Stem_Cells	COG3
1.18309e-22	-4.50801	0.027	0.533	1.92406e-18	ALKBH5+Stem_Cells	LSP1
1.33461e-22	2.23048	0.703	0.208	2.17048e-18	ALKBH5+Stem_Cells	ARL8A
1.77271e-22	1.71101	0.856	0.306	2.88296e-18	ALKBH5+Stem_Cells	PARP8
2.02221e-22	-1.75749	0.55	0.892	3.28872e-18	ALKBH5+Stem_Cells	ENO1
2.36292e-22	0.867231	1	0.985	3.84281e-18	ALKBH5+Stem_Cells	RPL26
2.89421e-22	2.2698	0.73	0.206	4.70685e-18	ALKBH5+Stem_Cells	TLE3
3.14715e-22	-6.0259	0	0.39	5.11821e-18	ALKBH5+Stem_Cells	NPR3
3.99194e-22	-2.71836	0.207	0.727	6.49209e-18	ALKBH5+Stem_Cells	LY6E
4.39265e-22	3.43048	0.432	0.036	7.14377e-18	ALKBH5+Stem_Cells	FGL2
4.91965e-22	-3.09621	0.135	0.632	8.00083e-18	ALKBH5+Stem_Cells	BST2
1.32305e-21	0.808199	1	0.99	2.15168e-17	ALKBH5+Stem_Cells	RPS7
2.01278e-21	2.94238	0.568	0.094	3.27338e-17	ALKBH5+Stem_Cells	CBX4
2.19707e-21	-6.06137	0	0.394	3.5731e-17	ALKBH5+Stem_Cells	SKAP2
2.6624e-21	4.41537	0.378	0.013	4.32986e-17	ALKBH5+Stem_Cells	B3GNT7
3.24601e-21	1.82956	0.784	0.299	5.27899e-17	ALKBH5+Stem_Cells	PLEKHO1
3.84197e-21	-4.83657	0.027	0.489	6.24819e-17	ALKBH5+Stem_Cells	MIR181A1HG
4.62726e-21	-1.93789	0.36	0.849	7.52531e-17	ALKBH5+Stem_Cells	ANKRD28
5.73284e-21	-6.46425	0	0.402	9.32332e-17	ALKBH5+Stem_Cells	FAM30A
6.88399e-21	-2.16105	0.315	0.764	1.11954e-16	ALKBH5+Stem_Cells	PA2G4
7.37804e-21	0.879609	1	0.986	1.19989e-16	ALKBH5+Stem_Cells	RPS13
1.06878e-20	1.70662	0.685	0.21	1.73816e-16	ALKBH5+Stem_Cells	CXCR4
1.14641e-20	1.5186	0.82	0.389	1.8644e-16	ALKBH5+Stem_Cells	WTAP
1.66864e-20	1.68463	0.784	0.324	2.71371e-16	ALKBH5+Stem_Cells	MXD4
1.839e-20	0.848819	1	0.988	2.99077e-16	ALKBH5+Stem_Cells	RPL9
2.19337e-20	-2.16441	0.468	0.847	3.56708e-16	ALKBH5+Stem_Cells	CALR
2.4954e-20	1.66233	0.82	0.326	4.05827e-16	ALKBH5+Stem_Cells	MYB
2.54006e-20	2.73971	0.577	0.084	4.1309e-16	ALKBH5+Stem_Cells	ZNF521
3.47039e-20	1.34962	0.811	0.313	5.64389e-16	ALKBH5+Stem_Cells	BCL11A
3.57263e-20	1.91073	0.721	0.258	5.81016e-16	ALKBH5+Stem_Cells	CMPK1
4.13988e-20	0.824571	1	0.953	6.73268e-16	ALKBH5+Stem_Cells	COX4I1
4.5558e-20	-4.53868	0.027	0.456	7.4091e-16	ALKBH5+Stem_Cells	IQGAP2
5.2239e-20	1.85826	0.793	0.281	8.49562e-16	ALKBH5+Stem_Cells	TRAM1
5.51933e-20	0.857361	1	0.994	8.97608e-16	ALKBH5+Stem_Cells	RPS3A
5.61179e-20	-5.94108	0.018	0.443	9.12645e-16	ALKBH5+Stem_Cells	IGLL1
5.7437e-20	-4.49158	0.036	0.475	9.34097e-16	ALKBH5+Stem_Cells	GYPC
6.08627e-20	-6.46269	0	0.377	9.8981e-16	ALKBH5+Stem_Cells	HPGDS
6.08627e-20	-6.15705	0	0.353	9.8981e-16	ALKBH5+Stem_Cells	TFPI
6.93839e-20	2.29981	0.658	0.173	1.12839e-15	ALKBH5+Stem_Cells	MEF2D
1.02256e-19	-1.26568	0.757	0.93	1.66299e-15	ALKBH5+Stem_Cells	ARHGDIB
1.05764e-19	0.866029	1	0.991	1.72005e-15	ALKBH5+Stem_Cells	TPT1
1.23693e-19	-1.62223	0.55	0.895	2.01162e-15	ALKBH5+Stem_Cells	CLIC1
1.31953e-19	1.64273	0.883	0.426	2.14595e-15	ALKBH5+Stem_Cells	P4HB
1.54446e-19	-6.08488	0	0.383	2.51175e-15	ALKBH5+Stem_Cells	SELL
1.57617e-19	3.24782	0.405	0.049	2.56333e-15	ALKBH5+Stem_Cells	FAM53B
1.62448e-19	1.3935	0.676	0.188	2.64189e-15	ALKBH5+Stem_Cells	TRPS1
1.62549e-19	1.06563	0.973	0.804	2.64353e-15	ALKBH5+Stem_Cells	COMMD6
1.79447e-19	1.73727	0.685	0.184	2.91834e-15	ALKBH5+Stem_Cells	NCBP3
2.09031e-19	2.12157	0.649	0.144	3.39947e-15	ALKBH5+Stem_Cells	PBX3
2.27314e-19	2.33603	0.748	0.41	3.6968e-15	ALKBH5+Stem_Cells	LYZ
2.52518e-19	2.93041	0.468	0.064	4.1067e-15	ALKBH5+Stem_Cells	RASSF5
2.59273e-19	1.55214	0.856	0.418	4.21655e-15	ALKBH5+Stem_Cells	MEF2C
2.68802e-19	1.50875	0.865	0.451	4.37153e-15	ALKBH5+Stem_Cells	GRB2
3.17061e-19	-2.11796	0.288	0.734	5.15636e-15	ALKBH5+Stem_Cells	CD37
3.67991e-19	1.5399	0.811	0.355	5.98464e-15	ALKBH5+Stem_Cells	ARID1A
3.9152e-19	-1.30114	0.892	0.976	6.3673e-15	ALKBH5+Stem_Cells	HSP90AA1
4.6307e-19	4.44533	0.333	0.019	7.53091e-15	ALKBH5+Stem_Cells	MT1F
6.37514e-19	1.31911	0.856	0.427	1.03679e-14	ALKBH5+Stem_Cells	GRK2
6.93279e-19	3.34545	0.414	0.037	1.12748e-14	ALKBH5+Stem_Cells	ZNF503
7.32377e-19	-1.58241	0.757	0.937	1.19106e-14	ALKBH5+Stem_Cells	GSTP1
7.32563e-19	-5.35247	0.036	0.511	1.19137e-14	ALKBH5+Stem_Cells	KLF2
7.84448e-19	2.09279	0.613	0.19	1.27575e-14	ALKBH5+Stem_Cells	VSIR
8.52316e-19	1.76791	0.649	0.197	1.38612e-14	ALKBH5+Stem_Cells	SMIM3
9.21926e-19	0.850351	0.991	0.903	1.49933e-14	ALKBH5+Stem_Cells	ARPC2
1.08404e-18	1.28601	0.91	0.588	1.76297e-14	ALKBH5+Stem_Cells	MTRNR2L12
1.30851e-18	1.48295	0.739	0.287	2.12802e-14	ALKBH5+Stem_Cells	FAM49B
1.42196e-18	1.16073	0.955	0.751	2.31253e-14	ALKBH5+Stem_Cells	CSDE1
1.46729e-18	-4.19587	0.027	0.395	2.38625e-14	ALKBH5+Stem_Cells	CD52
1.57089e-18	1.94161	0.55	0.116	2.55474e-14	ALKBH5+Stem_Cells	GTF2IRD2
2.05913e-18	1.37966	0.847	0.412	3.34876e-14	ALKBH5+Stem_Cells	SENP6
2.10899e-18	1.42494	0.36	0.075	3.42985e-14	ALKBH5+Stem_Cells	MS4A6A
2.21917e-18	2.13503	0.55	0.109	3.60903e-14	ALKBH5+Stem_Cells	INSIG1
2.37167e-18	-2.01488	0.27	0.691	3.85704e-14	ALKBH5+Stem_Cells	KTN1
2.9939e-18	2.00431	0.486	0.094	4.86898e-14	ALKBH5+Stem_Cells	ZNF516
3.78891e-18	-5.78633	0	0.322	6.16191e-14	ALKBH5+Stem_Cells	ANGPT1
4.24573e-18	-3.48053	0.126	0.585	6.90483e-14	ALKBH5+Stem_Cells	AC103591.3
5.02834e-18	3.71177	0.324	0.021	8.1776e-14	ALKBH5+Stem_Cells	BCL2L11
7.36312e-18	1.11508	0.73	0.263	1.19746e-13	ALKBH5+Stem_Cells	DYNC1LI2
1.16219e-17	-4.04687	0.153	0.597	1.89008e-13	ALKBH5+Stem_Cells	DUSP1
1.23266e-17	1.74046	0.568	0.146	2.00467e-13	ALKBH5+Stem_Cells	CMIP
1.24768e-17	1.62282	0.387	0.068	2.0291e-13	ALKBH5+Stem_Cells	LINC00926
1.35676e-17	-2.07586	0.306	0.703	2.2065e-13	ALKBH5+Stem_Cells	HSPD1
1.39586e-17	1.87639	0.766	0.342	2.27009e-13	ALKBH5+Stem_Cells	SNHG25
1.80783e-17	-3.07257	0.162	0.583	2.94008e-13	ALKBH5+Stem_Cells	IFI6
2.11552e-17	1.63168	0.775	0.323	3.44048e-13	ALKBH5+Stem_Cells	SATB1
2.5011e-17	1.23401	0.928	0.718	4.06754e-13	ALKBH5+Stem_Cells	IRF2BP2
2.89631e-17	5.79194	0.234	0.003	4.71028e-13	ALKBH5+Stem_Cells	DNAJC5B
2.91066e-17	1.43681	0.802	0.405	4.73361e-13	ALKBH5+Stem_Cells	MOB1A
2.91665e-17	-1.50334	1	0.998	4.74334e-13	ALKBH5+Stem_Cells	H3F3B
3.20241e-17	-1.32527	0.838	0.968	5.20808e-13	ALKBH5+Stem_Cells	SERF2
3.3052e-17	3.83345	0.396	0.04	5.37524e-13	ALKBH5+Stem_Cells	HES6
3.52905e-17	-6.87987	0	0.322	5.73929e-13	ALKBH5+Stem_Cells	HIST1H2BG
4.02031e-17	1.57625	0.757	0.355	6.53823e-13	ALKBH5+Stem_Cells	GALNT1
4.87793e-17	1.51301	0.793	0.419	7.93297e-13	ALKBH5+Stem_Cells	SEC61G
6.11022e-17	0.776642	1	0.982	9.93705e-13	ALKBH5+Stem_Cells	MT-ND1
6.52055e-17	-3.79407	0.207	0.632	1.06044e-12	ALKBH5+Stem_Cells	JUN
7.80207e-17	0.858508	0.982	0.897	1.26885e-12	ALKBH5+Stem_Cells	SNHG8
8.20619e-17	4.11231	0.279	0.012	1.33457e-12	ALKBH5+Stem_Cells	LRRC25
8.5123e-17	-5.64221	0	0.308	1.38436e-12	ALKBH5+Stem_Cells	ZBTB16
8.61432e-17	0.75496	1	0.988	1.40095e-12	ALKBH5+Stem_Cells	RPS27A
9.34332e-17	-2.21995	0.216	0.613	1.5195e-12	ALKBH5+Stem_Cells	MACF1
1.00487e-16	1.61969	0.577	0.156	1.63423e-12	ALKBH5+Stem_Cells	GGA2
1.03988e-16	2.60915	0.477	0.086	1.69115e-12	ALKBH5+Stem_Cells	SH2B3
1.0492e-16	1.25924	0.847	0.53	1.70631e-12	ALKBH5+Stem_Cells	CST3
1.24887e-16	2.87922	0.45	0.076	2.03103e-12	ALKBH5+Stem_Cells	CHAMP1
1.29492e-16	-3.90937	0.036	0.429	2.10592e-12	ALKBH5+Stem_Cells	MBOAT7
1.31673e-16	1.3836	0.838	0.45	2.1414e-12	ALKBH5+Stem_Cells	GNB1
1.3209e-16	0.767386	1	0.991	2.14818e-12	ALKBH5+Stem_Cells	RPL17
1.36806e-16	1.74442	0.523	0.169	2.22488e-12	ALKBH5+Stem_Cells	GID8
1.51807e-16	-3.70233	0.063	0.447	2.46883e-12	ALKBH5+Stem_Cells	PRDX1
1.97584e-16	2.64734	0.36	0.054	3.21331e-12	ALKBH5+Stem_Cells	SNX30
2.39338e-16	-2.53281	0.162	0.581	3.89235e-12	ALKBH5+Stem_Cells	CCND2
2.66954e-16	-1.50642	0.55	0.852	4.34148e-12	ALKBH5+Stem_Cells	CD44
2.88216e-16	1.56748	0.333	0.065	4.68726e-12	ALKBH5+Stem_Cells	NIPA1
2.96843e-16	-2.78289	0.207	0.566	4.82756e-12	ALKBH5+Stem_Cells	HIST1H1D
2.97079e-16	2.2328	0.351	0.062	4.8314e-12	ALKBH5+Stem_Cells	SLC43A2
3.14884e-16	-5.80615	0	0.311	5.12096e-12	ALKBH5+Stem_Cells	PRSS21
4.11071e-16	0.786166	1	0.997	6.68525e-12	ALKBH5+Stem_Cells	EEF1A1
4.57413e-16	4.9748	0.252	0.008	7.43892e-12	ALKBH5+Stem_Cells	PLCD1
4.62208e-16	2.11291	0.667	0.328	7.51688e-12	ALKBH5+Stem_Cells	LRRC75A
5.29475e-16	1.75266	0.622	0.204	8.61085e-12	ALKBH5+Stem_Cells	PPP3R1
5.96138e-16	0.709061	1	0.982	9.69499e-12	ALKBH5+Stem_Cells	RPL7
6.91444e-16	1.82329	0.559	0.19	1.1245e-11	ALKBH5+Stem_Cells	FDX1
8.65191e-16	3.95921	0.324	0.022	1.40706e-11	ALKBH5+Stem_Cells	TADA2B
9.25589e-16	1.76181	0.468	0.107	1.50529e-11	ALKBH5+Stem_Cells	GOLGA8N
1.03567e-15	1.44314	0.739	0.242	1.6843e-11	ALKBH5+Stem_Cells	PCNX1
1.21748e-15	3.52734	0.189	0.011	1.97998e-11	ALKBH5+Stem_Cells	CES1
1.35795e-15	1.91613	0.703	0.232	2.20843e-11	ALKBH5+Stem_Cells	USP7
1.52175e-15	3.45543	0.288	0.033	2.47482e-11	ALKBH5+Stem_Cells	UTF1
1.74093e-15	2.87137	0.27	0.032	2.83127e-11	ALKBH5+Stem_Cells	NRIP3
1.84345e-15	-1.0417	0.991	0.988	2.998e-11	ALKBH5+Stem_Cells	RPL14
1.84655e-15	2.41025	0.514	0.113	3.00305e-11	ALKBH5+Stem_Cells	IFNGR1
1.96773e-15	2.19546	0.378	0.078	3.20012e-11	ALKBH5+Stem_Cells	PIK3CD
2.0938e-15	0.698254	1	0.975	3.40515e-11	ALKBH5+Stem_Cells	RPL4
2.18514e-15	1.60723	0.523	0.182	3.55369e-11	ALKBH5+Stem_Cells	NDFIP1
2.21428e-15	1.98715	0.45	0.123	3.60108e-11	ALKBH5+Stem_Cells	RAB27A
2.26076e-15	2.2792	0.486	0.106	3.67667e-11	ALKBH5+Stem_Cells	PDPK1
2.51198e-15	-3.34467	0.36	0.709	4.08523e-11	ALKBH5+Stem_Cells	FOS
2.5828e-15	1.49514	0.775	0.339	4.2004e-11	ALKBH5+Stem_Cells	KDM5A
2.69645e-15	-5.46503	0	0.285	4.38523e-11	ALKBH5+Stem_Cells	LINC02573
3.4695e-15	2.17424	0.486	0.121	5.64245e-11	ALKBH5+Stem_Cells	CHSY1
3.85735e-15	1.20961	0.919	0.546	6.2732e-11	ALKBH5+Stem_Cells	DAZAP2
4.1233e-15	-6.20168	0	0.269	6.70573e-11	ALKBH5+Stem_Cells	IFI44L
4.71947e-15	3.75002	0.333	0.027	7.67527e-11	ALKBH5+Stem_Cells	SNX18
4.77405e-15	1.39701	0.829	0.467	7.76404e-11	ALKBH5+Stem_Cells	KIF5B
5.28706e-15	2.22586	0.423	0.084	8.59835e-11	ALKBH5+Stem_Cells	NR1D2
5.41979e-15	1.97404	0.649	0.191	8.81421e-11	ALKBH5+Stem_Cells	HOXA9
5.57828e-15	2.17654	0.568	0.161	9.07195e-11	ALKBH5+Stem_Cells	ITGAE
5.82293e-15	2.40049	0.532	0.128	9.46984e-11	ALKBH5+Stem_Cells	AC127502.2
5.96784e-15	2.27133	0.414	0.067	9.70549e-11	ALKBH5+Stem_Cells	MRC2
9.20053e-15	0.922714	0.685	0.297	1.49628e-10	ALKBH5+Stem_Cells	CDK13
9.59685e-15	0.982772	0.928	0.717	1.56074e-10	ALKBH5+Stem_Cells	ATP5MPL
1.10484e-14	2.51537	0.342	0.049	1.7968e-10	ALKBH5+Stem_Cells	RXRA
1.19341e-14	-1.83689	0.324	0.663	1.94084e-10	ALKBH5+Stem_Cells	HNRNPAB
1.23981e-14	1.68024	0.757	0.28	2.01631e-10	ALKBH5+Stem_Cells	USP22
1.30959e-14	-1.51561	0.477	0.756	2.12978e-10	ALKBH5+Stem_Cells	NDUFS5
1.55172e-14	-1.45399	0.577	0.841	2.52356e-10	ALKBH5+Stem_Cells	LDHB
1.61802e-14	2.01947	0.459	0.082	2.63138e-10	ALKBH5+Stem_Cells	AP1S3
1.68762e-14	-4.64633	0.009	0.293	2.74458e-10	ALKBH5+Stem_Cells	SPTBN1
1.80264e-14	0.461206	0.937	0.571	2.93164e-10	ALKBH5+Stem_Cells	TENT5A
1.81434e-14	2.98385	0.414	0.053	2.95065e-10	ALKBH5+Stem_Cells	ZBTB38
2.26819e-14	0.795893	0.973	0.92	3.68876e-10	ALKBH5+Stem_Cells	HLA-C
2.28323e-14	-2.64891	0.207	0.623	3.71321e-10	ALKBH5+Stem_Cells	JUNB
2.63937e-14	1.66846	0.685	0.278	4.29241e-10	ALKBH5+Stem_Cells	GLRX5
2.74866e-14	-0.992286	0.811	0.942	4.47014e-10	ALKBH5+Stem_Cells	COX7C
2.99573e-14	-0.663569	1	0.99	4.87195e-10	ALKBH5+Stem_Cells	MT-CO1
3.08719e-14	2.04848	0.45	0.103	5.02069e-10	ALKBH5+Stem_Cells	BLCAP
3.37502e-14	1.39459	0.703	0.315	5.4888e-10	ALKBH5+Stem_Cells	KLF10
3.5742e-14	0.818071	0.694	0.305	5.81272e-10	ALKBH5+Stem_Cells	BRWD1
3.68882e-14	-1.27044	0.748	0.908	5.99912e-10	ALKBH5+Stem_Cells	TRA2B
3.9391e-14	-2.07917	0.207	0.571	6.40615e-10	ALKBH5+Stem_Cells	NHP2
4.15108e-14	1.85038	0.64	0.211	6.75089e-10	ALKBH5+Stem_Cells	ISCU
4.17282e-14	2.08479	0.514	0.145	6.78625e-10	ALKBH5+Stem_Cells	ADNP2
4.32734e-14	1.16071	0.459	0.151	7.03755e-10	ALKBH5+Stem_Cells	DGKD
4.71757e-14	-1.17845	0.856	0.956	7.67218e-10	ALKBH5+Stem_Cells	NPM1
4.91647e-14	0.802644	0.973	0.857	7.99566e-10	ALKBH5+Stem_Cells	HLA-DPB1
5.00723e-14	-1.90436	0.297	0.673	8.14325e-10	ALKBH5+Stem_Cells	TKT
6.94509e-14	-2.52033	0.153	0.543	1.12948e-09	ALKBH5+Stem_Cells	SMIM24
6.95266e-14	2.3433	0.441	0.097	1.13071e-09	ALKBH5+Stem_Cells	RWDD3
7.15531e-14	1.62717	0.586	0.176	1.16367e-09	ALKBH5+Stem_Cells	TNKS2
7.43883e-14	2.34703	0.477	0.111	1.20978e-09	ALKBH5+Stem_Cells	SNCA
8.48576e-14	1.62366	0.486	0.135	1.38004e-09	ALKBH5+Stem_Cells	MAPK8
8.72607e-14	2.73498	0.288	0.026	1.41912e-09	ALKBH5+Stem_Cells	CLSTN2
9.16185e-14	1.91294	0.559	0.193	1.48999e-09	ALKBH5+Stem_Cells	PAIP1
9.36185e-14	1.51537	0.459	0.114	1.52252e-09	ALKBH5+Stem_Cells	SLFN13
1.05352e-13	-4.67679	0.036	0.364	1.71334e-09	ALKBH5+Stem_Cells	HIST1H2AE
1.17274e-13	2.04013	0.486	0.119	1.90723e-09	ALKBH5+Stem_Cells	HECA
1.2404e-13	1.22283	0.739	0.392	2.01726e-09	ALKBH5+Stem_Cells	HSPA9
1.34355e-13	0.98112	0.964	0.737	2.18501e-09	ALKBH5+Stem_Cells	EIF4B
1.36646e-13	2.69438	0.45	0.073	2.22227e-09	ALKBH5+Stem_Cells	GFI1
1.46002e-13	2.94732	0.288	0.037	2.37443e-09	ALKBH5+Stem_Cells	OTULINL
1.59982e-13	4.75241	0.27	0.009	2.60179e-09	ALKBH5+Stem_Cells	FAM20C
1.71097e-13	2.32412	0.405	0.07	2.78255e-09	ALKBH5+Stem_Cells	EVI5
1.72006e-13	1.7882	0.505	0.122	2.79734e-09	ALKBH5+Stem_Cells	ZZEF1
1.76492e-13	-1.93645	0.198	0.609	2.87028e-09	ALKBH5+Stem_Cells	TBCA
2.0203e-13	2.34374	0.486	0.101	3.28561e-09	ALKBH5+Stem_Cells	IRS2
2.04445e-13	-2.97507	0.153	0.554	3.3249e-09	ALKBH5+Stem_Cells	FOSB
2.08384e-13	-2.24399	0.207	0.59	3.38896e-09	ALKBH5+Stem_Cells	RAC2
2.11537e-13	0.698737	1	0.981	3.44023e-09	ALKBH5+Stem_Cells	MT-ND2
2.29147e-13	1.97379	0.568	0.169	3.72662e-09	ALKBH5+Stem_Cells	CNOT8
2.39911e-13	1.92418	0.432	0.128	3.90167e-09	ALKBH5+Stem_Cells	TMEM248
2.47185e-13	-1.3841	0.486	0.763	4.01998e-09	ALKBH5+Stem_Cells	LSM7
2.51207e-13	1.08748	0.856	0.506	4.08539e-09	ALKBH5+Stem_Cells	HIGD2A
2.65134e-13	-5.50346	0	0.235	4.31188e-09	ALKBH5+Stem_Cells	HIST1H2BD
2.81228e-13	-1.04513	0.721	0.874	4.57361e-09	ALKBH5+Stem_Cells	ANP32B
3.0969e-13	0.645679	0.838	0.415	5.03649e-09	ALKBH5+Stem_Cells	ANKRD12
3.1572e-13	1.77056	0.604	0.18	5.13455e-09	ALKBH5+Stem_Cells	PRKAR2A
3.3358e-13	-3.67293	0.081	0.448	5.42502e-09	ALKBH5+Stem_Cells	AC253572.2
3.72355e-13	2.64261	0.333	0.05	6.0556e-09	ALKBH5+Stem_Cells	TUBB6
3.79322e-13	1.88514	0.541	0.16	6.16891e-09	ALKBH5+Stem_Cells	ARL2BP
3.82067e-13	2.22238	0.432	0.101	6.21355e-09	ALKBH5+Stem_Cells	CCNG2
3.93404e-13	-2.5128	0.108	0.469	6.39793e-09	ALKBH5+Stem_Cells	IL2RG
4.08848e-13	0.761455	0.757	0.388	6.6491e-09	ALKBH5+Stem_Cells	ZMYM2
4.12339e-13	1.76488	0.568	0.188	6.70586e-09	ALKBH5+Stem_Cells	SVBP
4.18838e-13	-2.1251	0.207	0.592	6.81156e-09	ALKBH5+Stem_Cells	TIMM13
4.36054e-13	1.59426	0.676	0.248	7.09154e-09	ALKBH5+Stem_Cells	CDC42SE2
4.81084e-13	-0.956139	0.865	0.976	7.82386e-09	ALKBH5+Stem_Cells	HNRNPA1
4.99039e-13	0.139966	0.279	0.082	8.11587e-09	ALKBH5+Stem_Cells	GOLGA6L7
5.10049e-13	0.54428	1	0.985	8.29492e-09	ALKBH5+Stem_Cells	RPL22
5.41737e-13	-2.0492	0.234	0.606	8.81027e-09	ALKBH5+Stem_Cells	SPN
5.50981e-13	2.17685	0.468	0.124	8.9606e-09	ALKBH5+Stem_Cells	DESI2
5.76573e-13	2.75597	0.315	0.037	9.37681e-09	ALKBH5+Stem_Cells	PRAME
5.86134e-13	-0.920747	0.991	0.985	9.5323e-09	ALKBH5+Stem_Cells	RACK1
6.26487e-13	2.00262	0.568	0.168	1.01886e-08	ALKBH5+Stem_Cells	TMEM30A
6.73099e-13	-4.3948	0.009	0.269	1.09466e-08	ALKBH5+Stem_Cells	CD96
6.76478e-13	0.65083	1	0.991	1.10016e-08	ALKBH5+Stem_Cells	RPL39
6.82809e-13	2.85281	0.324	0.048	1.11045e-08	ALKBH5+Stem_Cells	ALDH2
7.59065e-13	-2.73686	0.063	0.353	1.23447e-08	ALKBH5+Stem_Cells	WAS
7.92983e-13	2.06791	0.387	0.105	1.28963e-08	ALKBH5+Stem_Cells	CCDC112
8.59058e-13	-4.1392	0.036	0.382	1.39709e-08	ALKBH5+Stem_Cells	CD7
8.98614e-13	-4.83657	0	0.211	1.46142e-08	ALKBH5+Stem_Cells	TFEC
9.20682e-13	1.39285	0.649	0.287	1.49731e-08	ALKBH5+Stem_Cells	UBE2B
9.85194e-13	2.32571	0.252	0.043	1.60222e-08	ALKBH5+Stem_Cells	ZNF385A
1.04816e-12	1.33943	0.667	0.318	1.70462e-08	ALKBH5+Stem_Cells	TMED10
1.05526e-12	1.96951	0.559	0.161	1.71617e-08	ALKBH5+Stem_Cells	SEPHS2
1.06213e-12	1.36371	0.757	0.398	1.72735e-08	ALKBH5+Stem_Cells	BNIP2
1.18116e-12	2.02061	0.514	0.158	1.92092e-08	ALKBH5+Stem_Cells	HOXA10
1.21356e-12	-1.96858	0.351	0.697	1.97361e-08	ALKBH5+Stem_Cells	STMN1
1.2682e-12	-0.820584	0.991	0.999	2.06247e-08	ALKBH5+Stem_Cells	B2M
1.34569e-12	-1.32567	0.838	0.92	2.1885e-08	ALKBH5+Stem_Cells	CYBA
1.37778e-12	-0.760175	0.901	0.965	2.24068e-08	ALKBH5+Stem_Cells	HNRNPA2B1
1.47897e-12	-1.78815	0.568	0.846	2.40525e-08	ALKBH5+Stem_Cells	KLF6
1.48188e-12	-3.40328	0.036	0.319	2.40998e-08	ALKBH5+Stem_Cells	TESC
1.48549e-12	0.636172	1	0.992	2.41585e-08	ALKBH5+Stem_Cells	RPS6
1.54315e-12	1.3078	0.685	0.276	2.50962e-08	ALKBH5+Stem_Cells	MAP3K2
1.63852e-12	1.38202	0.676	0.284	2.66472e-08	ALKBH5+Stem_Cells	COMMD3
1.68635e-12	1.0625	0.766	0.545	2.74251e-08	ALKBH5+Stem_Cells	ATP5F1A
1.6876e-12	1.27736	0.73	0.336	2.74454e-08	ALKBH5+Stem_Cells	CEP350
1.74605e-12	4.30738	0.243	0.01	2.8396e-08	ALKBH5+Stem_Cells	PLAAT3
1.83825e-12	-3.10087	0.045	0.373	2.98954e-08	ALKBH5+Stem_Cells	SDCCAG8
1.84483e-12	2.39912	0.306	0.054	3.00024e-08	ALKBH5+Stem_Cells	CRK
1.9687e-12	0.753976	0.73	0.325	3.20169e-08	ALKBH5+Stem_Cells	TCF4
2.07728e-12	0.878231	0.928	0.663	3.37827e-08	ALKBH5+Stem_Cells	GABARAP
2.11108e-12	2.44231	0.324	0.063	3.43325e-08	ALKBH5+Stem_Cells	SMCR8
2.11856e-12	-2.57512	0.09	0.472	3.44542e-08	ALKBH5+Stem_Cells	ICAM3
2.14183e-12	2.00991	0.486	0.139	3.48326e-08	ALKBH5+Stem_Cells	ASB8
2.16081e-12	3.08606	0.252	0.029	3.51413e-08	ALKBH5+Stem_Cells	FBP1
2.17927e-12	1.90676	0.514	0.164	3.54414e-08	ALKBH5+Stem_Cells	ZRANB1
2.37338e-12	-3.08821	0.054	0.37	3.85983e-08	ALKBH5+Stem_Cells	PHB
2.39554e-12	1.20339	0.775	0.356	3.89587e-08	ALKBH5+Stem_Cells	CSNK2A1
2.57067e-12	4.06791	0.171	0.007	4.18068e-08	ALKBH5+Stem_Cells	PDK4
2.59202e-12	1.71036	0.414	0.089	4.21541e-08	ALKBH5+Stem_Cells	IRF8
2.64248e-12	1.96242	0.423	0.096	4.29746e-08	ALKBH5+Stem_Cells	NXPE3
2.69445e-12	2.84441	0.234	0.026	4.38199e-08	ALKBH5+Stem_Cells	PRR16
2.78316e-12	-2.74024	0.099	0.414	4.52625e-08	ALKBH5+Stem_Cells	CTSA
3.04029e-12	-2.94197	0.081	0.416	4.94443e-08	ALKBH5+Stem_Cells	PKM
3.1224e-12	2.22937	0.432	0.105	5.07797e-08	ALKBH5+Stem_Cells	TENT4B
3.13421e-12	2.29792	0.468	0.112	5.09716e-08	ALKBH5+Stem_Cells	FAM168B
3.16709e-12	1.84979	0.532	0.17	5.15063e-08	ALKBH5+Stem_Cells	KCMF1
3.22904e-12	1.39318	0.712	0.373	5.25138e-08	ALKBH5+Stem_Cells	UBE2D2
3.29609e-12	-4.13294	0.027	0.327	5.36043e-08	ALKBH5+Stem_Cells	C1QTNF4
3.30129e-12	1.55844	0.495	0.164	5.36889e-08	ALKBH5+Stem_Cells	ATP6V0D1
3.39762e-12	1.52924	0.306	0.076	5.52555e-08	ALKBH5+Stem_Cells	C2CD5
3.53713e-12	1.63162	0.441	0.123	5.75244e-08	ALKBH5+Stem_Cells	RPRD1B
3.56401e-12	0.982442	0.874	0.55	5.79616e-08	ALKBH5+Stem_Cells	SARAF
3.78896e-12	1.45602	0.595	0.19	6.16198e-08	ALKBH5+Stem_Cells	KDM3A
3.96065e-12	2.00518	0.477	0.144	6.4412e-08	ALKBH5+Stem_Cells	DPP8
4.19821e-12	1.82549	0.333	0.088	6.82755e-08	ALKBH5+Stem_Cells	KBTBD11
5.01049e-12	0.689951	0.973	0.751	8.14856e-08	ALKBH5+Stem_Cells	HNRNPH1
5.17819e-12	1.29807	0.459	0.164	8.42128e-08	ALKBH5+Stem_Cells	TRAPPC10
5.25054e-12	1.25581	0.649	0.29	8.53896e-08	ALKBH5+Stem_Cells	EXOSC6
5.49579e-12	-1.77354	0.324	0.635	8.93781e-08	ALKBH5+Stem_Cells	HIST1H4C
5.84449e-12	1.98896	0.486	0.123	9.5049e-08	ALKBH5+Stem_Cells	MGAT1
5.97264e-12	3.41583	0.216	0.014	9.7133e-08	ALKBH5+Stem_Cells	CSMD1
5.98723e-12	1.63085	0.468	0.123	9.73703e-08	ALKBH5+Stem_Cells	SMURF2
6.51247e-12	-2.48872	0.081	0.382	1.05912e-07	ALKBH5+Stem_Cells	NCOA7
6.85116e-12	1.17067	0.604	0.216	1.1142e-07	ALKBH5+Stem_Cells	USP9X
7.22439e-12	-3.42137	0.036	0.324	1.1749e-07	ALKBH5+Stem_Cells	GNA15
7.5807e-12	1.3643	0.667	0.358	1.23285e-07	ALKBH5+Stem_Cells	PABPC4
7.97508e-12	1.0743	0.901	0.668	1.29699e-07	ALKBH5+Stem_Cells	EIF4G2
8.09865e-12	1.17792	0.784	0.395	1.31708e-07	ALKBH5+Stem_Cells	QKI
8.20239e-12	-1.53093	0.306	0.665	1.33395e-07	ALKBH5+Stem_Cells	SELENOH
8.37971e-12	3.9748	0.252	0.019	1.36279e-07	ALKBH5+Stem_Cells	PRDM1
8.39487e-12	0.614523	1	0.987	1.36526e-07	ALKBH5+Stem_Cells	RPL12
8.44731e-12	2.1247	0.396	0.088	1.37379e-07	ALKBH5+Stem_Cells	SIRT1
8.64657e-12	1.04221	0.811	0.44	1.40619e-07	ALKBH5+Stem_Cells	WAC
9.20618e-12	1.24835	0.486	0.18	1.4972e-07	ALKBH5+Stem_Cells	TMEM33
9.85248e-12	1.04612	0.369	0.116	1.60231e-07	ALKBH5+Stem_Cells	SCPEP1
9.94526e-12	-4.98303	0	0.217	1.6174e-07	ALKBH5+Stem_Cells	CDCA7
1.02723e-11	0.993487	0.613	0.287	1.67059e-07	ALKBH5+Stem_Cells	MED13
1.09156e-11	-0.903953	0.775	0.935	1.7752e-07	ALKBH5+Stem_Cells	SRP14
1.09347e-11	2.00356	0.423	0.113	1.77831e-07	ALKBH5+Stem_Cells	SLC25A33
1.09814e-11	3.1919	0.369	0.04	1.78591e-07	ALKBH5+Stem_Cells	TMEM170B
1.18544e-11	-1.6212	0.378	0.673	1.92788e-07	ALKBH5+Stem_Cells	CORO1A
1.2222e-11	4.59147	0.189	0.007	1.98766e-07	ALKBH5+Stem_Cells	ANKRD65
1.37808e-11	1.33737	0.721	0.354	2.24117e-07	ALKBH5+Stem_Cells	SHOC2
1.44835e-11	0.583822	1	0.988	2.35545e-07	ALKBH5+Stem_Cells	RPL3
1.47771e-11	-5.86401	0	0.223	2.4032e-07	ALKBH5+Stem_Cells	IFITM3
1.47771e-11	-4.80983	0	0.207	2.4032e-07	ALKBH5+Stem_Cells	RUVBL1
1.52146e-11	3.9748	0.225	0.012	2.47435e-07	ALKBH5+Stem_Cells	TFEB
1.62217e-11	0.91695	0.82	0.431	2.63813e-07	ALKBH5+Stem_Cells	RB1CC1
1.62709e-11	-1.5852	0.604	0.826	2.64613e-07	ALKBH5+Stem_Cells	SOX4
1.64227e-11	2.30642	0.315	0.056	2.67083e-07	ALKBH5+Stem_Cells	USF1
1.68882e-11	1.9924	0.468	0.123	2.74652e-07	ALKBH5+Stem_Cells	C15orf39
1.72017e-11	-0.512081	1	0.99	2.79751e-07	ALKBH5+Stem_Cells	MT-ATP6
1.79059e-11	0.568994	1	0.989	2.91204e-07	ALKBH5+Stem_Cells	RPL30
1.82155e-11	1.69106	0.495	0.162	2.96239e-07	ALKBH5+Stem_Cells	SFT2D1
1.84405e-11	2.29144	0.477	0.135	2.99898e-07	ALKBH5+Stem_Cells	CENPV
1.87544e-11	3.113	0.216	0.018	3.05003e-07	ALKBH5+Stem_Cells	LINC02035
1.99374e-11	-1.60601	0.297	0.599	3.24241e-07	ALKBH5+Stem_Cells	GABPB1-AS1
2.00113e-11	-1.569	0.288	0.634	3.25444e-07	ALKBH5+Stem_Cells	TMEM258
2.1224e-11	1.03426	0.802	0.467	3.45166e-07	ALKBH5+Stem_Cells	JTB
2.13417e-11	-1.82691	0.243	0.591	3.4708e-07	ALKBH5+Stem_Cells	NEDD8
2.17646e-11	0.945389	0.847	0.485	3.53958e-07	ALKBH5+Stem_Cells	CSNK1A1
2.29885e-11	2.00737	0.351	0.08	3.73862e-07	ALKBH5+Stem_Cells	RARA
2.31131e-11	2.16745	0.252	0.043	3.75889e-07	ALKBH5+Stem_Cells	PRKCE
2.43783e-11	0.866092	0.946	0.751	3.96464e-07	ALKBH5+Stem_Cells	COX6C
2.50783e-11	-1.00379	0.73	0.871	4.07849e-07	ALKBH5+Stem_Cells	PNN
2.52708e-11	2.19546	0.369	0.091	4.10979e-07	ALKBH5+Stem_Cells	PATZ1
2.56039e-11	4.0362	0.225	0.012	4.16396e-07	ALKBH5+Stem_Cells	DTX4
2.63222e-11	1.04434	0.604	0.259	4.28079e-07	ALKBH5+Stem_Cells	NAA15
2.74222e-11	1.85281	0.36	0.086	4.45967e-07	ALKBH5+Stem_Cells	PAG1
2.7807e-11	1.78756	0.505	0.154	4.52226e-07	ALKBH5+Stem_Cells	GOLPH3
2.79636e-11	1.49519	0.495	0.17	4.54772e-07	ALKBH5+Stem_Cells	TOR1AIP1
3.09475e-11	2.54184	0.243	0.028	5.03299e-07	ALKBH5+Stem_Cells	CPM
3.301e-11	0.240148	0.838	0.505	5.36842e-07	ALKBH5+Stem_Cells	CRIP1
3.34479e-11	1.24241	0.523	0.194	5.43963e-07	ALKBH5+Stem_Cells	ITCH
3.40401e-11	1.27636	0.703	0.325	5.53594e-07	ALKBH5+Stem_Cells	BLOC1S6
3.41746e-11	-2.68441	0.153	0.413	5.55782e-07	ALKBH5+Stem_Cells	NPW
3.6196e-11	0.983847	0.541	0.226	5.88655e-07	ALKBH5+Stem_Cells	MANBA
3.76893e-11	1.85032	0.342	0.081	6.12942e-07	ALKBH5+Stem_Cells	MPPE1
3.82325e-11	1.93041	0.414	0.104	6.21776e-07	ALKBH5+Stem_Cells	ADIPOR2
4.05037e-11	1.2138	0.721	0.383	6.58712e-07	ALKBH5+Stem_Cells	SPCS3
4.17332e-11	-1.36067	0.351	0.63	6.78708e-07	ALKBH5+Stem_Cells	TAOK3
4.26728e-11	1.60823	0.541	0.247	6.93988e-07	ALKBH5+Stem_Cells	CMTM3
4.30368e-11	-2.02229	0.189	0.532	6.99908e-07	ALKBH5+Stem_Cells	CTSW
4.49684e-11	1.31302	0.577	0.24	7.31321e-07	ALKBH5+Stem_Cells	APH1A
4.97341e-11	-1.83951	0.405	0.699	8.08826e-07	ALKBH5+Stem_Cells	PPP1R15A
5.06654e-11	2.6894	0.324	0.05	8.23971e-07	ALKBH5+Stem_Cells	ZNF487
5.44128e-11	0.651252	1	0.929	8.84915e-07	ALKBH5+Stem_Cells	UQCRB
5.54067e-11	1.97873	0.414	0.113	9.01079e-07	ALKBH5+Stem_Cells	RASSF2
5.69698e-11	2.28703	0.342	0.06	9.265e-07	ALKBH5+Stem_Cells	RBM38
5.83366e-11	2.01586	0.369	0.092	9.48728e-07	ALKBH5+Stem_Cells	YTHDF1
5.92996e-11	2.05104	0.378	0.089	9.64389e-07	ALKBH5+Stem_Cells	KLHL42
6.39756e-11	-1.22606	0.595	0.805	1.04043e-06	ALKBH5+Stem_Cells	ST13
6.51696e-11	0.518843	1	0.99	1.05985e-06	ALKBH5+Stem_Cells	RPL27A
6.68677e-11	1.6243	0.351	0.109	1.08747e-06	ALKBH5+Stem_Cells	ZBED4
7.06709e-11	-1.44691	0.441	0.752	1.14932e-06	ALKBH5+Stem_Cells	GMFG
7.07074e-11	2.35557	0.378	0.078	1.14991e-06	ALKBH5+Stem_Cells	PPP1R9B
7.50077e-11	-2.67086	0.072	0.387	1.21985e-06	ALKBH5+Stem_Cells	SINHCAF
7.59439e-11	1.82962	0.333	0.061	1.23508e-06	ALKBH5+Stem_Cells	MIRLET7BHG
9.18648e-11	0.857345	0.667	0.3	1.494e-06	ALKBH5+Stem_Cells	LCOR
9.51257e-11	-1.92703	0.198	0.491	1.54703e-06	ALKBH5+Stem_Cells	PSME2
1.01244e-10	0.960996	0.414	0.15	1.64653e-06	ALKBH5+Stem_Cells	MEIS1
1.0501e-10	3.24009	0.225	0.026	1.70777e-06	ALKBH5+Stem_Cells	BAHD1
1.05336e-10	2.58248	0.225	0.029	1.71308e-06	ALKBH5+Stem_Cells	FBXO44
1.08224e-10	-2.82739	0.072	0.383	1.76005e-06	ALKBH5+Stem_Cells	MEST
1.15932e-10	1.89585	0.423	0.102	1.88539e-06	ALKBH5+Stem_Cells	TP53INP1
1.21761e-10	-2.67894	0.09	0.417	1.98019e-06	ALKBH5+Stem_Cells	HSH2D
1.22187e-10	0.294781	0.55	0.286	1.98712e-06	ALKBH5+Stem_Cells	BRAF
1.30377e-10	1.71177	0.459	0.184	2.12032e-06	ALKBH5+Stem_Cells	SMIM19
1.39188e-10	-2.33126	0.162	0.437	2.26361e-06	ALKBH5+Stem_Cells	HIST1H2AC
1.39645e-10	1.36902	0.541	0.2	2.27104e-06	ALKBH5+Stem_Cells	PAFAH1B1
1.44876e-10	-1.07156	0.667	0.88	2.35612e-06	ALKBH5+Stem_Cells	YBX3
1.54156e-10	2.21991	0.333	0.072	2.50704e-06	ALKBH5+Stem_Cells	OTUD1
1.68955e-10	2.821	0.243	0.028	2.74771e-06	ALKBH5+Stem_Cells	AL035587.1
1.69004e-10	3.37277	0.27	0.034	2.74851e-06	ALKBH5+Stem_Cells	IER5L
1.73393e-10	1.63495	0.459	0.142	2.81989e-06	ALKBH5+Stem_Cells	MMRN1
1.74135e-10	0.782124	0.946	0.784	2.83196e-06	ALKBH5+Stem_Cells	MTDH
1.78012e-10	-2.67759	0.054	0.346	2.89502e-06	ALKBH5+Stem_Cells	DAD1
1.79079e-10	-3.48872	0.09	0.365	2.91236e-06	ALKBH5+Stem_Cells	TRIB1
1.84535e-10	2.26686	0.387	0.098	3.00109e-06	ALKBH5+Stem_Cells	B9D2
1.8546e-10	2.05486	0.468	0.12	3.01614e-06	ALKBH5+Stem_Cells	CAB39
1.93383e-10	1.52108	0.486	0.153	3.14498e-06	ALKBH5+Stem_Cells	UBE2W
1.99299e-10	2.15954	0.378	0.091	3.2412e-06	ALKBH5+Stem_Cells	RRAGC
2.01328e-10	1.14712	0.459	0.173	3.27419e-06	ALKBH5+Stem_Cells	PDE3B
2.03437e-10	-1.18799	0.595	0.839	3.3085e-06	ALKBH5+Stem_Cells	NUCB2
2.05143e-10	2.96951	0.27	0.026	3.33624e-06	ALKBH5+Stem_Cells	COL23A1
2.11391e-10	2.01346	0.405	0.096	3.43785e-06	ALKBH5+Stem_Cells	PDXK
2.18831e-10	1.33456	0.423	0.136	3.55884e-06	ALKBH5+Stem_Cells	TSPOAP1
2.26131e-10	-0.740153	0.937	0.988	3.67757e-06	ALKBH5+Stem_Cells	H3F3A
2.2656e-10	-1.62766	0.234	0.534	3.68454e-06	ALKBH5+Stem_Cells	ARPC5
2.27295e-10	0.518826	1	0.994	3.69649e-06	ALKBH5+Stem_Cells	RPS24
2.30254e-10	2.63648	0.261	0.043	3.74462e-06	ALKBH5+Stem_Cells	KLF11
2.30332e-10	1.27673	0.712	0.322	3.74589e-06	ALKBH5+Stem_Cells	EP300
2.41704e-10	-1.12436	0.847	0.935	3.93083e-06	ALKBH5+Stem_Cells	SH3BGRL3
2.43958e-10	0.536584	0.919	0.679	3.96749e-06	ALKBH5+Stem_Cells	ZEB2
2.52822e-10	1.90838	0.432	0.124	4.11164e-06	ALKBH5+Stem_Cells	RNF4
2.61095e-10	1.43018	0.532	0.154	4.24619e-06	ALKBH5+Stem_Cells	FBXL20
2.62655e-10	2.19143	0.514	0.13	4.27156e-06	ALKBH5+Stem_Cells	FEM1B
2.70881e-10	-4.20262	0.009	0.246	4.40534e-06	ALKBH5+Stem_Cells	CD48
2.76471e-10	-4.02167	0.009	0.234	4.49624e-06	ALKBH5+Stem_Cells	JUP
2.87013e-10	-2.13704	0.306	0.583	4.6677e-06	ALKBH5+Stem_Cells	AC020916.1
2.87125e-10	1.03449	0.45	0.161	4.66952e-06	ALKBH5+Stem_Cells	LYST
2.97947e-10	-2.22874	0.126	0.444	4.84551e-06	ALKBH5+Stem_Cells	HIF1A
3.08061e-10	0.88696	0.901	0.622	5.00999e-06	ALKBH5+Stem_Cells	H2AFZ
3.21615e-10	2.56784	0.234	0.027	5.23042e-06	ALKBH5+Stem_Cells	SLC66A1
3.31413e-10	-2.87695	0.063	0.379	5.38977e-06	ALKBH5+Stem_Cells	PLP2
3.35296e-10	-4.83175	0	0.191	5.45291e-06	ALKBH5+Stem_Cells	VSTM1
3.35296e-10	-5.08589	0	0.217	5.45291e-06	ALKBH5+Stem_Cells	CST7
3.35677e-10	0.858529	0.91	0.755	5.45912e-06	ALKBH5+Stem_Cells	RBM3
3.62055e-10	-1.4697	0.216	0.503	5.8881e-06	ALKBH5+Stem_Cells	ZNHIT1
3.62989e-10	1.22306	0.595	0.253	5.90329e-06	ALKBH5+Stem_Cells	SBNO1
3.74721e-10	1.56541	0.279	0.062	6.0941e-06	ALKBH5+Stem_Cells	RFX8
4.02435e-10	1.32196	0.586	0.223	6.5448e-06	ALKBH5+Stem_Cells	ARIH1
4.08234e-10	0.957623	0.757	0.48	6.63911e-06	ALKBH5+Stem_Cells	PPIG
4.12504e-10	1.04597	0.685	0.297	6.70855e-06	ALKBH5+Stem_Cells	AAK1
4.22367e-10	2.25793	0.36	0.074	6.86895e-06	ALKBH5+Stem_Cells	BTBD1
4.2707e-10	0.737353	0.676	0.359	6.94544e-06	ALKBH5+Stem_Cells	RICTOR
4.51093e-10	-1.02394	0.568	0.798	7.33613e-06	ALKBH5+Stem_Cells	AMD1
4.52786e-10	3.62903	0.216	0.017	7.36366e-06	ALKBH5+Stem_Cells	PCAT18
4.54422e-10	1.49108	0.523	0.22	7.39026e-06	ALKBH5+Stem_Cells	MRPL41
4.65316e-10	-1.95156	0.189	0.493	7.56744e-06	ALKBH5+Stem_Cells	NDUFA3
4.68148e-10	1.15537	0.676	0.366	7.61348e-06	ALKBH5+Stem_Cells	DHX9
4.69584e-10	-1.27147	0.523	0.747	7.63685e-06	ALKBH5+Stem_Cells	DNAJB6
4.86378e-10	1.38224	0.495	0.207	7.90996e-06	ALKBH5+Stem_Cells	PARL
4.92039e-10	1.35519	0.604	0.213	8.00203e-06	ALKBH5+Stem_Cells	MKLN1
5.08807e-10	2.37316	0.315	0.069	8.27472e-06	ALKBH5+Stem_Cells	NSMCE3
5.12233e-10	-1.69709	0.288	0.587	8.33044e-06	ALKBH5+Stem_Cells	EIF5B
5.4864e-10	1.81011	0.351	0.101	8.92253e-06	ALKBH5+Stem_Cells	BOLA2
5.98609e-10	1.09593	0.505	0.202	9.73518e-06	ALKBH5+Stem_Cells	CCNL2
6.09182e-10	0.964658	0.595	0.278	9.90713e-06	ALKBH5+Stem_Cells	TCERG1
6.10077e-10	-2.61516	0.072	0.36	9.92168e-06	ALKBH5+Stem_Cells	MRPL52
6.25712e-10	-1.51375	0.342	0.638	1.0176e-05	ALKBH5+Stem_Cells	UPF2
6.50664e-10	0.886265	0.856	0.649	1.05818e-05	ALKBH5+Stem_Cells	SEC61B
6.53854e-10	0.992839	0.847	0.624	1.06336e-05	ALKBH5+Stem_Cells	PTP4A2
6.56646e-10	1.59431	0.568	0.225	1.0679e-05	ALKBH5+Stem_Cells	AFG3L2
6.57333e-10	2.03229	0.306	0.071	1.06902e-05	ALKBH5+Stem_Cells	PWWP2A
7.0768e-10	1.13169	0.514	0.223	1.1509e-05	ALKBH5+Stem_Cells	DOCK11
7.2079e-10	0.851715	0.784	0.373	1.17222e-05	ALKBH5+Stem_Cells	CHD1
7.76642e-10	1.63495	0.297	0.083	1.26305e-05	ALKBH5+Stem_Cells	TET3
7.78797e-10	2.91067	0.234	0.036	1.26656e-05	ALKBH5+Stem_Cells	SLC30A1
8.24508e-10	3.4723	0.216	0.015	1.3409e-05	ALKBH5+Stem_Cells	AC027601.6
8.69136e-10	3.19951	0.252	0.03	1.41348e-05	ALKBH5+Stem_Cells	RNF19B
9.47982e-10	2.62654	0.297	0.051	1.5417e-05	ALKBH5+Stem_Cells	TUSC1
9.71696e-10	2.46199	0.315	0.055	1.58027e-05	ALKBH5+Stem_Cells	RHBDD2
9.79718e-10	1.44354	0.468	0.169	1.59332e-05	ALKBH5+Stem_Cells	SLC66A2
9.84472e-10	2.38984	0.387	0.078	1.60105e-05	ALKBH5+Stem_Cells	ZBTB33
9.89193e-10	3.69323	0.198	0.013	1.60872e-05	ALKBH5+Stem_Cells	CD1D
9.91044e-10	1.44295	0.55	0.21	1.61173e-05	ALKBH5+Stem_Cells	PSMD11
1.06549e-09	1.93527	0.369	0.099	1.73281e-05	ALKBH5+Stem_Cells	BCOR
1.07858e-09	1.51637	0.631	0.283	1.75409e-05	ALKBH5+Stem_Cells	STXBP2
1.0812e-09	1.67935	0.414	0.119	1.75835e-05	ALKBH5+Stem_Cells	SHLD2
1.11799e-09	-2.11901	0.09	0.398	1.81819e-05	ALKBH5+Stem_Cells	TSTD1
1.12421e-09	1.37018	0.586	0.225	1.82831e-05	ALKBH5+Stem_Cells	BORCS7
1.17295e-09	2.34037	0.324	0.067	1.90756e-05	ALKBH5+Stem_Cells	GCNT1
1.26638e-09	-2.50718	0.081	0.394	2.05951e-05	ALKBH5+Stem_Cells	CLNS1A
1.27655e-09	1.2901	0.631	0.288	2.07606e-05	ALKBH5+Stem_Cells	UVRAG
1.30767e-09	1.61181	0.477	0.151	2.12666e-05	ALKBH5+Stem_Cells	SMAD4
1.31463e-09	1.71872	0.423	0.132	2.13799e-05	ALKBH5+Stem_Cells	KIAA0930
1.44947e-09	3.89234	0.126	0.007	2.35728e-05	ALKBH5+Stem_Cells	KCNE5
1.55097e-09	-5.13959	0	0.211	2.52235e-05	ALKBH5+Stem_Cells	SPRY1
1.5782e-09	2.21352	0.369	0.083	2.56663e-05	ALKBH5+Stem_Cells	FURIN
1.68365e-09	1.55414	0.495	0.182	2.73812e-05	ALKBH5+Stem_Cells	CHCHD10
1.76807e-09	2.74598	0.207	0.028	2.87541e-05	ALKBH5+Stem_Cells	ZNF777
1.84121e-09	-1.40548	0.288	0.554	2.99436e-05	ALKBH5+Stem_Cells	ATRX
1.84937e-09	1.81782	0.387	0.122	3.00762e-05	ALKBH5+Stem_Cells	SCO2
1.85111e-09	-1.01134	0.604	0.82	3.01046e-05	ALKBH5+Stem_Cells	SNRPD2
1.94416e-09	1.79772	0.45	0.129	3.16178e-05	ALKBH5+Stem_Cells	MTMR6
2.12509e-09	1.30705	0.541	0.233	3.45604e-05	ALKBH5+Stem_Cells	TNPO1
2.26793e-09	-4.74459	0	0.179	3.68834e-05	ALKBH5+Stem_Cells	MCTP2
2.29919e-09	2.98266	0.18	0.015	3.73918e-05	ALKBH5+Stem_Cells	PHACTR3
2.34619e-09	2.59843	0.288	0.055	3.81561e-05	ALKBH5+Stem_Cells	EIF5A2
2.34912e-09	0.476285	0.991	0.981	3.82037e-05	ALKBH5+Stem_Cells	RPL23
2.35974e-09	1.03418	0.775	0.465	3.83765e-05	ALKBH5+Stem_Cells	TAX1BP1
2.405e-09	1.32375	0.577	0.243	3.91125e-05	ALKBH5+Stem_Cells	USP3
2.57111e-09	-3.68519	0.018	0.259	4.1814e-05	ALKBH5+Stem_Cells	RAMP1
2.57691e-09	-4.07368	0.009	0.234	4.19084e-05	ALKBH5+Stem_Cells	SYTL1
2.60458e-09	-1.29346	0.423	0.708	4.23582e-05	ALKBH5+Stem_Cells	APRT
2.71576e-09	1.4084	0.568	0.233	4.41664e-05	ALKBH5+Stem_Cells	PPP1CC
2.8974e-09	1.33499	0.541	0.242	4.71205e-05	ALKBH5+Stem_Cells	RAB21
2.99997e-09	1.56176	0.505	0.193	4.87886e-05	ALKBH5+Stem_Cells	MSL2
3.00074e-09	0.91952	0.784	0.423	4.8801e-05	ALKBH5+Stem_Cells	PAIP2
3.05656e-09	-0.984796	0.793	0.887	4.97088e-05	ALKBH5+Stem_Cells	SERBP1
3.08138e-09	0.492263	1	0.988	5.01125e-05	ALKBH5+Stem_Cells	RPS4X
3.15241e-09	3.628	0.18	0.012	5.12676e-05	ALKBH5+Stem_Cells	KCNC3
3.1694e-09	2.51537	0.36	0.072	5.1544e-05	ALKBH5+Stem_Cells	KDM2B
3.19125e-09	3.83041	0.153	0.009	5.18993e-05	ALKBH5+Stem_Cells	PTPRJ
3.23582e-09	3.69469	0.162	0.012	5.26241e-05	ALKBH5+Stem_Cells	PLPPR3
3.24798e-09	2.85932	0.153	0.019	5.28218e-05	ALKBH5+Stem_Cells	FCGR1A
3.30194e-09	1.07505	0.55	0.236	5.36995e-05	ALKBH5+Stem_Cells	SGK3
3.31253e-09	-5.52902	0	0.14	5.38717e-05	ALKBH5+Stem_Cells	PCDH9
3.36786e-09	1.62636	0.405	0.159	5.47716e-05	ALKBH5+Stem_Cells	SEC11C
3.39278e-09	3.32571	0.18	0.016	5.51768e-05	ALKBH5+Stem_Cells	BAG3
3.42407e-09	1.62185	0.459	0.156	5.56856e-05	ALKBH5+Stem_Cells	IP6K1
3.45433e-09	-1.71868	0.297	0.615	5.61777e-05	ALKBH5+Stem_Cells	TLE4
3.49333e-09	2.98103	0.189	0.022	5.68121e-05	ALKBH5+Stem_Cells	SKIDA1
3.5093e-09	2.93416	0.261	0.032	5.70717e-05	ALKBH5+Stem_Cells	UGCG
3.54952e-09	2.24936	0.315	0.064	5.77258e-05	ALKBH5+Stem_Cells	FAM117B
3.85426e-09	-1.00631	0.721	0.866	6.26819e-05	ALKBH5+Stem_Cells	CCNL1
3.87939e-09	2.28364	0.279	0.055	6.30905e-05	ALKBH5+Stem_Cells	SETD1A
4.09697e-09	1.0442	0.73	0.352	6.6629e-05	ALKBH5+Stem_Cells	KLHL24
4.10722e-09	-1.17277	0.892	0.942	6.67957e-05	ALKBH5+Stem_Cells	MIF
4.16896e-09	0.412235	1	0.979	6.77998e-05	ALKBH5+Stem_Cells	UBA52
4.31348e-09	1.31743	0.586	0.246	7.01501e-05	ALKBH5+Stem_Cells	MAP4K4
4.42865e-09	-2.66424	0.063	0.319	7.20231e-05	ALKBH5+Stem_Cells	ZBTB20
4.74373e-09	-1.42851	0.297	0.549	7.71473e-05	ALKBH5+Stem_Cells	KMT2A
4.96484e-09	0.5042	0.973	0.94	8.07431e-05	ALKBH5+Stem_Cells	EEF1D
5.17126e-09	1.95414	0.306	0.072	8.41002e-05	ALKBH5+Stem_Cells	ZNF362
5.25531e-09	2.02061	0.333	0.082	8.5467e-05	ALKBH5+Stem_Cells	NIPA2
5.5145e-09	2.72146	0.234	0.03	8.96822e-05	ALKBH5+Stem_Cells	TNFRSF1B
5.56993e-09	1.44826	0.45	0.147	9.05838e-05	ALKBH5+Stem_Cells	BTBD7
5.76139e-09	0.723685	0.919	0.787	9.36975e-05	ALKBH5+Stem_Cells	NDUFA4
5.85383e-09	1.20938	0.568	0.265	9.52008e-05	ALKBH5+Stem_Cells	POLR2A
5.92979e-09	2.22478	0.243	0.051	9.64362e-05	ALKBH5+Stem_Cells	WDR47
5.93101e-09	-1.60131	0.306	0.547	9.6456e-05	ALKBH5+Stem_Cells	NASP
6.08233e-09	1.52374	0.414	0.146	9.8917e-05	ALKBH5+Stem_Cells	PPP6C
6.20339e-09	0.828185	0.91	0.692	0.000100886	ALKBH5+Stem_Cells	SCAF11
6.24992e-09	-2.20936	0.162	0.419	0.000101642	ALKBH5+Stem_Cells	ADGRE5
6.25934e-09	1.22776	0.495	0.199	0.000101796	ALKBH5+Stem_Cells	HERPUD1
6.30815e-09	1.27942	0.631	0.311	0.000102589	ALKBH5+Stem_Cells	BNIP3L
6.30832e-09	1.70471	0.396	0.122	0.000102592	ALKBH5+Stem_Cells	HSPA4
6.36343e-09	1.72221	0.432	0.13	0.000103488	ALKBH5+Stem_Cells	WDFY1
6.73111e-09	1.06086	0.613	0.269	0.000109468	ALKBH5+Stem_Cells	CUL3
7.01995e-09	2.41583	0.207	0.037	0.000114166	ALKBH5+Stem_Cells	CACNA2D4
7.36127e-09	1.53409	0.486	0.162	0.000119716	ALKBH5+Stem_Cells	SPIN1
7.7231e-09	1.961	0.342	0.087	0.000125601	ALKBH5+Stem_Cells	SETD1B
8.07582e-09	1.70178	0.324	0.086	0.000131337	ALKBH5+Stem_Cells	NOTCH2
8.24297e-09	1.73186	0.432	0.125	0.000134055	ALKBH5+Stem_Cells	PIK3CG
8.59965e-09	1.91493	0.414	0.122	0.000139856	ALKBH5+Stem_Cells	RETREG2
8.605e-09	1.02061	0.532	0.216	0.000139943	ALKBH5+Stem_Cells	ELMSAN1
8.66795e-09	0.547719	0.991	0.978	0.000140967	ALKBH5+Stem_Cells	CD74
8.83699e-09	0.795725	0.856	0.686	0.000143716	ALKBH5+Stem_Cells	ACTR2
8.90856e-09	1.58248	0.505	0.183	0.00014488	ALKBH5+Stem_Cells	NDUFS1
9.10127e-09	1.1412	0.595	0.276	0.000148014	ALKBH5+Stem_Cells	SP3
9.53936e-09	2.71427	0.261	0.029	0.000155139	ALKBH5+Stem_Cells	MS4A4E
9.64066e-09	0.798878	0.613	0.317	0.000156786	ALKBH5+Stem_Cells	PRRC2B
1.00105e-08	1.5297	0.541	0.196	0.0001628	ALKBH5+Stem_Cells	ZNF148
1.00698e-08	-2.12901	0.144	0.447	0.000163765	ALKBH5+Stem_Cells	ATP5MC1
1.00811e-08	-1.39772	0.288	0.532	0.000163949	ALKBH5+Stem_Cells	CUTA
1.01679e-08	0.988458	0.676	0.392	0.000165361	ALKBH5+Stem_Cells	C1QBP
1.02525e-08	-5.07164	0	0.18	0.000166736	ALKBH5+Stem_Cells	HOPX
1.02525e-08	-4.55267	0	0.17	0.000166736	ALKBH5+Stem_Cells	AKR1C3
1.02525e-08	-4.60168	0	0.17	0.000166736	ALKBH5+Stem_Cells	S100Z
1.02525e-08	-4.53794	0	0.169	0.000166736	ALKBH5+Stem_Cells	HLA-DQA2
1.02525e-08	-4.23587	0	0.145	0.000166736	ALKBH5+Stem_Cells	ZNF385C
1.04616e-08	1.27851	0.64	0.368	0.000170137	ALKBH5+Stem_Cells	RNF7
1.04994e-08	1.40915	0.378	0.11	0.000170752	ALKBH5+Stem_Cells	MAU2
1.0543e-08	-1.92161	0.126	0.357	0.00017146	ALKBH5+Stem_Cells	LINC00342
1.11015e-08	0.575037	0.973	0.901	0.000180543	ALKBH5+Stem_Cells	ATP5MG
1.17188e-08	-1.80393	0.171	0.425	0.000190584	ALKBH5+Stem_Cells	KDELR1
1.17513e-08	0.513498	0.793	0.47	0.000191112	ALKBH5+Stem_Cells	KMT2C
1.18086e-08	1.77513	0.36	0.099	0.000192043	ALKBH5+Stem_Cells	CYTH2
1.18595e-08	-2.78608	0.036	0.242	0.000192871	ALKBH5+Stem_Cells	MSRB2
1.22279e-08	2.14979	0.216	0.045	0.000198863	ALKBH5+Stem_Cells	C16orf70
1.22932e-08	-1.81364	0.261	0.511	0.000199924	ALKBH5+Stem_Cells	TFRC
1.24375e-08	3.22757	0.171	0.017	0.000202271	ALKBH5+Stem_Cells	HIC1
1.26991e-08	1.32772	0.613	0.316	0.000206526	ALKBH5+Stem_Cells	OSBPL8
1.27582e-08	0.984269	0.829	0.597	0.000207486	ALKBH5+Stem_Cells	CALM1
1.37507e-08	-1.28056	0.342	0.584	0.000223628	ALKBH5+Stem_Cells	CCDC88A
1.38273e-08	1.04785	0.604	0.274	0.000224873	ALKBH5+Stem_Cells	NR3C1
1.4002e-08	1.19077	0.378	0.136	0.000227715	ALKBH5+Stem_Cells	PIK3CB
1.43279e-08	1.26189	0.45	0.164	0.000233014	ALKBH5+Stem_Cells	NCOA3
1.46133e-08	2.51069	0.207	0.037	0.000237655	ALKBH5+Stem_Cells	GPR160
1.48429e-08	1.49403	0.396	0.137	0.00024139	ALKBH5+Stem_Cells	HDAC9
1.56026e-08	1.62513	0.55	0.238	0.000253746	ALKBH5+Stem_Cells	SUN2
1.57436e-08	0.855462	0.631	0.335	0.000256037	ALKBH5+Stem_Cells	RNF220
1.6542e-08	0.927318	0.838	0.544	0.000269022	ALKBH5+Stem_Cells	HNRNPH3
1.65862e-08	1.34909	0.351	0.11	0.000269741	ALKBH5+Stem_Cells	CCDC88B
1.68432e-08	-2.98954	0.027	0.235	0.000273921	ALKBH5+Stem_Cells	DMAC1
1.74805e-08	1.16309	0.667	0.344	0.000284286	ALKBH5+Stem_Cells	UPF3A
1.77257e-08	1.89388	0.315	0.085	0.000288273	ALKBH5+Stem_Cells	ZNF598
1.80037e-08	0.658434	0.315	0.138	0.000292794	ALKBH5+Stem_Cells	TTLL3
1.82258e-08	2.71524	0.216	0.027	0.000296407	ALKBH5+Stem_Cells	CASTOR2
1.87932e-08	2.95172	0.225	0.027	0.000305633	ALKBH5+Stem_Cells	RAB31
1.88119e-08	1.93333	0.306	0.081	0.000305939	ALKBH5+Stem_Cells	STX3
1.88761e-08	-2.84538	0.045	0.3	0.000306983	ALKBH5+Stem_Cells	PSMB9
1.95537e-08	-1.96947	0.144	0.422	0.000318001	ALKBH5+Stem_Cells	IFI16
1.97064e-08	0.877472	0.802	0.536	0.000320485	ALKBH5+Stem_Cells	SRSF9
2.01361e-08	2.8373	0.225	0.03	0.000327473	ALKBH5+Stem_Cells	SGPL1
2.03919e-08	-2.67086	0.036	0.259	0.000331633	ALKBH5+Stem_Cells	SSBP2
2.05681e-08	0.418111	1	0.995	0.000334498	ALKBH5+Stem_Cells	RPL41
2.0684e-08	1.8414	0.414	0.108	0.000336384	ALKBH5+Stem_Cells	SOAT1
2.13632e-08	0.702262	0.766	0.479	0.00034743	ALKBH5+Stem_Cells	EPC1
2.16555e-08	-4.69762	0	0.186	0.000352184	ALKBH5+Stem_Cells	CRYGD
2.16555e-08	-4.64908	0	0.163	0.000352184	ALKBH5+Stem_Cells	MAN1A1
2.21134e-08	1.47682	0.351	0.097	0.000359631	ALKBH5+Stem_Cells	MTMR9
2.33363e-08	2.87278	0.207	0.032	0.000379519	ALKBH5+Stem_Cells	SNN
2.38944e-08	1.31945	0.396	0.13	0.000388595	ALKBH5+Stem_Cells	BEX1
2.44856e-08	0.866278	0.586	0.291	0.000398209	ALKBH5+Stem_Cells	PDS5A
2.49076e-08	0.938098	0.748	0.417	0.000405072	ALKBH5+Stem_Cells	RBM5
2.52361e-08	1.48295	0.369	0.121	0.000410415	ALKBH5+Stem_Cells	KLF9
2.53526e-08	1.24447	0.532	0.204	0.00041231	ALKBH5+Stem_Cells	TMEM87A
2.56655e-08	1.6894	0.324	0.092	0.000417398	ALKBH5+Stem_Cells	DCK
2.5676e-08	0.737376	0.748	0.44	0.000417568	ALKBH5+Stem_Cells	RHOG
2.60809e-08	1.36255	0.486	0.211	0.000424153	ALKBH5+Stem_Cells	A1BG
2.61892e-08	-2.12685	0.09	0.354	0.000425914	ALKBH5+Stem_Cells	MIR222HG
2.63701e-08	2.58248	0.153	0.022	0.000428856	ALKBH5+Stem_Cells	TSPAN17
2.69711e-08	-2.83898	0.036	0.245	0.000438632	ALKBH5+Stem_Cells	CYTOR
2.73078e-08	-0.691158	0.955	0.965	0.000444107	ALKBH5+Stem_Cells	MT-ND5
2.77628e-08	2.26882	0.306	0.062	0.000451507	ALKBH5+Stem_Cells	ABL1
2.78361e-08	1.50054	0.532	0.201	0.000452698	ALKBH5+Stem_Cells	ZNF652
2.80128e-08	1.16433	0.559	0.237	0.000455572	ALKBH5+Stem_Cells	DYRK1A
2.83298e-08	1.37354	0.514	0.234	0.000460727	ALKBH5+Stem_Cells	GRN
2.8554e-08	-2.77507	0.027	0.211	0.000464374	ALKBH5+Stem_Cells	NSMCE1
2.86869e-08	1.34148	0.559	0.244	0.000466536	ALKBH5+Stem_Cells	BID
2.94709e-08	0.94737	0.486	0.226	0.000479286	ALKBH5+Stem_Cells	RCOR3
3.04884e-08	-2.39957	0.099	0.396	0.000495833	ALKBH5+Stem_Cells	GLIPR1
3.1104e-08	1.94927	0.324	0.079	0.000505844	ALKBH5+Stem_Cells	CCSAP
3.15356e-08	-2.16091	0.099	0.355	0.000512863	ALKBH5+Stem_Cells	TRAPPC6A
3.15986e-08	-2.02476	0.099	0.346	0.000513887	ALKBH5+Stem_Cells	NRDC
3.21132e-08	1.16831	0.622	0.304	0.000522258	ALKBH5+Stem_Cells	IREB2
3.43908e-08	-2.82351	0.036	0.247	0.000559298	ALKBH5+Stem_Cells	ORAI3
3.58522e-08	0.770231	0.505	0.217	0.000583064	ALKBH5+Stem_Cells	EPN1
3.61373e-08	-1.52399	0.27	0.557	0.000587702	ALKBH5+Stem_Cells	MSN
3.61573e-08	-3.90708	0.009	0.218	0.000588025	ALKBH5+Stem_Cells	PAWR
3.66798e-08	1.53457	0.378	0.135	0.000596523	ALKBH5+Stem_Cells	KMT5B
3.67083e-08	1.4205	0.559	0.274	0.000596988	ALKBH5+Stem_Cells	SRP19
3.72257e-08	1.60743	0.387	0.116	0.000605402	ALKBH5+Stem_Cells	JKAMP
3.7365e-08	2.95374	0.135	0.015	0.000607667	ALKBH5+Stem_Cells	HYLS1
3.73837e-08	0.463747	1	0.991	0.000607971	ALKBH5+Stem_Cells	RPS12
3.742e-08	2.21581	0.279	0.052	0.000608561	ALKBH5+Stem_Cells	LRRC8C
3.74372e-08	0.368093	1	0.986	0.000608842	ALKBH5+Stem_Cells	RPL35
3.74647e-08	0.964022	0.505	0.26	0.000609289	ALKBH5+Stem_Cells	UBE2R2
3.85445e-08	1.99043	0.243	0.043	0.000626848	ALKBH5+Stem_Cells	GOLGA8M
3.86485e-08	-0.960775	0.919	0.969	0.00062854	ALKBH5+Stem_Cells	ACTG1
3.90948e-08	0.287301	0.45	0.237	0.000635798	ALKBH5+Stem_Cells	PTPRE
4.07079e-08	1.38545	0.495	0.199	0.000662032	ALKBH5+Stem_Cells	ADNP
4.07627e-08	-1.35629	0.378	0.642	0.000662924	ALKBH5+Stem_Cells	NDUFA11
4.11784e-08	1.37702	0.532	0.236	0.000669684	ALKBH5+Stem_Cells	STARD7
4.42556e-08	1.76021	0.36	0.103	0.000719729	ALKBH5+Stem_Cells	FBXO42
4.55476e-08	-4.22487	0	0.142	0.000740741	ALKBH5+Stem_Cells	RHOH
4.55476e-08	-5.43988	0	0.142	0.000740741	ALKBH5+Stem_Cells	CXCL2
4.55476e-08	-4.75737	0	0.154	0.000740741	ALKBH5+Stem_Cells	GP1BB
4.62994e-08	2.69594	0.144	0.019	0.000752967	ALKBH5+Stem_Cells	AL365361.1
4.64048e-08	1.59431	0.27	0.068	0.000754681	ALKBH5+Stem_Cells	TTL
4.82462e-08	1.78993	0.243	0.051	0.000784628	ALKBH5+Stem_Cells	FARP2
4.86372e-08	1.25955	0.532	0.213	0.000790986	ALKBH5+Stem_Cells	NFE2L2
4.9613e-08	1.67534	0.405	0.123	0.000806856	ALKBH5+Stem_Cells	VHL
5.01373e-08	0.951719	0.676	0.391	0.000815383	ALKBH5+Stem_Cells	PRELID1
5.06666e-08	-3.67086	0.009	0.183	0.000823991	ALKBH5+Stem_Cells	LINC00539
5.09295e-08	0.804877	0.279	0.128	0.000828266	ALKBH5+Stem_Cells	GLG1
5.24529e-08	-1.22848	0.342	0.612	0.000853041	ALKBH5+Stem_Cells	PSMA6
5.33742e-08	1.13268	0.505	0.201	0.000868025	ALKBH5+Stem_Cells	DENND1B
5.34766e-08	1.22873	0.495	0.191	0.00086969	ALKBH5+Stem_Cells	KDM6A
5.36617e-08	-0.809196	0.901	0.953	0.0008727	ALKBH5+Stem_Cells	PPIA
5.41626e-08	-2.53431	0.072	0.339	0.000880846	ALKBH5+Stem_Cells	NDUFAF3
5.47603e-08	-2.45094	0.054	0.307	0.000890567	ALKBH5+Stem_Cells	UBE2L6
5.47655e-08	-0.800385	0.865	0.939	0.000890652	ALKBH5+Stem_Cells	ATP5MC2
5.50083e-08	1.18934	0.55	0.259	0.000894601	ALKBH5+Stem_Cells	MAF1
5.60033e-08	0.98884	0.514	0.239	0.000910782	ALKBH5+Stem_Cells	ESYT2
5.62229e-08	3.30892	0.198	0.018	0.000914353	ALKBH5+Stem_Cells	TP53INP2
5.64691e-08	3.10605	0.189	0.021	0.000918357	ALKBH5+Stem_Cells	RAB40B
5.82819e-08	1.85877	0.315	0.103	0.000947838	ALKBH5+Stem_Cells	SPON2
5.84204e-08	-3.33614	0.054	0.317	0.000950091	ALKBH5+Stem_Cells	ISG15
5.88398e-08	-0.733364	0.973	0.973	0.000956912	ALKBH5+Stem_Cells	BTF3
5.99552e-08	1.96053	0.315	0.085	0.000975052	ALKBH5+Stem_Cells	CNIH4
6.13986e-08	0.90426	0.757	0.455	0.000998525	ALKBH5+Stem_Cells	RAP1B
6.14727e-08	2.89341	0.198	0.028	0.000999731	ALKBH5+Stem_Cells	ABHD15
6.18793e-08	0.87179	0.396	0.176	0.00100634	ALKBH5+Stem_Cells	POU2F1
6.29251e-08	-0.837624	0.739	0.838	0.00102335	ALKBH5+Stem_Cells	COX6B1
6.30845e-08	1.33013	0.468	0.213	0.00102594	ALKBH5+Stem_Cells	BUD23
6.3274e-08	-2.53942	0.054	0.319	0.00102903	ALKBH5+Stem_Cells	CPNE1
6.4213e-08	-2.0252	0.108	0.382	0.0010443	ALKBH5+Stem_Cells	FYB1
6.43674e-08	-2.9852	0.027	0.229	0.00104681	ALKBH5+Stem_Cells	PRDX4
6.59536e-08	-4.87226	0	0.138	0.0010726	ALKBH5+Stem_Cells	MLLT3
6.59536e-08	-4.38824	0	0.158	0.0010726	ALKBH5+Stem_Cells	AC090152.1
6.59536e-08	-4.11001	0	0.12	0.0010726	ALKBH5+Stem_Cells	INPP4B
6.59536e-08	-4.04479	0	0.128	0.0010726	ALKBH5+Stem_Cells	PLCB1
6.65564e-08	-0.9852	0.505	0.729	0.00108241	ALKBH5+Stem_Cells	SEPTIN6
6.82541e-08	0.814725	0.369	0.154	0.00111002	ALKBH5+Stem_Cells	TMEM41B
6.84368e-08	1.36836	0.423	0.176	0.00111299	ALKBH5+Stem_Cells	FOSL2
6.91063e-08	1.30154	0.559	0.227	0.00112388	ALKBH5+Stem_Cells	LENG8
7.08747e-08	-3.33581	0.018	0.214	0.00115263	ALKBH5+Stem_Cells	FKBP4
7.67194e-08	3.18821	0.171	0.018	0.00124769	ALKBH5+Stem_Cells	MFSD5
7.84389e-08	0.790458	0.829	0.585	0.00127565	ALKBH5+Stem_Cells	SLC25A5
8.58618e-08	-1.964	0.135	0.434	0.00139637	ALKBH5+Stem_Cells	PRMT1
8.6332e-08	0.84707	0.658	0.347	0.00140402	ALKBH5+Stem_Cells	ZBTB7A
8.63949e-08	-2.84186	0.081	0.349	0.00140504	ALKBH5+Stem_Cells	LTC4S
8.72227e-08	0.930408	0.577	0.288	0.0014185	ALKBH5+Stem_Cells	POLR2B
8.85702e-08	-2.75584	0.027	0.252	0.00144042	ALKBH5+Stem_Cells	NUDT5
8.93148e-08	-1.26604	0.324	0.558	0.00145253	ALKBH5+Stem_Cells	ATP5IF1
9.00871e-08	1.93396	0.288	0.076	0.00146509	ALKBH5+Stem_Cells	HINT3
9.21842e-08	-4.24497	0.009	0.226	0.00149919	ALKBH5+Stem_Cells	RGS18
9.35974e-08	1.12997	0.523	0.272	0.00152218	ALKBH5+Stem_Cells	PSMD12
9.44032e-08	1.33699	0.414	0.177	0.00153528	ALKBH5+Stem_Cells	CCNG1
9.54049e-08	-5.0427	0	0.129	0.00155157	ALKBH5+Stem_Cells	AJ009632.2
1.01196e-07	1.3485	0.333	0.113	0.00164576	ALKBH5+Stem_Cells	SH3BP2
1.02196e-07	0.929306	0.64	0.341	0.00166202	ALKBH5+Stem_Cells	VAMP2
1.04825e-07	5.76835	0.099	0.001	0.00170476	ALKBH5+Stem_Cells	BVES
1.04825e-07	3.73776	0.099	0.008	0.00170476	ALKBH5+Stem_Cells	HOXB-AS1
1.04825e-07	3.88734	0.099	0.006	0.00170476	ALKBH5+Stem_Cells	AC005082.1
1.04825e-07	4.10973	0.099	0.006	0.00170476	ALKBH5+Stem_Cells	P2RY2
1.08026e-07	-3.02801	0.027	0.228	0.00175683	ALKBH5+Stem_Cells	FARSA
1.09162e-07	-1.87591	0.153	0.406	0.0017753	ALKBH5+Stem_Cells	GSTO1
1.10362e-07	-4.02379	0.009	0.152	0.00179482	ALKBH5+Stem_Cells	IGHM
1.10436e-07	-1.11478	0.703	0.783	0.00179603	ALKBH5+Stem_Cells	CLEC11A
1.132e-07	1.86329	0.162	0.032	0.00184096	ALKBH5+Stem_Cells	TAGLN
1.13327e-07	1.43378	0.468	0.185	0.00184304	ALKBH5+Stem_Cells	ARL8B
1.13396e-07	1.98432	0.351	0.109	0.00184416	ALKBH5+Stem_Cells	SLC44A1
1.14654e-07	-2.80163	0.045	0.266	0.00186461	ALKBH5+Stem_Cells	EZH2
1.15091e-07	0.606562	0.568	0.292	0.00187173	ALKBH5+Stem_Cells	MTCH1
1.16029e-07	2.06165	0.306	0.087	0.00188699	ALKBH5+Stem_Cells	CCDC71L
1.17955e-07	0.796315	0.36	0.147	0.0019183	ALKBH5+Stem_Cells	AGO4
1.19097e-07	2.37825	0.234	0.047	0.00193688	ALKBH5+Stem_Cells	TSHZ1
1.19802e-07	1.02632	0.694	0.41	0.00194835	ALKBH5+Stem_Cells	NORAD
1.20656e-07	2.06791	0.306	0.082	0.00196223	ALKBH5+Stem_Cells	PACC1
1.22119e-07	1.01253	0.342	0.116	0.00198603	ALKBH5+Stem_Cells	ARHGAP26
1.23139e-07	1.50892	0.45	0.181	0.00200261	ALKBH5+Stem_Cells	PALM2-AKAP2
1.23194e-07	-1.74434	0.171	0.419	0.00200351	ALKBH5+Stem_Cells	MICOS13
1.24977e-07	1.69707	0.432	0.122	0.0020325	ALKBH5+Stem_Cells	SESN3
1.27084e-07	-1.51335	0.216	0.41	0.00206676	ALKBH5+Stem_Cells	NOP56
1.27317e-07	-2.24216	0.09	0.323	0.00207056	ALKBH5+Stem_Cells	SEPTIN11
1.27901e-07	1.10478	0.568	0.325	0.00208006	ALKBH5+Stem_Cells	CMTM6
1.27938e-07	1.49431	0.27	0.071	0.00208065	ALKBH5+Stem_Cells	GOLGA8O
1.28356e-07	1.54256	0.396	0.132	0.00208746	ALKBH5+Stem_Cells	MBTD1
1.2944e-07	1.06215	0.541	0.262	0.00210508	ALKBH5+Stem_Cells	ADPGK
1.29466e-07	-2.5468	0.072	0.315	0.0021055	ALKBH5+Stem_Cells	HIST2H2BE
1.31108e-07	0.733324	0.45	0.233	0.0021322	ALKBH5+Stem_Cells	UBN1
1.32517e-07	1.27102	0.568	0.236	0.00215512	ALKBH5+Stem_Cells	VEZF1
1.35301e-07	1.10639	0.505	0.217	0.0022004	ALKBH5+Stem_Cells	ZFX
1.36368e-07	1.33921	0.541	0.221	0.00221775	ALKBH5+Stem_Cells	TAPT1
1.37869e-07	-3.96771	0	0.125	0.00224217	ALKBH5+Stem_Cells	TMIGD2
1.39757e-07	1.10581	0.577	0.239	0.00227286	ALKBH5+Stem_Cells	PIKFYVE
1.414e-07	1.10201	0.676	0.372	0.00229958	ALKBH5+Stem_Cells	PTBP3
1.4683e-07	1.24854	0.685	0.379	0.00238789	ALKBH5+Stem_Cells	CLEC2B
1.47394e-07	3.25234	0.162	0.013	0.00239708	ALKBH5+Stem_Cells	LONRF2
1.47793e-07	1.97996	0.279	0.071	0.00240355	ALKBH5+Stem_Cells	RP2
1.47873e-07	1.16131	0.468	0.225	0.00240486	ALKBH5+Stem_Cells	MRPL47
1.5345e-07	1.43469	0.369	0.14	0.00249556	ALKBH5+Stem_Cells	RNPEPL1
1.57949e-07	1.04267	0.676	0.37	0.00256873	ALKBH5+Stem_Cells	ACAP2
1.59159e-07	2.24145	0.216	0.049	0.0025884	ALKBH5+Stem_Cells	COG2
1.60344e-07	1.77093	0.369	0.113	0.00260767	ALKBH5+Stem_Cells	CHIC2
1.6131e-07	0.661674	0.658	0.388	0.00262339	ALKBH5+Stem_Cells	TM9SF3
1.61375e-07	1.60386	0.414	0.17	0.00262444	ALKBH5+Stem_Cells	NAA50
1.62744e-07	0.390926	1	0.995	0.00264671	ALKBH5+Stem_Cells	RPL13
1.64925e-07	1.67978	0.342	0.111	0.00268218	ALKBH5+Stem_Cells	GRINA
1.65789e-07	1.13477	0.559	0.259	0.00269622	ALKBH5+Stem_Cells	TRABD
1.67018e-07	-1.00174	0.523	0.774	0.00271621	ALKBH5+Stem_Cells	CD99
1.67138e-07	1.28501	0.432	0.18	0.00271817	ALKBH5+Stem_Cells	AFTPH
1.70367e-07	1.32859	0.559	0.223	0.00277068	ALKBH5+Stem_Cells	TRIM33
1.72522e-07	1.95298	0.297	0.083	0.00280573	ALKBH5+Stem_Cells	TOLLIP
1.75308e-07	-5.89441	0.009	0.176	0.00285103	ALKBH5+Stem_Cells	AVP
1.76054e-07	-1.02492	0.468	0.733	0.00286316	ALKBH5+Stem_Cells	EDF1
1.79049e-07	0.601636	0.486	0.253	0.00291188	ALKBH5+Stem_Cells	ARHGEF2
1.80525e-07	5.12681	0.126	0.003	0.00293587	ALKBH5+Stem_Cells	MT1G
1.82393e-07	2.34802	0.252	0.048	0.00296626	ALKBH5+Stem_Cells	H6PD
1.83344e-07	0.714199	0.739	0.477	0.00298172	ALKBH5+Stem_Cells	CLINT1
1.84903e-07	1.02657	0.505	0.204	0.00300708	ALKBH5+Stem_Cells	FAR1
1.87314e-07	1.27357	0.694	0.352	0.00304629	ALKBH5+Stem_Cells	FOXN3
1.88235e-07	1.51894	0.559	0.22	0.00306127	ALKBH5+Stem_Cells	MAPKAPK2
1.89685e-07	1.67102	0.279	0.078	0.00308486	ALKBH5+Stem_Cells	MALT1
1.91294e-07	0.341339	1	0.998	0.00311101	ALKBH5+Stem_Cells	RPLP1
1.94891e-07	1.94138	0.198	0.043	0.00316952	ALKBH5+Stem_Cells	VPS54
1.96601e-07	1.23121	0.414	0.162	0.00319733	ALKBH5+Stem_Cells	GAPVD1
1.98831e-07	2.00902	0.207	0.042	0.00323358	ALKBH5+Stem_Cells	STIMATE
1.98867e-07	1.1868	0.459	0.208	0.00323418	ALKBH5+Stem_Cells	PCIF1
1.99038e-07	-4.39806	0	0.15	0.00323696	ALKBH5+Stem_Cells	EPSTI1
1.99618e-07	2.2269	0.189	0.039	0.00324639	ALKBH5+Stem_Cells	CANT1
2.00272e-07	1.64118	0.333	0.101	0.00325702	ALKBH5+Stem_Cells	FCGRT
2.02903e-07	1.63155	0.324	0.095	0.0032998	ALKBH5+Stem_Cells	KDM3B
2.07355e-07	2.10973	0.108	0.022	0.00337221	ALKBH5+Stem_Cells	ZNF778
2.12491e-07	1.15688	0.595	0.267	0.00345573	ALKBH5+Stem_Cells	N4BP2
2.14958e-07	2.6853	0.207	0.031	0.00349586	ALKBH5+Stem_Cells	NCOA5
2.15824e-07	0.825711	0.649	0.344	0.00350995	ALKBH5+Stem_Cells	PCNP
2.23295e-07	0.947712	0.459	0.223	0.00363145	ALKBH5+Stem_Cells	TMEM167B
2.23784e-07	1.28796	0.315	0.11	0.00363939	ALKBH5+Stem_Cells	TAF8
2.29965e-07	1.39295	0.405	0.136	0.00373992	ALKBH5+Stem_Cells	CBX6
2.35752e-07	3.19719	0.198	0.021	0.00383404	ALKBH5+Stem_Cells	MT1E
2.36149e-07	-0.912845	0.523	0.758	0.00384048	ALKBH5+Stem_Cells	RBMX
2.36216e-07	1.89799	0.234	0.073	0.00384158	ALKBH5+Stem_Cells	THAP11
2.37944e-07	2.68202	0.198	0.026	0.00386968	ALKBH5+Stem_Cells	PHLDA1
2.4184e-07	-2.58935	0.036	0.248	0.00393305	ALKBH5+Stem_Cells	UPF3B
2.42075e-07	-4.32784	0.009	0.193	0.00393686	ALKBH5+Stem_Cells	DUSP2
2.44667e-07	1.31659	0.405	0.165	0.00397902	ALKBH5+Stem_Cells	RNF38
2.45795e-07	1.71397	0.297	0.096	0.00399736	ALKBH5+Stem_Cells	P2RY8
2.46665e-07	1.70883	0.351	0.106	0.00401151	ALKBH5+Stem_Cells	ATMIN
2.55032e-07	0.772915	0.604	0.294	0.00414759	ALKBH5+Stem_Cells	OGT
2.57597e-07	0.354878	1	0.983	0.0041893	ALKBH5+Stem_Cells	RPL38
2.57683e-07	1.37192	0.414	0.179	0.00419069	ALKBH5+Stem_Cells	AK3
2.57691e-07	0.985957	0.676	0.425	0.00419083	ALKBH5+Stem_Cells	BRI3
2.59552e-07	2.4534	0.225	0.04	0.0042211	ALKBH5+Stem_Cells	DEF8
2.59955e-07	1.49395	0.45	0.165	0.00422764	ALKBH5+Stem_Cells	FAM13B
2.63212e-07	1.42576	0.387	0.144	0.00428062	ALKBH5+Stem_Cells	CDKN2D
2.65965e-07	1.38984	0.351	0.13	0.0043254	ALKBH5+Stem_Cells	SLC5A3
2.67624e-07	2.01703	0.297	0.078	0.00435236	ALKBH5+Stem_Cells	STRN4
2.68888e-07	1.97956	0.162	0.034	0.00437293	ALKBH5+Stem_Cells	NCF2
2.80469e-07	0.942246	0.55	0.262	0.00456126	ALKBH5+Stem_Cells	PIAS1
2.8241e-07	-1.4426	0.351	0.649	0.00459284	ALKBH5+Stem_Cells	ATP5MF
2.84167e-07	3.9748	0.144	0.006	0.0046214	ALKBH5+Stem_Cells	SLC29A4
2.84491e-07	0.404147	0.748	0.483	0.00462668	ALKBH5+Stem_Cells	SNHG7
2.84719e-07	2.48295	0.207	0.03	0.00463039	ALKBH5+Stem_Cells	DNAJA4
2.87068e-07	-3.80492	0	0.099	0.00466859	ALKBH5+Stem_Cells	TSPAN2
2.90425e-07	0.883205	0.721	0.412	0.00472318	ALKBH5+Stem_Cells	EMB
2.98529e-07	1.91179	0.315	0.073	0.00485498	ALKBH5+Stem_Cells	CRTC3
2.9984e-07	1.33245	0.505	0.206	0.00487631	ALKBH5+Stem_Cells	WHAMM
3.03405e-07	1.9616	0.261	0.067	0.00493427	ALKBH5+Stem_Cells	MFSD6
3.05583e-07	1.58707	0.315	0.104	0.0049697	ALKBH5+Stem_Cells	PHF1
3.0671e-07	2.50322	0.234	0.043	0.00498802	ALKBH5+Stem_Cells	NCF1
3.07183e-07	1.4523	0.396	0.144	0.00499572	ALKBH5+Stem_Cells	CDK9
3.11357e-07	-1.52846	0.153	0.382	0.00506361	ALKBH5+Stem_Cells	DYNC1I2
3.14181e-07	2.40495	0.189	0.034	0.00510953	ALKBH5+Stem_Cells	SLC9A6
3.1507e-07	-2.89325	0.027	0.22	0.00512399	ALKBH5+Stem_Cells	ADA
3.16759e-07	1.89376	0.333	0.096	0.00515144	ALKBH5+Stem_Cells	CTDP1
3.17207e-07	1.5199	0.414	0.132	0.00515874	ALKBH5+Stem_Cells	EDEM1
3.19021e-07	1.35031	0.27	0.089	0.00518824	ALKBH5+Stem_Cells	DOP1B
3.27515e-07	1.8269	0.324	0.087	0.00532638	ALKBH5+Stem_Cells	TMEM245
3.33038e-07	2.71846	0.216	0.032	0.0054162	ALKBH5+Stem_Cells	FBXL17
3.34553e-07	1.18527	0.441	0.18	0.00544083	ALKBH5+Stem_Cells	ATP6V0A2
3.36273e-07	1.64999	0.351	0.128	0.00546881	ALKBH5+Stem_Cells	TSSC4
3.43306e-07	1.4186	0.405	0.165	0.00558319	ALKBH5+Stem_Cells	RFK
3.57947e-07	1.40584	0.288	0.093	0.0058213	ALKBH5+Stem_Cells	CGAS
3.60571e-07	1.8156	0.342	0.103	0.00586397	ALKBH5+Stem_Cells	RBM15B
3.62093e-07	0.843696	0.64	0.371	0.00588872	ALKBH5+Stem_Cells	UBE2J1
3.63767e-07	1.03597	0.685	0.36	0.00591594	ALKBH5+Stem_Cells	LSM8
3.64708e-07	1.92589	0.396	0.11	0.00593124	ALKBH5+Stem_Cells	DENND6A
3.68074e-07	1.62621	0.432	0.166	0.00598599	ALKBH5+Stem_Cells	SURF4
3.6934e-07	1.44369	0.423	0.162	0.00600657	ALKBH5+Stem_Cells	EIF4EBP2
3.81532e-07	0.914755	0.631	0.318	0.00620485	ALKBH5+Stem_Cells	CPT1A
3.84212e-07	0.880242	0.766	0.481	0.00624844	ALKBH5+Stem_Cells	NDUFC2
3.92315e-07	-1.06429	0.369	0.63	0.00638022	ALKBH5+Stem_Cells	APEX1
4.0133e-07	5.04192	0.09	0.002	0.00652683	ALKBH5+Stem_Cells	PENK
4.02619e-07	0.689866	0.829	0.614	0.00654779	ALKBH5+Stem_Cells	BTG1
4.06111e-07	1.66401	0.207	0.064	0.00660459	ALKBH5+Stem_Cells	SLC66A3
4.11816e-07	1.06327	0.514	0.284	0.00669736	ALKBH5+Stem_Cells	TOR1AIP2
4.16379e-07	1.77264	0.378	0.134	0.00677157	ALKBH5+Stem_Cells	PCGF5
4.16735e-07	-0.823593	0.703	0.818	0.00677736	ALKBH5+Stem_Cells	ITM2B
4.21757e-07	1.44021	0.387	0.131	0.00685903	ALKBH5+Stem_Cells	NPLOC4
4.24673e-07	-1.19486	0.604	0.722	0.00690645	ALKBH5+Stem_Cells	GIHCG
4.25029e-07	1.38734	0.45	0.177	0.00691225	ALKBH5+Stem_Cells	MSL1
4.27994e-07	-3.54974	0.009	0.177	0.00696046	ALKBH5+Stem_Cells	FHL3
4.31857e-07	2.06791	0.144	0.027	0.00702328	ALKBH5+Stem_Cells	PGGHG
4.3248e-07	4.80488	0.09	0.003	0.00703343	ALKBH5+Stem_Cells	AC026471.3
4.3248e-07	6.38984	0.09	0.001	0.00703343	ALKBH5+Stem_Cells	TNNT1
4.3248e-07	3.02061	0.09	0.009	0.00703343	ALKBH5+Stem_Cells	NID1
4.3248e-07	6.84927	0.09	0	0.00703343	ALKBH5+Stem_Cells	UPK3A
4.37055e-07	1.65287	0.189	0.055	0.00710782	ALKBH5+Stem_Cells	MED26
4.4755e-07	1.98896	0.27	0.064	0.0072785	ALKBH5+Stem_Cells	C7orf26
4.49855e-07	3.21991	0.171	0.017	0.00731599	ALKBH5+Stem_Cells	COL6A2
4.50701e-07	1.17031	0.369	0.162	0.00732976	ALKBH5+Stem_Cells	BRI3BP
4.53548e-07	0.880672	0.685	0.416	0.00737606	ALKBH5+Stem_Cells	RNF130
4.59541e-07	-2.05807	0.081	0.284	0.00747352	ALKBH5+Stem_Cells	COPS6
4.61584e-07	1.63351	0.261	0.086	0.00750674	ALKBH5+Stem_Cells	CAPN2
4.77899e-07	0.71212	0.766	0.486	0.00777207	ALKBH5+Stem_Cells	AHNAK
4.85612e-07	1.43897	0.378	0.128	0.0078975	ALKBH5+Stem_Cells	PANK3
4.88867e-07	1.86628	0.288	0.081	0.00795045	ALKBH5+Stem_Cells	RELB
4.89524e-07	0.585432	0.288	0.116	0.00796113	ALKBH5+Stem_Cells	GOLGA8R
4.91007e-07	1.59694	0.333	0.116	0.00798524	ALKBH5+Stem_Cells	RFNG
4.93075e-07	2.0148	0.315	0.086	0.00801888	ALKBH5+Stem_Cells	MCMBP
4.94622e-07	1.04429	0.604	0.336	0.00804404	ALKBH5+Stem_Cells	TMED2
5.01781e-07	0.497507	0.982	0.946	0.00816046	ALKBH5+Stem_Cells	HLA-DRA
5.04109e-07	1.29702	0.495	0.205	0.00819832	ALKBH5+Stem_Cells	OPA1
5.13243e-07	1.17205	0.369	0.123	0.00834687	ALKBH5+Stem_Cells	AVL9
5.14926e-07	1.95561	0.315	0.071	0.00837423	ALKBH5+Stem_Cells	CLUH
5.1696e-07	-1.55587	0.162	0.409	0.00840733	ALKBH5+Stem_Cells	BCAP31
5.28811e-07	0.762233	0.495	0.254	0.00860005	ALKBH5+Stem_Cells	PHACTR1
5.35831e-07	-2.65892	0.036	0.211	0.00871422	ALKBH5+Stem_Cells	CCDC171
5.36835e-07	-1.94839	0.09	0.303	0.00873055	ALKBH5+Stem_Cells	PSMD4
5.46981e-07	1.12981	0.577	0.295	0.00889556	ALKBH5+Stem_Cells	AKIRIN1
5.50748e-07	1.10938	0.423	0.201	0.00895681	ALKBH5+Stem_Cells	TDG
5.51243e-07	-0.495235	0.802	0.887	0.00896487	ALKBH5+Stem_Cells	SON
5.57827e-07	-3.35611	0.018	0.22	0.00907195	ALKBH5+Stem_Cells	APP
5.59821e-07	-1.42872	0.703	0.799	0.00910438	ALKBH5+Stem_Cells	SAT1
5.66955e-07	-1.57142	0.189	0.423	0.0092204	ALKBH5+Stem_Cells	ARPC4
5.74026e-07	1.16442	0.477	0.215	0.00933539	ALKBH5+Stem_Cells	LRMP
5.7522e-07	0.572704	0.162	0.041	0.0093548	ALKBH5+Stem_Cells	CCDC144NL-AS1
5.78551e-07	2.93041	0.18	0.02	0.00940897	ALKBH5+Stem_Cells	NACC2
5.84496e-07	1.29249	0.477	0.206	0.00950565	ALKBH5+Stem_Cells	FAM120A
5.93206e-07	1.81241	0.243	0.07	0.00964731	ALKBH5+Stem_Cells	FRAT1
5.93997e-07	1.26831	0.45	0.185	0.00966017	ALKBH5+Stem_Cells	GNA13
5.95102e-07	-2.91394	0.081	0.313	0.00967814	ALKBH5+Stem_Cells	ATP2B1-AS1
5.95257e-07	1.46887	0.432	0.173	0.00968066	ALKBH5+Stem_Cells	YY1AP1
5.95457e-07	-3.87226	0	0.121	0.00968392	ALKBH5+Stem_Cells	C11orf74
5.95457e-07	-4.30713	0	0.152	0.00968392	ALKBH5+Stem_Cells	NFE2
5.97888e-07	1.46927	0.369	0.123	0.00972346	ALKBH5+Stem_Cells	ZNF217
5.9992e-07	-1.59722	0.081	0.304	0.0097565	ALKBH5+Stem_Cells	LMAN2
6.03301e-07	1.95445	0.189	0.04	0.00981149	ALKBH5+Stem_Cells	DNAJB2
6.2224e-07	1.2267	0.459	0.186	0.0101195	ALKBH5+Stem_Cells	RYBP
6.23127e-07	-2.02439	0.108	0.351	0.0101339	ALKBH5+Stem_Cells	ATP2C1
6.35222e-07	1.32976	0.595	0.26	0.0103306	ALKBH5+Stem_Cells	WDR82
6.39554e-07	-3.70819	0.009	0.194	0.0104011	ALKBH5+Stem_Cells	CHST12
6.48018e-07	3.24098	0.171	0.017	0.0105387	ALKBH5+Stem_Cells	CIB2
6.52425e-07	1.68062	0.414	0.153	0.0106104	ALKBH5+Stem_Cells	ZNF511
6.53209e-07	-2.58471	0.162	0.392	0.0106231	ALKBH5+Stem_Cells	PVT1
6.59421e-07	2.23064	0.243	0.051	0.0107242	ALKBH5+Stem_Cells	ERN1
6.67461e-07	1.43564	0.288	0.089	0.0108549	ALKBH5+Stem_Cells	SELENOO
6.70984e-07	2.15851	0.189	0.037	0.0109122	ALKBH5+Stem_Cells	CRYBG3
7.06998e-07	4.2903	0.117	0.006	0.0114979	ALKBH5+Stem_Cells	PHLDA3
7.1344e-07	0.65534	0.748	0.523	0.0116027	ALKBH5+Stem_Cells	SYNCRIP
7.26706e-07	2.61223	0.225	0.034	0.0118184	ALKBH5+Stem_Cells	ABCA7
7.43115e-07	0.940532	0.405	0.193	0.0120853	ALKBH5+Stem_Cells	ZDHHC20
7.43637e-07	1.67058	0.333	0.098	0.0120938	ALKBH5+Stem_Cells	NUS1
7.52656e-07	1.33095	0.396	0.149	0.0122404	ALKBH5+Stem_Cells	EMC6
7.70344e-07	-1.08864	0.36	0.583	0.0125281	ALKBH5+Stem_Cells	SSBP1
7.77923e-07	1.54338	0.387	0.144	0.0126514	ALKBH5+Stem_Cells	BCL7B
7.97455e-07	-1.03119	0.414	0.66	0.012969	ALKBH5+Stem_Cells	RAN
7.98662e-07	1.68177	0.378	0.102	0.0129886	ALKBH5+Stem_Cells	IL17RA
8.01362e-07	-1.6648	0.144	0.345	0.0130326	ALKBH5+Stem_Cells	POLR2I
8.17158e-07	2.18339	0.18	0.044	0.0132894	ALKBH5+Stem_Cells	ARL4C
8.1724e-07	2.56881	0.216	0.034	0.0132908	ALKBH5+Stem_Cells	PCNX3
8.238e-07	-2.44726	0.045	0.233	0.0133975	ALKBH5+Stem_Cells	SPART
8.34191e-07	1.0752	0.667	0.354	0.0135664	ALKBH5+Stem_Cells	PAFAH1B2
8.47975e-07	-2.04868	0.108	0.382	0.0137906	ALKBH5+Stem_Cells	SYNGR1
8.48873e-07	1.31876	0.559	0.245	0.0138052	ALKBH5+Stem_Cells	SERINC1
8.55024e-07	1.19213	0.306	0.111	0.0139053	ALKBH5+Stem_Cells	ZDHHC17
8.56412e-07	-4.13372	0	0.135	0.0139278	ALKBH5+Stem_Cells	BCAT1
8.56412e-07	-4.5817	0	0.101	0.0139278	ALKBH5+Stem_Cells	MEG3
8.60001e-07	-2.52902	0.036	0.228	0.0139862	ALKBH5+Stem_Cells	ARHGAP5
8.6379e-07	0.850681	0.306	0.124	0.0140478	ALKBH5+Stem_Cells	TUBGCP5
8.7145e-07	-2.88861	0.027	0.213	0.0141724	ALKBH5+Stem_Cells	NDUFAF2
8.7381e-07	0.316876	1	0.981	0.0142108	ALKBH5+Stem_Cells	RPL23A
8.74462e-07	1.90109	0.225	0.062	0.0142214	ALKBH5+Stem_Cells	AC025171.1
8.75151e-07	1.38984	0.297	0.1	0.0142326	ALKBH5+Stem_Cells	RPS6KA1
8.82138e-07	0.911283	0.595	0.294	0.0143462	ALKBH5+Stem_Cells	RRBP1
8.86756e-07	0.353167	1	0.975	0.0144213	ALKBH5+Stem_Cells	EEF1G
8.91202e-07	1.55334	0.288	0.088	0.0144936	ALKBH5+Stem_Cells	RAB22A
9.1065e-07	-1.37481	0.216	0.435	0.0148099	ALKBH5+Stem_Cells	CFDP1
9.14711e-07	1.15448	0.495	0.263	0.0148759	ALKBH5+Stem_Cells	TYMP
9.24572e-07	0.342218	1	0.994	0.0150363	ALKBH5+Stem_Cells	RPL32
9.35081e-07	0.277139	0.45	0.272	0.0152072	ALKBH5+Stem_Cells	RNF115
9.46095e-07	3.38984	0.081	0.005	0.0153863	ALKBH5+Stem_Cells	NINL
9.46095e-07	2.54184	0.081	0.009	0.0153863	ALKBH5+Stem_Cells	ZCCHC24
9.53674e-07	1.47995	0.441	0.166	0.0155096	ALKBH5+Stem_Cells	NUDT4
9.58377e-07	1.37378	0.459	0.183	0.0155861	ALKBH5+Stem_Cells	UFL1
9.71895e-07	2.51537	0.189	0.031	0.0158059	ALKBH5+Stem_Cells	AP5B1
9.86565e-07	1.33673	0.252	0.086	0.0160445	ALKBH5+Stem_Cells	WDR75
9.93816e-07	-1.41752	0.207	0.427	0.0161624	ALKBH5+Stem_Cells	LGALS9
1.01403e-06	1.17108	0.477	0.208	0.0164912	ALKBH5+Stem_Cells	PPM1A
1.02797e-06	-2.67445	0.081	0.31	0.0167179	ALKBH5+Stem_Cells	AC245014.3
1.04295e-06	2.20851	0.225	0.05	0.0169616	ALKBH5+Stem_Cells	ATG101
1.04543e-06	1.30078	0.378	0.13	0.0170018	ALKBH5+Stem_Cells	YTHDC2
1.04562e-06	1.33746	0.486	0.179	0.0170049	ALKBH5+Stem_Cells	HBP1
1.05262e-06	0.871373	0.649	0.389	0.0171188	ALKBH5+Stem_Cells	COPS9
1.06755e-06	1.47134	0.423	0.145	0.0173616	ALKBH5+Stem_Cells	CAPN7
1.09736e-06	0.897634	0.568	0.277	0.0178463	ALKBH5+Stem_Cells	ANKHD1
1.11893e-06	-0.607383	0.892	0.96	0.0181972	ALKBH5+Stem_Cells	TPM3
1.12673e-06	-2.15354	0.081	0.334	0.018324	ALKBH5+Stem_Cells	PDAP1
1.16211e-06	-1.8874	0.198	0.407	0.0188994	ALKBH5+Stem_Cells	DYNLL1
1.19066e-06	1.02032	0.73	0.448	0.0193636	ALKBH5+Stem_Cells	HNRNPL
1.19613e-06	1.6644	0.324	0.102	0.0194527	ALKBH5+Stem_Cells	B4GALT1
1.23062e-06	-4.9852	0	0.157	0.0200136	ALKBH5+Stem_Cells	HSPA1B
1.23062e-06	-4.04895	0	0.124	0.0200136	ALKBH5+Stem_Cells	COL24A1
1.23062e-06	-3.59885	0	0.096	0.0200136	ALKBH5+Stem_Cells	U2AF1
1.23062e-06	-4.17621	0	0.147	0.0200136	ALKBH5+Stem_Cells	WDR18
1.23779e-06	-2.76801	0.036	0.239	0.0201301	ALKBH5+Stem_Cells	MEF2A
1.24673e-06	1.9893	0.207	0.046	0.0202755	ALKBH5+Stem_Cells	IPMK
1.28002e-06	1.09144	0.432	0.187	0.0208169	ALKBH5+Stem_Cells	RAF1
1.28301e-06	1.44106	0.342	0.113	0.0208656	ALKBH5+Stem_Cells	LATS1
1.28869e-06	0.779863	0.559	0.274	0.0209579	ALKBH5+Stem_Cells	ZFAND6
1.29737e-06	-0.72604	0.865	0.917	0.021099	ALKBH5+Stem_Cells	PNRC1
1.30798e-06	-1.55374	0.216	0.511	0.0212717	ALKBH5+Stem_Cells	TLN1
1.31938e-06	0.668215	0.405	0.206	0.021457	ALKBH5+Stem_Cells	GIGYF2
1.34703e-06	-1.22385	0.234	0.402	0.0219067	ALKBH5+Stem_Cells	SNHG16
1.35819e-06	0.798526	0.73	0.543	0.0220882	ALKBH5+Stem_Cells	C9orf16
1.38025e-06	1.67614	0.207	0.055	0.022447	ALKBH5+Stem_Cells	TTYH3
1.3841e-06	-0.907481	0.64	0.789	0.0225095	ALKBH5+Stem_Cells	VAMP8
1.39848e-06	1.46927	0.387	0.149	0.0227434	ALKBH5+Stem_Cells	RNF166
1.40502e-06	0.919348	0.766	0.53	0.0228499	ALKBH5+Stem_Cells	BZW1
1.41327e-06	-2.96478	0.018	0.171	0.022984	ALKBH5+Stem_Cells	PLTP
1.42058e-06	1.16857	0.342	0.129	0.0231029	ALKBH5+Stem_Cells	MYO5A
1.44756e-06	0.686781	0.73	0.456	0.0235417	ALKBH5+Stem_Cells	NENF
1.45551e-06	0.371272	0.973	0.941	0.0236709	ALKBH5+Stem_Cells	RPS10
1.46107e-06	1.49675	0.333	0.104	0.0237614	ALKBH5+Stem_Cells	GNA12
1.47388e-06	-2.46814	0.036	0.213	0.0239697	ALKBH5+Stem_Cells	PIN4
1.48075e-06	-1.77865	0.117	0.329	0.0240815	ALKBH5+Stem_Cells	FKBP3
1.48113e-06	1.38054	0.414	0.168	0.0240877	ALKBH5+Stem_Cells	SEPTIN9
1.49441e-06	-3.09196	0.027	0.227	0.0243037	ALKBH5+Stem_Cells	LIME1
1.52021e-06	1.47707	0.351	0.12	0.0247232	ALKBH5+Stem_Cells	ATL3
1.54083e-06	0.478358	0.901	0.639	0.0250585	ALKBH5+Stem_Cells	ZNF207
1.54167e-06	2.17352	0.252	0.058	0.0250722	ALKBH5+Stem_Cells	LRRC8D
1.54637e-06	2.46784	0.153	0.024	0.0251487	ALKBH5+Stem_Cells	CD4
1.56673e-06	0.32068	1	0.993	0.0254797	ALKBH5+Stem_Cells	RPS18
1.58294e-06	1.07514	0.721	0.482	0.0257433	ALKBH5+Stem_Cells	C9orf78
1.58713e-06	1.73449	0.342	0.102	0.0258115	ALKBH5+Stem_Cells	SAR1B
1.59811e-06	-1.31702	0.405	0.642	0.0259901	ALKBH5+Stem_Cells	DBI
1.62818e-06	0.655228	0.667	0.419	0.0264791	ALKBH5+Stem_Cells	RBPJ
1.64282e-06	2.00518	0.252	0.069	0.0267172	ALKBH5+Stem_Cells	IL10RB
1.6785e-06	1.36193	0.261	0.086	0.0272975	ALKBH5+Stem_Cells	RIC1
1.68999e-06	2.04695	0.288	0.079	0.0274843	ALKBH5+Stem_Cells	UBLCP1
1.69301e-06	-3.10522	0.036	0.23	0.0275334	ALKBH5+Stem_Cells	RHOB
1.70126e-06	1.36747	0.207	0.073	0.0276677	ALKBH5+Stem_Cells	ABHD12
1.70779e-06	-1.30291	0.306	0.53	0.0277738	ALKBH5+Stem_Cells	CD164
1.73262e-06	-1.69108	0.108	0.284	0.0281776	ALKBH5+Stem_Cells	TMEM173
1.73456e-06	-2.52305	0.027	0.177	0.0282091	ALKBH5+Stem_Cells	ATIC
1.73637e-06	1.16307	0.559	0.28	0.0282385	ALKBH5+Stem_Cells	FBXO7
1.7668e-06	-3.95889	0	0.12	0.0287335	ALKBH5+Stem_Cells	PADI4
1.7668e-06	-3.92757	0	0.119	0.0287335	ALKBH5+Stem_Cells	PRIM1
1.7668e-06	-4.3106	0	0.139	0.0287335	ALKBH5+Stem_Cells	PROK2
1.7671e-06	0.650754	0.369	0.164	0.0287384	ALKBH5+Stem_Cells	DOCK5
1.77746e-06	6.26431	0.081	0.001	0.0289069	ALKBH5+Stem_Cells	HMX2
1.77746e-06	4.90441	0.081	0.002	0.0289069	ALKBH5+Stem_Cells	TGM5
1.77746e-06	3.46384	0.081	0.006	0.0289069	ALKBH5+Stem_Cells	PXDC1
1.77746e-06	3.45695	0.081	0.005	0.0289069	ALKBH5+Stem_Cells	PADI2
1.87086e-06	1.10516	0.387	0.15	0.0304258	ALKBH5+Stem_Cells	SCAF8
1.88693e-06	1.1588	0.55	0.249	0.0306872	ALKBH5+Stem_Cells	ZBTB44
1.89682e-06	2.73776	0.207	0.031	0.0308479	ALKBH5+Stem_Cells	VOPP1
1.90035e-06	-2.10201	0.081	0.291	0.0309054	ALKBH5+Stem_Cells	RAB37
1.91579e-06	2.74075	0.18	0.027	0.0311564	ALKBH5+Stem_Cells	F12
1.92832e-06	-2.95224	0.027	0.216	0.0313603	ALKBH5+Stem_Cells	MAP7
1.9295e-06	1.61087	0.324	0.116	0.0313795	ALKBH5+Stem_Cells	DPM1
1.95412e-06	1.35742	0.414	0.155	0.0317798	ALKBH5+Stem_Cells	SEC61A1
1.98222e-06	1.00157	0.261	0.097	0.0322369	ALKBH5+Stem_Cells	TNFAIP2
1.98958e-06	1.09144	0.459	0.21	0.0323565	ALKBH5+Stem_Cells	NUP214
2.00612e-06	-1.49599	0.18	0.382	0.0326255	ALKBH5+Stem_Cells	CTSC
2.01266e-06	3.42831	0.144	0.015	0.032732	ALKBH5+Stem_Cells	RTL6
2.0342e-06	2.04192	0.171	0.039	0.0330822	ALKBH5+Stem_Cells	SOCS2-AS1
2.03561e-06	0.879782	0.378	0.206	0.0331052	ALKBH5+Stem_Cells	CHMP1B
2.04469e-06	0.174034	0.658	0.487	0.0332528	ALKBH5+Stem_Cells	BRD7
2.0611e-06	1.55334	0.297	0.094	0.0335197	ALKBH5+Stem_Cells	VEGFB
2.0959e-06	1.53639	0.333	0.11	0.0340856	ALKBH5+Stem_Cells	NDRG1
2.10273e-06	-1.21554	0.36	0.606	0.0341967	ALKBH5+Stem_Cells	MRPL57
2.10764e-06	2.59337	0.144	0.021	0.0342765	ALKBH5+Stem_Cells	IQCN
2.13716e-06	2.13986	0.288	0.06	0.0347566	ALKBH5+Stem_Cells	ZDHHC7
2.1471e-06	1.08364	0.505	0.241	0.0349183	ALKBH5+Stem_Cells	CDC73
2.15138e-06	1.68604	0.279	0.074	0.034988	ALKBH5+Stem_Cells	APPBP2
2.16117e-06	2.31945	0.171	0.04	0.0351471	ALKBH5+Stem_Cells	ITPRIP
2.16256e-06	0.669718	0.685	0.413	0.0351697	ALKBH5+Stem_Cells	SIVA1
2.21416e-06	1.55976	0.243	0.079	0.0360089	ALKBH5+Stem_Cells	THEMIS2
2.253e-06	1.46835	0.396	0.149	0.0366406	ALKBH5+Stem_Cells	CBL
2.26081e-06	3.03436	0.234	0.03	0.0367676	ALKBH5+Stem_Cells	SIRPA
2.26136e-06	1.14389	0.604	0.333	0.0367765	ALKBH5+Stem_Cells	SSR1
2.26407e-06	-2.21432	0.045	0.214	0.0368205	ALKBH5+Stem_Cells	CEP290
2.28242e-06	2.02727	0.234	0.054	0.037119	ALKBH5+Stem_Cells	RETREG3
2.30406e-06	2.75757	0.207	0.037	0.0374709	ALKBH5+Stem_Cells	PNMA1
2.36918e-06	1.37861	0.342	0.135	0.0385299	ALKBH5+Stem_Cells	MXI1
2.40106e-06	-1.11856	0.351	0.551	0.0390485	ALKBH5+Stem_Cells	TPR
2.41862e-06	0.804877	0.658	0.429	0.039334	ALKBH5+Stem_Cells	UQCRFS1
2.42189e-06	-1.54197	0.162	0.349	0.0393871	ALKBH5+Stem_Cells	TCEAL4
2.42916e-06	2.20002	0.135	0.028	0.0395054	ALKBH5+Stem_Cells	ZBTB2
2.4351e-06	0.469403	0.613	0.35	0.039602	ALKBH5+Stem_Cells	BIRC6
2.43585e-06	-3.20262	0.009	0.143	0.0396142	ALKBH5+Stem_Cells	CARD16
2.47299e-06	-0.980337	0.559	0.767	0.0402183	ALKBH5+Stem_Cells	TPI1
2.48968e-06	1.31374	0.261	0.085	0.0404896	ALKBH5+Stem_Cells	MAP3K5
2.5119e-06	1.37118	0.387	0.132	0.040851	ALKBH5+Stem_Cells	MFSD14A
2.53441e-06	-5.63391	0	0.123	0.0412172	ALKBH5+Stem_Cells	AC011139.1
2.53441e-06	-3.51103	0	0.092	0.0412172	ALKBH5+Stem_Cells	CBX2
2.54284e-06	0.580289	0.991	0.882	0.0413542	ALKBH5+Stem_Cells	SRSF5
2.56592e-06	1.16277	0.405	0.172	0.0417296	ALKBH5+Stem_Cells	SECISBP2L
2.57436e-06	1.64568	0.234	0.07	0.0418668	ALKBH5+Stem_Cells	SLC25A16
2.62055e-06	1.61878	0.342	0.114	0.042618	ALKBH5+Stem_Cells	MARK2
2.63184e-06	1.75886	0.252	0.078	0.0428015	ALKBH5+Stem_Cells	FAM199X
2.70472e-06	0.514658	0.279	0.113	0.0439869	ALKBH5+Stem_Cells	EREG
2.8143e-06	0.536842	0.685	0.396	0.045769	ALKBH5+Stem_Cells	RAB11FIP1
2.8247e-06	0.947769	0.297	0.119	0.0459381	ALKBH5+Stem_Cells	PSEN1
2.84013e-06	0.883487	0.36	0.158	0.0461891	ALKBH5+Stem_Cells	UTP6
2.91488e-06	-1.3076	0.27	0.484	0.0474046	ALKBH5+Stem_Cells	CYCS
2.92273e-06	1.29899	0.36	0.15	0.0475323	ALKBH5+Stem_Cells	CDKN2C
2.9421e-06	1.15635	0.288	0.119	0.0478474	ALKBH5+Stem_Cells	IKZF5
2.96004e-06	1.3078	0.342	0.128	0.0481391	ALKBH5+Stem_Cells	SPPL3
3.00718e-06	-0.306812	0.333	0.208	0.0489057	ALKBH5+Stem_Cells	IGKC
3.06205e-06	1.52374	0.351	0.143	0.0497982	ALKBH5+Stem_Cells	CYP51A1
