# Supplementary material for: RMzyme: regulations of RNA-modifying enzymes in humans
Source: Signal Transduct Target Ther. 2026 Feb 12;11:52. doi: 10.1038/s41392-025-02568-2 (PMC12895048; doi:10.1038/s41392-025-02568-2)
Supplement: Supplementary file 2 — Supplementary Tables [file 41392_2025_2568_MOESM2_ESM.zip › TableS/TableS5.xlsx]

## Sheet: Sheet1
miRTarSite	miRNAID	mirTarRand	mirRNAName	GeneSymbol	Modification_type	Dataset	Enzyme	RNAmodSite
chr5:35877210-35877239:+	MIMAT0000242	CH000212732	hsa-miR-129-5p	IL7R	m6A	GSE94613	METTL3	chr5:35877207-35877834
chr5:35877811-35877840:+	MIMAT0000755	CH000736648	hsa-miR-323a-3p	IL7R	m6A	GSE94613	METTL3	chr5:35877207-35877834
chr5:35877788-35877794:+	MIMAT0002831	CH000975981	hsa-miR-519c-5p	IL7R	m6A	GSE94613	METTL3	chr5:35877207-35877834
chr5:35877788-35877794:+	MIMAT0002841	CH001009412	hsa-miR-518f-5p	IL7R	m6A	GSE94613	METTL3	chr5:35877207-35877834
chr5:35877788-35877794:+	MIMAT0002845	CH001017988	hsa-miR-526a	IL7R	m6A	GSE94613	METTL3	chr5:35877207-35877834
chr5:35877426-35877455:+	MIMAT0003879	CH001278403	hsa-miR-758-3p	IL7R	m6A	GSE94613	METTL3	chr5:35877207-35877834
chr5:35877236-35877265:+	MIMAT0004593	CH001310389	hsa-miR-130a-5p	IL7R	m6A	GSE94613	METTL3	chr5:35877207-35877834
chr5:35877241-35877247:+	MIMAT0004784	CH001393581	hsa-miR-455-3p	IL7R	m6A	GSE94613	METTL3	chr5:35877207-35877834
chr5:35877788-35877794:+	MIMAT0005449	CH001542700	hsa-miR-523-5p	IL7R	m6A	GSE94613	METTL3	chr5:35877207-35877834
chr5:35877788-35877794:+	MIMAT0005450	CH001543783	hsa-miR-518e-5p	IL7R	m6A	GSE94613	METTL3	chr5:35877207-35877834
chr5:35877788-35877794:+	MIMAT0005451	CH001544866	hsa-miR-522-5p	IL7R	m6A	GSE94613	METTL3	chr5:35877207-35877834
chr5:35877788-35877794:+	MIMAT0005452	CH001545949	hsa-miR-519a-5p	IL7R	m6A	GSE94613	METTL3	chr5:35877207-35877834
chr5:35877788-35877794:+	MIMAT0005454	CH001548188	hsa-miR-519b-5p	IL7R	m6A	GSE94613	METTL3	chr5:35877207-35877834
chr5:35877788-35877794:+	MIMAT0005455	CH001550730	hsa-miR-520c-5p	IL7R	m6A	GSE94613	METTL3	chr5:35877207-35877834
chr5:35877788-35877794:+	MIMAT0005456	CH001553274	hsa-miR-518d-5p	IL7R	m6A	GSE94613	METTL3	chr5:35877207-35877834
chr5:173890818-173890847:+	MIMAT0001639	CH000851324	hsa-miR-409-3p	CPEB4	m6A	GSE94613	METTL3	chr5:173890506-173891091
chr5:173890802-173890831:+	MIMAT0002824	CH000952371	hsa-miR-498	CPEB4	m6A	GSE94613	METTL3	chr5:173890506-173891091
chr12:57055711-57055717:-	MIMAT0000728	CH000684630	hsa-miR-375	TMEM194A	m6A	GSE94613	METTL3	chr12:57055474-57055773
chr17:8222879-8222900:-	MIMAT0000453	MRDALH02464692	hsa-miR-154-3p	LINC00324	m6A	GSE94613	METTL3	chr17:8222840-8223039
chr17:8222879-8222901:-	MIMAT0002178	MRDALH02464693	hsa-miR-487a-3p	LINC00324	m6A	GSE94613	METTL3	chr17:8222840-8223039
chr17:8222955-8222977:-	MIMAT0002823	MRDALH02464694	hsa-miR-512-3p	LINC00324	m6A	GSE94613	METTL3	chr17:8222840-8223039
chr5:40827875-40827881:-	MIMAT0004784	CH001393518	hsa-miR-455-3p	RPL37	m6A	GSE94613	METTL3	chr5:40827515-40827980
chr5:40827865-40827887:-	MIMAT0015011	CH001746417	hsa-miR-3142	RPL37	m6A	GSE94613	METTL3	chr5:40827515-40827980
chr12:64481959-64481988:+	MIMAT0003244	CH001163166	hsa-miR-579-3p	TBK1	m6A	GSE94613	METTL3	chr12:64481621-64482206
chr12:64481959-64481988:+	MIMAT0022272	CH001989905	hsa-miR-664b-3p	TBK1	m6A	GSE94613	METTL3	chr12:64481621-64482206
chr12:64481856-64481878:+	MIMAT0004909	MRDACH003616640	hsa-miR-450b-5p	TBK1	m6A	GSE94613	METTL3	chr12:64481621-64482206
chr12:64481865-64481887:+	MIMAT0022706	MRDACH003616641	hsa-miR-561-5p	TBK1	m6A	GSE94613	METTL3	chr12:64481621-64482206
chr12:64481965-64481988:+	MIMAT0003244	MRDACH003616643	hsa-miR-579-3p	TBK1	m6A	GSE94613	METTL3	chr12:64481621-64482206
chr12:64481966-64481988:+	MIMAT0022272	MRDACH003616644	hsa-miR-664b-3p	TBK1	m6A	GSE94613	METTL3	chr12:64481621-64482206
chr12:64481971-64481996:+	MIMAT0003220	MRDACH003616645	hsa-miR-556-5p	TBK1	m6A	GSE94613	METTL3	chr12:64481621-64482206
chr19:4543439-4543468:-	MIMAT0000275	CH000324688	hsa-miR-218-5p	SEMA6B	m6A	GSE94613	METTL3	chr19:4543426-4543955
chr19:4543461-4543468:-	MIMAT0000690	CH000609719	hsa-miR-296-5p	SEMA6B	m6A	GSE94613	METTL3	chr19:4543426-4543955
chr19:4543460-4543482:-	MIMAT0000690	MRDACH004706239	hsa-miR-296-5p	SEMA6B	m6A	GSE94613	METTL3	chr19:4543426-4543955
chr19:4543588-4543609:-	MIMAT0000690	MRDACH004706242	hsa-miR-296-5p	SEMA6B	m6A	GSE94613	METTL3	chr19:4543426-4543955
chr5:178205888-178205917:+	MIMAT0002826	CH000963919	hsa-miR-515-5p	HNRNPAB	m6A	GSE94613	METTL3	chr5:178205573-178205901
chr5:178205888-178205917:+	MIMAT0002828	CH000969042	hsa-miR-519e-5p	HNRNPAB	m6A	GSE94613	METTL3	chr5:178205573-178205901
chr5:178205889-178205917:+	MIMAT0002826	MRDACH001732535	hsa-miR-515-5p	HNRNPAB	m6A	GSE94613	METTL3	chr5:178205573-178205901
chr16:69709586-69709593:-	MIMAT0001340	CH000794463	hsa-miR-423-3p	NQO1	m6A	GSE94613	METTL3	chr16:69709503-69709849
chr2:99399649-99399678:+	MIMAT0000068	CH000026375	hsa-miR-15a-5p	EIF5B	m6A	GSE94613	METTL3	chr2:99399412-99400740
chr2:99399649-99399678:+	MIMAT0000069	CH000033644	hsa-miR-16-5p	EIF5B	m6A	GSE94613	METTL3	chr2:99399412-99400740
chr2:99399450-99399456:+	MIMAT0000099	CH000151677	hsa-miR-101-3p	EIF5B	m6A	GSE94613	METTL3	chr2:99399412-99400740
chr2:99399581-99399588:+	MIMAT0000231	CH000199087	hsa-miR-199a-5p	EIF5B	m6A	GSE94613	METTL3	chr2:99399412-99400740
chr2:99399581-99399588:+	MIMAT0000263	CH000282405	hsa-miR-199b-5p	EIF5B	m6A	GSE94613	METTL3	chr2:99399412-99400740
chr2:99399649-99399678:+	MIMAT0000417	CH000364106	hsa-miR-15b-5p	EIF5B	m6A	GSE94613	METTL3	chr2:99399412-99400740
chr2:99399451-99399457:+	MIMAT0000424	CH000403187	hsa-miR-128-3p	EIF5B	m6A	GSE94613	METTL3	chr2:99399412-99400740
chr2:99399446-99399452:+	MIMAT0000429	CH000424976	hsa-miR-137	EIF5B	m6A	GSE94613	METTL3	chr2:99399412-99400740
chr2:99399449-99399456:+	MIMAT0000436	CH000455237	hsa-miR-144-3p	EIF5B	m6A	GSE94613	METTL3	chr2:99399412-99400740
chr2:99399433-99399440:+	MIMAT0000437	CH000460493	hsa-miR-145-5p	EIF5B	m6A	GSE94613	METTL3	chr2:99399412-99400740
chr2:99399649-99399678:+	MIMAT0000461	CH000545517	hsa-miR-195-5p	EIF5B	m6A	GSE94613	METTL3	chr2:99399412-99400740
chr2:99399414-99399434:+	MIMAT0000722	CH000664087	hsa-miR-370-3p	EIF5B	m6A	GSE94613	METTL3	chr2:99399412-99400740
chr2:99399649-99399678:+	MIMAT0001341	CH000799245	hsa-miR-424-5p	EIF5B	m6A	GSE94613	METTL3	chr2:99399412-99400740
chr2:99399649-99399678:+	MIMAT0002820	CH000934163	hsa-miR-497-5p	EIF5B	m6A	GSE94613	METTL3	chr2:99399412-99400740
chr2:99400027-99400033:+	MIMAT0002890	CH001126944	hsa-miR-299-5p	EIF5B	m6A	GSE94613	METTL3	chr2:99399412-99400740
chr2:99399663-99399669:+	MIMAT0003329	CH001243352	hsa-miR-411-5p	EIF5B	m6A	GSE94613	METTL3	chr2:99399412-99400740
chr2:99400019-99400027:+	MIMAT0004675	CH001323536	hsa-miR-219a-2-3p	EIF5B	m6A	GSE94613	METTL3	chr2:99399412-99400740
chr2:99399433-99399440:+	MIMAT0021127	CH001984806	hsa-miR-5195-3p	EIF5B	m6A	GSE94613	METTL3	chr2:99399412-99400740
chr7:152144806-152144835:-	MIMAT0000072	CH000047337	hsa-miR-18a-5p	KMT2C	m6A	GSE94613	METTL3	chr7:152144313-152145078
chr7:152144783-152144812:-	MIMAT0000421	CH000388081	hsa-miR-122-5p	KMT2C	m6A	GSE94613	METTL3	chr7:152144313-152145078
chr7:152144806-152144835:-	MIMAT0001412	CH000805897	hsa-miR-18b-5p	KMT2C	m6A	GSE94613	METTL3	chr7:152144313-152145078
chr7:152144794-152144823:-	MIMAT0001635	CH000844657	hsa-miR-452-5p	KMT2C	m6A	GSE94613	METTL3	chr7:152144313-152145078
chr7:152144780-152144809:-	MIMAT0002814	CH000902819	hsa-miR-432-5p	KMT2C	m6A	GSE94613	METTL3	chr7:152144313-152145078
chr7:152144789-152144818:-	MIMAT0002817	CH000922676	hsa-miR-495-3p	KMT2C	m6A	GSE94613	METTL3	chr7:152144313-152145078
chr7:152144820-152144849:-	MIMAT0002826	CH000964417	hsa-miR-515-5p	KMT2C	m6A	GSE94613	METTL3	chr7:152144313-152145078
chr7:152144820-152144849:-	MIMAT0002828	CH000969422	hsa-miR-519e-5p	KMT2C	m6A	GSE94613	METTL3	chr7:152144313-152145078
chr7:152144741-152144770:-	MIMAT0004924	CH001469096	hsa-miR-876-5p	KMT2C	m6A	GSE94613	METTL3	chr7:152144313-152145078
chr7:152144741-152144770:-	MIMAT0015042	CH001768072	hsa-miR-3167	KMT2C	m6A	GSE94613	METTL3	chr7:152144313-152145078
chr7:152144806-152144835:-	MIMAT0019861	CH001933938	hsa-miR-4735-3p	KMT2C	m6A	GSE94613	METTL3	chr7:152144313-152145078
chr7:152144789-152144818:-	MIMAT0022479	CH002011810	hsa-miR-5688	KMT2C	m6A	GSE94613	METTL3	chr7:152144313-152145078
chr7:152144741-152144763:-	MIMAT0004924	MRDACH002548136	hsa-miR-876-5p	KMT2C	m6A	GSE94613	METTL3	chr7:152144313-152145078
chr7:152144741-152144763:-	MIMAT0015042	MRDACH002548137	hsa-miR-3167	KMT2C	m6A	GSE94613	METTL3	chr7:152144313-152145078
chr7:152144780-152144803:-	MIMAT0002814	MRDACH002548139	hsa-miR-432-5p	KMT2C	m6A	GSE94613	METTL3	chr7:152144313-152145078
chr7:152144789-152144809:-	MIMAT0002817	MRDACH002548140	hsa-miR-495-3p	KMT2C	m6A	GSE94613	METTL3	chr7:152144313-152145078
chr7:152144789-152144811:-	MIMAT0022479	MRDACH002548141	hsa-miR-5688	KMT2C	m6A	GSE94613	METTL3	chr7:152144313-152145078
chr7:152144794-152144815:-	MIMAT0019759	MRDACH002548142	hsa-miR-4676-3p	KMT2C	m6A	GSE94613	METTL3	chr7:152144313-152145078
chr7:152144794-152144815:-	MIMAT0025858	MRDACH002548143	hsa-miR-892c-3p	KMT2C	m6A	GSE94613	METTL3	chr7:152144313-152145078
chr7:152144794-152144817:-	MIMAT0001635	MRDACH002548144	hsa-miR-452-5p	KMT2C	m6A	GSE94613	METTL3	chr7:152144313-152145078
chr7:152144806-152144828:-	MIMAT0019861	MRDACH002548145	hsa-miR-4735-3p	KMT2C	m6A	GSE94613	METTL3	chr7:152144313-152145078
chr7:152144806-152144829:-	MIMAT0000072	MRDACH002548146	hsa-miR-18a-5p	KMT2C	m6A	GSE94613	METTL3	chr7:152144313-152145078
chr7:152144806-152144829:-	MIMAT0001412	MRDACH002548147	hsa-miR-18b-5p	KMT2C	m6A	GSE94613	METTL3	chr7:152144313-152145078
chr7:152144855-152144876:-	MIMAT0000430	MRDACH002548152	hsa-miR-138-5p	KMT2C	m6A	GSE94613	METTL3	chr7:152144313-152145078
chr6:26196807-26196813:-	MIMAT0004810	CH001422748	hsa-miR-629-5p	HIST1H3D	m6A	GSE94613	METTL3	chr6:26196657-26197022
chr6:26196735-26196756:-	MIMAT0021127	MRDACH001761799	hsa-miR-5195-3p	HIST1H3D	m6A	GSE94613	METTL3	chr6:26196657-26197022
chr6:26196735-26196756:-	MIMAT0021127	MRDACH001761799	hsa-miR-5195-3p	HIST1H3D	m6A	GSE94613	METTL3	chr6:26196657-26197022
chr6:26196735-26196760:-	MIMAT0000437	MRDACH001761800	hsa-miR-145-5p	HIST1H3D	m6A	GSE94613	METTL3	chr6:26196657-26197022
chr6:26196735-26196760:-	MIMAT0000437	MRDACH001761800	hsa-miR-145-5p	HIST1H3D	m6A	GSE94613	METTL3	chr6:26196657-26197022
chr6:26196787-26196812:-	MIMAT0004957	MRDACH001761807	hsa-miR-760	HIST1H3D	m6A	GSE94613	METTL3	chr6:26196657-26197022
chr6:26196787-26196812:-	MIMAT0004957	MRDACH001761807	hsa-miR-760	HIST1H3D	m6A	GSE94613	METTL3	chr6:26196657-26197022
chr6:26196787-26196812:-	MIMAT0004957	MRDACH001761807	hsa-miR-760	HIST1H3D	m6A	GSE94613	METTL3	chr6:26196657-26197022
chr6:26196795-26196814:-	MIMAT0005930	MRDACH001761808	hsa-miR-1276	HIST1H3D	m6A	GSE94613	METTL3	chr6:26196657-26197022
chr6:26196795-26196814:-	MIMAT0005930	MRDACH001761808	hsa-miR-1276	HIST1H3D	m6A	GSE94613	METTL3	chr6:26196657-26197022
chr6:26196795-26196814:-	MIMAT0005930	MRDACH001761808	hsa-miR-1276	HIST1H3D	m6A	GSE94613	METTL3	chr6:26196657-26197022
chr6:26196870-26196890:-	MIMAT0005878	MRDACH001761815	hsa-miR-1287-5p	HIST1H3D	m6A	GSE94613	METTL3	chr6:26196657-26197022
chr6:26196870-26196890:-	MIMAT0005878	MRDACH001761815	hsa-miR-1287-5p	HIST1H3D	m6A	GSE94613	METTL3	chr6:26196657-26197022
chr6:26196870-26196890:-	MIMAT0005878	MRDACH001761815	hsa-miR-1287-5p	HIST1H3D	m6A	GSE94613	METTL3	chr6:26196657-26197022
