# Supplementary material for: RMzyme: regulations of RNA-modifying enzymes in humans
Source: Signal Transduct Target Ther. 2026 Feb 12;11:52. doi: 10.1038/s41392-025-02568-2 (PMC12895048; doi:10.1038/s41392-025-02568-2)
Supplement: Supplementary file 2 — Supplementary Tables [file 41392_2025_2568_MOESM2_ESM.zip › TableS/TableS9.xlsx]

## Sheet: Sheet1
RNA_modifications	RMP	RMP_type
2'-O-Me	CMTR1	Writer
2'-O-Me	CMTR2	Writer
2'-O-Me	TRMT13	Writer
2'-O-Me	FTSJ1	Writer
2'-O-Me	TARBP1	Writer
2'-O-Me	MRM1	Writer
2'-O-Me	MRM2	Writer
2'-O-Me	MRM3	Writer
2'-O-Me	FBL	Writer
2'-O-Me	FTSJ3	Writer
2'-O-Me	HENMT1	Writer
2'-O-Me	NCBP2	Writer
A-to-I	ADAR	Writer
A-to-I	ADARB1	Writer
A-to-I	ADARB2	Writer
A-to-I	ADAT1	Writer
A-to-I	ADAT2	Writer
A-to-I	ADAT3	Writer
ac4C	NAT10	Writer
Capping	BCDIN3D	Other
Capping	MEPCE	Other
cm5U	ALKBH8	Eraser
m1A	TRMT6	Writer
m1A	TRMT61A	Writer
m1A	TRMT10C	Writer
m1A	TRMT61B	Writer
m1A	TRMT10B	Writer
m1A	HSD17B10	Writer
m1A	RRP8	Writer
m1A	ALKBH3	Eraser
m1A	ALKBH1	Eraser
m1A	ALKBH7	Eraser
m1A	FTO	Eraser
m1A	YTHDF1	Reader
m1A	YTHDF2	Reader
m1A	YTHDF3	Reader
m1A	YTHDC1	Reader
m5C	TRDMT1	Writer
m5C	NSUN2	Writer
m5C	NSUN4	Writer
m5C	NSUN6	Writer
m5C	NSUN3	Writer
m5C	NOP2	Writer
m5C	NSUN5	Writer
m5C	NSUN7	Writer
m5C	TET1	Eraser
m5C	TET2	Eraser
m5C	ALKBH1	Eraser
m5C	YBX1	Reader
m5C	ALYREF	Reader
m5C	RAD52	Reader
m5C	LIN28B	Reader
m5C	FMR1	Reader
m5C	YTHDF2	Reader
m5U	TRMT2A	Writer
m6A	METTL3	Writer
m6A	METTL14	Writer
m6A	WTAP	Writer
m6A	VIRMA	Writer
m6A	CBLL1	Writer
m6A	ZC3H13	Writer
m6A	METTL16	Writer
m6A	RBM15	Writer
m6A	RBM15B	Writer
m6A	ZCCHC4	Writer
m6A	METTL5	Writer
m6A	FTO	Eraser
m6A	ALKBH5	Eraser
m6A	YTHDF1	Reader
m6A	YTHDF2	Reader
m6A	YTHDF3	Reader
m6A	YTHDC1	Reader
m6A	YTHDC2	Reader
m6A	IGF2BP1	Reader
m6A	IGF2BP2	Reader
m6A	IGF2BP3	Reader
m6A	HNRNPC	Reader
m6A	RBMX	Reader
m6A	HNRNPA2B1	Reader
m6A	EIF3A	Reader
m6A	EIF3B	Reader
m6A	EIF3C	Reader
m6A	EIF3H	Reader
m6A	PRRC2A	Reader
m6A	SND1	Reader
m6A	FMR1	Reader
m6A	LRPPRC	Reader
m6A	SAFB	Reader
m6A	SAFB2	Reader
m6A	DGCR8	Writer
m6A	FXR1	Reader
m6A	NXF1	Other
m6A/m5C	ELAVL1	Reader
m6Am	PCIF1	Writer
m7G	RNMT	Writer
m7G	RAMAC	Writer
m7G	METTL1	Writer
m7G	WDR4	Writer
m7G	BUD23	Writer
m7G	TRMT112	Writer
m7G	TGS1	Eraser
m7G	NUDT16	Eraser
m7G	EIF4E	Reader
m7G	NCBP1	Reader
m7G	AGO2	Reader
m7GMP	DCPS	Other
mcm5U	CTU1	Reader
mcm5U	CTU2	Reader
mcm5U	ELP1	Writer
mcm5U	ELP2	Writer
mcm5U	ELP3	Writer
mcm5U	ELP4	Writer
ms2i6A	CDK5RAP1	Writer
ms2t6A	CDKAL1	Writer
Other	DIMT1	Other
Other	DUS1L	Other
Other	DUS2	Other
Other	DUS3L	Other
Other	DUS4L	Other
Other	GTPBP3	Other
Other	LCMT2	Other
Other	METTL2A	Writer
Other	METTL2B	Writer
Other	METTL6	Writer
Other	METTL8	Writer
Other	MOCS2	Other
Other	MOCS3	Other
Other	MTERF4	Other
Other	MTO1	Other
Other	NHP2	Other
Other	NOP56	Other
Other	NOP58	Other
Other	QTRT1	Other
Other	QTRT2	Other
Other	RNGTT	Other
Other	SNU13	Other
Other	TET3	Other
Other	TFB1M	Other
Other	THG1L	Other
Other	TRIT1	Other
Other	TRMO	Other
Other	TRMT1	Other
Other	TRMT10A	Other
Other	TRMT12	Other
Other	TRMT1L	Other
Other	TRMT2B	Other
Other	TRMT44	Other
Other	TRMT5	Other
Other	TRMT9B	Other
Other	TRMU	Other
Other	TYW1	Other
Other	TYW3	Other
Other	TYW5	Other
Other	URM1	Other
Other	DCP2	Other
Other	MARS1	Other
Psi(Pseudouridine)	RPUSD2	Writer
Psi(Pseudouridine)	RPUSD3	Writer
Psi(Pseudouridine)	RPUSD4	Writer
Psi(Pseudouridine)	PUS1	Writer
Psi(Pseudouridine)	PUS7	Writer
Psi(Pseudouridine)	TRUB1	Writer
Psi(Pseudouridine)	TRUB2	Writer
Psi(Pseudouridine)	DKC1	Writer
Psi(Pseudouridine)	PUS10	Writer
Psi(Pseudouridine)	PUS3	Writer
Psi(Pseudouridine)	DDX46	Reader
Psi(Pseudouridine)	EMG1	Writer
Psi(Pseudouridine)	GAR1	Writer
Psi(Pseudouridine)	NOP10	Writer
Psi(Pseudouridine)	PUS7L	Writer
Psi(Pseudouridine)	PUSL1	Writer
Psi(Pseudouridine)	RPUSD1	Writer
Uridylation	TUT4	Writer
Uridylation	TUT7	Writer
Uridylation	RET1	Writer
Uridylation	RET2	Writer
Uridylation	TUT1	Writer
Uridylation	LSM1	Reader
Uridylation	LSM2	Reader
Uridylation	LSM3	Reader
Uridylation	LSM4	Reader
Uridylation	LSM5	Reader
Uridylation	LSM6	Reader
Uridylation	LSM7	Reader
Uridylation	DIS3L2	Reader
Uridylation	LARP1	Reader
