# Supplementary material for: RMzyme: regulations of RNA-modifying enzymes in humans
Source: Signal Transduct Target Ther. 2026 Feb 12;11:52. doi: 10.1038/s41392-025-02568-2 (PMC12895048; doi:10.1038/s41392-025-02568-2)
Supplement: Supplementary file 2 — Supplementary Tables [file 41392_2025_2568_MOESM2_ESM.zip › TableS/TableS16.xlsx]

## Sheet: Sheet1
Regulators	PTMs	Identified_residues	sites
ADAR	Phosphorylation	Y7	ADAR Phosphorylation Y7
ADAR	Phosphorylation	S8	ADAR Phosphorylation S8
ADAR	Phosphorylation	S10	ADAR Phosphorylation S10
ADAR	Phosphorylation	Y12	ADAR Phosphorylation Y12
ADAR	Phosphorylation	Y13	ADAR Phosphorylation Y13
ADAR	Phosphorylation	T14	ADAR Phosphorylation T14
ADAR	Phosphorylation	Y20	ADAR Phosphorylation Y20
ADAR	Phosphorylation	S34	ADAR Phosphorylation S34
ADAR	Phosphorylation	S35	ADAR Phosphorylation S35
ADAR	Phosphorylation	S37	ADAR Phosphorylation S37
ADAR	Phosphorylation	S38	ADAR Phosphorylation S38
ADAR	Phosphorylation	S112	ADAR Phosphorylation S112
ADAR	Phosphorylation	Y136	ADAR Phosphorylation Y136
ADAR	Phosphorylation	T167	ADAR Phosphorylation T167
ADAR	Phosphorylation	Y177	ADAR Phosphorylation Y177
ADAR	Phosphorylation	T191	ADAR Phosphorylation T191
ADAR	Phosphorylation	K196	ADAR Phosphorylation K196
ADAR	Phosphorylation	S200	ADAR Phosphorylation S200
ADAR	Phosphorylation	T201	ADAR Phosphorylation T201
ADAR	Phosphorylation	S208	ADAR Phosphorylation S208
ADAR	Phosphorylation	S217	ADAR Phosphorylation S217
ADAR	Phosphorylation	Y306	ADAR Phosphorylation Y306
ADAR	Phosphorylation	F308	ADAR Phosphorylation F308
ADAR	Phosphorylation	S313	ADAR Phosphorylation S313
ADAR	Phosphorylation	A319	ADAR Phosphorylation A319
ADAR	Phosphorylation	T348	ADAR Phosphorylation T348
ADAR	Phosphorylation	T349	ADAR Phosphorylation T349
ADAR	Phosphorylation	T356	ADAR Phosphorylation T356
ADAR	Phosphorylation	T369	ADAR Phosphorylation T369
ADAR	Phosphorylation	S371	ADAR Phosphorylation S371
ADAR	Phosphorylation	T375	ADAR Phosphorylation T375
ADAR	Phosphorylation	Y438	ADAR Phosphorylation Y438
ADAR	Phosphorylation	S442	ADAR Phosphorylation S442
ADAR	Phosphorylation	Y446	ADAR Phosphorylation Y446
ADAR	Phosphorylation	S465	ADAR Phosphorylation S465
ADAR	Phosphorylation	S481	ADAR Phosphorylation S481
ADAR	Phosphorylation	Y483	ADAR Phosphorylation Y483
ADAR	Phosphorylation	S484	ADAR Phosphorylation S484
ADAR	Phosphorylation	S491	ADAR Phosphorylation S491
ADAR	Phosphorylation	Y493	ADAR Phosphorylation Y493
ADAR	Phosphorylation	T497	ADAR Phosphorylation T497
ADAR	Phosphorylation	Q500	ADAR Phosphorylation Q500
ADAR	Phosphorylation	P530	ADAR Phosphorylation P530
ADAR	Phosphorylation	S553	ADAR Phosphorylation S553
ADAR	Phosphorylation	T567	ADAR Phosphorylation T567
ADAR	Phosphorylation	S578	ADAR Phosphorylation S578
ADAR	Phosphorylation	S581	ADAR Phosphorylation S581
ADAR	Phosphorylation	S584	ADAR Phosphorylation S584
ADAR	Phosphorylation	S585	ADAR Phosphorylation S585
ADAR	Phosphorylation	Y587	ADAR Phosphorylation Y587
ADAR	Phosphorylation	S588	ADAR Phosphorylation S588
ADAR	Phosphorylation	T589	ADAR Phosphorylation T589
ADAR	Phosphorylation	S593	ADAR Phosphorylation S593
ADAR	Phosphorylation	T596	ADAR Phosphorylation T596
ADAR	Phosphorylation	596 (in isoform 2)	ADAR Phosphorylation 596 (in isoform 2)
ADAR	Phosphorylation	S599	ADAR Phosphorylation S599
ADAR	Phosphorylation	T601	ADAR Phosphorylation T601
ADAR	Phosphorylation	601 (in isoform 2)	ADAR Phosphorylation 601 (in isoform 2)
ADAR	Phosphorylation	T603	ADAR Phosphorylation T603
ADAR	Phosphorylation	S605	ADAR Phosphorylation S605
ADAR	Phosphorylation	605 (in isoform 2)	ADAR Phosphorylation 605 (in isoform 2)
ADAR	Phosphorylation	T607	ADAR Phosphorylation T607
ADAR	Phosphorylation	S608	ADAR Phosphorylation S608
ADAR	Phosphorylation	F610	ADAR Phosphorylation F610
ADAR	Phosphorylation	S611	ADAR Phosphorylation S611
ADAR	Phosphorylation	G612	ADAR Phosphorylation G612
ADAR	Phosphorylation	S614	ADAR Phosphorylation S614
ADAR	Phosphorylation	614 (in isoform 2)	ADAR Phosphorylation 614 (in isoform 2)
ADAR	Phosphorylation	T617	ADAR Phosphorylation T617
ADAR	Phosphorylation	T618	ADAR Phosphorylation T618
ADAR	Phosphorylation	618 (in isoform 2)	ADAR Phosphorylation 618 (in isoform 2)
ADAR	Phosphorylation	M623	ADAR Phosphorylation M623
ADAR	Phosphorylation	S629	ADAR Phosphorylation S629
ADAR	Phosphorylation	S636	ADAR Phosphorylation S636
ADAR	Phosphorylation	Y648	ADAR Phosphorylation Y648
ADAR	Phosphorylation	T685	ADAR Phosphorylation T685
ADAR	Phosphorylation	685 (in isoform 3)	ADAR Phosphorylation 685 (in isoform 3)
ADAR	Phosphorylation	S687	ADAR Phosphorylation S687
ADAR	Phosphorylation	687 (in isoform 3)	ADAR Phosphorylation 687 (in isoform 3)
ADAR	Phosphorylation	S690	ADAR Phosphorylation S690
ADAR	Phosphorylation	690 (in isoform 3)	ADAR Phosphorylation 690 (in isoform 3)
ADAR	Phosphorylation	S699	ADAR Phosphorylation S699
ADAR	Phosphorylation	S701	ADAR Phosphorylation S701
ADAR	Phosphorylation	S707	ADAR Phosphorylation S707
ADAR	Phosphorylation	Y722	ADAR Phosphorylation Y722
ADAR	Phosphorylation	Y734	ADAR Phosphorylation Y734
ADAR	Phosphorylation	S750	ADAR Phosphorylation S750
ADAR	Phosphorylation	786 (in isoform 3)	ADAR Phosphorylation 786 (in isoform 3)
ADAR	Phosphorylation	791 (in isoform 3)	ADAR Phosphorylation 791 (in isoform 3)
ADAR	Phosphorylation	793 (in isoform 3)	ADAR Phosphorylation 793 (in isoform 3)
ADAR	Phosphorylation	794 (in isoform 3)	ADAR Phosphorylation 794 (in isoform 3)
ADAR	Phosphorylation	T805	ADAR Phosphorylation T805
ADAR	Phosphorylation	805 (in isoform 2)	ADAR Phosphorylation 805 (in isoform 2)
ADAR	Phosphorylation	T808	ADAR Phosphorylation T808
ADAR	Phosphorylation	810 (in isoform 2)	ADAR Phosphorylation 810 (in isoform 2)
ADAR	Phosphorylation	T811	ADAR Phosphorylation T811
ADAR	Phosphorylation	812 (in isoform 2)	ADAR Phosphorylation 812 (in isoform 2)
ADAR	Phosphorylation	813 (in isoform 2)	ADAR Phosphorylation 813 (in isoform 2)
ADAR	Phosphorylation	S814	ADAR Phosphorylation S814
ADAR	Phosphorylation	T818	ADAR Phosphorylation T818
ADAR	Phosphorylation	S823	ADAR Phosphorylation S823
ADAR	Phosphorylation	S825	ADAR Phosphorylation S825
ADAR	Phosphorylation	T832	ADAR Phosphorylation T832
ADAR	Phosphorylation	P834	ADAR Phosphorylation P834
ADAR	Phosphorylation	866 (in isoform 4)	ADAR Phosphorylation 866 (in isoform 4)
ADAR	Phosphorylation	868 (in isoform 4)	ADAR Phosphorylation 868 (in isoform 4)
ADAR	Phosphorylation	S878	ADAR Phosphorylation S878
ADAR	Phosphorylation	S886	ADAR Phosphorylation S886
ADAR	Phosphorylation	T889	ADAR Phosphorylation T889
ADAR	Phosphorylation	S898	ADAR Phosphorylation S898
ADAR	Phosphorylation	S900	ADAR Phosphorylation S900
ADAR	Phosphorylation	Y924	ADAR Phosphorylation Y924
ADAR	Phosphorylation	S925	ADAR Phosphorylation S925
ADAR	Phosphorylation	S975	ADAR Phosphorylation S975
ADAR	Phosphorylation	S986	ADAR Phosphorylation S986
ADAR	Phosphorylation	Y989	ADAR Phosphorylation Y989
ADAR	Phosphorylation	T1033	ADAR Phosphorylation T1033
ADAR	Phosphorylation	S1035	ADAR Phosphorylation S1035
ADAR	Phosphorylation	S1037	ADAR Phosphorylation S1037
ADAR	Phosphorylation	T1066	ADAR Phosphorylation T1066
ADAR	Phosphorylation	Y1069	ADAR Phosphorylation Y1069
ADAR	Phosphorylation	S1072	ADAR Phosphorylation S1072
ADAR	Phosphorylation	S1089	ADAR Phosphorylation S1089
ADAR	Phosphorylation	S1110	ADAR Phosphorylation S1110
ADAR	Phosphorylation	Y1112	ADAR Phosphorylation Y1112
ADAR	Phosphorylation	S1114	ADAR Phosphorylation S1114
ADAR	Phosphorylation	S1170	ADAR Phosphorylation S1170
ADAR	Phosphorylation	Y1222	ADAR Phosphorylation Y1222
ADAR	Ubiquitination	L25	ADAR Ubiquitination L25
ADAR	Ubiquitination	G31	ADAR Ubiquitination G31
ADAR	Ubiquitination	K48	ADAR Ubiquitination K48
ADAR	Ubiquitination	A54	ADAR Ubiquitination A54
ADAR	Ubiquitination	G58	ADAR Ubiquitination G58
ADAR	Ubiquitination	S63	ADAR Ubiquitination S63
ADAR	Ubiquitination	D89	ADAR Ubiquitination D89
ADAR	Ubiquitination	R91	ADAR Ubiquitination R91
ADAR	Ubiquitination	V123	ADAR Ubiquitination V123
ADAR	Ubiquitination	D138	ADAR Ubiquitination D138
ADAR	Ubiquitination	E148	ADAR Ubiquitination E148
ADAR	Ubiquitination	148 (in isoform 5)	ADAR Ubiquitination 148 (in isoform 5)
ADAR	Ubiquitination	K154	ADAR Ubiquitination K154
ADAR	Ubiquitination	K164	ADAR Ubiquitination K164
ADAR	Ubiquitination	K181	ADAR Ubiquitination K181
ADAR	Ubiquitination	K187	ADAR Ubiquitination K187
ADAR	Ubiquitination	S200	ADAR Ubiquitination S200
ADAR	Ubiquitination	D263	ADAR Ubiquitination D263
ADAR	Ubiquitination	S269	ADAR Ubiquitination S269
ADAR	Ubiquitination	E279	ADAR Ubiquitination E279
ADAR	Ubiquitination	S285	ADAR Ubiquitination S285
ADAR	Ubiquitination	M296	ADAR Ubiquitination M296
ADAR	Ubiquitination	K300	ADAR Ubiquitination K300
ADAR	Ubiquitination	300 (in isoform 5)	ADAR Ubiquitination 300 (in isoform 5)
ADAR	Ubiquitination	K302	ADAR Ubiquitination K302
ADAR	Ubiquitination	L318	ADAR Ubiquitination L318
ADAR	Ubiquitination	K320	ADAR Ubiquitination K320
ADAR	Ubiquitination	K326	ADAR Ubiquitination K326
ADAR	Ubiquitination	I330	ADAR Ubiquitination I330
ADAR	Ubiquitination	I335	ADAR Ubiquitination I335
ADAR	Ubiquitination	D342	ADAR Ubiquitination D342
ADAR	Ubiquitination	K358	ADAR Ubiquitination K358
ADAR	Ubiquitination	N370	ADAR Ubiquitination N370
ADAR	Ubiquitination	370 (in isoform 5)	ADAR Ubiquitination 370 (in isoform 5)
ADAR	Ubiquitination	E374	ADAR Ubiquitination E374
ADAR	Ubiquitination	E384	ADAR Ubiquitination E384
ADAR	Ubiquitination	L390	ADAR Ubiquitination L390
ADAR	Ubiquitination	N393	ADAR Ubiquitination N393
ADAR	Ubiquitination	I394	ADAR Ubiquitination I394
ADAR	Ubiquitination	I417	ADAR Ubiquitination I417
ADAR	Ubiquitination	K418	ADAR Ubiquitination K418
ADAR	Ubiquitination	P427	ADAR Ubiquitination P427
ADAR	Ubiquitination	K433	ADAR Ubiquitination K433
ADAR	Ubiquitination	S442	ADAR Ubiquitination S442
ADAR	Ubiquitination	K443	ADAR Ubiquitination K443
ADAR	Ubiquitination	443 (in isoform 1)	ADAR Ubiquitination 443 (in isoform 1)
ADAR	Ubiquitination	443 (in isoform 2)	ADAR Ubiquitination 443 (in isoform 2)
ADAR	Ubiquitination	443 (in isoform 3)	ADAR Ubiquitination 443 (in isoform 3)
ADAR	Ubiquitination	F449	ADAR Ubiquitination F449
ADAR	Ubiquitination	E450	ADAR Ubiquitination E450
ADAR	Ubiquitination	Q453	ADAR Ubiquitination Q453
ADAR	Ubiquitination	D462	ADAR Ubiquitination D462
ADAR	Ubiquitination	462 (in isoform 5)	ADAR Ubiquitination 462 (in isoform 5)
ADAR	Ubiquitination	A468	ADAR Ubiquitination A468
ADAR	Ubiquitination	Y483	ADAR Ubiquitination Y483
ADAR	Ubiquitination	486 (in isoform 4)	ADAR Ubiquitination 486 (in isoform 4)
ADAR	Ubiquitination	G486	ADAR Ubiquitination G486
ADAR	Ubiquitination	K495	ADAR Ubiquitination K495
ADAR	Ubiquitination	N503	ADAR Ubiquitination N503
ADAR	Ubiquitination	K536	ADAR Ubiquitination K536
ADAR	Ubiquitination	K558	ADAR Ubiquitination K558
ADAR	Ubiquitination	K564	ADAR Ubiquitination K564
ADAR	Ubiquitination	K574	ADAR Ubiquitination K574
ADAR	Ubiquitination	K580	ADAR Ubiquitination K580
ADAR	Ubiquitination	K591	ADAR Ubiquitination K591
ADAR	Ubiquitination	K595	ADAR Ubiquitination K595
ADAR	Ubiquitination	595 (in isoform 1)	ADAR Ubiquitination 595 (in isoform 1)
ADAR	Ubiquitination	595 (in isoform 2)	ADAR Ubiquitination 595 (in isoform 2)
ADAR	Ubiquitination	595 (in isoform 3)	ADAR Ubiquitination 595 (in isoform 3)
ADAR	Ubiquitination	Q600	ADAR Ubiquitination Q600
ADAR	Ubiquitination	K613	ADAR Ubiquitination K613
ADAR	Ubiquitination	P615	ADAR Ubiquitination P615
ADAR	Ubiquitination	M623	ADAR Ubiquitination M623
ADAR	Ubiquitination	K625	ADAR Ubiquitination K625
ADAR	Ubiquitination	E631	ADAR Ubiquitination E631
ADAR	Ubiquitination	L635	ADAR Ubiquitination L635
ADAR	Ubiquitination	K637	ADAR Ubiquitination K637
ADAR	Ubiquitination	638 (in isoform 4)	ADAR Ubiquitination 638 (in isoform 4)
ADAR	Ubiquitination	A641	ADAR Ubiquitination A641
ADAR	Ubiquitination	F646	ADAR Ubiquitination F646
ADAR	Ubiquitination	C649	ADAR Ubiquitination C649
ADAR	Ubiquitination	G653	ADAR Ubiquitination G653
ADAR	Ubiquitination	K665	ADAR Ubiquitination K665
ADAR	Ubiquitination	665 (in isoform 1)	ADAR Ubiquitination 665 (in isoform 1)
ADAR	Ubiquitination	665 (in isoform 2)	ADAR Ubiquitination 665 (in isoform 2)
ADAR	Ubiquitination	665 (in isoform 3)	ADAR Ubiquitination 665 (in isoform 3)
ADAR	Ubiquitination	A668	ADAR Ubiquitination A668
ADAR	Ubiquitination	K669	ADAR Ubiquitination K669
ADAR	Ubiquitination	E674	ADAR Ubiquitination E674
ADAR	Ubiquitination	E675	ADAR Ubiquitination E675
ADAR	Ubiquitination	A679	ADAR Ubiquitination A679
ADAR	Ubiquitination	S701	ADAR Ubiquitination S701
ADAR	Ubiquitination	M708	ADAR Ubiquitination M708
ADAR	Ubiquitination	708 (in isoform 4)	ADAR Ubiquitination 708 (in isoform 4)
ADAR	Ubiquitination	K712	ADAR Ubiquitination K712
ADAR	Ubiquitination	N726	ADAR Ubiquitination N726
ADAR	Ubiquitination	H738	ADAR Ubiquitination H738
ADAR	Ubiquitination	738 (in isoform 3)	ADAR Ubiquitination 738 (in isoform 3)
ADAR	Ubiquitination	F744	ADAR Ubiquitination F744
ADAR	Ubiquitination	K745	ADAR Ubiquitination K745
ADAR	Ubiquitination	K757	ADAR Ubiquitination K757
ADAR	Ubiquitination	757 (in isoform 1)	ADAR Ubiquitination 757 (in isoform 1)
ADAR	Ubiquitination	757 (in isoform 2)	ADAR Ubiquitination 757 (in isoform 2)
ADAR	Ubiquitination	V759	ADAR Ubiquitination V759
ADAR	Ubiquitination	A762	ADAR Ubiquitination A762
ADAR	Ubiquitination	K763	ADAR Ubiquitination K763
ADAR	Ubiquitination	R767	ADAR Ubiquitination R767
ADAR	Ubiquitination	F769	ADAR Ubiquitination F769
ADAR	Ubiquitination	C773	ADAR Ubiquitination C773
ADAR	Ubiquitination	K778	ADAR Ubiquitination K778
ADAR	Ubiquitination	Q779	ADAR Ubiquitination Q779
ADAR	Ubiquitination	K781	ADAR Ubiquitination K781
ADAR	Ubiquitination	G794	ADAR Ubiquitination G794
ADAR	Ubiquitination	K798	ADAR Ubiquitination K798
ADAR	Ubiquitination	800 (in isoform 4)	ADAR Ubiquitination 800 (in isoform 4)
ADAR	Ubiquitination	E800	ADAR Ubiquitination E800
ADAR	Ubiquitination	F804	ADAR Ubiquitination F804
ADAR	Ubiquitination	E806	ADAR Ubiquitination E806
ADAR	Ubiquitination	V807	ADAR Ubiquitination V807
ADAR	Ubiquitination	T808	ADAR Ubiquitination T808
ADAR	Ubiquitination	L820	ADAR Ubiquitination L820
ADAR	Ubiquitination	K831	ADAR Ubiquitination K831
ADAR	Ubiquitination	G837	ADAR Ubiquitination G837
ADAR	Ubiquitination	H841	ADAR Ubiquitination H841
ADAR	Ubiquitination	R850	ADAR Ubiquitination R850
ADAR	Ubiquitination	R866	ADAR Ubiquitination R866
ADAR	Ubiquitination	L869	ADAR Ubiquitination L869
ADAR	Ubiquitination	M874	ADAR Ubiquitination M874
ADAR	Ubiquitination	N891	ADAR Ubiquitination N891
ADAR	Ubiquitination	R892	ADAR Ubiquitination R892
ADAR	Ubiquitination	K895	ADAR Ubiquitination K895
ADAR	Ubiquitination	L899	ADAR Ubiquitination L899
ADAR	Ubiquitination	L901	ADAR Ubiquitination L901
ADAR	Ubiquitination	G903	ADAR Ubiquitination G903
ADAR	Ubiquitination	H910	ADAR Ubiquitination H910
ADAR	Ubiquitination	G918	ADAR Ubiquitination G918
ADAR	Ubiquitination	F919	ADAR Ubiquitination F919
ADAR	Ubiquitination	F922	ADAR Ubiquitination F922
ADAR	Ubiquitination	Y924	ADAR Ubiquitination Y924
ADAR	Ubiquitination	K936	ADAR Ubiquitination K936
ADAR	Ubiquitination	P942	ADAR Ubiquitination P942
ADAR	Ubiquitination	K944	ADAR Ubiquitination K944
ADAR	Ubiquitination	G946	ADAR Ubiquitination G946
ADAR	Ubiquitination	K948	ADAR Ubiquitination K948
ADAR	Ubiquitination	I951	ADAR Ubiquitination I951
ADAR	Ubiquitination	K953	ADAR Ubiquitination K953
ADAR	Ubiquitination	H958	ADAR Ubiquitination H958
ADAR	Ubiquitination	A970	ADAR Ubiquitination A970
ADAR	Ubiquitination	S977	ADAR Ubiquitination S977
ADAR	Ubiquitination	R979	ADAR Ubiquitination R979
ADAR	Ubiquitination	K996	ADAR Ubiquitination K996
ADAR	Ubiquitination	K1003	ADAR Ubiquitination K1003
ADAR	Ubiquitination	L1070	ADAR Ubiquitination L1070
ADAR	Ubiquitination	S1089	ADAR Ubiquitination S1089
ADAR	Ubiquitination	K1115	ADAR Ubiquitination K1115
ADAR	Ubiquitination	T1121	ADAR Ubiquitination T1121
ADAR	Ubiquitination	T1124	ADAR Ubiquitination T1124
ADAR	Ubiquitination	S1125	ADAR Ubiquitination S1125
ADAR	Ubiquitination	T1142	ADAR Ubiquitination T1142
ADAR	Ubiquitination	N1151	ADAR Ubiquitination N1151
ADAR	Ubiquitination	K1158	ADAR Ubiquitination K1158
ADAR	Ubiquitination	I1161	ADAR Ubiquitination I1161
ADAR	Ubiquitination	C1169	ADAR Ubiquitination C1169
ADAR	Ubiquitination	S1170	ADAR Ubiquitination S1170
ADAR	Ubiquitination	R1174	ADAR Ubiquitination R1174
ADAR	Ubiquitination	K1187	ADAR Ubiquitination K1187
ADAR	Ubiquitination	A1188	ADAR Ubiquitination A1188
ADAR	Ubiquitination	E1193	ADAR Ubiquitination E1193
ADAR	Ubiquitination	K1196	ADAR Ubiquitination K1196
ADAR	Ubiquitination	N1197	ADAR Ubiquitination N1197
ADAR	Ubiquitination	K1214	ADAR Ubiquitination K1214
ADAR	Ubiquitination	K1219	ADAR Ubiquitination K1219
ADAR	Ubiquitination	-1230	ADAR Ubiquitination -1230
ADAR	Methylation	R26	ADAR Methylation R26
ADAR	Acetylation	K145	ADAR Acetylation K145
ADAR	Acetylation	K181	ADAR Acetylation K181
ADAR	Acetylation	K302	ADAR Acetylation K302
ADAR	Acetylation	K326	ADAR Acetylation K326
ADAR	Acetylation	K384	ADAR Acetylation K384
ADAR	Acetylation	K408	ADAR Acetylation K408
ADAR	Acetylation	K443	ADAR Acetylation K443
ADAR	Acetylation	K495	ADAR Acetylation K495
ADAR	Acetylation	K564	ADAR Acetylation K564
ADAR	Acetylation	K574	ADAR Acetylation K574
ADAR	Acetylation	K613	ADAR Acetylation K613
ADAR	Acetylation	K625	ADAR Acetylation K625
ADAR	Acetylation	K645	ADAR Acetylation K645
ADAR	Acetylation	K665	ADAR Acetylation K665
ADAR	Acetylation	K666	ADAR Acetylation K666
ADAR	Acetylation	K669	ADAR Acetylation K669
ADAR	Acetylation	K745	ADAR Acetylation K745
ADAR	Acetylation	K757	ADAR Acetylation K757
ADAR	Acetylation	K763	ADAR Acetylation K763
ADAR	Acetylation	K777	ADAR Acetylation K777
ADAR	Acetylation	K798	ADAR Acetylation K798
ADAR	Acetylation	K895	ADAR Acetylation K895
ADAR	Acetylation	K902	ADAR Acetylation K902
ADAR	Acetylation	K929	ADAR Acetylation K929
ADAR	Acetylation	K1039	ADAR Acetylation K1039
ADAR	Acetylation	K1105	ADAR Acetylation K1105
ADAR	Acetylation	K1115	ADAR Acetylation K1115
ADAR	Acetylation	K1159	ADAR Acetylation K1159
ADAR	Acetylation	K1166	ADAR Acetylation K1166
ADAR	Acetylation	K1196	ADAR Acetylation K1196
ADAR	Acetylation	K1214	ADAR Acetylation K1214
ADAR	Neddylation	G31	ADAR Neddylation G31
ADAR	Neddylation	K326	ADAR Neddylation K326
ADAR	Neddylation	I335	ADAR Neddylation I335
ADAR	O-linked_Glycosylation	S63	ADAR O-linked_Glycosylation S63
ADAR	O-linked_Glycosylation	T396	ADAR O-linked_Glycosylation T396
ADAR	O-linked_Glycosylation	S397	ADAR O-linked_Glycosylation S397
ADAR	O-linked_Glycosylation	T811	ADAR O-linked_Glycosylation T811
ADAR	Sumoylation	K384	ADAR Sumoylation K384
ADAR	Sumoylation	K408	ADAR Sumoylation K408
ADAR	Sumoylation	K418	ADAR Sumoylation K418
ADAR	Sumoylation	K580	ADAR Sumoylation K580
ADAR	Sumoylation	K875	ADAR Sumoylation K875
ADAR	Sulfoxidation	M566	ADAR Sulfoxidation M566
ADAR	Sulfoxidation	M881	ADAR Sulfoxidation M881
ADAR	Glutathionylation	C622	ADAR Glutathionylation C622
ADAR	Glutathionylation	M819	ADAR Glutathionylation M819
ADAR	Malonylation	K757	ADAR Malonylation K757
ADAR	Malonylation	K902	ADAR Malonylation K902
ADAR	Malonylation	K944	ADAR Malonylation K944
ADARB1	Phosphorylation	S10	ADARB1 Phosphorylation S10
ADARB1	Phosphorylation	S11	ADARB1 Phosphorylation S11
ADARB1	Phosphorylation	S12	ADARB1 Phosphorylation S12
ADARB1	Phosphorylation	S13	ADARB1 Phosphorylation S13
ADARB1	Phosphorylation	T14	ADARB1 Phosphorylation T14
ADARB1	Phosphorylation	S26	ADARB1 Phosphorylation S26
ADARB1	Phosphorylation	S31	ADARB1 Phosphorylation S31
ADARB1	Phosphorylation	T32	ADARB1 Phosphorylation T32
ADARB1	Phosphorylation	S39	ADARB1 Phosphorylation S39
ADARB1	Phosphorylation	S42	ADARB1 Phosphorylation S42
ADARB1	Phosphorylation	S59	ADARB1 Phosphorylation S59
ADARB1	Phosphorylation	S63	ADARB1 Phosphorylation S63
ADARB1	Phosphorylation	Y65	ADARB1 Phosphorylation Y65
ADARB1	Phosphorylation	T73	ADARB1 Phosphorylation T73
ADARB1	Phosphorylation	S149	ADARB1 Phosphorylation S149
ADARB1	Phosphorylation	T158	ADARB1 Phosphorylation T158
ADARB1	Phosphorylation	S160	ADARB1 Phosphorylation S160
ADARB1	Phosphorylation	T163	ADARB1 Phosphorylation T163
ADARB1	Phosphorylation	Y191	ADARB1 Phosphorylation Y191
ADARB1	Phosphorylation	S194	ADARB1 Phosphorylation S194
ADARB1	Phosphorylation	S199	ADARB1 Phosphorylation S199
ADARB1	Phosphorylation	S201	ADARB1 Phosphorylation S201
ADARB1	Phosphorylation	S202	ADARB1 Phosphorylation S202
ADARB1	Phosphorylation	S203	ADARB1 Phosphorylation S203
ADARB1	Phosphorylation	S207	ADARB1 Phosphorylation S207
ADARB1	Phosphorylation	S209	ADARB1 Phosphorylation S209
ADARB1	Phosphorylation	S211	ADARB1 Phosphorylation S211
ADARB1	Phosphorylation	S216	ADARB1 Phosphorylation S216
ADARB1	Phosphorylation	S232	ADARB1 Phosphorylation S232
ADARB1	Phosphorylation	S255	ADARB1 Phosphorylation S255
ADARB1	Phosphorylation	T304	ADARB1 Phosphorylation T304
ADARB1	Phosphorylation	S306	ADARB1 Phosphorylation S306
ADARB1	Phosphorylation	T339	ADARB1 Phosphorylation T339
ADARB1	Phosphorylation	S343	ADARB1 Phosphorylation S343
ADARB1	Phosphorylation	S344	ADARB1 Phosphorylation S344
ADARB1	Phosphorylation	T358	ADARB1 Phosphorylation T358
ADARB1	Phosphorylation	T359	ADARB1 Phosphorylation T359
ADARB1	Phosphorylation	T361	ADARB1 Phosphorylation T361
ADARB1	Phosphorylation	S370	ADARB1 Phosphorylation S370
ADARB1	Phosphorylation	S372	ADARB1 Phosphorylation S372
ADARB1	Phosphorylation	T373	ADARB1 Phosphorylation T373
ADARB1	Phosphorylation	T375	ADARB1 Phosphorylation T375
ADARB1	Phosphorylation	S384	ADARB1 Phosphorylation S384
ADARB1	Phosphorylation	S424	ADARB1 Phosphorylation S424
ADARB1	Phosphorylation	S429	ADARB1 Phosphorylation S429
ADARB1	Phosphorylation	S458	ADARB1 Phosphorylation S458
ADARB1	Phosphorylation	S535	ADARB1 Phosphorylation S535
ADARB1	Phosphorylation	S538	ADARB1 Phosphorylation S538
ADARB1	Phosphorylation	T541	ADARB1 Phosphorylation T541
ADARB1	Phosphorylation	T553	ADARB1 Phosphorylation T553
ADARB1	Phosphorylation	S555	ADARB1 Phosphorylation S555
ADARB1	Phosphorylation	S557	ADARB1 Phosphorylation S557
ADARB1	Phosphorylation	T615	ADARB1 Phosphorylation T615
ADARB1	Phosphorylation	T717	ADARB1 Phosphorylation T717
ADARB1	Phosphorylation	T732	ADARB1 Phosphorylation T732
ADARB1	Phosphorylation	S738	ADARB1 Phosphorylation S738
ADARB1	Phosphorylation	T740	ADARB1 Phosphorylation T740
ADARB1	Ubiquitination	V651	ADARB1 Ubiquitination V651
ADARB1	Ubiquitination	K691	ADARB1 Ubiquitination K691
ADARB1	Methylation	K669	ADARB1 Methylation K669
ADARB1	Acetylation	K334	ADARB1 Acetylation K334
ADARB1	Acetylation	S429	ADARB1 Acetylation S429
ADARB1	Acetylation	K559	ADARB1 Acetylation K559
ADARB2	Phosphorylation	S3	ADARB2 Phosphorylation S3
ADARB2	Phosphorylation	S7	ADARB2 Phosphorylation S7
ADARB2	Phosphorylation	S37	ADARB2 Phosphorylation S37
ADARB2	Phosphorylation	S40	ADARB2 Phosphorylation S40
ADARB2	Phosphorylation	T41	ADARB2 Phosphorylation T41
ADARB2	Phosphorylation	S50	ADARB2 Phosphorylation S50
ADARB2	Phosphorylation	T54	ADARB2 Phosphorylation T54
ADARB2	Phosphorylation	T56	ADARB2 Phosphorylation T56
ADARB2	Phosphorylation	T61	ADARB2 Phosphorylation T61
ADARB2	Phosphorylation	S63	ADARB2 Phosphorylation S63
ADARB2	Phosphorylation	T64	ADARB2 Phosphorylation T64
ADARB2	Phosphorylation	S65	ADARB2 Phosphorylation S65
ADARB2	Phosphorylation	S66	ADARB2 Phosphorylation S66
ADARB2	Phosphorylation	S121	ADARB2 Phosphorylation S121
ADARB2	Phosphorylation	S123	ADARB2 Phosphorylation S123
ADARB2	Phosphorylation	S305	ADARB2 Phosphorylation S305
ADARB2	Phosphorylation	S311	ADARB2 Phosphorylation S311
ADARB2	Phosphorylation	T316	ADARB2 Phosphorylation T316
ADARB2	Phosphorylation	S320	ADARB2 Phosphorylation S320
ADARB2	Phosphorylation	S612	ADARB2 Phosphorylation S612
ADARB2	Phosphorylation	S323	ADARB2 Phosphorylation S323
ADARB2	Phosphorylation	S634	ADARB2 Phosphorylation S634
ADARB2	Phosphorylation	S638	ADARB2 Phosphorylation S638
ADARB2	Phosphorylation	Y696	ADARB2 Phosphorylation Y696
ADARB2	Ubiquitination	K70	ADARB2 Ubiquitination K70
ADARB2	Ubiquitination	K175	ADARB2 Ubiquitination K175
ADARB2	Ubiquitination	K178	ADARB2 Ubiquitination K178
ADARB2	Ubiquitination	K719	ADARB2 Ubiquitination K719
ADARB2	Ubiquitination	K728	ADARB2 Ubiquitination K728
ADAT1	Acetylation	T50	ADAT1 Acetylation T50
ADAT1	Acetylation	S63	ADAT1 Acetylation S63
ADAT1	Acetylation	T68	ADAT1 Acetylation T68
ADAT1	Acetylation	S74	ADAT1 Acetylation S74
ADAT1	Acetylation	S114	ADAT1 Acetylation S114
ADAT1	Acetylation	T120	ADAT1 Acetylation T120
ADAT1	Acetylation	S174	ADAT1 Acetylation S174
ADAT1	Acetylation	S175	ADAT1 Acetylation S175
ADAT1	Acetylation	S191	ADAT1 Acetylation S191
ADAT1	Acetylation	T194	ADAT1 Acetylation T194
ADAT1	Acetylation	T203	ADAT1 Acetylation T203
ADAT1	Acetylation	S223	ADAT1 Acetylation S223
ADAT1	Acetylation	S227	ADAT1 Acetylation S227
ADAT1	Acetylation	S232	ADAT1 Acetylation S232
ADAT1	Acetylation	T236	ADAT1 Acetylation T236
ADAT1	Acetylation	T242	ADAT1 Acetylation T242
ADAT1	Acetylation	T244	ADAT1 Acetylation T244
ADAT1	Acetylation	S250	ADAT1 Acetylation S250
ADAT1	Acetylation	T259	ADAT1 Acetylation T259
ADAT1	Acetylation	T294	ADAT1 Acetylation T294
ADAT1	Acetylation	S296	ADAT1 Acetylation S296
ADAT1	Acetylation	S298	ADAT1 Acetylation S298
ADAT1	Acetylation	S300	ADAT1 Acetylation S300
ADAT1	Acetylation	T423	ADAT1 Acetylation T423
ADAT1	Acetylation	S426	ADAT1 Acetylation S426
ADAT1	Acetylation	S431	ADAT1 Acetylation S431
ADAT1	Acetylation	S434	ADAT1 Acetylation S434
ADAT1	Acetylation	S447	ADAT1 Acetylation S447
ADAT1	Acetylation	T465	ADAT1 Acetylation T465
ADAT1	Acetylation	Y466	ADAT1 Acetylation Y466
ADAT1	Acetylation	Y469	ADAT1 Acetylation Y469
ADAT1	Acetylation	Y476	ADAT1 Acetylation Y476
ADAT1	Ubiquitination	A35	ADAT1 Ubiquitination A35
ADAT1	Ubiquitination	K122	ADAT1 Ubiquitination K122
ADAT1	Ubiquitination	V208	ADAT1 Ubiquitination V208
ADAT1	Ubiquitination	Q216	ADAT1 Ubiquitination Q216
ADAT1	Ubiquitination	216 (in isoform 2)	ADAT1 Ubiquitination 216 (in isoform 2)
ADAT1	Ubiquitination	D270	ADAT1 Ubiquitination D270
ADAT1	Ubiquitination	K273	ADAT1 Ubiquitination K273
ADAT1	Ubiquitination	F278	ADAT1 Ubiquitination F278
ADAT1	Ubiquitination	E321	ADAT1 Ubiquitination E321
ADAT1	Ubiquitination	P335	ADAT1 Ubiquitination P335
ADAT1	Ubiquitination	K357	ADAT1 Ubiquitination K357
ADAT1	Ubiquitination	K365	ADAT1 Ubiquitination K365
ADAT1	Ubiquitination	365 (in isoform 1)	ADAT1 Ubiquitination 365 (in isoform 1)
ADAT1	Ubiquitination	K383	ADAT1 Ubiquitination K383
ADAT1	Ubiquitination	K422	ADAT1 Ubiquitination K422
ADAT1	Ubiquitination	K470	ADAT1 Ubiquitination K470
ADAT1	Acetylation	K78	ADAT1 Acetylation K78
ADAT2	Ubiquitination	A19	ADAT2 Ubiquitination A19
ADAT2	Ubiquitination	K66	ADAT2 Ubiquitination K66
ADAT2	Ubiquitination	E105	ADAT2 Ubiquitination E105
ADAT2	Ubiquitination	G125	ADAT2 Ubiquitination G125
ADAT2	Ubiquitination	K172	ADAT2 Ubiquitination K172
ADAT2	Sulfoxidation	M166	ADAT2 Sulfoxidation M166
ADAT3	Phosphorylation	S18	ADAT3 Phosphorylation S18
ADAT3	Phosphorylation	S33	ADAT3 Phosphorylation S33
ADAT3	Phosphorylation	E34	ADAT3 Phosphorylation E34
ADAT3	Phosphorylation	S86	ADAT3 Phosphorylation S86
ADAT3	Phosphorylation	S166	ADAT3 Phosphorylation S166
ADAT3	Phosphorylation	T167	ADAT3 Phosphorylation T167
ADAT3	Phosphorylation	S175	ADAT3 Phosphorylation S175
ADAT3	Phosphorylation	A183	ADAT3 Phosphorylation A183
ADAT3	Acetylation	M1	ADAT3 Acetylation M1
AGO2	Phosphorylation	S153	AGO2 Phosphorylation S153
AGO2	Phosphorylation	S242	AGO2 Phosphorylation S242
AGO2	Phosphorylation	T251	AGO2 Phosphorylation T251
AGO2	Phosphorylation	S253	AGO2 Phosphorylation S253
AGO2	Phosphorylation	T303	AGO2 Phosphorylation T303
AGO2	Phosphorylation	T307	AGO2 Phosphorylation T307
AGO2	Phosphorylation	Y338	AGO2 Phosphorylation Y338
AGO2	Phosphorylation	T357	AGO2 Phosphorylation T357
AGO2	Phosphorylation	S385	AGO2 Phosphorylation S385
AGO2	Phosphorylation	S387	AGO2 Phosphorylation S387
AGO2	Phosphorylation	T390	AGO2 Phosphorylation T390
AGO2	Phosphorylation	T406	AGO2 Phosphorylation T406
AGO2	Phosphorylation	Y393	AGO2 Phosphorylation Y393
AGO2	Phosphorylation	T409	AGO2 Phosphorylation T409
AGO2	Phosphorylation	Y512	AGO2 Phosphorylation Y512
AGO2	Phosphorylation	T526	AGO2 Phosphorylation T526
AGO2	Phosphorylation	Y529	AGO2 Phosphorylation Y529
AGO2	Phosphorylation	T734	AGO2 Phosphorylation T734
AGO2	Phosphorylation	T735	AGO2 Phosphorylation T735
AGO2	Phosphorylation	Y749	AGO2 Phosphorylation Y749
AGO2	Phosphorylation	S752	AGO2 Phosphorylation S752
AGO2	Phosphorylation	T759	AGO2 Phosphorylation T759
AGO2	Phosphorylation	S760	AGO2 Phosphorylation S760
AGO2	Phosphorylation	S796	AGO2 Phosphorylation S796
AGO2	Phosphorylation	S798	AGO2 Phosphorylation S798
AGO2	Phosphorylation	Y804	AGO2 Phosphorylation Y804
AGO2	Phosphorylation	Y805	AGO2 Phosphorylation Y805
AGO2	Phosphorylation	Y815	AGO2 Phosphorylation Y815
AGO2	Phosphorylation	S828	AGO2 Phosphorylation S828
AGO2	Phosphorylation	S824	AGO2 Phosphorylation S824
AGO2	Phosphorylation	T830	AGO2 Phosphorylation T830
AGO2	Phosphorylation	S834	AGO2 Phosphorylation S834
AGO2	Phosphorylation	S831	AGO2 Phosphorylation S831
AGO2	Acetylation	K62	AGO2 Acetylation K62
AGO2	Acetylation	K276	AGO2 Acetylation K276
AGO2	Acetylation	K313	AGO2 Acetylation K313
AGO2	Acetylation	K317	AGO2 Acetylation K317
AGO2	Acetylation	K720	AGO2 Acetylation K720
AGO2	Ubiquitination	K62	AGO2 Ubiquitination K62
AGO2	Ubiquitination	K91	AGO2 Ubiquitination K91
AGO2	Ubiquitination	S171	AGO2 Ubiquitination S171
AGO2	Ubiquitination	F202	AGO2 Ubiquitination F202
AGO2	Ubiquitination	K248	AGO2 Ubiquitination K248
AGO2	Ubiquitination	248 (in isoform 1)	AGO2 Ubiquitination 248 (in isoform 1)
AGO2	Ubiquitination	248 (in isoform 2)	AGO2 Ubiquitination 248 (in isoform 2)
AGO2	Ubiquitination	I262	AGO2 Ubiquitination I262
AGO2	Ubiquitination	T307	AGO2 Ubiquitination T307
AGO2	Ubiquitination	A348	AGO2 Ubiquitination A348
AGO2	Ubiquitination	I379	AGO2 Ubiquitination I379
AGO2	Ubiquitination	P416	AGO2 Ubiquitination P416
AGO2	Ubiquitination	K425	AGO2 Ubiquitination K425
AGO2	Ubiquitination	425 (in isoform 1)	AGO2 Ubiquitination 425 (in isoform 1)
AGO2	Ubiquitination	425 (in isoform 2)	AGO2 Ubiquitination 425 (in isoform 2)
AGO2	Ubiquitination	N439	AGO2 Ubiquitination N439
AGO2	Ubiquitination	K440	AGO2 Ubiquitination K440
AGO2	Ubiquitination	E447	AGO2 Ubiquitination E447
AGO2	Ubiquitination	K468	AGO2 Ubiquitination K468
AGO2	Ubiquitination	Q473	AGO2 Ubiquitination Q473
AGO2	Ubiquitination	P484	AGO2 Ubiquitination P484
AGO2	Ubiquitination	K493	AGO2 Ubiquitination K493
AGO2	Ubiquitination	M504	AGO2 Ubiquitination M504
AGO2	Ubiquitination	H507	AGO2 Ubiquitination H507
AGO2	Ubiquitination	533 (in isoform 1)	AGO2 Ubiquitination 533 (in isoform 1)
AGO2	Ubiquitination	533 (in isoform 2)	AGO2 Ubiquitination 533 (in isoform 2)
AGO2	Ubiquitination	K550	AGO2 Ubiquitination K550
AGO2	Ubiquitination	V552	AGO2 Ubiquitination V552
AGO2	Ubiquitination	C564	AGO2 Ubiquitination C564
AGO2	Ubiquitination	K566	AGO2 Ubiquitination K566
AGO2	Ubiquitination	P609	AGO2 Ubiquitination P609
AGO2	Ubiquitination	A643	AGO2 Ubiquitination A643
AGO2	Ubiquitination	L649	AGO2 Ubiquitination L649
AGO2	Ubiquitination	G674	AGO2 Ubiquitination G674
AGO2	Ubiquitination	L680	AGO2 Ubiquitination L680
AGO2	Ubiquitination	K720	AGO2 Ubiquitination K720
AGO2	Ubiquitination	K726	AGO2 Ubiquitination K726
AGO2	Ubiquitination	726 (in isoform 1)	AGO2 Ubiquitination 726 (in isoform 1)
AGO2	Ubiquitination	T734	AGO2 Ubiquitination T734
AGO2	Ubiquitination	I740	AGO2 Ubiquitination I740
AGO2	Ubiquitination	V767	AGO2 Ubiquitination V767
AGO2	Ubiquitination	L779	AGO2 Ubiquitination L779
AGO2	Ubiquitination	Q785	AGO2 Ubiquitination Q785
AGO2	Ubiquitination	S798	AGO2 Ubiquitination S798
AGO2	Ubiquitination	A810	AGO2 Ubiquitination A810
AGO2	Ubiquitination	810 (in isoform 2)	AGO2 Ubiquitination 810 (in isoform 2)
AGO2	Ubiquitination	K844	AGO2 Ubiquitination K844
AGO2	Ubiquitination	-903	AGO2 Ubiquitination -903
AGO2	Ubiquitination	F858	AGO2 Ubiquitination F858
AGO2	Ubiquitination	844 (in isoform 1)	AGO2 Ubiquitination 844 (in isoform 1)
AGO2	Sulfoxidation	M364	AGO2 Sulfoxidation M364
AGO2	Hydroxylation	P700	AGO2 Hydroxylation P700
AGO2	Malonylation	K608	AGO2 Malonylation K608
AGO2	Malonylation	K726	AGO2 Malonylation K726
ALKBH1	Phosphorylation	S123	ALKBH1 Phosphorylation S123
ALKBH1	Phosphorylation	S136	ALKBH1 Phosphorylation S136
ALKBH1	Phosphorylation	S147	ALKBH1 Phosphorylation S147
ALKBH1	Phosphorylation	S163	ALKBH1 Phosphorylation S163
ALKBH1	Phosphorylation	Y189	ALKBH1 Phosphorylation Y189
ALKBH1	Phosphorylation	S200	ALKBH1 Phosphorylation S200
ALKBH1	Phosphorylation	S240	ALKBH1 Phosphorylation S240
ALKBH1	Ubiquitination	K137	ALKBH1 Ubiquitination K137
ALKBH1	Ubiquitination	K362	ALKBH1 Ubiquitination K362
ALKBH3	Phosphorylation	S50	ALKBH3 Phosphorylation S50
ALKBH3	Phosphorylation	Y78	ALKBH3 Phosphorylation Y78
ALKBH3	Phosphorylation	S83	ALKBH3 Phosphorylation S83
ALKBH3	Phosphorylation	T126	ALKBH3 Phosphorylation T126
ALKBH3	Phosphorylation	Y127	ALKBH3 Phosphorylation Y127
ALKBH3	Phosphorylation	T133	ALKBH3 Phosphorylation T133
ALKBH3	Phosphorylation	Y136	ALKBH3 Phosphorylation Y136
ALKBH3	Phosphorylation	Y141	ALKBH3 Phosphorylation Y141
ALKBH3	Phosphorylation	T142	ALKBH3 Phosphorylation T142
ALKBH3	Phosphorylation	Y143	ALKBH3 Phosphorylation Y143
ALKBH3	Phosphorylation	S144	ALKBH3 Phosphorylation S144
ALKBH3	Phosphorylation	T212	ALKBH3 Phosphorylation T212
ALKBH3	Phosphorylation	T214	ALKBH3 Phosphorylation T214
ALKBH3	Phosphorylation	Y263	ALKBH3 Phosphorylation Y263
ALKBH3	Phosphorylation	S265	ALKBH3 Phosphorylation S265
ALKBH3	Acetylation	K19	ALKBH3 Acetylation K19
ALKBH5	Phosphorylation	S5	ALKBH5 Phosphorylation S5
ALKBH5	Phosphorylation	Y51	ALKBH5 Phosphorylation Y51
ALKBH5	Phosphorylation	S54	ALKBH5 Phosphorylation S54
ALKBH5	Phosphorylation	Y60	ALKBH5 Phosphorylation Y60
ALKBH5	Phosphorylation	S64	ALKBH5 Phosphorylation S64
ALKBH5	Phosphorylation	64 (in isoform 2)	ALKBH5 Phosphorylation 64 (in isoform 2)
ALKBH5	Phosphorylation	S69	ALKBH5 Phosphorylation S69
ALKBH5	Phosphorylation	69 (in isoform 2)	ALKBH5 Phosphorylation 69 (in isoform 2)
ALKBH5	Phosphorylation	Y71	ALKBH5 Phosphorylation Y71
ALKBH5	Phosphorylation	S96	ALKBH5 Phosphorylation S96
ALKBH5	Phosphorylation	S112	ALKBH5 Phosphorylation S112
ALKBH5	Phosphorylation	Y133	ALKBH5 Phosphorylation Y133
ALKBH5	Phosphorylation	Y139	ALKBH5 Phosphorylation Y139
ALKBH5	Phosphorylation	Y140	ALKBH5 Phosphorylation Y140
ALKBH5	Phosphorylation	Y141	ALKBH5 Phosphorylation Y141
ALKBH5	Phosphorylation	S252	ALKBH5 Phosphorylation S252
ALKBH5	Phosphorylation	T254	ALKBH5 Phosphorylation T254
ALKBH5	Phosphorylation	S257	ALKBH5 Phosphorylation S257
ALKBH5	Phosphorylation	Y259	ALKBH5 Phosphorylation Y259
ALKBH5	Phosphorylation	T294	ALKBH5 Phosphorylation T294
ALKBH5	Phosphorylation	S296	ALKBH5 Phosphorylation S296
ALKBH5	Phosphorylation	S299	ALKBH5 Phosphorylation S299
ALKBH5	Phosphorylation	S305	ALKBH5 Phosphorylation S305
ALKBH5	Phosphorylation	Y306	ALKBH5 Phosphorylation Y306
ALKBH5	Phosphorylation	S312	ALKBH5 Phosphorylation S312
ALKBH5	Phosphorylation	S325	ALKBH5 Phosphorylation S325
ALKBH5	Phosphorylation	S350	ALKBH5 Phosphorylation S350
ALKBH5	Phosphorylation	T355	ALKBH5 Phosphorylation T355
ALKBH5	Phosphorylation	S361	ALKBH5 Phosphorylation S361
ALKBH5	Phosphorylation	361 (in isoform 2)	ALKBH5 Phosphorylation 361 (in isoform 2)
ALKBH5	Phosphorylation	S363	ALKBH5 Phosphorylation S363
ALKBH5	Phosphorylation	S364	ALKBH5 Phosphorylation S364
ALKBH5	Phosphorylation	Y367	ALKBH5 Phosphorylation Y367
ALKBH5	Phosphorylation	S371	ALKBH5 Phosphorylation S371
ALKBH5	Phosphorylation	Y372	ALKBH5 Phosphorylation Y372
ALKBH5	Phosphorylation	S374	ALKBH5 Phosphorylation S374
ALKBH5	Phosphorylation	S375	ALKBH5 Phosphorylation S375
ALKBH5	Phosphorylation	375 (in isoform 2)	ALKBH5 Phosphorylation 375 (in isoform 2)
ALKBH5	Phosphorylation	S379	ALKBH5 Phosphorylation S379
ALKBH5	Phosphorylation	S384	ALKBH5 Phosphorylation S384
ALKBH5	Sumoylation	K328	ALKBH5 Sumoylation K328
ALKBH5	Methylation	R359	ALKBH5 Methylation R359
ALKBH5	Acetylation	A2	ALKBH5 Acetylation A2
ALKBH5	Acetylation	K57	ALKBH5 Acetylation K57
ALKBH5	Acetylation	K86	ALKBH5 Acetylation K86
ALKBH5	Acetylation	K102	ALKBH5 Acetylation K102
ALKBH5	Acetylation	K132	ALKBH5 Acetylation K132
ALKBH5	Acetylation	K235	ALKBH5 Acetylation K235
ALKBH5	Acetylation	K321	ALKBH5 Acetylation K321
ALKBH5	Ubiquitination	K15	ALKBH5 Ubiquitination K15
ALKBH5	Ubiquitination	K102	ALKBH5 Ubiquitination K102
ALKBH5	Ubiquitination	K116	ALKBH5 Ubiquitination K116
ALKBH5	Ubiquitination	K132	ALKBH5 Ubiquitination K132
ALKBH5	Ubiquitination	G136	ALKBH5 Ubiquitination G136
ALKBH5	Ubiquitination	K147	ALKBH5 Ubiquitination K147
ALKBH5	Ubiquitination	147 (in isoform 1)	ALKBH5 Ubiquitination 147 (in isoform 1)
ALKBH5	Ubiquitination	147 (in isoform 2)	ALKBH5 Ubiquitination 147 (in isoform 2)
ALKBH5	Ubiquitination	K235	ALKBH5 Ubiquitination K235
ALKBH5	Ubiquitination	K295	ALKBH5 Ubiquitination K295
ALKBH5	Ubiquitination	K321	ALKBH5 Ubiquitination K321
ALKBH7	Phosphorylation	T76	ALKBH7 Phosphorylation T76
ALKBH7	Phosphorylation	S79	ALKBH7 Phosphorylation S79
ALKBH8	Phosphorylation	S3	ALKBH8 Phosphorylation S3
ALKBH8	Phosphorylation	S7	ALKBH8 Phosphorylation S7
ALKBH8	Phosphorylation	Y9	ALKBH8 Phosphorylation Y9
ALKBH8	Phosphorylation	T14	ALKBH8 Phosphorylation T14
ALKBH8	Phosphorylation	T37	ALKBH8 Phosphorylation T37
ALKBH8	Phosphorylation	S310	ALKBH8 Phosphorylation S310
ALKBH8	Phosphorylation	T314	ALKBH8 Phosphorylation T314
ALKBH8	Phosphorylation	S315	ALKBH8 Phosphorylation S315
ALKBH8	Phosphorylation	T321	ALKBH8 Phosphorylation T321
ALKBH8	Phosphorylation	Y345	ALKBH8 Phosphorylation Y345
ALKBH8	Phosphorylation	S351	ALKBH8 Phosphorylation S351
ALKBH8	Phosphorylation	T356	ALKBH8 Phosphorylation T356
ALKBH8	Phosphorylation	S524	ALKBH8 Phosphorylation S524
ALKBH8	Phosphorylation	S533	ALKBH8 Phosphorylation S533
ALKBH8	Phosphorylation	T535	ALKBH8 Phosphorylation T535
ALKBH8	Phosphorylation	S536	ALKBH8 Phosphorylation S536
ALKBH8	Phosphorylation	S540	ALKBH8 Phosphorylation S540
ALKBH8	Phosphorylation	S550	ALKBH8 Phosphorylation S550
ALKBH8	Phosphorylation	S555	ALKBH8 Phosphorylation S555
ALKBH8	Phosphorylation	S556	ALKBH8 Phosphorylation S556
ALKBH8	Phosphorylation	S563	ALKBH8 Phosphorylation S563
ALKBH8	Phosphorylation	S570	ALKBH8 Phosphorylation S570
ALKBH8	Phosphorylation	T585	ALKBH8 Phosphorylation T585
ALKBH8	Phosphorylation	S586	ALKBH8 Phosphorylation S586
ALKBH8	Phosphorylation	Y588	ALKBH8 Phosphorylation Y588
ALKBH8	Phosphorylation	S589	ALKBH8 Phosphorylation S589
ALKBH8	Phosphorylation	S620	ALKBH8 Phosphorylation S620
ALKBH8	Ubiquitination	K194	ALKBH8 Ubiquitination K194
ALKBH8	Ubiquitination	S197	ALKBH8 Ubiquitination S197
ALYREF	Phosphorylation	S8	ALYREF Phosphorylation S8
ALYREF	Phosphorylation	L15	ALYREF Phosphorylation L15
ALYREF	Phosphorylation	S18	ALYREF Phosphorylation S18
ALYREF	Phosphorylation	S34	ALYREF Phosphorylation S34
ALYREF	Phosphorylation	G41	ALYREF Phosphorylation G41
ALYREF	Phosphorylation	Y77	ALYREF Phosphorylation Y77
ALYREF	Phosphorylation	S78	ALYREF Phosphorylation S78
ALYREF	Phosphorylation	S94	ALYREF Phosphorylation S94
ALYREF	Phosphorylation	G101	ALYREF Phosphorylation G101
ALYREF	Phosphorylation	T104	ALYREF Phosphorylation T104
ALYREF	Phosphorylation	T131	ALYREF Phosphorylation T131
ALYREF	Phosphorylation	S142	ALYREF Phosphorylation S142
ALYREF	Phosphorylation	S145	ALYREF Phosphorylation S145
ALYREF	Phosphorylation	T148	ALYREF Phosphorylation T148
ALYREF	Phosphorylation	S183	ALYREF Phosphorylation S183
ALYREF	Phosphorylation	R190	ALYREF Phosphorylation R190
ALYREF	Phosphorylation	S194	ALYREF Phosphorylation S194
ALYREF	Phosphorylation	T215	ALYREF Phosphorylation T215
ALYREF	Phosphorylation	T219	ALYREF Phosphorylation T219
ALYREF	Phosphorylation	S234	ALYREF Phosphorylation S234
ALYREF	Phosphorylation	S239	ALYREF Phosphorylation S239
ALYREF	Phosphorylation	Q246	ALYREF Phosphorylation Q246
ALYREF	Phosphorylation	Y250	ALYREF Phosphorylation Y250
ALYREF	Phosphorylation	T256	ALYREF Phosphorylation T256
ALYREF	Phosphorylation	S257	ALYREF Phosphorylation S257
ALYREF	Acetylation	A2	ALYREF Acetylation A2
ALYREF	Acetylation	K4	ALYREF Acetylation K4
ALYREF	Acetylation	K86	ALYREF Acetylation K86
ALYREF	Acetylation	K161	ALYREF Acetylation K161
ALYREF	Acetylation	K164	ALYREF Acetylation K164
ALYREF	Acetylation	K235	ALYREF Acetylation K235
ALYREF	Ubiquitination	K14	ALYREF Ubiquitination K14
ALYREF	Ubiquitination	G21	ALYREF Ubiquitination G21
ALYREF	Ubiquitination	K81	ALYREF Ubiquitination K81
ALYREF	Ubiquitination	K86	ALYREF Ubiquitination K86
ALYREF	Ubiquitination	Q88	ALYREF Ubiquitination Q88
ALYREF	Ubiquitination	D93	ALYREF Ubiquitination D93
ALYREF	Ubiquitination	K164	ALYREF Ubiquitination K164
ALYREF	Ubiquitination	L171	ALYREF Ubiquitination L171
ALYREF	Ubiquitination	K235	ALYREF Ubiquitination K235
ALYREF	Ubiquitination	E242	ALYREF Ubiquitination E242
ALYREF	Sulfoxidation	M5	ALYREF Sulfoxidation M5
ALYREF	Sulfoxidation	M7	ALYREF Sulfoxidation M7
ALYREF	Methylation	R31	ALYREF Methylation R31
ALYREF	Methylation	R38	ALYREF Methylation R38
ALYREF	Methylation	R47	ALYREF Methylation R47
ALYREF	Methylation	R50	ALYREF Methylation R50
ALYREF	Methylation	R56	ALYREF Methylation R56
ALYREF	Methylation	R58	ALYREF Methylation R58
ALYREF	Methylation	R63	ALYREF Methylation R63
ALYREF	Methylation	R71	ALYREF Methylation R71
ALYREF	Methylation	R73	ALYREF Methylation R73
ALYREF	Methylation	R141	ALYREF Methylation R141
ALYREF	Methylation	R190	ALYREF Methylation R190
ALYREF	Methylation	R197	ALYREF Methylation R197
ALYREF	Methylation	R202	ALYREF Methylation R202
ALYREF	Methylation	R204	ALYREF Methylation R204
ALYREF	Methylation	R216	ALYREF Methylation R216
ALYREF	Methylation	K235	ALYREF Methylation K235
BCDIN3D	Phosphorylation	T133	BCDIN3D Phosphorylation T133
BCDIN3D	Phosphorylation	S276	BCDIN3D Phosphorylation S276
BCDIN3D	Phosphorylation	S288	BCDIN3D Phosphorylation S288
BCDIN3D	Ubiquitination	K117	BCDIN3D Ubiquitination K117
BCDIN3D	Ubiquitination	K143	BCDIN3D Ubiquitination K143
BUD23	Phosphorylation	S135	BUD23 Phosphorylation S135
BUD23	Phosphorylation	S157	BUD23 Phosphorylation S157
BUD23	Phosphorylation	Y164	BUD23 Phosphorylation Y164
BUD23	Phosphorylation	S168	BUD23 Phosphorylation S168
BUD23	Phosphorylation	T175	BUD23 Phosphorylation T175
BUD23	Phosphorylation	T176	BUD23 Phosphorylation T176
BUD23	Phosphorylation	T179	BUD23 Phosphorylation T179
BUD23	Phosphorylation	S184	BUD23 Phosphorylation S184
BUD23	Phosphorylation	Y191	BUD23 Phosphorylation Y191
BUD23	Phosphorylation	S194	BUD23 Phosphorylation S194
BUD23	Phosphorylation	S228	BUD23 Phosphorylation S228
BUD23	Phosphorylation	T231	BUD23 Phosphorylation T231
BUD23	Phosphorylation	S240	BUD23 Phosphorylation S240
BUD23	Phosphorylation	S248	BUD23 Phosphorylation S248
BUD23	Phosphorylation	T270	BUD23 Phosphorylation T270
BUD23	Phosphorylation	Y272	BUD23 Phosphorylation Y272
BUD23	Phosphorylation	T273	BUD23 Phosphorylation T273
BUD23	Acetylation	K196	BUD23 Acetylation K196
BUD23	Ubiquitination	K134	BUD23 Ubiquitination K134
BUD23	Ubiquitination	K180	BUD23 Ubiquitination K180
BUD23	Ubiquitination	180 (in isoform 1)	BUD23 Ubiquitination 180 (in isoform 1)
BUD23	Ubiquitination	K196	BUD23 Ubiquitination K196
BUD23	Ubiquitination	196 (in isoform 1)	BUD23 Ubiquitination 196 (in isoform 1)
BUD23	Ubiquitination	K198	BUD23 Ubiquitination K198
BUD23	Ubiquitination	K199	BUD23 Ubiquitination K199
BUD23	Ubiquitination	C203	BUD23 Ubiquitination C203
BUD23	Ubiquitination	N219	BUD23 Ubiquitination N219
BUD23	Ubiquitination	D221	BUD23 Ubiquitination D221
BUD23	Ubiquitination	E222	BUD23 Ubiquitination E222
BUD23	Ubiquitination	K255	BUD23 Ubiquitination K255
BUD23	Ubiquitination	255 (in isoform 1)	BUD23 Ubiquitination 255 (in isoform 1)
BUD23	Ubiquitination	K256	BUD23 Ubiquitination K256
BUD23	Ubiquitination	Y272	BUD23 Ubiquitination Y272
BUD23	Ubiquitination	T273	BUD23 Ubiquitination T273
BUD23	Ubiquitination	K278	BUD23 Ubiquitination K278
BUD23	Ubiquitination	P279	BUD23 Ubiquitination P279
BUD23	Phosphorylation	-	BUD23 Phosphorylation -
BUD23	Methylation	R234	BUD23 Methylation R234
BUD23	Methylation	R238	BUD23 Methylation R238
BUD23	Methylation	R241	BUD23 Methylation R241
BUD23	Ubiquitination	K272	BUD23 Ubiquitination K272
BUD23	Ubiquitination	K273	BUD23 Ubiquitination K273
BUD23	Methylation	R4	BUD23 Methylation R4
BUD23	Methylation	R6	BUD23 Methylation R6
BUD23	Methylation	R7	BUD23 Methylation R7
BUD23	Acetylation	K-	BUD23 Acetylation K-
BUD23	Phosphorylation	T-	BUD23 Phosphorylation T-
CBLL1	Phosphorylation	T4	CBLL1 Phosphorylation T4
CBLL1	Phosphorylation	T11	CBLL1 Phosphorylation T11
CBLL1	Phosphorylation	S16	CBLL1 Phosphorylation S16
CBLL1	Phosphorylation	Y65	CBLL1 Phosphorylation Y65
CBLL1	Phosphorylation	T175	CBLL1 Phosphorylation T175
CBLL1	Phosphorylation	Y176	CBLL1 Phosphorylation Y176
CBLL1	Phosphorylation	S178	CBLL1 Phosphorylation S178
CBLL1	Phosphorylation	T198	CBLL1 Phosphorylation T198
CBLL1	Phosphorylation	S201	CBLL1 Phosphorylation S201
CBLL1	Phosphorylation	S276	CBLL1 Phosphorylation S276
CBLL1	Phosphorylation	S278	CBLL1 Phosphorylation S278
CBLL1	Phosphorylation	T281	CBLL1 Phosphorylation T281
CBLL1	Phosphorylation	S285	CBLL1 Phosphorylation S285
CBLL1	Phosphorylation	T286	CBLL1 Phosphorylation T286
CBLL1	Phosphorylation	S290	CBLL1 Phosphorylation S290
CBLL1	Phosphorylation	T294	CBLL1 Phosphorylation T294
CBLL1	Phosphorylation	S301	CBLL1 Phosphorylation S301
CBLL1	Phosphorylation	S303	CBLL1 Phosphorylation S303
CBLL1	Phosphorylation	S471	CBLL1 Phosphorylation S471
CBLL1	Phosphorylation	T473	CBLL1 Phosphorylation T473
CBLL1	Acetylation	K29	CBLL1 Acetylation K29
CBLL1	Acetylation	K143	CBLL1 Acetylation K143
CBLL1	Sulfoxidation	M144	CBLL1 Sulfoxidation M144
CBLL1	O-linked_Glycosylation	S276	CBLL1 O-linked_Glycosylation S276
CBLL1	O-linked_Glycosylation	S278	CBLL1 O-linked_Glycosylation S278
CDK5RAP1	Phosphorylation	S34	CDK5RAP1 Phosphorylation S34
CDK5RAP1	Phosphorylation	S35	CDK5RAP1 Phosphorylation S35
CDK5RAP1	Phosphorylation	S37	CDK5RAP1 Phosphorylation S37
CDK5RAP1	Phosphorylation	S38	CDK5RAP1 Phosphorylation S38
CDK5RAP1	Phosphorylation	T39	CDK5RAP1 Phosphorylation T39
CDK5RAP1	Phosphorylation	S43	CDK5RAP1 Phosphorylation S43
CDK5RAP1	Phosphorylation	S80	CDK5RAP1 Phosphorylation S80
CDK5RAP1	Phosphorylation	S81	CDK5RAP1 Phosphorylation S81
CDK5RAP1	Phosphorylation	Y89	CDK5RAP1 Phosphorylation Y89
CDK5RAP1	Phosphorylation	Y208	CDK5RAP1 Phosphorylation Y208
CDK5RAP1	Phosphorylation	S220	CDK5RAP1 Phosphorylation S220
CDK5RAP1	Phosphorylation	S230	CDK5RAP1 Phosphorylation S230
CDK5RAP1	Phosphorylation	T234	CDK5RAP1 Phosphorylation T234
CDK5RAP1	Phosphorylation	Y235	CDK5RAP1 Phosphorylation Y235
CDK5RAP1	Phosphorylation	T243	CDK5RAP1 Phosphorylation T243
CDK5RAP1	Phosphorylation	S244	CDK5RAP1 Phosphorylation S244
CDK5RAP1	Phosphorylation	S246	CDK5RAP1 Phosphorylation S246
CDK5RAP1	Phosphorylation	T248	CDK5RAP1 Phosphorylation T248
CDK5RAP1	Phosphorylation	S249	CDK5RAP1 Phosphorylation S249
CDK5RAP1	Phosphorylation	S253	CDK5RAP1 Phosphorylation S253
CDK5RAP1	Phosphorylation	S320	CDK5RAP1 Phosphorylation S320
CDK5RAP1	Phosphorylation	S325	CDK5RAP1 Phosphorylation S325
CDK5RAP1	Phosphorylation	T335	CDK5RAP1 Phosphorylation T335
CDK5RAP1	Phosphorylation	T343	CDK5RAP1 Phosphorylation T343
CDK5RAP1	Phosphorylation	Y417	CDK5RAP1 Phosphorylation Y417
CDK5RAP1	Phosphorylation	S418	CDK5RAP1 Phosphorylation S418
CDK5RAP1	Phosphorylation	T577	CDK5RAP1 Phosphorylation T577
CDK5RAP1	Phosphorylation	S578	CDK5RAP1 Phosphorylation S578
CDK5RAP1	Phosphorylation	S580	CDK5RAP1 Phosphorylation S580
CDK5RAP1	Phosphorylation	S581	CDK5RAP1 Phosphorylation S581
CDK5RAP1	Phosphorylation	T583	CDK5RAP1 Phosphorylation T583
CDK5RAP1	Acetylation	K546	CDK5RAP1 Acetylation K546
CDK5RAP1	Ubiquitination	K70	CDK5RAP1 Ubiquitination K70
CDK5RAP1	Ubiquitination	70 (in isoform 3)	CDK5RAP1 Ubiquitination 70 (in isoform 3)
CDK5RAP1	Ubiquitination	70 (in isoform 4)	CDK5RAP1 Ubiquitination 70 (in isoform 4)
CDK5RAP1	Ubiquitination	K78	CDK5RAP1 Ubiquitination K78
CDK5RAP1	Ubiquitination	78 (in isoform 3)	CDK5RAP1 Ubiquitination 78 (in isoform 3)
CDK5RAP1	Ubiquitination	78 (in isoform 4)	CDK5RAP1 Ubiquitination 78 (in isoform 4)
CDK5RAP1	Ubiquitination	99 (in isoform 2)	CDK5RAP1 Ubiquitination 99 (in isoform 2)
CDK5RAP1	Ubiquitination	107 (in isoform 2)	CDK5RAP1 Ubiquitination 107 (in isoform 2)
CDK5RAP1	Ubiquitination	K189	CDK5RAP1 Ubiquitination K189
CDK5RAP1	Ubiquitination	189 (in isoform 3)	CDK5RAP1 Ubiquitination 189 (in isoform 3)
CDK5RAP1	Ubiquitination	189 (in isoform 1)	CDK5RAP1 Ubiquitination 189 (in isoform 1)
CDK5RAP1	Ubiquitination	189 (in isoform 4)	CDK5RAP1 Ubiquitination 189 (in isoform 4)
CDK5RAP1	Ubiquitination	K197	CDK5RAP1 Ubiquitination K197
CDK5RAP1	Ubiquitination	197 (in isoform 3)	CDK5RAP1 Ubiquitination 197 (in isoform 3)
CDK5RAP1	Ubiquitination	197 (in isoform 1)	CDK5RAP1 Ubiquitination 197 (in isoform 1)
CDK5RAP1	Ubiquitination	197 (in isoform 2)	CDK5RAP1 Ubiquitination 197 (in isoform 2)
CDK5RAP1	Ubiquitination	197 (in isoform 4)	CDK5RAP1 Ubiquitination 197 (in isoform 4)
CDK5RAP1	Ubiquitination	205 (in isoform 2)	CDK5RAP1 Ubiquitination 205 (in isoform 2)
CDK5RAP1	Ubiquitination	274 (in isoform 2)	CDK5RAP1 Ubiquitination 274 (in isoform 2)
CDK5RAP1	Ubiquitination	K287	CDK5RAP1 Ubiquitination K287
CDK5RAP1	Ubiquitination	287 (in isoform 3)	CDK5RAP1 Ubiquitination 287 (in isoform 3)
CDK5RAP1	Ubiquitination	287 (in isoform 1)	CDK5RAP1 Ubiquitination 287 (in isoform 1)
CDK5RAP1	Ubiquitination	287 (in isoform 4)	CDK5RAP1 Ubiquitination 287 (in isoform 4)
CDK5RAP1	Ubiquitination	295 (in isoform 3)	CDK5RAP1 Ubiquitination 295 (in isoform 3)
CDK5RAP1	Ubiquitination	V364	CDK5RAP1 Ubiquitination V364
CDK5RAP1	Ubiquitination	364 (in isoform 3)	CDK5RAP1 Ubiquitination 364 (in isoform 3)
CDK5RAP1	Ubiquitination	K378	CDK5RAP1 Ubiquitination K378
CDK5RAP1	Ubiquitination	378 (in isoform 1)	CDK5RAP1 Ubiquitination 378 (in isoform 1)
CDK5RAP1	Ubiquitination	383 (in isoform 2)	CDK5RAP1 Ubiquitination 383 (in isoform 2)
CDK5RAP1	Ubiquitination	391 (in isoform 2)	CDK5RAP1 Ubiquitination 391 (in isoform 2)
CDK5RAP1	Ubiquitination	396 (in isoform 4)	CDK5RAP1 Ubiquitination 396 (in isoform 4)
CDK5RAP1	Ubiquitination	404 (in isoform 4)	CDK5RAP1 Ubiquitination 404 (in isoform 4)
CDK5RAP1	Ubiquitination	442 (in isoform 2)	CDK5RAP1 Ubiquitination 442 (in isoform 2)
CDK5RAP1	Ubiquitination	455 (in isoform 4)	CDK5RAP1 Ubiquitination 455 (in isoform 4)
CDK5RAP1	Ubiquitination	473 (in isoform 3)	CDK5RAP1 Ubiquitination 473 (in isoform 3)
CDK5RAP1	Ubiquitination	481 (in isoform 3)	CDK5RAP1 Ubiquitination 481 (in isoform 3)
CDK5RAP1	Ubiquitination	K487	CDK5RAP1 Ubiquitination K487
CDK5RAP1	Ubiquitination	487 (in isoform 1)	CDK5RAP1 Ubiquitination 487 (in isoform 1)
CDK5RAP1	Ubiquitination	K495	CDK5RAP1 Ubiquitination K495
CDK5RAP1	Ubiquitination	495 (in isoform 1)	CDK5RAP1 Ubiquitination 495 (in isoform 1)
CDK5RAP1	Ubiquitination	532 (in isoform 3)	CDK5RAP1 Ubiquitination 532 (in isoform 3)
CDK5RAP1	Ubiquitination	K546	CDK5RAP1 Ubiquitination K546
CDK5RAP1	Ubiquitination	546 (in isoform 1)	CDK5RAP1 Ubiquitination 546 (in isoform 1)
CDKAL1	Phosphorylation	S3	CDKAL1 Phosphorylation S3
CDKAL1	Phosphorylation	S5	CDKAL1 Phosphorylation S5
CDKAL1	Phosphorylation	T8	CDKAL1 Phosphorylation T8
CDKAL1	Phosphorylation	S18	CDKAL1 Phosphorylation S18
CDKAL1	Phosphorylation	S22	CDKAL1 Phosphorylation S22
CDKAL1	Phosphorylation	T43	CDKAL1 Phosphorylation T43
CDKAL1	Phosphorylation	Y46	CDKAL1 Phosphorylation Y46
CDKAL1	Phosphorylation	S53	CDKAL1 Phosphorylation S53
CDKAL1	Phosphorylation	S56	CDKAL1 Phosphorylation S56
CDKAL1	Phosphorylation	S58	CDKAL1 Phosphorylation S58
CDKAL1	Phosphorylation	T59	CDKAL1 Phosphorylation T59
CDKAL1	Phosphorylation	70 (in isoform 3)	CDKAL1 Phosphorylation 70 (in isoform 3)
CDKAL1	Phosphorylation	T95	CDKAL1 Phosphorylation T95
CDKAL1	Phosphorylation	95 (in isoform 3)	CDKAL1 Phosphorylation 95 (in isoform 3)
CDKAL1	Phosphorylation	S99	CDKAL1 Phosphorylation S99
CDKAL1	Phosphorylation	S122	CDKAL1 Phosphorylation S122
CDKAL1	Phosphorylation	Y148	CDKAL1 Phosphorylation Y148
CDKAL1	Phosphorylation	T170	CDKAL1 Phosphorylation T170
CDKAL1	Phosphorylation	S175	CDKAL1 Phosphorylation S175
CDKAL1	Phosphorylation	Y220	CDKAL1 Phosphorylation Y220
CDKAL1	Phosphorylation	T400	CDKAL1 Phosphorylation T400
CDKAL1	Phosphorylation	S446	CDKAL1 Phosphorylation S446
CDKAL1	Phosphorylation	S449	CDKAL1 Phosphorylation S449
CDKAL1	Phosphorylation	Y452	CDKAL1 Phosphorylation Y452
CDKAL1	Phosphorylation	Y459	CDKAL1 Phosphorylation Y459
CDKAL1	Phosphorylation	Y498	CDKAL1 Phosphorylation Y498
CDKAL1	Phosphorylation	T499	CDKAL1 Phosphorylation T499
CDKAL1	Phosphorylation	S501	CDKAL1 Phosphorylation S501
CDKAL1	Phosphorylation	S503	CDKAL1 Phosphorylation S503
CDKAL1	Phosphorylation	S527	CDKAL1 Phosphorylation S527
CDKAL1	Phosphorylation	S528	CDKAL1 Phosphorylation S528
CDKAL1	Phosphorylation	S530	CDKAL1 Phosphorylation S530
CDKAL1	Phosphorylation	T532	CDKAL1 Phosphorylation T532
CDKAL1	Phosphorylation	S533	CDKAL1 Phosphorylation S533
CDKAL1	Phosphorylation	S536	CDKAL1 Phosphorylation S536
CDKAL1	Phosphorylation	S543	CDKAL1 Phosphorylation S543
CDKAL1	Ubiquitination	K37	CDKAL1 Ubiquitination K37
CDKAL1	Ubiquitination	K45	CDKAL1 Ubiquitination K45
CDKAL1	Ubiquitination	45 (in isoform 3)	CDKAL1 Ubiquitination 45 (in isoform 3)
CDKAL1	Ubiquitination	45 (in isoform 1)	CDKAL1 Ubiquitination 45 (in isoform 1)
CDKAL1	Ubiquitination	K65	CDKAL1 Ubiquitination K65
CDKAL1	Ubiquitination	80 (in isoform 2)	CDKAL1 Ubiquitination 80 (in isoform 2)
CDKAL1	Ubiquitination	K112	CDKAL1 Ubiquitination K112
CDKAL1	Ubiquitination	K124	CDKAL1 Ubiquitination K124
CDKAL1	Ubiquitination	Q127	CDKAL1 Ubiquitination Q127
CDKAL1	Ubiquitination	K132	CDKAL1 Ubiquitination K132
CDKAL1	Ubiquitination	K150	CDKAL1 Ubiquitination K150
CDKAL1	Ubiquitination	150 (in isoform 1)	CDKAL1 Ubiquitination 150 (in isoform 1)
CDKAL1	Ubiquitination	K172	CDKAL1 Ubiquitination K172
CDKAL1	Ubiquitination	K183	CDKAL1 Ubiquitination K183
CDKAL1	Ubiquitination	N202	CDKAL1 Ubiquitination N202
CDKAL1	Ubiquitination	L230	CDKAL1 Ubiquitination L230
CDKAL1	Ubiquitination	K343	CDKAL1 Ubiquitination K343
CDKAL1	Ubiquitination	K350	CDKAL1 Ubiquitination K350
CDKAL1	Ubiquitination	K352	CDKAL1 Ubiquitination K352
CDKAL1	Ubiquitination	K404	CDKAL1 Ubiquitination K404
CDKAL1	Ubiquitination	K413	CDKAL1 Ubiquitination K413
CDKAL1	Ubiquitination	425 (in isoform 2)	CDKAL1 Ubiquitination 425 (in isoform 2)
CDKAL1	Ubiquitination	K433	CDKAL1 Ubiquitination K433
CDKAL1	Ubiquitination	N467	CDKAL1 Ubiquitination N467
CDKAL1	Ubiquitination	K488	CDKAL1 Ubiquitination K488
CDKAL1	Ubiquitination	A495	CDKAL1 Ubiquitination A495
CDKAL1	Ubiquitination	K496	CDKAL1 Ubiquitination K496
CDKAL1	Ubiquitination	K504	CDKAL1 Ubiquitination K504
CDKAL1	Ubiquitination	K508	CDKAL1 Ubiquitination K508
CDKAL1	Ubiquitination	K516	CDKAL1 Ubiquitination K516
CDKAL1	Ubiquitination	516 (in isoform 1)	CDKAL1 Ubiquitination 516 (in isoform 1)
CDKAL1	Glutathionylation	C6	CDKAL1 Glutathionylation C6
CDKAL1	Sulfoxidation	M287	CDKAL1 Sulfoxidation M287
CDKAL1	Sulfoxidation	M405	CDKAL1 Sulfoxidation M405
CMTR1	Phosphorylation	T5	CMTR1 Phosphorylation T5
CMTR1	Phosphorylation	S26	CMTR1 Phosphorylation S26
CMTR1	Phosphorylation	S28	CMTR1 Phosphorylation S28
CMTR1	Phosphorylation	S29	CMTR1 Phosphorylation S29
CMTR1	Phosphorylation	T30	CMTR1 Phosphorylation T30
CMTR1	Phosphorylation	S31	CMTR1 Phosphorylation S31
CMTR1	Phosphorylation	S37	CMTR1 Phosphorylation S37
CMTR1	Phosphorylation	S38	CMTR1 Phosphorylation S38
CMTR1	Phosphorylation	S40	CMTR1 Phosphorylation S40
CMTR1	Phosphorylation	S46	CMTR1 Phosphorylation S46
CMTR1	Phosphorylation	T47	CMTR1 Phosphorylation T47
CMTR1	Phosphorylation	T48	CMTR1 Phosphorylation T48
CMTR1	Phosphorylation	S49	CMTR1 Phosphorylation S49
CMTR1	Phosphorylation	S51	CMTR1 Phosphorylation S51
CMTR1	Phosphorylation	S53	CMTR1 Phosphorylation S53
CMTR1	Phosphorylation	S55	CMTR1 Phosphorylation S55
CMTR1	Phosphorylation	T57	CMTR1 Phosphorylation T57
CMTR1	Phosphorylation	S63	CMTR1 Phosphorylation S63
CMTR1	Phosphorylation	S64	CMTR1 Phosphorylation S64
CMTR1	Phosphorylation	S66	CMTR1 Phosphorylation S66
CMTR1	Phosphorylation	S75	CMTR1 Phosphorylation S75
CMTR1	Phosphorylation	T80	CMTR1 Phosphorylation T80
CMTR1	Phosphorylation	S81	CMTR1 Phosphorylation S81
CMTR1	Phosphorylation	S82	CMTR1 Phosphorylation S82
CMTR1	Phosphorylation	Y84	CMTR1 Phosphorylation Y84
CMTR1	Phosphorylation	S85	CMTR1 Phosphorylation S85
CMTR1	Phosphorylation	Y87	CMTR1 Phosphorylation Y87
CMTR1	Phosphorylation	S89	CMTR1 Phosphorylation S89
CMTR1	Phosphorylation	S91	CMTR1 Phosphorylation S91
CMTR1	Phosphorylation	S120	CMTR1 Phosphorylation S120
CMTR1	Phosphorylation	S121	CMTR1 Phosphorylation S121
CMTR1	Phosphorylation	Y224	CMTR1 Phosphorylation Y224
CMTR1	Phosphorylation	S257	CMTR1 Phosphorylation S257
CMTR1	Phosphorylation	Y258	CMTR1 Phosphorylation Y258
CMTR1	Phosphorylation	T301	CMTR1 Phosphorylation T301
CMTR1	Phosphorylation	S343	CMTR1 Phosphorylation S343
CMTR1	Phosphorylation	S393	CMTR1 Phosphorylation S393
CMTR1	Phosphorylation	S550	CMTR1 Phosphorylation S550
CMTR1	Phosphorylation	S551	CMTR1 Phosphorylation S551
CMTR1	Phosphorylation	S552	CMTR1 Phosphorylation S552
CMTR1	Phosphorylation	S694	CMTR1 Phosphorylation S694
CMTR1	Phosphorylation	S727	CMTR1 Phosphorylation S727
CMTR1	Phosphorylation	S728	CMTR1 Phosphorylation S728
CMTR1	Phosphorylation	T730	CMTR1 Phosphorylation T730
CMTR1	Phosphorylation	S787	CMTR1 Phosphorylation S787
CMTR1	Phosphorylation	Y795	CMTR1 Phosphorylation Y795
CMTR1	Phosphorylation	Y796	CMTR1 Phosphorylation Y796
CMTR1	Acetylation	K14	CMTR1 Acetylation K14
CMTR1	Acetylation	K93	CMTR1 Acetylation K93
CMTR1	Acetylation	K97	CMTR1 Acetylation K97
CMTR1	Acetylation	K108	CMTR1 Acetylation K108
CMTR1	Acetylation	K123	CMTR1 Acetylation K123
CMTR1	Acetylation	K260	CMTR1 Acetylation K260
CMTR1	Acetylation	K584	CMTR1 Acetylation K584
CMTR1	Acetylation	-685	CMTR1 Acetylation -685
CMTR1	Ubiquitination	K72	CMTR1 Ubiquitination K72
CMTR1	Ubiquitination	K93	CMTR1 Ubiquitination K93
CMTR1	Ubiquitination	K97	CMTR1 Ubiquitination K97
CMTR1	Ubiquitination	K108	CMTR1 Ubiquitination K108
CMTR1	Ubiquitination	K114	CMTR1 Ubiquitination K114
CMTR1	Ubiquitination	K123	CMTR1 Ubiquitination K123
CMTR1	Ubiquitination	K303	CMTR1 Ubiquitination K303
CMTR1	Ubiquitination	K447	CMTR1 Ubiquitination K447
CMTR1	Ubiquitination	K450	CMTR1 Ubiquitination K450
CMTR1	Ubiquitination	K487	CMTR1 Ubiquitination K487
CMTR1	Ubiquitination	K509	CMTR1 Ubiquitination K509
CMTR1	Ubiquitination	K513	CMTR1 Ubiquitination K513
CMTR1	Ubiquitination	K555	CMTR1 Ubiquitination K555
CMTR1	Ubiquitination	K584	CMTR1 Ubiquitination K584
CMTR1	Ubiquitination	K608	CMTR1 Ubiquitination K608
CMTR1	Ubiquitination	K624	CMTR1 Ubiquitination K624
CMTR1	Ubiquitination	K692	CMTR1 Ubiquitination K692
CMTR1	Ubiquitination	K725	CMTR1 Ubiquitination K725
CMTR1	Ubiquitination	K732	CMTR1 Ubiquitination K732
CMTR1	Ubiquitination	K820	CMTR1 Ubiquitination K820
CMTR1	Ubiquitination	K823	CMTR1 Ubiquitination K823
CMTR1	O-linked_Glycosylation	T5	CMTR1 O-linked_Glycosylation T5
CMTR2	Phosphorylation	S14	CMTR2 Phosphorylation S14
CMTR2	Phosphorylation	S17	CMTR2 Phosphorylation S17
CMTR2	Phosphorylation	S311	CMTR2 Phosphorylation S311
CMTR2	Phosphorylation	S355	CMTR2 Phosphorylation S355
CMTR2	Phosphorylation	Y370	CMTR2 Phosphorylation Y370
CMTR2	Phosphorylation	T374	CMTR2 Phosphorylation T374
CMTR2	Phosphorylation	S376	CMTR2 Phosphorylation S376
CMTR2	Phosphorylation	S423	CMTR2 Phosphorylation S423
CMTR2	Phosphorylation	S424	CMTR2 Phosphorylation S424
CMTR2	Phosphorylation	T608	CMTR2 Phosphorylation T608
CMTR2	Phosphorylation	T609	CMTR2 Phosphorylation T609
CMTR2	Acetylation	K74	CMTR2 Acetylation K74
CMTR2	Acetylation	K342	CMTR2 Acetylation K342
CMTR2	Acetylation	K456	CMTR2 Acetylation K456
CMTR2	Ubiquitination	K74	CMTR2 Ubiquitination K74
CMTR2	Ubiquitination	K81	CMTR2 Ubiquitination K81
CMTR2	Ubiquitination	K94	CMTR2 Ubiquitination K94
CMTR2	Ubiquitination	K97	CMTR2 Ubiquitination K97
CMTR2	Ubiquitination	K332	CMTR2 Ubiquitination K332
CMTR2	Ubiquitination	K344	CMTR2 Ubiquitination K344
CMTR2	Ubiquitination	K387	CMTR2 Ubiquitination K387
CMTR2	Ubiquitination	K392	CMTR2 Ubiquitination K392
CMTR2	Ubiquitination	K422	CMTR2 Ubiquitination K422
CMTR2	Ubiquitination	K439	CMTR2 Ubiquitination K439
CMTR2	Ubiquitination	K442	CMTR2 Ubiquitination K442
CMTR2	Ubiquitination	K448	CMTR2 Ubiquitination K448
CMTR2	Ubiquitination	K456	CMTR2 Ubiquitination K456
CMTR2	Ubiquitination	K525	CMTR2 Ubiquitination K525
CMTR2	Ubiquitination	K536	CMTR2 Ubiquitination K536
CMTR2	Malonylation	K74	CMTR2 Malonylation K74
CTU1	Phosphorylation	T126	CTU1 Phosphorylation T126
CTU1	Phosphorylation	S133	CTU1 Phosphorylation S133
CTU1	Phosphorylation	T134	CTU1 Phosphorylation T134
CTU1	Phosphorylation	S137	CTU1 Phosphorylation S137
CTU1	Phosphorylation	S140	CTU1 Phosphorylation S140
CTU1	Phosphorylation	S142	CTU1 Phosphorylation S142
CTU1	Phosphorylation	T145	CTU1 Phosphorylation T145
CTU1	Phosphorylation	S200	CTU1 Phosphorylation S200
CTU1	Phosphorylation	S234	CTU1 Phosphorylation S234
CTU1	Phosphorylation	T329	CTU1 Phosphorylation T329
CTU1	Phosphorylation	T332	CTU1 Phosphorylation T332
CTU1	Phosphorylation	S342	CTU1 Phosphorylation S342
CTU1	Ubiquitination	K319	CTU1 Ubiquitination K319
CTU1	Ubiquitination	K343	CTU1 Ubiquitination K343
CTU2	Phosphorylation	Y8	CTU2 Phosphorylation Y8
CTU2	Phosphorylation	S23	CTU2 Phosphorylation S23
CTU2	Phosphorylation	T264	CTU2 Phosphorylation T264
CTU2	Phosphorylation	T269	CTU2 Phosphorylation T269
CTU2	Phosphorylation	S323	CTU2 Phosphorylation S323
CTU2	Phosphorylation	S368	CTU2 Phosphorylation S368
CTU2	Phosphorylation	S415	CTU2 Phosphorylation S415
CTU2	Phosphorylation	S419	CTU2 Phosphorylation S419
CTU2	Phosphorylation	T424	CTU2 Phosphorylation T424
CTU2	Phosphorylation	T426	CTU2 Phosphorylation T426
CTU2	Phosphorylation	T428	CTU2 Phosphorylation T428
CTU2	Phosphorylation	S435	CTU2 Phosphorylation S435
CTU2	Phosphorylation	S508	CTU2 Phosphorylation S508
CTU2	Phosphorylation	S515	CTU2 Phosphorylation S515
CTU2	Acetylation	C2	CTU2 Acetylation C2
CTU2	Ubiquitination	151 (in isoform 3)	CTU2 Ubiquitination 151 (in isoform 3)
CTU2	Ubiquitination	226 (in isoform 3)	CTU2 Ubiquitination 226 (in isoform 3)
CTU2	Ubiquitination	K238	CTU2 Ubiquitination K238
CTU2	Ubiquitination	238 (in isoform 1)	CTU2 Ubiquitination 238 (in isoform 1)
CTU2	Ubiquitination	248 (in isoform 3)	CTU2 Ubiquitination 248 (in isoform 3)
CTU2	Ubiquitination	K313	CTU2 Ubiquitination K313
CTU2	Ubiquitination	313 (in isoform 1)	CTU2 Ubiquitination 313 (in isoform 1)
CTU2	Ubiquitination	K335	CTU2 Ubiquitination K335
CTU2	Ubiquitination	335 (in isoform 1)	CTU2 Ubiquitination 335 (in isoform 1)
CTU2	Ubiquitination	384 (in isoform 3)	CTU2 Ubiquitination 384 (in isoform 3)
CTU2	Ubiquitination	K471	CTU2 Ubiquitination K471
CTU2	Ubiquitination	471 (in isoform 1)	CTU2 Ubiquitination 471 (in isoform 1)
DCP2	Phosphorylation	Y93	DCP2 Phosphorylation Y93
DCP2	Phosphorylation	Y100	DCP2 Phosphorylation Y100
DCP2	Phosphorylation	Y162	DCP2 Phosphorylation Y162
DCP2	Phosphorylation	T213	DCP2 Phosphorylation T213
DCP2	Phosphorylation	S246	DCP2 Phosphorylation S246
DCP2	Phosphorylation	S247	DCP2 Phosphorylation S247
DCP2	Phosphorylation	S249	DCP2 Phosphorylation S249
DCP2	Phosphorylation	S254	DCP2 Phosphorylation S254
DCP2	Phosphorylation	S255	DCP2 Phosphorylation S255
DCP2	Phosphorylation	T256	DCP2 Phosphorylation T256
DCP2	Phosphorylation	S258	DCP2 Phosphorylation S258
DCP2	Phosphorylation	T259	DCP2 Phosphorylation T259
DCP2	Phosphorylation	T264	DCP2 Phosphorylation T264
DCP2	Phosphorylation	S276	DCP2 Phosphorylation S276
DCP2	Phosphorylation	S284	DCP2 Phosphorylation S284
DCP2	Phosphorylation	S308	DCP2 Phosphorylation S308
DCP2	Phosphorylation	S329	DCP2 Phosphorylation S329
DCP2	Phosphorylation	T336	DCP2 Phosphorylation T336
DCP2	Phosphorylation	T366	DCP2 Phosphorylation T366
DCP2	Phosphorylation	S347	DCP2 Phosphorylation S347
DCP2	Phosphorylation	Y370	DCP2 Phosphorylation Y370
DCP2	Phosphorylation	S374	DCP2 Phosphorylation S374
DCP2	Phosphorylation	S375	DCP2 Phosphorylation S375
DCP2	Phosphorylation	S376	DCP2 Phosphorylation S376
DCP2	Phosphorylation	S406	DCP2 Phosphorylation S406
DCP2	Acetylation	K215	DCP2 Acetylation K215
DCP2	Ubiquitination	K85	DCP2 Ubiquitination K85
DCP2	Ubiquitination	K91	DCP2 Ubiquitination K91
DCP2	Ubiquitination	K154	DCP2 Ubiquitination K154
DCP2	Ubiquitination	K159	DCP2 Ubiquitination K159
DCP2	Ubiquitination	K204	DCP2 Ubiquitination K204
DCP2	Ubiquitination	K217	DCP2 Ubiquitination K217
DCP2	Ubiquitination	K291	DCP2 Ubiquitination K291
DCP2	Ubiquitination	K299	DCP2 Ubiquitination K299
DCP2	Ubiquitination	K312	DCP2 Ubiquitination K312
DCP2	Ubiquitination	R319	DCP2 Ubiquitination R319
DCP2	Ubiquitination	K334	DCP2 Ubiquitination K334
DCP2	Ubiquitination	L381	DCP2 Ubiquitination L381
DCP2	Ubiquitination	K416	DCP2 Ubiquitination K416
DCPS	Phosphorylation	S24	DCPS Phosphorylation S24
DCPS	Phosphorylation	T25	DCPS Phosphorylation T25
DCPS	Phosphorylation	S45	DCPS Phosphorylation S45
DCPS	Phosphorylation	S72	DCPS Phosphorylation S72
DCPS	Phosphorylation	T99	DCPS Phosphorylation T99
DCPS	Phosphorylation	S197	DCPS Phosphorylation S197
DCPS	Acetylation	A2	DCPS Acetylation A2
DCPS	Acetylation	K10	DCPS Acetylation K10
DCPS	Acetylation	K128	DCPS Acetylation K128
DCPS	Acetylation	K138	DCPS Acetylation K138
DCPS	Acetylation	K142	DCPS Acetylation K142
DCPS	Ubiquitination	K128	DCPS Ubiquitination K128
DCPS	Ubiquitination	K138	DCPS Ubiquitination K138
DCPS	Ubiquitination	K142	DCPS Ubiquitination K142
DCPS	Ubiquitination	K329	DCPS Ubiquitination K329
DDX46	Phosphorylation	S18	DDX46 Phosphorylation S18
DDX46	Phosphorylation	S20	DDX46 Phosphorylation S20
DDX46	Phosphorylation	S22	DDX46 Phosphorylation S22
DDX46	Phosphorylation	S24	DDX46 Phosphorylation S24
DDX46	Phosphorylation	S26	DDX46 Phosphorylation S26
DDX46	Phosphorylation	S28	DDX46 Phosphorylation S28
DDX46	Phosphorylation	S40	DDX46 Phosphorylation S40
DDX46	Phosphorylation	S42	DDX46 Phosphorylation S42
DDX46	Phosphorylation	S52	DDX46 Phosphorylation S52
DDX46	Phosphorylation	S54	DDX46 Phosphorylation S54
DDX46	Phosphorylation	S60	DDX46 Phosphorylation S60
DDX46	Phosphorylation	S62	DDX46 Phosphorylation S62
DDX46	Phosphorylation	S71	DDX46 Phosphorylation S71
DDX46	Phosphorylation	S73	DDX46 Phosphorylation S73
DDX46	Phosphorylation	S79	DDX46 Phosphorylation S79
DDX46	Phosphorylation	S85	DDX46 Phosphorylation S85
DDX46	Phosphorylation	S87	DDX46 Phosphorylation S87
DDX46	Phosphorylation	S102	DDX46 Phosphorylation S102
DDX46	Phosphorylation	S104	DDX46 Phosphorylation S104
DDX46	Phosphorylation	S105	DDX46 Phosphorylation S105
DDX46	Phosphorylation	S106	DDX46 Phosphorylation S106
DDX46	Phosphorylation	S118	DDX46 Phosphorylation S118
DDX46	Phosphorylation	S120	DDX46 Phosphorylation S120
DDX46	Phosphorylation	T124	DDX46 Phosphorylation T124
DDX46	Phosphorylation	S129	DDX46 Phosphorylation S129
DDX46	Phosphorylation	S130	DDX46 Phosphorylation S130
DDX46	Phosphorylation	S199	DDX46 Phosphorylation S199
DDX46	Phosphorylation	S246	DDX46 Phosphorylation S246
DDX46	Phosphorylation	T262	DDX46 Phosphorylation T262
DDX46	Phosphorylation	T266	DDX46 Phosphorylation T266
DDX46	Phosphorylation	S277	DDX46 Phosphorylation S277
DDX46	Phosphorylation	Y294	DDX46 Phosphorylation Y294
DDX46	Phosphorylation	S295	DDX46 Phosphorylation S295
DDX46	Phosphorylation	T305	DDX46 Phosphorylation T305
DDX46	Phosphorylation	S296	DDX46 Phosphorylation S296
DDX46	Phosphorylation	T308	DDX46 Phosphorylation T308
DDX46	Phosphorylation	Y310	DDX46 Phosphorylation Y310
DDX46	Phosphorylation	T312	DDX46 Phosphorylation T312
DDX46	Phosphorylation	Y328	DDX46 Phosphorylation Y328
DDX46	Phosphorylation	Y336	DDX46 Phosphorylation Y336
DDX46	Phosphorylation	S346	DDX46 Phosphorylation S346
DDX46	Phosphorylation	T361	DDX46 Phosphorylation T361
DDX46	Phosphorylation	S386	DDX46 Phosphorylation S386
DDX46	Phosphorylation	Y392	DDX46 Phosphorylation Y392
DDX46	Phosphorylation	T396	DDX46 Phosphorylation T396
DDX46	Phosphorylation	T400	DDX46 Phosphorylation T400
DDX46	Phosphorylation	S408	DDX46 Phosphorylation S408
DDX46	Phosphorylation	Y480	DDX46 Phosphorylation Y480
DDX46	Phosphorylation	Y525	DDX46 Phosphorylation Y525
DDX46	Phosphorylation	T483	DDX46 Phosphorylation T483
DDX46	Phosphorylation	T556	DDX46 Phosphorylation T556
DDX46	Phosphorylation	S560	DDX46 Phosphorylation S560
DDX46	Phosphorylation	T562	DDX46 Phosphorylation T562
DDX46	Phosphorylation	Y616	DDX46 Phosphorylation Y616
DDX46	Phosphorylation	S619	DDX46 Phosphorylation S619
DDX46	Phosphorylation	S621	DDX46 Phosphorylation S621
DDX46	Phosphorylation	S643	DDX46 Phosphorylation S643
DDX46	Phosphorylation	Y644	DDX46 Phosphorylation Y644
DDX46	Phosphorylation	Y656	DDX46 Phosphorylation Y656
DDX46	Phosphorylation	S660	DDX46 Phosphorylation S660
DDX46	Phosphorylation	T710	DDX46 Phosphorylation T710
DDX46	Phosphorylation	Y718	DDX46 Phosphorylation Y718
DDX46	Phosphorylation	T721	DDX46 Phosphorylation T721
DDX46	Phosphorylation	Y720	DDX46 Phosphorylation Y720
DDX46	Phosphorylation	T724	DDX46 Phosphorylation T724
DDX46	Phosphorylation	Y730	DDX46 Phosphorylation Y730
DDX46	Phosphorylation	S741	DDX46 Phosphorylation S741
DDX46	Phosphorylation	T743	DDX46 Phosphorylation T743
DDX46	Phosphorylation	S770	DDX46 Phosphorylation S770
DDX46	Phosphorylation	S774	DDX46 Phosphorylation S774
DDX46	Phosphorylation	S771	DDX46 Phosphorylation S771
DDX46	Phosphorylation	S804	DDX46 Phosphorylation S804
DDX46	Phosphorylation	T783	DDX46 Phosphorylation T783
DDX46	Phosphorylation	S819	DDX46 Phosphorylation S819
DDX46	Phosphorylation	S823	DDX46 Phosphorylation S823
DDX46	Phosphorylation	T835	DDX46 Phosphorylation T835
DDX46	Phosphorylation	S836	DDX46 Phosphorylation S836
DDX46	Phosphorylation	S837	DDX46 Phosphorylation S837
DDX46	Phosphorylation	S869	DDX46 Phosphorylation S869
DDX46	Phosphorylation	T885	DDX46 Phosphorylation T885
DDX46	Phosphorylation	T890	DDX46 Phosphorylation T890
DDX46	Phosphorylation	S892	DDX46 Phosphorylation S892
DDX46	Phosphorylation	T895	DDX46 Phosphorylation T895
DDX46	Phosphorylation	Y910	DDX46 Phosphorylation Y910
DDX46	Phosphorylation	S928	DDX46 Phosphorylation S928
DDX46	Phosphorylation	Y932	DDX46 Phosphorylation Y932
DDX46	Phosphorylation	F929	DDX46 Phosphorylation F929
DDX46	Phosphorylation	S959	DDX46 Phosphorylation S959
DDX46	Phosphorylation	Y961	DDX46 Phosphorylation Y961
DDX46	Phosphorylation	S962	DDX46 Phosphorylation S962
DDX46	Phosphorylation	T967	DDX46 Phosphorylation T967
DDX46	Phosphorylation	T971	DDX46 Phosphorylation T971
DDX46	Phosphorylation	Y972	DDX46 Phosphorylation Y972
DDX46	Phosphorylation	T1006	DDX46 Phosphorylation T1006
DDX46	Phosphorylation	S1019	DDX46 Phosphorylation S1019
DDX46	Phosphorylation	Y1020	DDX46 Phosphorylation Y1020
DDX46	Phosphorylation	T1023	DDX46 Phosphorylation T1023
DDX46	Acetylation	K263	DDX46 Acetylation K263
DDX46	Acetylation	K271	DDX46 Acetylation K271
DDX46	Acetylation	K279	DDX46 Acetylation K279
DDX46	Acetylation	K280	DDX46 Acetylation K280
DDX46	Acetylation	K325	DDX46 Acetylation K325
DDX46	Acetylation	K363	DDX46 Acetylation K363
DDX46	Acetylation	K365	DDX46 Acetylation K365
DDX46	Acetylation	K382	DDX46 Acetylation K382
DDX46	Acetylation	K388	DDX46 Acetylation K388
DDX46	Acetylation	K394	DDX46 Acetylation K394
DDX46	Acetylation	K417	DDX46 Acetylation K417
DDX46	Acetylation	K463	DDX46 Acetylation K463
DDX46	Acetylation	K470	DDX46 Acetylation K470
DDX46	Acetylation	K493	DDX46 Acetylation K493
DDX46	Acetylation	K577	DDX46 Acetylation K577
DDX46	Acetylation	K604	DDX46 Acetylation K604
DDX46	Acetylation	K666	DDX46 Acetylation K666
DDX46	Acetylation	K757	DDX46 Acetylation K757
DDX46	Acetylation	K768	DDX46 Acetylation K768
DDX46	Acetylation	K776	DDX46 Acetylation K776
DDX46	Acetylation	K779	DDX46 Acetylation K779
DDX46	Acetylation	K848	DDX46 Acetylation K848
DDX46	Acetylation	K894	DDX46 Acetylation K894
DDX46	Acetylation	K903	DDX46 Acetylation K903
DDX46	Acetylation	K907	DDX46 Acetylation K907
DDX46	Acetylation	K915	DDX46 Acetylation K915
DDX46	Acetylation	K930	DDX46 Acetylation K930
DDX46	Acetylation	K1010	DDX46 Acetylation K1010
DDX46	Acetylation	K1025	DDX46 Acetylation K1025
DDX46	Ubiquitination	K776	DDX46 Ubiquitination K776
DDX46	Ubiquitination	K848	DDX46 Ubiquitination K848
DDX46	Ubiquitination	K894	DDX46 Ubiquitination K894
DDX46	Ubiquitination	T895	DDX46 Ubiquitination T895
DDX46	Ubiquitination	K903	DDX46 Ubiquitination K903
DDX46	Ubiquitination	K907	DDX46 Ubiquitination K907
DDX46	Ubiquitination	L908	DDX46 Ubiquitination L908
DDX46	Ubiquitination	K1010	DDX46 Ubiquitination K1010
DDX46	Myristoylation	G2	DDX46 Myristoylation G2
DDX46	Malonylation	K577	DDX46 Malonylation K577
DDX46	O-linked_Glycosylation	S677	DDX46 O-linked_Glycosylation S677
DDX46	Methylation	K113	DDX46 Methylation K113
DDX46	Methylation	K389	DDX46 Methylation K389
DDX46	Sulfoxidation	M160	DDX46 Sulfoxidation M160
DDX46	Sulfoxidation	M179	DDX46 Sulfoxidation M179
DDX46	Sulfoxidation	M345	DDX46 Sulfoxidation M345
DDX46	Sulfoxidation	M357	DDX46 Sulfoxidation M357
DDX46	Sulfoxidation	M830	DDX46 Sulfoxidation M830
DDX46	Sumoylation	K186	DDX46 Sumoylation K186
DDX46	Sumoylation	K325	DDX46 Sumoylation K325
DDX46	Sumoylation	K779	DDX46 Sumoylation K779
DDX46	Sumoylation	K907	DDX46 Sumoylation K907
DDX46	Sumoylation	K915	DDX46 Sumoylation K915
DGCR8	Phosphorylation	T3	DGCR8 Phosphorylation T3
DGCR8	Phosphorylation	S6	DGCR8 Phosphorylation S6
DGCR8	Phosphorylation	S8	DGCR8 Phosphorylation S8
DGCR8	Phosphorylation	S22	DGCR8 Phosphorylation S22
DGCR8	Phosphorylation	S35	DGCR8 Phosphorylation S35
DGCR8	Phosphorylation	T42	DGCR8 Phosphorylation T42
DGCR8	Phosphorylation	S43	DGCR8 Phosphorylation S43
DGCR8	Phosphorylation	S44	DGCR8 Phosphorylation S44
DGCR8	Phosphorylation	S53	DGCR8 Phosphorylation S53
DGCR8	Phosphorylation	Y70	DGCR8 Phosphorylation Y70
DGCR8	Phosphorylation	S73	DGCR8 Phosphorylation S73
DGCR8	Phosphorylation	S76	DGCR8 Phosphorylation S76
DGCR8	Phosphorylation	S79	DGCR8 Phosphorylation S79
DGCR8	Phosphorylation	S92	DGCR8 Phosphorylation S92
DGCR8	Phosphorylation	S95	DGCR8 Phosphorylation S95
DGCR8	Phosphorylation	T98	DGCR8 Phosphorylation T98
DGCR8	Phosphorylation	S109	DGCR8 Phosphorylation S109
DGCR8	Phosphorylation	S123	DGCR8 Phosphorylation S123
DGCR8	Phosphorylation	T125	DGCR8 Phosphorylation T125
DGCR8	Phosphorylation	S153	DGCR8 Phosphorylation S153
DGCR8	Phosphorylation	S156	DGCR8 Phosphorylation S156
DGCR8	Phosphorylation	S167	DGCR8 Phosphorylation S167
DGCR8	Phosphorylation	S178	DGCR8 Phosphorylation S178
DGCR8	Phosphorylation	T263	DGCR8 Phosphorylation T263
DGCR8	Phosphorylation	Y267	DGCR8 Phosphorylation Y267
DGCR8	Phosphorylation	S271	DGCR8 Phosphorylation S271
DGCR8	Phosphorylation	S275	DGCR8 Phosphorylation S275
DGCR8	Phosphorylation	T279	DGCR8 Phosphorylation T279
DGCR8	Phosphorylation	S280	DGCR8 Phosphorylation S280
DGCR8	Phosphorylation	T286	DGCR8 Phosphorylation T286
DGCR8	Phosphorylation	S330	DGCR8 Phosphorylation S330
DGCR8	Phosphorylation	Y333	DGCR8 Phosphorylation Y333
DGCR8	Phosphorylation	T337	DGCR8 Phosphorylation T337
DGCR8	Phosphorylation	S339	DGCR8 Phosphorylation S339
DGCR8	Phosphorylation	S367	DGCR8 Phosphorylation S367
DGCR8	Phosphorylation	S368	DGCR8 Phosphorylation S368
DGCR8	Phosphorylation	T371	DGCR8 Phosphorylation T371
DGCR8	Phosphorylation	S373	DGCR8 Phosphorylation S373
DGCR8	Phosphorylation	S377	DGCR8 Phosphorylation S377
DGCR8	Phosphorylation	S383	DGCR8 Phosphorylation S383
DGCR8	Phosphorylation	S385	DGCR8 Phosphorylation S385
DGCR8	Phosphorylation	S397	DGCR8 Phosphorylation S397
DGCR8	Phosphorylation	S434	DGCR8 Phosphorylation S434
DGCR8	Phosphorylation	S585	DGCR8 Phosphorylation S585
DGCR8	Phosphorylation	Y597	DGCR8 Phosphorylation Y597
DGCR8	Phosphorylation	Y609	DGCR8 Phosphorylation Y609
DGCR8	Phosphorylation	S619	DGCR8 Phosphorylation S619
DGCR8	Phosphorylation	S702	DGCR8 Phosphorylation S702
DGCR8	Phosphorylation	S703	DGCR8 Phosphorylation S703
DGCR8	Phosphorylation	T710	DGCR8 Phosphorylation T710
DGCR8	Phosphorylation	S711	DGCR8 Phosphorylation S711
DGCR8	Phosphorylation	S714	DGCR8 Phosphorylation S714
DGCR8	Acetylation	K356	DGCR8 Acetylation K356
DGCR8	Acetylation	K629	DGCR8 Acetylation K629
DGCR8	Acetylation	K640	DGCR8 Acetylation K640
DGCR8	Acetylation	K650	DGCR8 Acetylation K650
DGCR8	Ubiquitination	K113	DGCR8 Ubiquitination K113
DGCR8	Ubiquitination	K134	DGCR8 Ubiquitination K134
DGCR8	Ubiquitination	K380	DGCR8 Ubiquitination K380
DGCR8	Ubiquitination	K424	DGCR8 Ubiquitination K424
DGCR8	Ubiquitination	K431	DGCR8 Ubiquitination K431
DGCR8	Ubiquitination	K474	DGCR8 Ubiquitination K474
DGCR8	Ubiquitination	K488	DGCR8 Ubiquitination K488
DGCR8	Ubiquitination	K582	DGCR8 Ubiquitination K582
DGCR8	Ubiquitination	R607	DGCR8 Ubiquitination R607
DGCR8	Ubiquitination	K614	DGCR8 Ubiquitination K614
DGCR8	Ubiquitination	E626	DGCR8 Ubiquitination E626
DGCR8	Ubiquitination	K640	DGCR8 Ubiquitination K640
DGCR8	Ubiquitination	K647	DGCR8 Ubiquitination K647
DGCR8	Ubiquitination	K659	DGCR8 Ubiquitination K659
DGCR8	Ubiquitination	I680	DGCR8 Ubiquitination I680
DGCR8	Ubiquitination	N690	DGCR8 Ubiquitination N690
DGCR8	Ubiquitination	W691	DGCR8 Ubiquitination W691
DGCR8	Ubiquitination	S693	DGCR8 Ubiquitination S693
DGCR8	Ubiquitination	K713	DGCR8 Ubiquitination K713
DGCR8	Ubiquitination	K723	DGCR8 Ubiquitination K723
DGCR8	Ubiquitination	K724	DGCR8 Ubiquitination K724
DGCR8	Ubiquitination	K726	DGCR8 Ubiquitination K726
DGCR8	Sumoylation	K424	DGCR8 Sumoylation K424
DGCR8	Sumoylation	K500	DGCR8 Sumoylation K500
DIMT1	Phosphorylation	S24	DIMT1 Phosphorylation S24
DIMT1	Phosphorylation	T32	DIMT1 Phosphorylation T32
DIMT1	Phosphorylation	S176	DIMT1 Phosphorylation S176
DIMT1	Phosphorylation	T179	DIMT1 Phosphorylation T179
DIMT1	Phosphorylation	S244	DIMT1 Phosphorylation S244
DIMT1	Phosphorylation	S245	DIMT1 Phosphorylation S245
DIMT1	Phosphorylation	T281	DIMT1 Phosphorylation T281
DIMT1	Phosphorylation	S282	DIMT1 Phosphorylation S282
DIMT1	Phosphorylation	T283	DIMT1 Phosphorylation T283
DIMT1	Phosphorylation	S286	DIMT1 Phosphorylation S286
DIMT1	Phosphorylation	S292	DIMT1 Phosphorylation S292
DIMT1	Acetylation	K166	DIMT1 Acetylation K166
DIMT1	Acetylation	K170	DIMT1 Acetylation K170
DIMT1	Acetylation	K201	DIMT1 Acetylation K201
DIMT1	Acetylation	K253	DIMT1 Acetylation K253
DIMT1	Ubiquitination	K106	DIMT1 Ubiquitination K106
DIMT1	Ubiquitination	K253	DIMT1 Ubiquitination K253
DIMT1	Ubiquitination	K288	DIMT1 Ubiquitination K288
DIMT1	O-linked_Glycosylation	S244	DIMT1 O-linked_Glycosylation S244
DIMT1	O-linked_Glycosylation	S245	DIMT1 O-linked_Glycosylation S245
DIMT1	O-linked_Glycosylation	S260	DIMT1 O-linked_Glycosylation S260
DIS3L2	Phosphorylation	T15	DIS3L2 Phosphorylation T15
DIS3L2	Phosphorylation	S20	DIS3L2 Phosphorylation S20
DIS3L2	Phosphorylation	S31	DIS3L2 Phosphorylation S31
DIS3L2	Phosphorylation	S128	DIS3L2 Phosphorylation S128
DIS3L2	Phosphorylation	T133	DIS3L2 Phosphorylation T133
DIS3L2	Phosphorylation	Y137	DIS3L2 Phosphorylation Y137
DIS3L2	Phosphorylation	S139	DIS3L2 Phosphorylation S139
DIS3L2	Phosphorylation	S154	DIS3L2 Phosphorylation S154
DIS3L2	Phosphorylation	S157	DIS3L2 Phosphorylation S157
DIS3L2	Phosphorylation	Y158	DIS3L2 Phosphorylation Y158
DIS3L2	Phosphorylation	S161	DIS3L2 Phosphorylation S161
DIS3L2	Phosphorylation	S173	DIS3L2 Phosphorylation S173
DIS3L2	Phosphorylation	S175	DIS3L2 Phosphorylation S175
DIS3L2	Phosphorylation	T182	DIS3L2 Phosphorylation T182
DIS3L2	Phosphorylation	S194	DIS3L2 Phosphorylation S194
DIS3L2	Phosphorylation	S198	DIS3L2 Phosphorylation S198
DIS3L2	Phosphorylation	S269	DIS3L2 Phosphorylation S269
DIS3L2	Phosphorylation	S271	DIS3L2 Phosphorylation S271
DIS3L2	Phosphorylation	S454	DIS3L2 Phosphorylation S454
DIS3L2	Phosphorylation	S459	DIS3L2 Phosphorylation S459
DIS3L2	Phosphorylation	S488	DIS3L2 Phosphorylation S488
DIS3L2	Phosphorylation	T490	DIS3L2 Phosphorylation T490
DIS3L2	Phosphorylation	S499	DIS3L2 Phosphorylation S499
DIS3L2	Phosphorylation	S503	DIS3L2 Phosphorylation S503
DIS3L2	Phosphorylation	T505	DIS3L2 Phosphorylation T505
DIS3L2	Phosphorylation	S517	DIS3L2 Phosphorylation S517
DIS3L2	Phosphorylation	S643	DIS3L2 Phosphorylation S643
DIS3L2	Phosphorylation	Y653	DIS3L2 Phosphorylation Y653
DIS3L2	Phosphorylation	T662	DIS3L2 Phosphorylation T662
DIS3L2	Phosphorylation	Y796	DIS3L2 Phosphorylation Y796
DIS3L2	Phosphorylation	T862	DIS3L2 Phosphorylation T862
DIS3L2	Phosphorylation	S875	DIS3L2 Phosphorylation S875
DIS3L2	Phosphorylation	S882	DIS3L2 Phosphorylation S882
DIS3L2	Phosphorylation	S883	DIS3L2 Phosphorylation S883
DIS3L2	Phosphorylation	T884	DIS3L2 Phosphorylation T884
DIS3L2	Phosphorylation	S885	DIS3L2 Phosphorylation S885
DIS3L2	Acetylation	K36	DIS3L2 Acetylation K36
DIS3L2	Acetylation	K46	DIS3L2 Acetylation K46
DIS3L2	Acetylation	K56	DIS3L2 Acetylation K56
DIS3L2	Acetylation	K252	DIS3L2 Acetylation K252
DIS3L2	Ubiquitination	K211	DIS3L2 Ubiquitination K211
DIS3L2	Ubiquitination	K227	DIS3L2 Ubiquitination K227
DIS3L2	Ubiquitination	K376	DIS3L2 Ubiquitination K376
DIS3L2	Ubiquitination	K397	DIS3L2 Ubiquitination K397
DIS3L2	Ubiquitination	K507	DIS3L2 Ubiquitination K507
DIS3L2	Ubiquitination	507 (in isoform 1)	DIS3L2 Ubiquitination 507 (in isoform 1)
DIS3L2	Ubiquitination	507 (in isoform 2)	DIS3L2 Ubiquitination 507 (in isoform 2)
DIS3L2	Ubiquitination	507 (in isoform 3)	DIS3L2 Ubiquitination 507 (in isoform 3)
DIS3L2	Ubiquitination	K511	DIS3L2 Ubiquitination K511
DIS3L2	Ubiquitination	K596	DIS3L2 Ubiquitination K596
DIS3L2	Ubiquitination	K652	DIS3L2 Ubiquitination K652
DIS3L2	Ubiquitination	K858	DIS3L2 Ubiquitination K858
DIS3L2	Malonylation	K264	DIS3L2 Malonylation K264
DIS3L2	Malonylation	K283	DIS3L2 Malonylation K283
DKC1	Phosphorylation	S21	DKC1 Phosphorylation S21
DKC1	Phosphorylation	S42	DKC1 Phosphorylation S42
DKC1	Phosphorylation	T66	DKC1 Phosphorylation T66
DKC1	Phosphorylation	T67	DKC1 Phosphorylation T67
DKC1	Phosphorylation	Y69	DKC1 Phosphorylation Y69
DKC1	Phosphorylation	T70	DKC1 Phosphorylation T70
DKC1	Phosphorylation	T198	DKC1 Phosphorylation T198
DKC1	Phosphorylation	Y200	DKC1 Phosphorylation Y200
DKC1	Phosphorylation	S202	DKC1 Phosphorylation S202
DKC1	Phosphorylation	S255	DKC1 Phosphorylation S255
DKC1	Phosphorylation	S304	DKC1 Phosphorylation S304
DKC1	Phosphorylation	Y311	DKC1 Phosphorylation Y311
DKC1	Phosphorylation	Y323	DKC1 Phosphorylation Y323
DKC1	Phosphorylation	T337	DKC1 Phosphorylation T337
DKC1	Phosphorylation	T338	DKC1 Phosphorylation T338
DKC1	Phosphorylation	S387	DKC1 Phosphorylation S387
DKC1	Phosphorylation	S407	DKC1 Phosphorylation S407
DKC1	Phosphorylation	T408	DKC1 Phosphorylation T408
DKC1	Phosphorylation	T411	DKC1 Phosphorylation T411
DKC1	Phosphorylation	Y416	DKC1 Phosphorylation Y416
DKC1	Phosphorylation	Y419	DKC1 Phosphorylation Y419
DKC1	Phosphorylation	S420	DKC1 Phosphorylation S420
DKC1	Phosphorylation	S422	DKC1 Phosphorylation S422
DKC1	Phosphorylation	T444	DKC1 Phosphorylation T444
DKC1	Phosphorylation	K448	DKC1 Phosphorylation K448
DKC1	Phosphorylation	S451	DKC1 Phosphorylation S451
DKC1	Phosphorylation	S453	DKC1 Phosphorylation S453
DKC1	Phosphorylation	S455	DKC1 Phosphorylation S455
DKC1	Phosphorylation	T458	DKC1 Phosphorylation T458
DKC1	Phosphorylation	S485	DKC1 Phosphorylation S485
DKC1	Phosphorylation	P489	DKC1 Phosphorylation P489
DKC1	Phosphorylation	G492	DKC1 Phosphorylation G492
DKC1	Phosphorylation	S494	DKC1 Phosphorylation S494
DKC1	Phosphorylation	T496	DKC1 Phosphorylation T496
DKC1	Phosphorylation	T497	DKC1 Phosphorylation T497
DKC1	Phosphorylation	S513	DKC1 Phosphorylation S513
DKC1	Acetylation	A2	DKC1 Acetylation A2
DKC1	Acetylation	K12	DKC1 Acetylation K12
DKC1	Acetylation	K14	DKC1 Acetylation K14
DKC1	Acetylation	K39	DKC1 Acetylation K39
DKC1	Acetylation	K46	DKC1 Acetylation K46
DKC1	Acetylation	K61	DKC1 Acetylation K61
DKC1	Acetylation	K80	DKC1 Acetylation K80
DKC1	Acetylation	K96	DKC1 Acetylation K96
DKC1	Acetylation	K151	DKC1 Acetylation K151
DKC1	Acetylation	K191	DKC1 Acetylation K191
DKC1	Acetylation	K277	DKC1 Acetylation K277
DKC1	Acetylation	K291	DKC1 Acetylation K291
DKC1	Acetylation	K302	DKC1 Acetylation K302
DKC1	Acetylation	K314	DKC1 Acetylation K314
DKC1	Acetylation	K379	DKC1 Acetylation K379
DKC1	Acetylation	K394	DKC1 Acetylation K394
DKC1	Acetylation	K400	DKC1 Acetylation K400
DKC1	Acetylation	K403	DKC1 Acetylation K403
DKC1	Acetylation	K413	DKC1 Acetylation K413
DKC1	Acetylation	K424	DKC1 Acetylation K424
DKC1	Acetylation	K433	DKC1 Acetylation K433
DKC1	Acetylation	K443	DKC1 Acetylation K443
DKC1	Acetylation	K446	DKC1 Acetylation K446
DKC1	Acetylation	K472	DKC1 Acetylation K472
DKC1	Acetylation	K474	DKC1 Acetylation K474
DKC1	Acetylation	K475	DKC1 Acetylation K475
DKC1	Acetylation	K477	DKC1 Acetylation K477
DKC1	Ubiquitination	K20	DKC1 Ubiquitination K20
DKC1	Ubiquitination	K39	DKC1 Ubiquitination K39
DKC1	Ubiquitination	K43	DKC1 Ubiquitination K43
DKC1	Ubiquitination	K46	DKC1 Ubiquitination K46
DKC1	Ubiquitination	K57	DKC1 Ubiquitination K57
DKC1	Ubiquitination	K61	DKC1 Ubiquitination K61
DKC1	Ubiquitination	K80	DKC1 Ubiquitination K80
DKC1	Ubiquitination	K144	DKC1 Ubiquitination K144
DKC1	Ubiquitination	K151	DKC1 Ubiquitination K151
DKC1	Ubiquitination	K191	DKC1 Ubiquitination K191
DKC1	Ubiquitination	K257	DKC1 Ubiquitination K257
DKC1	Ubiquitination	K297	DKC1 Ubiquitination K297
DKC1	Ubiquitination	K302	DKC1 Ubiquitination K302
DKC1	Ubiquitination	K379	DKC1 Ubiquitination K379
DKC1	Ubiquitination	K385	DKC1 Ubiquitination K385
DKC1	Ubiquitination	K389	DKC1 Ubiquitination K389
DKC1	Ubiquitination	K390	DKC1 Ubiquitination K390
DKC1	Ubiquitination	K394	DKC1 Ubiquitination K394
DKC1	Ubiquitination	K400	DKC1 Ubiquitination K400
DKC1	Ubiquitination	K403	DKC1 Ubiquitination K403
DKC1	Ubiquitination	K413	DKC1 Ubiquitination K413
DKC1	Ubiquitination	K424	DKC1 Ubiquitination K424
DKC1	Ubiquitination	K425	DKC1 Ubiquitination K425
DKC1	Ubiquitination	V428	DKC1 Ubiquitination V428
DKC1	Ubiquitination	K433	DKC1 Ubiquitination K433
DKC1	Ubiquitination	V438	DKC1 Ubiquitination V438
DKC1	Ubiquitination	K443	DKC1 Ubiquitination K443
DKC1	Sumoylation	K20	DKC1 Sumoylation K20
DKC1	Sumoylation	K39	DKC1 Sumoylation K39
DKC1	Sumoylation	K43	DKC1 Sumoylation K43
DKC1	Sumoylation	K191	DKC1 Sumoylation K191
DKC1	Sumoylation	M316	DKC1 Sumoylation M316
DKC1	Sumoylation	K394	DKC1 Sumoylation K394
DKC1	Sumoylation	K413	DKC1 Sumoylation K413
DKC1	Sumoylation	K424	DKC1 Sumoylation K424
DKC1	Sumoylation	K433	DKC1 Sumoylation K433
DKC1	Sumoylation	K467	DKC1 Sumoylation K467
DKC1	Phosphorylation	-	DKC1 Phosphorylation -
DKC1	Acetylation	-	DKC1 Acetylation -
DKC1	Phosphorylation	S20	DKC1 Phosphorylation S20
DKC1	Acetylation	K442	DKC1 Acetylation K442
DKC1	Phosphorylation	S450	DKC1 Phosphorylation S450
DKC1	Phosphorylation	S452	DKC1 Phosphorylation S452
DKC1	Phosphorylation	S454	DKC1 Phosphorylation S454
DKC1	Phosphorylation	T457	DKC1 Phosphorylation T457
DKC1	Phosphorylation	S484	DKC1 Phosphorylation S484
DKC1	Phosphorylation	S493	DKC1 Phosphorylation S493
DKC1	Phosphorylation	T495	DKC1 Phosphorylation T495
DKC1	Phosphorylation	S512	DKC1 Phosphorylation S512
DKC1	Acetylation	K-	DKC1 Acetylation K-
DKC1	Phosphorylation	S-	DKC1 Phosphorylation S-
DKC1	Phosphorylation	T-	DKC1 Phosphorylation T-
DKC1	Palmitoylation	-	DKC1 Palmitoylation -
DUS1L	Phosphorylation	S11	DUS1L Phosphorylation S11
DUS1L	Phosphorylation	T13	DUS1L Phosphorylation T13
DUS1L	Phosphorylation	S317	DUS1L Phosphorylation S317
DUS1L	Phosphorylation	T423	DUS1L Phosphorylation T423
DUS1L	Phosphorylation	T460	DUS1L Phosphorylation T460
DUS1L	Phosphorylation	S465	DUS1L Phosphorylation S465
DUS1L	Phosphorylation	S470	DUS1L Phosphorylation S470
DUS1L	Ubiquitination	K147	DUS1L Ubiquitination K147
DUS1L	Ubiquitination	K166	DUS1L Ubiquitination K166
DUS1L	Ubiquitination	K195	DUS1L Ubiquitination K195
DUS1L	Ubiquitination	K296	DUS1L Ubiquitination K296
DUS1L	Ubiquitination	K309	DUS1L Ubiquitination K309
DUS2	Phosphorylation	S5	DUS2 Phosphorylation S5
DUS2	Phosphorylation	S7	DUS2 Phosphorylation S7
DUS2	Phosphorylation	Y10	DUS2 Phosphorylation Y10
DUS2	Phosphorylation	T24	DUS2 Phosphorylation T24
DUS2	Phosphorylation	Y120	DUS2 Phosphorylation Y120
DUS2	Phosphorylation	S121	DUS2 Phosphorylation S121
DUS2	Phosphorylation	T122	DUS2 Phosphorylation T122
DUS2	Phosphorylation	S142	DUS2 Phosphorylation S142
DUS2	Phosphorylation	T143	DUS2 Phosphorylation T143
DUS2	Phosphorylation	T148	DUS2 Phosphorylation T148
DUS2	Phosphorylation	T165	DUS2 Phosphorylation T165
DUS2	Phosphorylation	S167	DUS2 Phosphorylation S167
DUS2	Phosphorylation	T175	DUS2 Phosphorylation T175
DUS2	Phosphorylation	T342	DUS2 Phosphorylation T342
DUS2	Phosphorylation	T349	DUS2 Phosphorylation T349
DUS2	Phosphorylation	S350	DUS2 Phosphorylation S350
DUS2	Phosphorylation	Y388	DUS2 Phosphorylation Y388
DUS2	Phosphorylation	S445	DUS2 Phosphorylation S445
DUS2	Phosphorylation	S447	DUS2 Phosphorylation S447
DUS2	Phosphorylation	S484	DUS2 Phosphorylation S484
DUS2	Phosphorylation	S488	DUS2 Phosphorylation S488
DUS2	Ubiquitination	K170	DUS2 Ubiquitination K170
DUS2	Ubiquitination	K337	DUS2 Ubiquitination K337
DUS2	Sulfoxidation	M126	DUS2 Sulfoxidation M126
DUS3L	Phosphorylation	Y34	DUS3L Phosphorylation Y34
DUS3L	Phosphorylation	T36	DUS3L Phosphorylation T36
DUS3L	Phosphorylation	T37	DUS3L Phosphorylation T37
DUS3L	Phosphorylation	S236	DUS3L Phosphorylation S236
DUS3L	Phosphorylation	T240	DUS3L Phosphorylation T240
DUS3L	Phosphorylation	T249	DUS3L Phosphorylation T249
DUS3L	Phosphorylation	T271	DUS3L Phosphorylation T271
DUS3L	Phosphorylation	S272	DUS3L Phosphorylation S272
DUS3L	Phosphorylation	T273	DUS3L Phosphorylation T273
DUS3L	Phosphorylation	S276	DUS3L Phosphorylation S276
DUS3L	Phosphorylation	S277	DUS3L Phosphorylation S277
DUS3L	Phosphorylation	T281	DUS3L Phosphorylation T281
DUS3L	Phosphorylation	T286	DUS3L Phosphorylation T286
DUS3L	Phosphorylation	Y308	DUS3L Phosphorylation Y308
DUS3L	Phosphorylation	S382	DUS3L Phosphorylation S382
DUS3L	Phosphorylation	S580	DUS3L Phosphorylation S580
DUS3L	Acetylation	A2	DUS3L Acetylation A2
DUS3L	Acetylation	K31	DUS3L Acetylation K31
DUS3L	Acetylation	K48	DUS3L Acetylation K48
DUS3L	Acetylation	K73	DUS3L Acetylation K73
DUS3L	Acetylation	K101	DUS3L Acetylation K101
DUS3L	Acetylation	K212	DUS3L Acetylation K212
DUS3L	Acetylation	K416	DUS3L Acetylation K416
DUS3L	Ubiquitination	K73	DUS3L Ubiquitination K73
DUS3L	Ubiquitination	73 (in isoform 1)	DUS3L Ubiquitination 73 (in isoform 1)
DUS3L	Ubiquitination	73 (in isoform 2)	DUS3L Ubiquitination 73 (in isoform 2)
DUS3L	Ubiquitination	K101	DUS3L Ubiquitination K101
DUS3L	Ubiquitination	101 (in isoform 1)	DUS3L Ubiquitination 101 (in isoform 1)
DUS3L	Ubiquitination	101 (in isoform 2)	DUS3L Ubiquitination 101 (in isoform 2)
DUS3L	Ubiquitination	K154	DUS3L Ubiquitination K154
DUS3L	Ubiquitination	154 (in isoform 1)	DUS3L Ubiquitination 154 (in isoform 1)
DUS3L	Ubiquitination	154 (in isoform 2)	DUS3L Ubiquitination 154 (in isoform 2)
DUS3L	Ubiquitination	174 (in isoform 3)	DUS3L Ubiquitination 174 (in isoform 3)
DUS3L	Ubiquitination	193 (in isoform 3)	DUS3L Ubiquitination 193 (in isoform 3)
DUS3L	Ubiquitination	284 (in isoform 3)	DUS3L Ubiquitination 284 (in isoform 3)
DUS3L	Ubiquitination	377 (in isoform 3)	DUS3L Ubiquitination 377 (in isoform 3)
DUS3L	Ubiquitination	K416	DUS3L Ubiquitination K416
DUS3L	Ubiquitination	416 (in isoform 1)	DUS3L Ubiquitination 416 (in isoform 1)
DUS3L	Ubiquitination	416 (in isoform 2)	DUS3L Ubiquitination 416 (in isoform 2)
DUS3L	Ubiquitination	K435	DUS3L Ubiquitination K435
DUS3L	Ubiquitination	435 (in isoform 1)	DUS3L Ubiquitination 435 (in isoform 1)
DUS3L	Ubiquitination	435 (in isoform 2)	DUS3L Ubiquitination 435 (in isoform 2)
DUS3L	Ubiquitination	K526	DUS3L Ubiquitination K526
DUS3L	Ubiquitination	526 (in isoform 1)	DUS3L Ubiquitination 526 (in isoform 1)
DUS3L	Ubiquitination	K619	DUS3L Ubiquitination K619
DUS3L	Ubiquitination	619 (in isoform 1)	DUS3L Ubiquitination 619 (in isoform 1)
DUS3L	Sumoylation	K416	DUS3L Sumoylation K416
DUS4L	Phosphorylation	T150	DUS4L Phosphorylation T150
DUS4L	Phosphorylation	S154	DUS4L Phosphorylation S154
DUS4L	Phosphorylation	S156	DUS4L Phosphorylation S156
EIF3A	Phosphorylation	Y4	EIF3A Phosphorylation Y4
EIF3A	Phosphorylation	Y32	EIF3A Phosphorylation Y32
EIF3A	Phosphorylation	Y72	EIF3A Phosphorylation Y72
EIF3A	Phosphorylation	Y74	EIF3A Phosphorylation Y74
EIF3A	Phosphorylation	T101	EIF3A Phosphorylation T101
EIF3A	Phosphorylation	S108	EIF3A Phosphorylation S108
EIF3A	Phosphorylation	T123	EIF3A Phosphorylation T123
EIF3A	Phosphorylation	S126	EIF3A Phosphorylation S126
EIF3A	Phosphorylation	S130	EIF3A Phosphorylation S130
EIF3A	Phosphorylation	S133	EIF3A Phosphorylation S133
EIF3A	Phosphorylation	Y174	EIF3A Phosphorylation Y174
EIF3A	Phosphorylation	S206	EIF3A Phosphorylation S206
EIF3A	Phosphorylation	S261	EIF3A Phosphorylation S261
EIF3A	Phosphorylation	S263	EIF3A Phosphorylation S263
EIF3A	Phosphorylation	S294	EIF3A Phosphorylation S294
EIF3A	Phosphorylation	T295	EIF3A Phosphorylation T295
EIF3A	Phosphorylation	Y300	EIF3A Phosphorylation Y300
EIF3A	Phosphorylation	S303	EIF3A Phosphorylation S303
EIF3A	Phosphorylation	T311	EIF3A Phosphorylation T311
EIF3A	Phosphorylation	S319	EIF3A Phosphorylation S319
EIF3A	Phosphorylation	T320	EIF3A Phosphorylation T320
EIF3A	Phosphorylation	T326	EIF3A Phosphorylation T326
EIF3A	Phosphorylation	S328	EIF3A Phosphorylation S328
EIF3A	Phosphorylation	T332	EIF3A Phosphorylation T332
EIF3A	Phosphorylation	T336	EIF3A Phosphorylation T336
EIF3A	Phosphorylation	Y382	EIF3A Phosphorylation Y382
EIF3A	Phosphorylation	T435	EIF3A Phosphorylation T435
EIF3A	Phosphorylation	T490	EIF3A Phosphorylation T490
EIF3A	Phosphorylation	S492	EIF3A Phosphorylation S492
EIF3A	Phosphorylation	S495	EIF3A Phosphorylation S495
EIF3A	Phosphorylation	Y499	EIF3A Phosphorylation Y499
EIF3A	Phosphorylation	T501	EIF3A Phosphorylation T501
EIF3A	Phosphorylation	T524	EIF3A Phosphorylation T524
EIF3A	Phosphorylation	S528	EIF3A Phosphorylation S528
EIF3A	Phosphorylation	T574	EIF3A Phosphorylation T574
EIF3A	Phosphorylation	S584	EIF3A Phosphorylation S584
EIF3A	Phosphorylation	T646	EIF3A Phosphorylation T646
EIF3A	Phosphorylation	Y697	EIF3A Phosphorylation Y697
EIF3A	Phosphorylation	S770	EIF3A Phosphorylation S770
EIF3A	Phosphorylation	Y772	EIF3A Phosphorylation Y772
EIF3A	Phosphorylation	S881	EIF3A Phosphorylation S881
EIF3A	Phosphorylation	S882	EIF3A Phosphorylation S882
EIF3A	Phosphorylation	S884	EIF3A Phosphorylation S884
EIF3A	Phosphorylation	S888	EIF3A Phosphorylation S888
EIF3A	Phosphorylation	S895	EIF3A Phosphorylation S895
EIF3A	Phosphorylation	T898	EIF3A Phosphorylation T898
EIF3A	Phosphorylation	S949	EIF3A Phosphorylation S949
EIF3A	Phosphorylation	S978	EIF3A Phosphorylation S978
EIF3A	Phosphorylation	S988	EIF3A Phosphorylation S988
EIF3A	Phosphorylation	T992	EIF3A Phosphorylation T992
EIF3A	Phosphorylation	S1028	EIF3A Phosphorylation S1028
EIF3A	Phosphorylation	T1031	EIF3A Phosphorylation T1031
EIF3A	Phosphorylation	S1058	EIF3A Phosphorylation S1058
EIF3A	Phosphorylation	S1059	EIF3A Phosphorylation S1059
EIF3A	Phosphorylation	S1149	EIF3A Phosphorylation S1149
EIF3A	Phosphorylation	S1188	EIF3A Phosphorylation S1188
EIF3A	Phosphorylation	S1195	EIF3A Phosphorylation S1195
EIF3A	Phosphorylation	S1198	EIF3A Phosphorylation S1198
EIF3A	Phosphorylation	S1256	EIF3A Phosphorylation S1256
EIF3A	Phosphorylation	S1257	EIF3A Phosphorylation S1257
EIF3A	Phosphorylation	S1258	EIF3A Phosphorylation S1258
EIF3A	Phosphorylation	S1262	EIF3A Phosphorylation S1262
EIF3A	Phosphorylation	S1263	EIF3A Phosphorylation S1263
EIF3A	Phosphorylation	S1302	EIF3A Phosphorylation S1302
EIF3A	Phosphorylation	S1336	EIF3A Phosphorylation S1336
EIF3A	Phosphorylation	S1364	EIF3A Phosphorylation S1364
EIF3A	Phosphorylation	T1368	EIF3A Phosphorylation T1368
EIF3A	Phosphorylation	T1372	EIF3A Phosphorylation T1372
EIF3A	Phosphorylation	T1378	EIF3A Phosphorylation T1378
EIF3A	Phosphorylation	T1379	EIF3A Phosphorylation T1379
EIF3A	Acetylation	K23	EIF3A Acetylation K23
EIF3A	Acetylation	K36	EIF3A Acetylation K36
EIF3A	Acetylation	K45	EIF3A Acetylation K45
EIF3A	Acetylation	Y54	EIF3A Acetylation Y54
EIF3A	Acetylation	K75	EIF3A Acetylation K75
EIF3A	Acetylation	K84	EIF3A Acetylation K84
EIF3A	Acetylation	K95	EIF3A Acetylation K95
EIF3A	Acetylation	K196	EIF3A Acetylation K196
EIF3A	Acetylation	K351	EIF3A Acetylation K351
EIF3A	Acetylation	K409	EIF3A Acetylation K409
EIF3A	Acetylation	K420	EIF3A Acetylation K420
EIF3A	Acetylation	K538	EIF3A Acetylation K538
EIF3A	Acetylation	K546	EIF3A Acetylation K546
EIF3A	Acetylation	K559	EIF3A Acetylation K559
EIF3A	Acetylation	K603	EIF3A Acetylation K603
EIF3A	Acetylation	K632	EIF3A Acetylation K632
EIF3A	Acetylation	K693	EIF3A Acetylation K693
EIF3A	Acetylation	K694	EIF3A Acetylation K694
EIF3A	Acetylation	K711	EIF3A Acetylation K711
EIF3A	Acetylation	K775	EIF3A Acetylation K775
EIF3A	Acetylation	K916	EIF3A Acetylation K916
EIF3A	Acetylation	K1174	EIF3A Acetylation K1174
EIF3A	Acetylation	K1351	EIF3A Acetylation K1351
EIF3A	Ubiquitination	K13	EIF3A Ubiquitination K13
EIF3A	Ubiquitination	K23	EIF3A Ubiquitination K23
EIF3A	Ubiquitination	K24	EIF3A Ubiquitination K24
EIF3A	Ubiquitination	K36	EIF3A Ubiquitination K36
EIF3A	Ubiquitination	K39	EIF3A Ubiquitination K39
EIF3A	Ubiquitination	K45	EIF3A Ubiquitination K45
EIF3A	Ubiquitination	K68	EIF3A Ubiquitination K68
EIF3A	Ubiquitination	K75	EIF3A Ubiquitination K75
EIF3A	Ubiquitination	K84	EIF3A Ubiquitination K84
EIF3A	Ubiquitination	K95	EIF3A Ubiquitination K95
EIF3A	Ubiquitination	K100	EIF3A Ubiquitination K100
EIF3A	Ubiquitination	K105	EIF3A Ubiquitination K105
EIF3A	Ubiquitination	K196	EIF3A Ubiquitination K196
EIF3A	Ubiquitination	K265	EIF3A Ubiquitination K265
EIF3A	Ubiquitination	K268	EIF3A Ubiquitination K268
EIF3A	Ubiquitination	K278	EIF3A Ubiquitination K278
EIF3A	Ubiquitination	K285	EIF3A Ubiquitination K285
EIF3A	Ubiquitination	K308	EIF3A Ubiquitination K308
EIF3A	Ubiquitination	K351	EIF3A Ubiquitination K351
EIF3A	Ubiquitination	K402	EIF3A Ubiquitination K402
EIF3A	Ubiquitination	K409	EIF3A Ubiquitination K409
EIF3A	Ubiquitination	K420	EIF3A Ubiquitination K420
EIF3A	Ubiquitination	K532	EIF3A Ubiquitination K532
EIF3A	Ubiquitination	K538	EIF3A Ubiquitination K538
EIF3A	Ubiquitination	K546	EIF3A Ubiquitination K546
EIF3A	Ubiquitination	K559	EIF3A Ubiquitination K559
EIF3A	Ubiquitination	K563	EIF3A Ubiquitination K563
EIF3A	Ubiquitination	K591	EIF3A Ubiquitination K591
EIF3A	Ubiquitination	K603	EIF3A Ubiquitination K603
EIF3A	Ubiquitination	K617	EIF3A Ubiquitination K617
EIF3A	Ubiquitination	K621	EIF3A Ubiquitination K621
EIF3A	Ubiquitination	K632	EIF3A Ubiquitination K632
EIF3A	Ubiquitination	K633	EIF3A Ubiquitination K633
EIF3A	Ubiquitination	K634	EIF3A Ubiquitination K634
EIF3A	Ubiquitination	K644	EIF3A Ubiquitination K644
EIF3A	Ubiquitination	K645	EIF3A Ubiquitination K645
EIF3A	Ubiquitination	K651	EIF3A Ubiquitination K651
EIF3A	Ubiquitination	K654	EIF3A Ubiquitination K654
EIF3A	Ubiquitination	K672	EIF3A Ubiquitination K672
EIF3A	Ubiquitination	K679	EIF3A Ubiquitination K679
EIF3A	Ubiquitination	K681	EIF3A Ubiquitination K681
EIF3A	Ubiquitination	K682	EIF3A Ubiquitination K682
EIF3A	Ubiquitination	K689	EIF3A Ubiquitination K689
EIF3A	Ubiquitination	K693	EIF3A Ubiquitination K693
EIF3A	Ubiquitination	K694	EIF3A Ubiquitination K694
EIF3A	Ubiquitination	K711	EIF3A Ubiquitination K711
EIF3A	Ubiquitination	K720	EIF3A Ubiquitination K720
EIF3A	Ubiquitination	K742	EIF3A Ubiquitination K742
EIF3A	Ubiquitination	K775	EIF3A Ubiquitination K775
EIF3A	Ubiquitination	K777	EIF3A Ubiquitination K777
EIF3A	Ubiquitination	K824	EIF3A Ubiquitination K824
EIF3A	Ubiquitination	K850	EIF3A Ubiquitination K850
EIF3A	Malonylation	K23	EIF3A Malonylation K23
EIF3A	Malonylation	K68	EIF3A Malonylation K68
EIF3A	Malonylation	K196	EIF3A Malonylation K196
EIF3A	Malonylation	K308	EIF3A Malonylation K308
EIF3A	Malonylation	K559	EIF3A Malonylation K559
EIF3A	Malonylation	K632	EIF3A Malonylation K632
EIF3A	Malonylation	K633	EIF3A Malonylation K633
EIF3A	Malonylation	K634	EIF3A Malonylation K634
EIF3A	Malonylation	K694	EIF3A Malonylation K694
EIF3A	Sulfoxidation	M51	EIF3A Sulfoxidation M51
EIF3A	Sulfoxidation	M203	EIF3A Sulfoxidation M203
EIF3A	Sulfoxidation	M243	EIF3A Sulfoxidation M243
EIF3A	Sulfoxidation	M315	EIF3A Sulfoxidation M315
EIF3A	Sulfoxidation	M344	EIF3A Sulfoxidation M344
EIF3A	Sulfoxidation	M374	EIF3A Sulfoxidation M374
EIF3A	Sulfoxidation	M514	EIF3A Sulfoxidation M514
EIF3A	Sulfoxidation	M670	EIF3A Sulfoxidation M670
EIF3A	Sulfoxidation	M722	EIF3A Sulfoxidation M722
EIF3A	Sulfoxidation	M736	EIF3A Sulfoxidation M736
EIF3A	Sulfoxidation	M822	EIF3A Sulfoxidation M822
EIF3A	Glutathionylation	C78	EIF3A Glutathionylation C78
EIF3A	S-nitrosylation	C478	EIF3A S-nitrosylation C478
EIF3A	Neddylation	K775	EIF3A Neddylation K775
EIF3B	Phosphorylation	T68	EIF3B Phosphorylation T68
EIF3B	Phosphorylation	S78	EIF3B Phosphorylation S78
EIF3B	Phosphorylation	S81	EIF3B Phosphorylation S81
EIF3B	Phosphorylation	S83	EIF3B Phosphorylation S83
EIF3B	Phosphorylation	S85	EIF3B Phosphorylation S85
EIF3B	Phosphorylation	S95	EIF3B Phosphorylation S95
EIF3B	Phosphorylation	S117	EIF3B Phosphorylation S117
EIF3B	Phosphorylation	S119	EIF3B Phosphorylation S119
EIF3B	Phosphorylation	S125	EIF3B Phosphorylation S125
EIF3B	Phosphorylation	S152	EIF3B Phosphorylation S152
EIF3B	Phosphorylation	S154	EIF3B Phosphorylation S154
EIF3B	Phosphorylation	S164	EIF3B Phosphorylation S164
EIF3B	Phosphorylation	S185	EIF3B Phosphorylation S185
EIF3B	Phosphorylation	S212	EIF3B Phosphorylation S212
EIF3B	Phosphorylation	Y232	EIF3B Phosphorylation Y232
EIF3B	Phosphorylation	232 (in isoform 2)	EIF3B Phosphorylation 232 (in isoform 2)
EIF3B	Phosphorylation	Y237	EIF3B Phosphorylation Y237
EIF3B	Phosphorylation	237 (in isoform 2)	EIF3B Phosphorylation 237 (in isoform 2)
EIF3B	Phosphorylation	S239	EIF3B Phosphorylation S239
EIF3B	Phosphorylation	Y253	EIF3B Phosphorylation Y253
EIF3B	Phosphorylation	272 (in isoform 2)	EIF3B Phosphorylation 272 (in isoform 2)
EIF3B	Phosphorylation	295 (in isoform 2)	EIF3B Phosphorylation 295 (in isoform 2)
EIF3B	Phosphorylation	306 (in isoform 2)	EIF3B Phosphorylation 306 (in isoform 2)
EIF3B	Phosphorylation	Y306	EIF3B Phosphorylation Y306
EIF3B	Phosphorylation	S312	EIF3B Phosphorylation S312
EIF3B	Phosphorylation	S317	EIF3B Phosphorylation S317
EIF3B	Phosphorylation	S328	EIF3B Phosphorylation S328
EIF3B	Phosphorylation	T338	EIF3B Phosphorylation T338
EIF3B	Phosphorylation	Y339	EIF3B Phosphorylation Y339
EIF3B	Phosphorylation	S343	EIF3B Phosphorylation S343
EIF3B	Phosphorylation	T347	EIF3B Phosphorylation T347
EIF3B	Phosphorylation	Y348	EIF3B Phosphorylation Y348
EIF3B	Phosphorylation	S372	EIF3B Phosphorylation S372
EIF3B	Phosphorylation	T390	EIF3B Phosphorylation T390
EIF3B	Phosphorylation	S392	EIF3B Phosphorylation S392
EIF3B	Phosphorylation	T397	EIF3B Phosphorylation T397
EIF3B	Phosphorylation	S422	EIF3B Phosphorylation S422
EIF3B	Phosphorylation	S423	EIF3B Phosphorylation S423
EIF3B	Phosphorylation	T442	EIF3B Phosphorylation T442
EIF3B	Phosphorylation	T445	EIF3B Phosphorylation T445
EIF3B	Phosphorylation	S447	EIF3B Phosphorylation S447
EIF3B	Phosphorylation	Y449	EIF3B Phosphorylation Y449
EIF3B	Phosphorylation	449 (in isoform 2)	EIF3B Phosphorylation 449 (in isoform 2)
EIF3B	Phosphorylation	T451	EIF3B Phosphorylation T451
EIF3B	Phosphorylation	S453	EIF3B Phosphorylation S453
EIF3B	Phosphorylation	T500	EIF3B Phosphorylation T500
EIF3B	Phosphorylation	Y525	EIF3B Phosphorylation Y525
EIF3B	Phosphorylation	T537	EIF3B Phosphorylation T537
EIF3B	Phosphorylation	S575	EIF3B Phosphorylation S575
EIF3B	Phosphorylation	T710	EIF3B Phosphorylation T710
EIF3B	Phosphorylation	S713	EIF3B Phosphorylation S713
EIF3B	Phosphorylation	Y727	EIF3B Phosphorylation Y727
EIF3B	Phosphorylation	S728	EIF3B Phosphorylation S728
EIF3B	Phosphorylation	S738	EIF3B Phosphorylation S738
EIF3B	Phosphorylation	S740	EIF3B Phosphorylation S740
EIF3B	Phosphorylation	S743	EIF3B Phosphorylation S743
EIF3B	Phosphorylation	T752	EIF3B Phosphorylation T752
EIF3B	Phosphorylation	768 (in isoform 2)	EIF3B Phosphorylation 768 (in isoform 2)
EIF3B	Phosphorylation	S789	EIF3B Phosphorylation S789
EIF3B	Acetylation	M1	EIF3B Acetylation M1
EIF3B	Acetylation	K202	EIF3B Acetylation K202
EIF3B	Acetylation	K204	EIF3B Acetylation K204
EIF3B	Acetylation	K209	EIF3B Acetylation K209
EIF3B	Acetylation	K213	EIF3B Acetylation K213
EIF3B	Acetylation	K216	EIF3B Acetylation K216
EIF3B	Acetylation	K228	EIF3B Acetylation K228
EIF3B	Acetylation	K248	EIF3B Acetylation K248
EIF3B	Acetylation	K254	EIF3B Acetylation K254
EIF3B	Acetylation	K257	EIF3B Acetylation K257
EIF3B	Acetylation	K288	EIF3B Acetylation K288
EIF3B	Acetylation	K324	EIF3B Acetylation K324
EIF3B	Acetylation	K345	EIF3B Acetylation K345
EIF3B	Acetylation	K364	EIF3B Acetylation K364
EIF3B	Acetylation	K436	EIF3B Acetylation K436
EIF3B	Acetylation	K459	EIF3B Acetylation K459
EIF3B	Acetylation	K463	EIF3B Acetylation K463
EIF3B	Acetylation	K516	EIF3B Acetylation K516
EIF3B	Acetylation	K521	EIF3B Acetylation K521
EIF3B	Acetylation	K529	EIF3B Acetylation K529
EIF3B	Acetylation	K552	EIF3B Acetylation K552
EIF3B	Acetylation	K599	EIF3B Acetylation K599
EIF3B	Acetylation	K604	EIF3B Acetylation K604
EIF3B	Acetylation	K693	EIF3B Acetylation K693
EIF3B	Acetylation	K729	EIF3B Acetylation K729
EIF3B	Acetylation	K734	EIF3B Acetylation K734
EIF3B	Acetylation	K744	EIF3B Acetylation K744
EIF3B	Ubiquitination	K202	EIF3B Ubiquitination K202
EIF3B	Ubiquitination	202 (in isoform 2)	EIF3B Ubiquitination 202 (in isoform 2)
EIF3B	Ubiquitination	202 (in isoform 1)	EIF3B Ubiquitination 202 (in isoform 1)
EIF3B	Ubiquitination	K209	EIF3B Ubiquitination K209
EIF3B	Ubiquitination	209 (in isoform 2)	EIF3B Ubiquitination 209 (in isoform 2)
EIF3B	Ubiquitination	209 (in isoform 1)	EIF3B Ubiquitination 209 (in isoform 1)
EIF3B	Ubiquitination	K213	EIF3B Ubiquitination K213
EIF3B	Ubiquitination	213 (in isoform 2)	EIF3B Ubiquitination 213 (in isoform 2)
EIF3B	Ubiquitination	213 (in isoform 1)	EIF3B Ubiquitination 213 (in isoform 1)
EIF3B	Ubiquitination	K216	EIF3B Ubiquitination K216
EIF3B	Ubiquitination	216 (in isoform 2)	EIF3B Ubiquitination 216 (in isoform 2)
EIF3B	Ubiquitination	216 (in isoform 1)	EIF3B Ubiquitination 216 (in isoform 1)
EIF3B	Ubiquitination	228 (in isoform 2)	EIF3B Ubiquitination 228 (in isoform 2)
EIF3B	Ubiquitination	228 (in isoform 1)	EIF3B Ubiquitination 228 (in isoform 1)
EIF3B	Ubiquitination	K230	EIF3B Ubiquitination K230
EIF3B	Ubiquitination	230 (in isoform 2)	EIF3B Ubiquitination 230 (in isoform 2)
EIF3B	Ubiquitination	230 (in isoform 1)	EIF3B Ubiquitination 230 (in isoform 1)
EIF3B	Ubiquitination	254 (in isoform 2)	EIF3B Ubiquitination 254 (in isoform 2)
EIF3B	Ubiquitination	254 (in isoform 1)	EIF3B Ubiquitination 254 (in isoform 1)
EIF3B	Ubiquitination	K257	EIF3B Ubiquitination K257
EIF3B	Ubiquitination	257 (in isoform 2)	EIF3B Ubiquitination 257 (in isoform 2)
EIF3B	Ubiquitination	257 (in isoform 1)	EIF3B Ubiquitination 257 (in isoform 1)
EIF3B	Ubiquitination	K284	EIF3B Ubiquitination K284
EIF3B	Ubiquitination	284 (in isoform 2)	EIF3B Ubiquitination 284 (in isoform 2)
EIF3B	Ubiquitination	284 (in isoform 1)	EIF3B Ubiquitination 284 (in isoform 1)
EIF3B	Ubiquitination	K288	EIF3B Ubiquitination K288
EIF3B	Ubiquitination	288 (in isoform 2)	EIF3B Ubiquitination 288 (in isoform 2)
EIF3B	Ubiquitination	288 (in isoform 1)	EIF3B Ubiquitination 288 (in isoform 1)
EIF3B	Ubiquitination	K324	EIF3B Ubiquitination K324
EIF3B	Ubiquitination	324 (in isoform 2)	EIF3B Ubiquitination 324 (in isoform 2)
EIF3B	Ubiquitination	324 (in isoform 1)	EIF3B Ubiquitination 324 (in isoform 1)
EIF3B	Ubiquitination	K345	EIF3B Ubiquitination K345
EIF3B	Ubiquitination	345 (in isoform 2)	EIF3B Ubiquitination 345 (in isoform 2)
EIF3B	Ubiquitination	345 (in isoform 1)	EIF3B Ubiquitination 345 (in isoform 1)
EIF3B	Ubiquitination	K364	EIF3B Ubiquitination K364
EIF3B	Ubiquitination	364 (in isoform 2)	EIF3B Ubiquitination 364 (in isoform 2)
EIF3B	Ubiquitination	364 (in isoform 1)	EIF3B Ubiquitination 364 (in isoform 1)
EIF3B	Ubiquitination	K516	EIF3B Ubiquitination K516
EIF3B	Ubiquitination	516 (in isoform 2)	EIF3B Ubiquitination 516 (in isoform 2)
EIF3B	Ubiquitination	516 (in isoform 1)	EIF3B Ubiquitination 516 (in isoform 1)
[truncated: 9,379 more rows]
