# Supplementary material for: RMzyme: regulations of RNA-modifying enzymes in humans
Source: Signal Transduct Target Ther. 2026 Feb 12;11:52. doi: 10.1038/s41392-025-02568-2 (PMC12895048; doi:10.1038/s41392-025-02568-2)
Supplement: Supplementary file 2 — Supplementary Tables [file 41392_2025_2568_MOESM2_ESM.zip › TableS/TableS17.xlsx]

## Sheet: Sheet1
Regulators	PTMs	Identified_residues	sequence	Description	Disease	Interacting_Proteins	Upstream_regularory_proteins	Data_Sources	Link_db	Link_PMID
ADAR	Phosphorylation	Y7	-MNPRQGYSLSGYYT	Double-stranded RNA-specific adenosine deaminase	unknown	XPO1 HNRNPM UPF1 TGM2	unknown	dbPTM	https://awi.cuhk.edu.cn/dbPTM/	https://pubmed.ncbi.nlm.nih.gov/26552605/
ADAR	Phosphorylation	S8	MNPRQGYSLSGYYTH	Double-stranded RNA-specific adenosine deaminase	unknown	XPO1 HNRNPM UPF1 TGM2	unknown	dbPTM	https://awi.cuhk.edu.cn/dbPTM/	https://pubmed.ncbi.nlm.nih.gov/26552605/
ADAR	Phosphorylation	S10	PRQGYSLSGYYTHPF	Double-stranded RNA-specific adenosine deaminase	unknown	XPO1 HNRNPM UPF1 TGM2	unknown	dbPTM	https://awi.cuhk.edu.cn/dbPTM/	https://pubmed.ncbi.nlm.nih.gov/26552605/
ADAR	Phosphorylation	Y12	QGYSLSGYYTHPFQG	Double-stranded RNA-specific adenosine deaminase	unknown	XPO1 HNRNPM UPF1 TGM2	unknown	dbPTM	https://awi.cuhk.edu.cn/dbPTM/	https://pubmed.ncbi.nlm.nih.gov/26552605/
ADAR	Phosphorylation	Y13	GYSLSGYYTHPFQGY	Double-stranded RNA-specific adenosine deaminase	unknown	XPO1 HNRNPM UPF1 TGM2	unknown	dbPTM	https://awi.cuhk.edu.cn/dbPTM/	https://pubmed.ncbi.nlm.nih.gov/25332170/
ADAR	Phosphorylation	T14	YSLSGYYTHPFQGYE	Double-stranded RNA-specific adenosine deaminase	unknown	XPO1 HNRNPM UPF1 TGM2	unknown	dbPTM	https://awi.cuhk.edu.cn/dbPTM/	https://pubmed.ncbi.nlm.nih.gov/30814671/
ADAR	Phosphorylation	Y20	YTHPFQGYEHRQLRY	Double-stranded RNA-specific adenosine deaminase	unknown	XPO1 HNRNPM UPF1 TGM2	unknown	dbPTM	https://awi.cuhk.edu.cn/dbPTM/	https://pubmed.ncbi.nlm.nih.gov/26552605/
ADAR	Phosphorylation	S34	YQQPGPGSSPSSFLL	Double-stranded RNA-specific adenosine deaminase	unknown	XPO1 HNRNPM UPF1 TGM2	unknown	dbPTM	https://awi.cuhk.edu.cn/dbPTM/	https://pubmed.ncbi.nlm.nih.gov/26714015/
ADAR	Phosphorylation	S35	QQPGPGSSPSSFLLK	Double-stranded RNA-specific adenosine deaminase	unknown	XPO1 HNRNPM UPF1 TGM2	unknown	dbPTM	https://awi.cuhk.edu.cn/dbPTM/	https://pubmed.ncbi.nlm.nih.gov/27251275/
ADAR	Phosphorylation	S37	PGPGSSPSSFLLKQI	Double-stranded RNA-specific adenosine deaminase	unknown	XPO1 HNRNPM UPF1 TGM2	unknown	dbPTM	https://awi.cuhk.edu.cn/dbPTM/	https://pubmed.ncbi.nlm.nih.gov/27251275/
ADAR	Phosphorylation	S38	GPGSSPSSFLLKQIE	Double-stranded RNA-specific adenosine deaminase	unknown	XPO1 HNRNPM UPF1 TGM2	unknown	dbPTM	https://awi.cuhk.edu.cn/dbPTM/	https://pubmed.ncbi.nlm.nih.gov/27251275/
ADAR	Phosphorylation	S112	QRGFQHPSPRGRSLP	Double-stranded RNA-specific adenosine deaminase	unknown	XPO1 HNRNPM UPF1 TGM2	unknown	dbPTM	https://awi.cuhk.edu.cn/dbPTM/	https://pubmed.ncbi.nlm.nih.gov/17081983/
ADAR	Phosphorylation	Y136	HFQELSIYQDQEQRI	Double-stranded RNA-specific adenosine deaminase	unknown	XPO1 HNRNPM UPF1 TGM2	unknown	dbPTM	https://awi.cuhk.edu.cn/dbPTM/	https://pubmed.ncbi.nlm.nih.gov/29138951/
ADAR	Phosphorylation	T167	DLSGKLGTPKKEINR	Double-stranded RNA-specific adenosine deaminase	unknown	XPO1 HNRNPM UPF1 TGM2	unknown	dbPTM	https://awi.cuhk.edu.cn/dbPTM/	https://pubmed.ncbi.nlm.nih.gov/23186163/
ADAR	Phosphorylation	Y177	KEINRVLYSLAKKGK	Double-stranded RNA-specific adenosine deaminase	unknown	XPO1 HNRNPM UPF1 TGM2	unknown	dbPTM	https://awi.cuhk.edu.cn/dbPTM/	https://pubmed.ncbi.nlm.nih.gov/21709919/
ADAR	Phosphorylation	T191	KLQKEAGTPPLWKIA	Double-stranded RNA-specific adenosine deaminase	unknown	XPO1 HNRNPM UPF1 TGM2	unknown	dbPTM	https://awi.cuhk.edu.cn/dbPTM/	https://pubmed.ncbi.nlm.nih.gov/45553641/
ADAR	Phosphorylation	K196	AGTPPLWKIAVSTQA	Double-stranded RNA-specific adenosine deaminase	unknown	XPO1 HNRNPM UPF1 TGM2	unknown	dbPTM	https://awi.cuhk.edu.cn/dbPTM/	https://pubmed.ncbi.nlm.nih.gov/32645325/
ADAR	Phosphorylation	S200	PLWKIAVSTQAWNQH	Double-stranded RNA-specific adenosine deaminase	unknown	XPO1 HNRNPM UPF1 TGM2	unknown	dbPTM	https://awi.cuhk.edu.cn/dbPTM/	https://pubmed.ncbi.nlm.nih.gov/26714015/
ADAR	Phosphorylation	T201	LWKIAVSTQAWNQHS	Double-stranded RNA-specific adenosine deaminase	unknown	XPO1 HNRNPM UPF1 TGM2	unknown	dbPTM	https://awi.cuhk.edu.cn/dbPTM/	https://pubmed.ncbi.nlm.nih.gov/26714015/
ADAR	Phosphorylation	S208	TQAWNQHSGVVRPDG	Double-stranded RNA-specific adenosine deaminase	unknown	XPO1 HNRNPM UPF1 TGM2	unknown	dbPTM	https://awi.cuhk.edu.cn/dbPTM/	https://pubmed.ncbi.nlm.nih.gov/26714015/
ADAR	Phosphorylation	S217	VVRPDGHSQGAPNSD	Double-stranded RNA-specific adenosine deaminase	unknown	XPO1 HNRNPM UPF1 TGM2	unknown	dbPTM	https://awi.cuhk.edu.cn/dbPTM/	https://pubmed.ncbi.nlm.nih.gov/26714015/
ADAR	Phosphorylation	Y306	IKEKICDYLFNVSDS	Double-stranded RNA-specific adenosine deaminase	unknown	XPO1 HNRNPM UPF1 TGM2	unknown	dbPTM	https://awi.cuhk.edu.cn/dbPTM/	https://pubmed.ncbi.nlm.nih.gov/33259812/
ADAR	Phosphorylation	F308	EKICDYLFNVSDSSA	Double-stranded RNA-specific adenosine deaminase	unknown	XPO1 HNRNPM UPF1 TGM2	unknown	dbPTM	https://awi.cuhk.edu.cn/dbPTM/	https://pubmed.ncbi.nlm.nih.gov/32142685/
ADAR	Phosphorylation	S313	YLFNVSDSSALNLAK	Double-stranded RNA-specific adenosine deaminase	unknown	XPO1 HNRNPM UPF1 TGM2	unknown	dbPTM	https://awi.cuhk.edu.cn/dbPTM/	https://pubmed.ncbi.nlm.nih.gov/18669648/
ADAR	Phosphorylation	A319	DSSALNLAKNIGLTK	Double-stranded RNA-specific adenosine deaminase	unknown	XPO1 HNRNPM UPF1 TGM2	unknown	dbPTM	https://awi.cuhk.edu.cn/dbPTM/	https://pubmed.ncbi.nlm.nih.gov/32142685/
ADAR	Phosphorylation	T348	GDVYRQGTTPPIWHL	Double-stranded RNA-specific adenosine deaminase	unknown	XPO1 HNRNPM UPF1 TGM2	unknown	dbPTM	https://awi.cuhk.edu.cn/dbPTM/	https://pubmed.ncbi.nlm.nih.gov/29396449/
ADAR	Phosphorylation	T349	DVYRQGTTPPIWHLT	Double-stranded RNA-specific adenosine deaminase	unknown	XPO1 HNRNPM UPF1 TGM2	unknown	dbPTM	https://awi.cuhk.edu.cn/dbPTM/	https://pubmed.ncbi.nlm.nih.gov/25159151/
ADAR	Phosphorylation	T356	TPPIWHLTDKKRERM	Double-stranded RNA-specific adenosine deaminase	unknown	XPO1 HNRNPM UPF1 TGM2	unknown	dbPTM	https://awi.cuhk.edu.cn/dbPTM/	https://pubmed.ncbi.nlm.nih.gov/29396449/
ADAR	Phosphorylation	T369	RMQIKRNTNSVPETA	Double-stranded RNA-specific adenosine deaminase	unknown	XPO1 HNRNPM UPF1 TGM2	unknown	dbPTM	https://awi.cuhk.edu.cn/dbPTM/	https://pubmed.ncbi.nlm.nih.gov/26714015/
ADAR	Phosphorylation	S371	QIKRNTNSVPETAPA	Double-stranded RNA-specific adenosine deaminase	unknown	XPO1 HNRNPM UPF1 TGM2	unknown	dbPTM	https://awi.cuhk.edu.cn/dbPTM/	https://pubmed.ncbi.nlm.nih.gov/101545203/
ADAR	Phosphorylation	T375	NTNSVPETAPAAIPE	Double-stranded RNA-specific adenosine deaminase	unknown	XPO1 HNRNPM UPF1 TGM2	unknown	dbPTM	https://awi.cuhk.edu.cn/dbPTM/	https://pubmed.ncbi.nlm.nih.gov/26714015/
ADAR	Phosphorylation	Y438	RLKPPVHYNGPSKAG	Double-stranded RNA-specific adenosine deaminase	unknown	XPO1 HNRNPM UPF1 TGM2	unknown	dbPTM	https://awi.cuhk.edu.cn/dbPTM/	https://pubmed.ncbi.nlm.nih.gov/28152594/
ADAR	Phosphorylation	S442	PVHYNGPSKAGYVDF	Double-stranded RNA-specific adenosine deaminase	unknown	XPO1 HNRNPM UPF1 TGM2	unknown	dbPTM	https://awi.cuhk.edu.cn/dbPTM/	https://pubmed.ncbi.nlm.nih.gov/28152594/
ADAR	Phosphorylation	Y446	NGPSKAGYVDFENGQ	Double-stranded RNA-specific adenosine deaminase	unknown	XPO1 HNRNPM UPF1 TGM2	unknown	dbPTM	https://awi.cuhk.edu.cn/dbPTM/	https://pubmed.ncbi.nlm.nih.gov/46159493/
ADAR	Phosphorylation	S465	DIPDDLNSIRAAPGE	Double-stranded RNA-specific adenosine deaminase	unknown	XPO1 HNRNPM UPF1 TGM2	unknown	dbPTM	https://awi.cuhk.edu.cn/dbPTM/	https://pubmed.ncbi.nlm.nih.gov/46159469/
ADAR	Phosphorylation	S481	RAIMEMPSFYSHGLP	Double-stranded RNA-specific adenosine deaminase	unknown	XPO1 HNRNPM UPF1 TGM2	unknown	dbPTM	https://awi.cuhk.edu.cn/dbPTM/	https://pubmed.ncbi.nlm.nih.gov/21945579/
ADAR	Phosphorylation	Y483	IMEMPSFYSHGLPRC	Double-stranded RNA-specific adenosine deaminase	unknown	XPO1 HNRNPM UPF1 TGM2	unknown	dbPTM	https://awi.cuhk.edu.cn/dbPTM/	https://pubmed.ncbi.nlm.nih.gov/21945579/
ADAR	Phosphorylation	S484	MEMPSFYSHGLPRCS	Double-stranded RNA-specific adenosine deaminase	unknown	XPO1 HNRNPM UPF1 TGM2	unknown	dbPTM	https://awi.cuhk.edu.cn/dbPTM/	https://pubmed.ncbi.nlm.nih.gov/21945579/
ADAR	Phosphorylation	S491	SHGLPRCSPYKKLTE	Double-stranded RNA-specific adenosine deaminase	unknown	XPO1 HNRNPM UPF1 TGM2	unknown	dbPTM	https://awi.cuhk.edu.cn/dbPTM/	https://pubmed.ncbi.nlm.nih.gov/25159151/
ADAR	Phosphorylation	Y493	GLPRCSPYKKLTECQ	Double-stranded RNA-specific adenosine deaminase	unknown	XPO1 HNRNPM UPF1 TGM2	unknown	dbPTM	https://awi.cuhk.edu.cn/dbPTM/	https://pubmed.ncbi.nlm.nih.gov/30576142/
ADAR	Phosphorylation	T497	CSPYKKLTECQLKNP	Double-stranded RNA-specific adenosine deaminase	unknown	XPO1 HNRNPM UPF1 TGM2	unknown	dbPTM	https://awi.cuhk.edu.cn/dbPTM/	https://pubmed.ncbi.nlm.nih.gov/26074081/
ADAR	Phosphorylation	Q500	YKKLTECQLKNPISG	Double-stranded RNA-specific adenosine deaminase	unknown	XPO1 HNRNPM UPF1 TGM2	unknown	dbPTM	https://awi.cuhk.edu.cn/dbPTM/	https://pubmed.ncbi.nlm.nih.gov/32645325/
ADAR	Phosphorylation	P530	MIEQSGPPHEPRFKF	Double-stranded RNA-specific adenosine deaminase	unknown	XPO1 HNRNPM UPF1 TGM2	unknown	dbPTM	https://awi.cuhk.edu.cn/dbPTM/	https://pubmed.ncbi.nlm.nih.gov/32142685/
ADAR	Phosphorylation	S553	FPPAEAGSKKVAKQD	Double-stranded RNA-specific adenosine deaminase	unknown	XPO1 HNRNPM UPF1 TGM2	unknown	dbPTM	https://awi.cuhk.edu.cn/dbPTM/	https://pubmed.ncbi.nlm.nih.gov/46159475/
ADAR	Phosphorylation	T567	DAAMKAMTILLEEAK	Double-stranded RNA-specific adenosine deaminase	unknown	XPO1 HNRNPM UPF1 TGM2	unknown	dbPTM	https://awi.cuhk.edu.cn/dbPTM/	https://pubmed.ncbi.nlm.nih.gov/36012753/
ADAR	Phosphorylation	S578	EEAKAKDSGKSEESS	Double-stranded RNA-specific adenosine deaminase	unknown	XPO1 HNRNPM UPF1 TGM2	unknown	dbPTM	https://awi.cuhk.edu.cn/dbPTM/	https://pubmed.ncbi.nlm.nih.gov/23312004/
ADAR	Phosphorylation	S581	KAKDSGKSEESSHYS	Double-stranded RNA-specific adenosine deaminase	unknown	XPO1 HNRNPM UPF1 TGM2	unknown	dbPTM	https://awi.cuhk.edu.cn/dbPTM/	https://pubmed.ncbi.nlm.nih.gov/25002506/
ADAR	Phosphorylation	S584	DSGKSEESSHYSTEK	Double-stranded RNA-specific adenosine deaminase	unknown	XPO1 HNRNPM UPF1 TGM2	unknown	dbPTM	https://awi.cuhk.edu.cn/dbPTM/	https://pubmed.ncbi.nlm.nih.gov/25002506/
ADAR	Phosphorylation	S585	SGKSEESSHYSTEKE	Double-stranded RNA-specific adenosine deaminase	unknown	XPO1 HNRNPM UPF1 TGM2	unknown	dbPTM	https://awi.cuhk.edu.cn/dbPTM/	https://pubmed.ncbi.nlm.nih.gov/28796482/
ADAR	Phosphorylation	Y587	KSEESSHYSTEKESE	Double-stranded RNA-specific adenosine deaminase	unknown	XPO1 HNRNPM UPF1 TGM2	unknown	dbPTM	https://awi.cuhk.edu.cn/dbPTM/	https://pubmed.ncbi.nlm.nih.gov/28796482/
ADAR	Phosphorylation	S588	SEESSHYSTEKESEK	Double-stranded RNA-specific adenosine deaminase	unknown	XPO1 HNRNPM UPF1 TGM2	unknown	dbPTM	https://awi.cuhk.edu.cn/dbPTM/	https://pubmed.ncbi.nlm.nih.gov/113311157/
ADAR	Phosphorylation	T589	EESSHYSTEKESEKT	Double-stranded RNA-specific adenosine deaminase	unknown	XPO1 HNRNPM UPF1 TGM2	unknown	dbPTM	https://awi.cuhk.edu.cn/dbPTM/	https://pubmed.ncbi.nlm.nih.gov/28796482/
ADAR	Phosphorylation	S593	HYSTEKESEKTAESQ	Double-stranded RNA-specific adenosine deaminase	unknown	XPO1 HNRNPM UPF1 TGM2	unknown	dbPTM	https://awi.cuhk.edu.cn/dbPTM/	https://pubmed.ncbi.nlm.nih.gov/26074081/
ADAR	Phosphorylation	T596	TEKESEKTAESQTPT	Double-stranded RNA-specific adenosine deaminase	unknown	XPO1 HNRNPM UPF1 TGM2	unknown	dbPTM	https://awi.cuhk.edu.cn/dbPTM/	https://pubmed.ncbi.nlm.nih.gov/30266825/
ADAR	Phosphorylation	596 (in isoform 2)	-	Double-stranded RNA-specific adenosine deaminase	unknown	XPO1 HNRNPM UPF1 TGM2	unknown	dbPTM	https://awi.cuhk.edu.cn/dbPTM/	https://pubmed.ncbi.nlm.nih.gov/21406692/
ADAR	Phosphorylation	S599	ESEKTAESQTPTPSA	Double-stranded RNA-specific adenosine deaminase	unknown	XPO1 HNRNPM UPF1 TGM2	unknown	dbPTM	https://awi.cuhk.edu.cn/dbPTM/	https://pubmed.ncbi.nlm.nih.gov/25159151/
ADAR	Phosphorylation	T601	EKTAESQTPTPSATS	Double-stranded RNA-specific adenosine deaminase	unknown	XPO1 HNRNPM UPF1 TGM2	unknown	dbPTM	https://awi.cuhk.edu.cn/dbPTM/	https://pubmed.ncbi.nlm.nih.gov/29255136/
ADAR	Phosphorylation	601 (in isoform 2)	-	Double-stranded RNA-specific adenosine deaminase	unknown	XPO1 HNRNPM UPF1 TGM2	unknown	dbPTM	https://awi.cuhk.edu.cn/dbPTM/	https://pubmed.ncbi.nlm.nih.gov/21406692/
ADAR	Phosphorylation	T603	TAESQTPTPSATSFF	Double-stranded RNA-specific adenosine deaminase	unknown	XPO1 HNRNPM UPF1 TGM2	unknown	dbPTM	https://awi.cuhk.edu.cn/dbPTM/	https://pubmed.ncbi.nlm.nih.gov/25159151/
ADAR	Phosphorylation	S605	ESQTPTPSATSFFSG	Double-stranded RNA-specific adenosine deaminase	unknown	XPO1 HNRNPM UPF1 TGM2	unknown	dbPTM	https://awi.cuhk.edu.cn/dbPTM/	https://pubmed.ncbi.nlm.nih.gov/30266825/
ADAR	Phosphorylation	605 (in isoform 2)	-	Double-stranded RNA-specific adenosine deaminase	unknown	XPO1 HNRNPM UPF1 TGM2	unknown	dbPTM	https://awi.cuhk.edu.cn/dbPTM/	https://pubmed.ncbi.nlm.nih.gov/21406692/
ADAR	Phosphorylation	T607	QTPTPSATSFFSGKS	Double-stranded RNA-specific adenosine deaminase	unknown	XPO1 HNRNPM UPF1 TGM2	unknown	dbPTM	https://awi.cuhk.edu.cn/dbPTM/	https://pubmed.ncbi.nlm.nih.gov/30266825/
ADAR	Phosphorylation	S608	TPTPSATSFFSGKSP	Double-stranded RNA-specific adenosine deaminase	unknown	XPO1 HNRNPM UPF1 TGM2	unknown	dbPTM	https://awi.cuhk.edu.cn/dbPTM/	https://pubmed.ncbi.nlm.nih.gov/30266825/
ADAR	Phosphorylation	F610	TPSATSFFSGKSPVT	Double-stranded RNA-specific adenosine deaminase	unknown	XPO1 HNRNPM UPF1 TGM2	unknown	dbPTM	https://awi.cuhk.edu.cn/dbPTM/	https://pubmed.ncbi.nlm.nih.gov/33259812/
ADAR	Phosphorylation	S611	PSATSFFSGKSPVTT	Double-stranded RNA-specific adenosine deaminase	unknown	XPO1 HNRNPM UPF1 TGM2	unknown	dbPTM	https://awi.cuhk.edu.cn/dbPTM/	https://pubmed.ncbi.nlm.nih.gov/28176443/
ADAR	Phosphorylation	G612	SATSFFSGKSPVTTL	Double-stranded RNA-specific adenosine deaminase	unknown	XPO1 HNRNPM UPF1 TGM2	unknown	dbPTM	https://awi.cuhk.edu.cn/dbPTM/	https://pubmed.ncbi.nlm.nih.gov/32142685/
ADAR	Phosphorylation	S614	TSFFSGKSPVTTLLE	Double-stranded RNA-specific adenosine deaminase	unknown	XPO1 HNRNPM UPF1 TGM2	unknown	dbPTM	https://awi.cuhk.edu.cn/dbPTM/	https://pubmed.ncbi.nlm.nih.gov/22167270/
ADAR	Phosphorylation	614 (in isoform 2)	-	Double-stranded RNA-specific adenosine deaminase	unknown	XPO1 HNRNPM UPF1 TGM2	unknown	dbPTM	https://awi.cuhk.edu.cn/dbPTM/	https://pubmed.ncbi.nlm.nih.gov/21406692/
ADAR	Phosphorylation	T617	FSGKSPVTTLLECMH	Double-stranded RNA-specific adenosine deaminase	unknown	XPO1 HNRNPM UPF1 TGM2	unknown	dbPTM	https://awi.cuhk.edu.cn/dbPTM/	https://pubmed.ncbi.nlm.nih.gov/30266825/
ADAR	Phosphorylation	T618	SGKSPVTTLLECMHK	Double-stranded RNA-specific adenosine deaminase	unknown	XPO1 HNRNPM UPF1 TGM2	unknown	dbPTM	https://awi.cuhk.edu.cn/dbPTM/	https://pubmed.ncbi.nlm.nih.gov/30266825/
ADAR	Phosphorylation	618 (in isoform 2)	-	Double-stranded RNA-specific adenosine deaminase	unknown	XPO1 HNRNPM UPF1 TGM2	unknown	dbPTM	https://awi.cuhk.edu.cn/dbPTM/	https://pubmed.ncbi.nlm.nih.gov/21406692/
ADAR	Phosphorylation	M623	VTTLLECMHKLGNSC	Double-stranded RNA-specific adenosine deaminase	unknown	XPO1 HNRNPM UPF1 TGM2	unknown	dbPTM	https://awi.cuhk.edu.cn/dbPTM/	https://pubmed.ncbi.nlm.nih.gov/32142685/
ADAR	Phosphorylation	S629	CMHKLGNSCEFRLLS	Double-stranded RNA-specific adenosine deaminase	unknown	XPO1 HNRNPM UPF1 TGM2	unknown	dbPTM	https://awi.cuhk.edu.cn/dbPTM/	https://pubmed.ncbi.nlm.nih.gov/25159151/
ADAR	Phosphorylation	S636	SCEFRLLSKEGPAHE	Double-stranded RNA-specific adenosine deaminase	unknown	XPO1 HNRNPM UPF1 TGM2	unknown	dbPTM	https://awi.cuhk.edu.cn/dbPTM/	https://pubmed.ncbi.nlm.nih.gov/23186163/
ADAR	Phosphorylation	Y648	AHEPKFQYCVAVGAQ	Double-stranded RNA-specific adenosine deaminase	unknown	XPO1 HNRNPM UPF1 TGM2	unknown	dbPTM	https://awi.cuhk.edu.cn/dbPTM/	https://pubmed.ncbi.nlm.nih.gov/28152594/
ADAR	Phosphorylation	T685	KALHGEATNSMASDN	Double-stranded RNA-specific adenosine deaminase	unknown	XPO1 HNRNPM UPF1 TGM2	unknown	dbPTM	https://awi.cuhk.edu.cn/dbPTM/	https://pubmed.ncbi.nlm.nih.gov/28176443/
ADAR	Phosphorylation	685 (in isoform 3)	-	Double-stranded RNA-specific adenosine deaminase	unknown	XPO1 HNRNPM UPF1 TGM2	unknown	dbPTM	https://awi.cuhk.edu.cn/dbPTM/	https://pubmed.ncbi.nlm.nih.gov/27762562/
ADAR	Phosphorylation	S687	LHGEATNSMASDNQP	Double-stranded RNA-specific adenosine deaminase	unknown	XPO1 HNRNPM UPF1 TGM2	unknown	dbPTM	https://awi.cuhk.edu.cn/dbPTM/	https://pubmed.ncbi.nlm.nih.gov/28176443/
ADAR	Phosphorylation	687 (in isoform 3)	-	Double-stranded RNA-specific adenosine deaminase	unknown	XPO1 HNRNPM UPF1 TGM2	unknown	dbPTM	https://awi.cuhk.edu.cn/dbPTM/	https://pubmed.ncbi.nlm.nih.gov/27762562/
ADAR	Phosphorylation	S690	EATNSMASDNQPEGM	Double-stranded RNA-specific adenosine deaminase	unknown	XPO1 HNRNPM UPF1 TGM2	unknown	dbPTM	https://awi.cuhk.edu.cn/dbPTM/	https://pubmed.ncbi.nlm.nih.gov/28176443/
ADAR	Phosphorylation	690 (in isoform 3)	-	Double-stranded RNA-specific adenosine deaminase	unknown	XPO1 HNRNPM UPF1 TGM2	unknown	dbPTM	https://awi.cuhk.edu.cn/dbPTM/	https://pubmed.ncbi.nlm.nih.gov/27762562/
ADAR	Phosphorylation	S699	NQPEGMISESLDNLE	Double-stranded RNA-specific adenosine deaminase	unknown	XPO1 HNRNPM UPF1 TGM2	unknown	dbPTM	https://awi.cuhk.edu.cn/dbPTM/	https://pubmed.ncbi.nlm.nih.gov/30108239/
ADAR	Phosphorylation	S701	PEGMISESLDNLESM	Double-stranded RNA-specific adenosine deaminase	unknown	XPO1 HNRNPM UPF1 TGM2	unknown	dbPTM	https://awi.cuhk.edu.cn/dbPTM/	https://pubmed.ncbi.nlm.nih.gov/30108239/
ADAR	Phosphorylation	S707	ESLDNLESMMPNKVR	Double-stranded RNA-specific adenosine deaminase	unknown	XPO1 HNRNPM UPF1 TGM2	unknown	dbPTM	https://awi.cuhk.edu.cn/dbPTM/	https://pubmed.ncbi.nlm.nih.gov/30108239/
ADAR	Phosphorylation	Y722	KIGELVRYLNTNPVG	Double-stranded RNA-specific adenosine deaminase	unknown	XPO1 HNRNPM UPF1 TGM2	unknown	dbPTM	https://awi.cuhk.edu.cn/dbPTM/	https://pubmed.ncbi.nlm.nih.gov/11315449/
ADAR	Phosphorylation	Y734	PVGGLLEYARSHGFA	Double-stranded RNA-specific adenosine deaminase	unknown	XPO1 HNRNPM UPF1 TGM2	unknown	dbPTM	https://awi.cuhk.edu.cn/dbPTM/	https://pubmed.ncbi.nlm.nih.gov/11315459/
ADAR	Phosphorylation	S750	EFKLVDQSGPPHEPK	Double-stranded RNA-specific adenosine deaminase	unknown	XPO1 HNRNPM UPF1 TGM2	unknown	dbPTM	https://awi.cuhk.edu.cn/dbPTM/	https://pubmed.ncbi.nlm.nih.gov/28555341/
ADAR	Phosphorylation	786 (in isoform 3)	-	Double-stranded RNA-specific adenosine deaminase	unknown	XPO1 HNRNPM UPF1 TGM2	unknown	dbPTM	https://awi.cuhk.edu.cn/dbPTM/	https://pubmed.ncbi.nlm.nih.gov/20068231/
ADAR	Phosphorylation	791 (in isoform 3)	-	Double-stranded RNA-specific adenosine deaminase	unknown	XPO1 HNRNPM UPF1 TGM2	unknown	dbPTM	https://awi.cuhk.edu.cn/dbPTM/	https://pubmed.ncbi.nlm.nih.gov/20068231/
ADAR	Phosphorylation	793 (in isoform 3)	-	Double-stranded RNA-specific adenosine deaminase	unknown	XPO1 HNRNPM UPF1 TGM2	unknown	dbPTM	https://awi.cuhk.edu.cn/dbPTM/	https://pubmed.ncbi.nlm.nih.gov/20068231/
ADAR	Phosphorylation	794 (in isoform 3)	-	Double-stranded RNA-specific adenosine deaminase	unknown	XPO1 HNRNPM UPF1 TGM2	unknown	dbPTM	https://awi.cuhk.edu.cn/dbPTM/	https://pubmed.ncbi.nlm.nih.gov/20068231/
ADAR	Phosphorylation	T805	KAERMGFTEVTPVTG	Double-stranded RNA-specific adenosine deaminase	unknown	XPO1 HNRNPM UPF1 TGM2	unknown	dbPTM	https://awi.cuhk.edu.cn/dbPTM/	https://pubmed.ncbi.nlm.nih.gov/29255136/
ADAR	Phosphorylation	805 (in isoform 2)	-	Double-stranded RNA-specific adenosine deaminase	unknown	XPO1 HNRNPM UPF1 TGM2	unknown	dbPTM	https://awi.cuhk.edu.cn/dbPTM/	https://pubmed.ncbi.nlm.nih.gov/20068231/
ADAR	Phosphorylation	T808	RMGFTEVTPVTGASL	Double-stranded RNA-specific adenosine deaminase	unknown	XPO1 HNRNPM UPF1 TGM2	unknown	dbPTM	https://awi.cuhk.edu.cn/dbPTM/	https://pubmed.ncbi.nlm.nih.gov/29255136/
ADAR	Phosphorylation	810 (in isoform 2)	-	Double-stranded RNA-specific adenosine deaminase	unknown	XPO1 HNRNPM UPF1 TGM2	unknown	dbPTM	https://awi.cuhk.edu.cn/dbPTM/	https://pubmed.ncbi.nlm.nih.gov/20068231/
ADAR	Phosphorylation	T811	FTEVTPVTGASLRRT	Double-stranded RNA-specific adenosine deaminase	unknown	XPO1 HNRNPM UPF1 TGM2	unknown	dbPTM	https://awi.cuhk.edu.cn/dbPTM/	https://pubmed.ncbi.nlm.nih.gov/29255136/
ADAR	Phosphorylation	812 (in isoform 2)	-	Double-stranded RNA-specific adenosine deaminase	unknown	XPO1 HNRNPM UPF1 TGM2	unknown	dbPTM	https://awi.cuhk.edu.cn/dbPTM/	https://pubmed.ncbi.nlm.nih.gov/20068231/
ADAR	Phosphorylation	813 (in isoform 2)	-	Double-stranded RNA-specific adenosine deaminase	unknown	XPO1 HNRNPM UPF1 TGM2	unknown	dbPTM	https://awi.cuhk.edu.cn/dbPTM/	https://pubmed.ncbi.nlm.nih.gov/20068231/
ADAR	Phosphorylation	S814	VTPVTGASLRRTMLL	Double-stranded RNA-specific adenosine deaminase	unknown	XPO1 HNRNPM UPF1 TGM2	unknown	dbPTM	https://awi.cuhk.edu.cn/dbPTM/	https://pubmed.ncbi.nlm.nih.gov/29255136/
ADAR	Phosphorylation	T818	TGASLRRTMLLLSRS	Double-stranded RNA-specific adenosine deaminase	unknown	XPO1 HNRNPM UPF1 TGM2	unknown	dbPTM	https://awi.cuhk.edu.cn/dbPTM/	https://pubmed.ncbi.nlm.nih.gov/23927012/
ADAR	Phosphorylation	S823	RRTMLLLSRSPEAQP	Double-stranded RNA-specific adenosine deaminase	unknown	XPO1 HNRNPM UPF1 TGM2	unknown	dbPTM	https://awi.cuhk.edu.cn/dbPTM/	https://pubmed.ncbi.nlm.nih.gov/23927012/
ADAR	Phosphorylation	S825	TMLLLSRSPEAQPKT	Double-stranded RNA-specific adenosine deaminase	unknown	XPO1 HNRNPM UPF1 TGM2	unknown	dbPTM	https://awi.cuhk.edu.cn/dbPTM/	https://pubmed.ncbi.nlm.nih.gov/25159151/
ADAR	Phosphorylation	T832	SPEAQPKTLPLTGST	Double-stranded RNA-specific adenosine deaminase	unknown	XPO1 HNRNPM UPF1 TGM2	unknown	dbPTM	https://awi.cuhk.edu.cn/dbPTM/	https://pubmed.ncbi.nlm.nih.gov/28555341/
ADAR	Phosphorylation	P834	EAQPKTLPLTGSTFH	Double-stranded RNA-specific adenosine deaminase	unknown	XPO1 HNRNPM UPF1 TGM2	unknown	dbPTM	https://awi.cuhk.edu.cn/dbPTM/	https://pubmed.ncbi.nlm.nih.gov/32142685/
ADAR	Phosphorylation	866 (in isoform 4)	-	Double-stranded RNA-specific adenosine deaminase	unknown	XPO1 HNRNPM UPF1 TGM2	unknown	dbPTM	https://awi.cuhk.edu.cn/dbPTM/	https://pubmed.ncbi.nlm.nih.gov/21406692/
ADAR	Phosphorylation	868 (in isoform 4)	-	Double-stranded RNA-specific adenosine deaminase	unknown	XPO1 HNRNPM UPF1 TGM2	unknown	dbPTM	https://awi.cuhk.edu.cn/dbPTM/	https://pubmed.ncbi.nlm.nih.gov/21406692/
ADAR	Phosphorylation	S878	AIIMKKDSEDMGVVV	Double-stranded RNA-specific adenosine deaminase	unknown	XPO1 HNRNPM UPF1 TGM2	unknown	dbPTM	https://awi.cuhk.edu.cn/dbPTM/	https://pubmed.ncbi.nlm.nih.gov/29978859/
ADAR	Phosphorylation	S886	EDMGVVVSLGTGNRC	Double-stranded RNA-specific adenosine deaminase	unknown	XPO1 HNRNPM UPF1 TGM2	unknown	dbPTM	https://awi.cuhk.edu.cn/dbPTM/	https://pubmed.ncbi.nlm.nih.gov/29978859/
ADAR	Phosphorylation	T889	GVVVSLGTGNRCVKG	Double-stranded RNA-specific adenosine deaminase	unknown	XPO1 HNRNPM UPF1 TGM2	unknown	dbPTM	https://awi.cuhk.edu.cn/dbPTM/	https://pubmed.ncbi.nlm.nih.gov/29978859/
ADAR	Phosphorylation	S898	NRCVKGDSLSLKGET	Double-stranded RNA-specific adenosine deaminase	unknown	XPO1 HNRNPM UPF1 TGM2	unknown	dbPTM	https://awi.cuhk.edu.cn/dbPTM/	https://pubmed.ncbi.nlm.nih.gov/24719451/
ADAR	Phosphorylation	S900	CVKGDSLSLKGETVN	Double-stranded RNA-specific adenosine deaminase	unknown	XPO1 HNRNPM UPF1 TGM2	unknown	dbPTM	https://awi.cuhk.edu.cn/dbPTM/	https://pubmed.ncbi.nlm.nih.gov/24719451/
ADAR	Phosphorylation	Y924	RGFIRFLYSELMKYN	Double-stranded RNA-specific adenosine deaminase	unknown	XPO1 HNRNPM UPF1 TGM2	unknown	dbPTM	https://awi.cuhk.edu.cn/dbPTM/	https://pubmed.ncbi.nlm.nih.gov/21406692/
ADAR	Phosphorylation	S925	GFIRFLYSELMKYNS	Double-stranded RNA-specific adenosine deaminase	unknown	XPO1 HNRNPM UPF1 TGM2	unknown	dbPTM	https://awi.cuhk.edu.cn/dbPTM/	https://pubmed.ncbi.nlm.nih.gov/21406692/
ADAR	Phosphorylation	S975	DGALFDKSCSDRAME	Double-stranded RNA-specific adenosine deaminase	unknown	XPO1 HNRNPM UPF1 TGM2	unknown	dbPTM	https://awi.cuhk.edu.cn/dbPTM/	https://pubmed.ncbi.nlm.nih.gov/50563583/
ADAR	Phosphorylation	S986	RAMESTESRHYPVFE	Double-stranded RNA-specific adenosine deaminase	unknown	XPO1 HNRNPM UPF1 TGM2	unknown	dbPTM	https://awi.cuhk.edu.cn/dbPTM/	https://pubmed.ncbi.nlm.nih.gov/50563591/
ADAR	Phosphorylation	Y989	ESTESRHYPVFENPK	Double-stranded RNA-specific adenosine deaminase	unknown	XPO1 HNRNPM UPF1 TGM2	unknown	dbPTM	https://awi.cuhk.edu.cn/dbPTM/	https://pubmed.ncbi.nlm.nih.gov/28442448/
ADAR	Phosphorylation	T1033	RLGERLRTMSCSDKI	Double-stranded RNA-specific adenosine deaminase	unknown	XPO1 HNRNPM UPF1 TGM2	unknown	dbPTM	https://awi.cuhk.edu.cn/dbPTM/	https://pubmed.ncbi.nlm.nih.gov/23836654/
ADAR	Phosphorylation	S1035	GERLRTMSCSDKILR	Double-stranded RNA-specific adenosine deaminase	unknown	XPO1 HNRNPM UPF1 TGM2	unknown	dbPTM	https://awi.cuhk.edu.cn/dbPTM/	https://pubmed.ncbi.nlm.nih.gov/23836654/
ADAR	Phosphorylation	S1037	RLRTMSCSDKILRWN	Double-stranded RNA-specific adenosine deaminase	unknown	XPO1 HNRNPM UPF1 TGM2	unknown	dbPTM	https://awi.cuhk.edu.cn/dbPTM/	https://pubmed.ncbi.nlm.nih.gov/23836654/
ADAR	Phosphorylation	T1066	PIYLKSVTLGYLFSQ	Double-stranded RNA-specific adenosine deaminase	unknown	XPO1 HNRNPM UPF1 TGM2	unknown	dbPTM	https://awi.cuhk.edu.cn/dbPTM/	https://pubmed.ncbi.nlm.nih.gov/28152594/
ADAR	Phosphorylation	Y1069	LKSVTLGYLFSQGHL	Double-stranded RNA-specific adenosine deaminase	unknown	XPO1 HNRNPM UPF1 TGM2	unknown	dbPTM	https://awi.cuhk.edu.cn/dbPTM/	https://pubmed.ncbi.nlm.nih.gov/28152594/
ADAR	Phosphorylation	S1072	VTLGYLFSQGHLTRA	Double-stranded RNA-specific adenosine deaminase	unknown	XPO1 HNRNPM UPF1 TGM2	unknown	dbPTM	https://awi.cuhk.edu.cn/dbPTM/	https://pubmed.ncbi.nlm.nih.gov/28152594/
ADAR	Phosphorylation	S1089	CRVTRDGSAFEDGLR	Double-stranded RNA-specific adenosine deaminase	unknown	XPO1 HNRNPM UPF1 TGM2	unknown	dbPTM	https://awi.cuhk.edu.cn/dbPTM/	https://pubmed.ncbi.nlm.nih.gov/20873877/
ADAR	Phosphorylation	S1110	HPKVGRVSIYDSKRQ	Double-stranded RNA-specific adenosine deaminase	unknown	XPO1 HNRNPM UPF1 TGM2	unknown	dbPTM	https://awi.cuhk.edu.cn/dbPTM/	https://pubmed.ncbi.nlm.nih.gov/28450419/
ADAR	Phosphorylation	Y1112	KVGRVSIYDSKRQSG	Double-stranded RNA-specific adenosine deaminase	unknown	XPO1 HNRNPM UPF1 TGM2	unknown	dbPTM	https://awi.cuhk.edu.cn/dbPTM/	https://pubmed.ncbi.nlm.nih.gov/29496907/
ADAR	Phosphorylation	S1114	GRVSIYDSKRQSGKT	Double-stranded RNA-specific adenosine deaminase	unknown	XPO1 HNRNPM UPF1 TGM2	unknown	dbPTM	https://awi.cuhk.edu.cn/dbPTM/	https://pubmed.ncbi.nlm.nih.gov/28450419/
ADAR	Phosphorylation	S1170	LLFKKLCSFRYRRDL	Double-stranded RNA-specific adenosine deaminase	unknown	XPO1 HNRNPM UPF1 TGM2	unknown	dbPTM	https://awi.cuhk.edu.cn/dbPTM/	https://pubmed.ncbi.nlm.nih.gov/24719451/
ADAR	Phosphorylation	Y1222	PQEEKNFYLCPV---	Double-stranded RNA-specific adenosine deaminase	unknown	XPO1 HNRNPM UPF1 TGM2	unknown	dbPTM	https://awi.cuhk.edu.cn/dbPTM/	https://pubmed.ncbi.nlm.nih.gov/28152594/
ADAR	Ubiquitination	L25	QGYEHRQLRYQQPGP	Double-stranded RNA-specific adenosine deaminase	unknown	XPO1 HNRNPM UPF1 TGM2	unknown	dbPTM	https://awi.cuhk.edu.cn/dbPTM/	https://pubmed.ncbi.nlm.nih.gov/29967540/
ADAR	Ubiquitination	G31	QLRYQQPGPGSSPSS	Double-stranded RNA-specific adenosine deaminase	unknown	XPO1 HNRNPM UPF1 TGM2	unknown	dbPTM	https://awi.cuhk.edu.cn/dbPTM/	https://pubmed.ncbi.nlm.nih.gov/32015554/
ADAR	Ubiquitination	K48	LKQIEFLKGQLPEAP	Double-stranded RNA-specific adenosine deaminase	unknown	XPO1 HNRNPM UPF1 TGM2	unknown	dbPTM	https://awi.cuhk.edu.cn/dbPTM/	https://pubmed.ncbi.nlm.nih.gov/22505724/
ADAR	Ubiquitination	A54	LKGQLPEAPVIGKQT	Double-stranded RNA-specific adenosine deaminase	unknown	XPO1 HNRNPM UPF1 TGM2	unknown	dbPTM	https://awi.cuhk.edu.cn/dbPTM/	https://pubmed.ncbi.nlm.nih.gov/22505724/
ADAR	Ubiquitination	G58	LPEAPVIGKQTPSLP	Double-stranded RNA-specific adenosine deaminase	unknown	XPO1 HNRNPM UPF1 TGM2	unknown	dbPTM	https://awi.cuhk.edu.cn/dbPTM/	https://pubmed.ncbi.nlm.nih.gov/22505724/
ADAR	Ubiquitination	S63	VIGKQTPSLPPSLPG	Double-stranded RNA-specific adenosine deaminase	unknown	XPO1 HNRNPM UPF1 TGM2	unknown	dbPTM	https://awi.cuhk.edu.cn/dbPTM/	https://pubmed.ncbi.nlm.nih.gov/29967540/
ADAR	Ubiquitination	D89	STRGRQVDIRGVPRG	Double-stranded RNA-specific adenosine deaminase	unknown	XPO1 HNRNPM UPF1 TGM2	unknown	dbPTM	https://awi.cuhk.edu.cn/dbPTM/	https://pubmed.ncbi.nlm.nih.gov/32015554/
ADAR	Ubiquitination	R91	RGRQVDIRGVPRGVH	Double-stranded RNA-specific adenosine deaminase	unknown	XPO1 HNRNPM UPF1 TGM2	unknown	dbPTM	https://awi.cuhk.edu.cn/dbPTM/	https://pubmed.ncbi.nlm.nih.gov/22505724/
ADAR	Ubiquitination	V123	RSLPQRGVDCLSSHF	Double-stranded RNA-specific adenosine deaminase	unknown	XPO1 HNRNPM UPF1 TGM2	unknown	dbPTM	https://awi.cuhk.edu.cn/dbPTM/	https://pubmed.ncbi.nlm.nih.gov/32015554/
ADAR	Ubiquitination	D138	QELSIYQDQEQRILK	Double-stranded RNA-specific adenosine deaminase	unknown	XPO1 HNRNPM UPF1 TGM2	unknown	dbPTM	https://awi.cuhk.edu.cn/dbPTM/	https://pubmed.ncbi.nlm.nih.gov/32015554/
ADAR	Ubiquitination	E148	QRILKFLEELGEGKA	Double-stranded RNA-specific adenosine deaminase	unknown	XPO1 HNRNPM UPF1 TGM2	unknown	dbPTM	https://awi.cuhk.edu.cn/dbPTM/	https://pubmed.ncbi.nlm.nih.gov/21890473/
ADAR	Ubiquitination	148 (in isoform 5)	-	Double-stranded RNA-specific adenosine deaminase	unknown	XPO1 HNRNPM UPF1 TGM2	unknown	dbPTM	https://awi.cuhk.edu.cn/dbPTM/	https://pubmed.ncbi.nlm.nih.gov/21890473/
ADAR	Ubiquitination	K154	LEELGEGKATTAHDL	Double-stranded RNA-specific adenosine deaminase	unknown	XPO1 HNRNPM UPF1 TGM2	unknown	dbPTM	https://awi.cuhk.edu.cn/dbPTM/	https://pubmed.ncbi.nlm.nih.gov/29967540/
ADAR	Ubiquitination	K164	TAHDLSGKLGTPKKE	Double-stranded RNA-specific adenosine deaminase	unknown	XPO1 HNRNPM UPF1 TGM2	unknown	dbPTM	https://awi.cuhk.edu.cn/dbPTM/	https://pubmed.ncbi.nlm.nih.gov/29967540/
ADAR	Ubiquitination	K181	RVLYSLAKKGKLQKE	Double-stranded RNA-specific adenosine deaminase	unknown	XPO1 HNRNPM UPF1 TGM2	unknown	dbPTM	https://awi.cuhk.edu.cn/dbPTM/	https://pubmed.ncbi.nlm.nih.gov/29967540/
ADAR	Ubiquitination	K187	AKKGKLQKEAGTPPL	Double-stranded RNA-specific adenosine deaminase	unknown	XPO1 HNRNPM UPF1 TGM2	unknown	dbPTM	https://awi.cuhk.edu.cn/dbPTM/	https://pubmed.ncbi.nlm.nih.gov/29967540/
ADAR	Ubiquitination	S200	PLWKIAVSTQAWNQH	Double-stranded RNA-specific adenosine deaminase	unknown	XPO1 HNRNPM UPF1 TGM2	unknown	dbPTM	https://awi.cuhk.edu.cn/dbPTM/	https://pubmed.ncbi.nlm.nih.gov/29967540/
ADAR	Ubiquitination	D263	HSGVVRPDSHSQGSP	Double-stranded RNA-specific adenosine deaminase	unknown	XPO1 HNRNPM UPF1 TGM2	unknown	dbPTM	https://awi.cuhk.edu.cn/dbPTM/	https://pubmed.ncbi.nlm.nih.gov/29967540/
ADAR	Ubiquitination	S269	PDSHSQGSPNSDPGL	Double-stranded RNA-specific adenosine deaminase	unknown	XPO1 HNRNPM UPF1 TGM2	unknown	dbPTM	https://awi.cuhk.edu.cn/dbPTM/	https://pubmed.ncbi.nlm.nih.gov/29967540/
ADAR	Ubiquitination	E279	SDPGLEPEDSNSTSA	Double-stranded RNA-specific adenosine deaminase	unknown	XPO1 HNRNPM UPF1 TGM2	unknown	dbPTM	https://awi.cuhk.edu.cn/dbPTM/	https://pubmed.ncbi.nlm.nih.gov/29967540/
ADAR	Ubiquitination	S285	PEDSNSTSALEDPLE	Double-stranded RNA-specific adenosine deaminase	unknown	XPO1 HNRNPM UPF1 TGM2	unknown	dbPTM	https://awi.cuhk.edu.cn/dbPTM/	https://pubmed.ncbi.nlm.nih.gov/29967540/
ADAR	Ubiquitination	M296	DPLEFLDMAEIKEKI	Double-stranded RNA-specific adenosine deaminase	unknown	XPO1 HNRNPM UPF1 TGM2	unknown	dbPTM	https://awi.cuhk.edu.cn/dbPTM/	https://pubmed.ncbi.nlm.nih.gov/33845483/
ADAR	Ubiquitination	K300	FLDMAEIKEKICDYL	Double-stranded RNA-specific adenosine deaminase	unknown	XPO1 HNRNPM UPF1 TGM2	unknown	dbPTM	https://awi.cuhk.edu.cn/dbPTM/	https://pubmed.ncbi.nlm.nih.gov/29967540/
ADAR	Ubiquitination	300 (in isoform 5)	-	Double-stranded RNA-specific adenosine deaminase	unknown	XPO1 HNRNPM UPF1 TGM2	unknown	dbPTM	https://awi.cuhk.edu.cn/dbPTM/	https://pubmed.ncbi.nlm.nih.gov/21890473/
ADAR	Ubiquitination	K302	DMAEIKEKICDYLFN	Double-stranded RNA-specific adenosine deaminase	unknown	XPO1 HNRNPM UPF1 TGM2	unknown	dbPTM	https://awi.cuhk.edu.cn/dbPTM/	https://pubmed.ncbi.nlm.nih.gov/29967540/
ADAR	Ubiquitination	L318	SDSSALNLAKNIGLT	Double-stranded RNA-specific adenosine deaminase	unknown	XPO1 HNRNPM UPF1 TGM2	unknown	dbPTM	https://awi.cuhk.edu.cn/dbPTM/	https://pubmed.ncbi.nlm.nih.gov/29967540/
ADAR	Ubiquitination	K320	SSALNLAKNIGLTKA	Double-stranded RNA-specific adenosine deaminase	unknown	XPO1 HNRNPM UPF1 TGM2	unknown	dbPTM	https://awi.cuhk.edu.cn/dbPTM/	https://pubmed.ncbi.nlm.nih.gov/29967540/
ADAR	Ubiquitination	K326	AKNIGLTKARDINAV	Double-stranded RNA-specific adenosine deaminase	unknown	XPO1 HNRNPM UPF1 TGM2	unknown	dbPTM	https://awi.cuhk.edu.cn/dbPTM/	https://pubmed.ncbi.nlm.nih.gov/32015554/
ADAR	Ubiquitination	I330	GLTKARDINAVLIDM	Double-stranded RNA-specific adenosine deaminase	unknown	XPO1 HNRNPM UPF1 TGM2	unknown	dbPTM	https://awi.cuhk.edu.cn/dbPTM/	https://pubmed.ncbi.nlm.nih.gov/21963094/
ADAR	Ubiquitination	I335	RDINAVLIDMERQGD	Double-stranded RNA-specific adenosine deaminase	unknown	XPO1 HNRNPM UPF1 TGM2	unknown	dbPTM	https://awi.cuhk.edu.cn/dbPTM/	https://pubmed.ncbi.nlm.nih.gov/32015554/
ADAR	Ubiquitination	D342	IDMERQGDVYRQGTT	Double-stranded RNA-specific adenosine deaminase	unknown	XPO1 HNRNPM UPF1 TGM2	unknown	dbPTM	https://awi.cuhk.edu.cn/dbPTM/	https://pubmed.ncbi.nlm.nih.gov/33845483/
ADAR	Ubiquitination	K358	PIWHLTDKKRERMQI	Double-stranded RNA-specific adenosine deaminase	unknown	XPO1 HNRNPM UPF1 TGM2	unknown	dbPTM	https://awi.cuhk.edu.cn/dbPTM/	https://pubmed.ncbi.nlm.nih.gov/29967540/
ADAR	Ubiquitination	N370	MQIKRNTNSVPETAP	Double-stranded RNA-specific adenosine deaminase	unknown	XPO1 HNRNPM UPF1 TGM2	unknown	dbPTM	https://awi.cuhk.edu.cn/dbPTM/	https://pubmed.ncbi.nlm.nih.gov/32015554/
ADAR	Ubiquitination	370 (in isoform 5)	-	Double-stranded RNA-specific adenosine deaminase	unknown	XPO1 HNRNPM UPF1 TGM2	unknown	dbPTM	https://awi.cuhk.edu.cn/dbPTM/	https://pubmed.ncbi.nlm.nih.gov/21890473/
ADAR	Ubiquitination	E374	RNTNSVPETAPAAIP	Double-stranded RNA-specific adenosine deaminase	unknown	XPO1 HNRNPM UPF1 TGM2	unknown	dbPTM	https://awi.cuhk.edu.cn/dbPTM/	https://pubmed.ncbi.nlm.nih.gov/22505724/
ADAR	Ubiquitination	E384	RNTNSVPETAPAAIP	Double-stranded RNA-specific adenosine deaminase	unknown	XPO1 HNRNPM UPF1 TGM2	unknown	dbPTM	https://awi.cuhk.edu.cn/dbPTM/	https://pubmed.ncbi.nlm.nih.gov/32015554/
ADAR	Ubiquitination	L390	TKRNAEFLTCNIPTS	Double-stranded RNA-specific adenosine deaminase	unknown	XPO1 HNRNPM UPF1 TGM2	unknown	dbPTM	https://awi.cuhk.edu.cn/dbPTM/	https://pubmed.ncbi.nlm.nih.gov/24816145/
ADAR	Ubiquitination	N393	NAEFLTCNIPTSNAS	Double-stranded RNA-specific adenosine deaminase	unknown	XPO1 HNRNPM UPF1 TGM2	unknown	dbPTM	https://awi.cuhk.edu.cn/dbPTM/	https://pubmed.ncbi.nlm.nih.gov/32015554/
ADAR	Ubiquitination	I394	AEFLTCNIPTSNASN	Double-stranded RNA-specific adenosine deaminase	unknown	XPO1 HNRNPM UPF1 TGM2	unknown	dbPTM	https://awi.cuhk.edu.cn/dbPTM/	https://pubmed.ncbi.nlm.nih.gov/24816145/
ADAR	Ubiquitination	I417	ENGQEPVIKLENRQE	Double-stranded RNA-specific adenosine deaminase	unknown	XPO1 HNRNPM UPF1 TGM2	unknown	dbPTM	https://awi.cuhk.edu.cn/dbPTM/	https://pubmed.ncbi.nlm.nih.gov/29967540/
ADAR	Ubiquitination	K418	NGQEPVIKLENRQEA	Double-stranded RNA-specific adenosine deaminase	unknown	XPO1 HNRNPM UPF1 TGM2	unknown	dbPTM	https://awi.cuhk.edu.cn/dbPTM/	https://pubmed.ncbi.nlm.nih.gov/32015554/
ADAR	Ubiquitination	P427	ENRQEARPEPARLKP	Double-stranded RNA-specific adenosine deaminase	unknown	XPO1 HNRNPM UPF1 TGM2	unknown	dbPTM	https://awi.cuhk.edu.cn/dbPTM/	https://pubmed.ncbi.nlm.nih.gov/33845483/
ADAR	Ubiquitination	K433	RPEPARLKPPVHYNG	Double-stranded RNA-specific adenosine deaminase	unknown	XPO1 HNRNPM UPF1 TGM2	unknown	dbPTM	https://awi.cuhk.edu.cn/dbPTM/	https://pubmed.ncbi.nlm.nih.gov/32015554/
ADAR	Ubiquitination	S442	PVHYNGPSKAGYVDF	Double-stranded RNA-specific adenosine deaminase	unknown	XPO1 HNRNPM UPF1 TGM2	unknown	dbPTM	https://awi.cuhk.edu.cn/dbPTM/	https://pubmed.ncbi.nlm.nih.gov/32015554/
ADAR	Ubiquitination	K443	VHYNGPSKAGYVDFE	Double-stranded RNA-specific adenosine deaminase	unknown	XPO1 HNRNPM UPF1 TGM2	unknown	dbPTM	https://awi.cuhk.edu.cn/dbPTM/	https://pubmed.ncbi.nlm.nih.gov/21890473/
ADAR	Ubiquitination	443 (in isoform 1)	-	Double-stranded RNA-specific adenosine deaminase	unknown	XPO1 HNRNPM UPF1 TGM2	unknown	dbPTM	https://awi.cuhk.edu.cn/dbPTM/	https://pubmed.ncbi.nlm.nih.gov/21890473/
ADAR	Ubiquitination	443 (in isoform 2)	-	Double-stranded RNA-specific adenosine deaminase	unknown	XPO1 HNRNPM UPF1 TGM2	unknown	dbPTM	https://awi.cuhk.edu.cn/dbPTM/	https://pubmed.ncbi.nlm.nih.gov/21890473/
ADAR	Ubiquitination	443 (in isoform 3)	-	Double-stranded RNA-specific adenosine deaminase	unknown	XPO1 HNRNPM UPF1 TGM2	unknown	dbPTM	https://awi.cuhk.edu.cn/dbPTM/	https://pubmed.ncbi.nlm.nih.gov/21890473/
ADAR	Ubiquitination	F449	SKAGYVDFENGQWAT	Double-stranded RNA-specific adenosine deaminase	unknown	XPO1 HNRNPM UPF1 TGM2	unknown	dbPTM	https://awi.cuhk.edu.cn/dbPTM/	https://pubmed.ncbi.nlm.nih.gov/21890473/
ADAR	Ubiquitination	E450	KAGYVDFENGQWATD	Double-stranded RNA-specific adenosine deaminase	unknown	XPO1 HNRNPM UPF1 TGM2	unknown	dbPTM	https://awi.cuhk.edu.cn/dbPTM/	https://pubmed.ncbi.nlm.nih.gov/29967540/
ADAR	Ubiquitination	Q453	YVDFENGQWATDDIP	Double-stranded RNA-specific adenosine deaminase	unknown	XPO1 HNRNPM UPF1 TGM2	unknown	dbPTM	https://awi.cuhk.edu.cn/dbPTM/	https://pubmed.ncbi.nlm.nih.gov/21890473/
ADAR	Ubiquitination	D462	ATDDIPDDLNSIRAA	Double-stranded RNA-specific adenosine deaminase	unknown	XPO1 HNRNPM UPF1 TGM2	unknown	dbPTM	https://awi.cuhk.edu.cn/dbPTM/	https://pubmed.ncbi.nlm.nih.gov/21890473/
ADAR	Ubiquitination	462 (in isoform 5)	-	Double-stranded RNA-specific adenosine deaminase	unknown	XPO1 HNRNPM UPF1 TGM2	unknown	dbPTM	https://awi.cuhk.edu.cn/dbPTM/	https://pubmed.ncbi.nlm.nih.gov/21890473/
ADAR	Ubiquitination	A468	DDLNSIRAAPGEFRA	Double-stranded RNA-specific adenosine deaminase	unknown	XPO1 HNRNPM UPF1 TGM2	unknown	dbPTM	https://awi.cuhk.edu.cn/dbPTM/	https://pubmed.ncbi.nlm.nih.gov/23000965/
ADAR	Ubiquitination	Y483	IMEMPSFYSHGLPRC	Double-stranded RNA-specific adenosine deaminase	unknown	XPO1 HNRNPM UPF1 TGM2	unknown	dbPTM	https://awi.cuhk.edu.cn/dbPTM/	https://pubmed.ncbi.nlm.nih.gov/29967540/
ADAR	Ubiquitination	486 (in isoform 4)	-	Double-stranded RNA-specific adenosine deaminase	unknown	XPO1 HNRNPM UPF1 TGM2	unknown	dbPTM	https://awi.cuhk.edu.cn/dbPTM/	https://pubmed.ncbi.nlm.nih.gov/21890473/
ADAR	Ubiquitination	G486	MPSFYSHGLPRCSPY	Double-stranded RNA-specific adenosine deaminase	unknown	XPO1 HNRNPM UPF1 TGM2	unknown	dbPTM	https://awi.cuhk.edu.cn/dbPTM/	https://pubmed.ncbi.nlm.nih.gov/21890473/
ADAR	Ubiquitination	K495	PRCSPYKKLTECQLK	Double-stranded RNA-specific adenosine deaminase	unknown	XPO1 HNRNPM UPF1 TGM2	unknown	dbPTM	https://awi.cuhk.edu.cn/dbPTM/	https://pubmed.ncbi.nlm.nih.gov/29967540/
ADAR	Ubiquitination	N503	LTECQLKNPISGLLE	Double-stranded RNA-specific adenosine deaminase	unknown	XPO1 HNRNPM UPF1 TGM2	unknown	dbPTM	https://awi.cuhk.edu.cn/dbPTM/	https://pubmed.ncbi.nlm.nih.gov/27667366/
ADAR	Ubiquitination	K536	PPHEPRFKFQVVING	Double-stranded RNA-specific adenosine deaminase	unknown	XPO1 HNRNPM UPF1 TGM2	unknown	dbPTM	https://awi.cuhk.edu.cn/dbPTM/	https://pubmed.ncbi.nlm.nih.gov/23000965/
ADAR	Ubiquitination	K558	AGSKKVAKQDAAMKA	Double-stranded RNA-specific adenosine deaminase	unknown	XPO1 HNRNPM UPF1 TGM2	unknown	dbPTM	https://awi.cuhk.edu.cn/dbPTM/	https://pubmed.ncbi.nlm.nih.gov/29967540/
ADAR	Ubiquitination	K564	AKQDAAMKAMTILLE	Double-stranded RNA-specific adenosine deaminase	unknown	XPO1 HNRNPM UPF1 TGM2	unknown	dbPTM	https://awi.cuhk.edu.cn/dbPTM/	https://pubmed.ncbi.nlm.nih.gov/29967540/
ADAR	Ubiquitination	K574	TILLEEAKAKDSGKS	Double-stranded RNA-specific adenosine deaminase	unknown	XPO1 HNRNPM UPF1 TGM2	unknown	dbPTM	https://awi.cuhk.edu.cn/dbPTM/	https://pubmed.ncbi.nlm.nih.gov/29967540/
ADAR	Ubiquitination	K580	AKAKDSGKSEESSHY	Double-stranded RNA-specific adenosine deaminase	unknown	XPO1 HNRNPM UPF1 TGM2	unknown	dbPTM	https://awi.cuhk.edu.cn/dbPTM/	https://pubmed.ncbi.nlm.nih.gov/29967540/
ADAR	Ubiquitination	K591	SSHYSTEKESEKTAE	Double-stranded RNA-specific adenosine deaminase	unknown	XPO1 HNRNPM UPF1 TGM2	unknown	dbPTM	https://awi.cuhk.edu.cn/dbPTM/	https://pubmed.ncbi.nlm.nih.gov/33845483/
ADAR	Ubiquitination	K595	STEKESEKTAESQTP	Double-stranded RNA-specific adenosine deaminase	unknown	XPO1 HNRNPM UPF1 TGM2	unknown	dbPTM	https://awi.cuhk.edu.cn/dbPTM/	https://pubmed.ncbi.nlm.nih.gov/21906983/
ADAR	Ubiquitination	595 (in isoform 1)	-	Double-stranded RNA-specific adenosine deaminase	unknown	XPO1 HNRNPM UPF1 TGM2	unknown	dbPTM	https://awi.cuhk.edu.cn/dbPTM/	https://pubmed.ncbi.nlm.nih.gov/21890473/
ADAR	Ubiquitination	595 (in isoform 2)	-	Double-stranded RNA-specific adenosine deaminase	unknown	XPO1 HNRNPM UPF1 TGM2	unknown	dbPTM	https://awi.cuhk.edu.cn/dbPTM/	https://pubmed.ncbi.nlm.nih.gov/21890473/
ADAR	Ubiquitination	595 (in isoform 3)	-	Double-stranded RNA-specific adenosine deaminase	unknown	XPO1 HNRNPM UPF1 TGM2	unknown	dbPTM	https://awi.cuhk.edu.cn/dbPTM/	https://pubmed.ncbi.nlm.nih.gov/21890473/
ADAR	Ubiquitination	Q600	SEKTAESQTPTPSAT	Double-stranded RNA-specific adenosine deaminase	unknown	XPO1 HNRNPM UPF1 TGM2	unknown	dbPTM	https://awi.cuhk.edu.cn/dbPTM/	https://pubmed.ncbi.nlm.nih.gov/33845483/
ADAR	Ubiquitination	K613	ATSFFSGKSPVTTLL	Double-stranded RNA-specific adenosine deaminase	unknown	XPO1 HNRNPM UPF1 TGM2	unknown	dbPTM	https://awi.cuhk.edu.cn/dbPTM/	https://pubmed.ncbi.nlm.nih.gov/29967540/
ADAR	Ubiquitination	P615	SFFSGKSPVTTLLEC	Double-stranded RNA-specific adenosine deaminase	unknown	XPO1 HNRNPM UPF1 TGM2	unknown	dbPTM	https://awi.cuhk.edu.cn/dbPTM/	https://pubmed.ncbi.nlm.nih.gov/27667366/
ADAR	Ubiquitination	M623	VTTLLECMHKLGNSC	Double-stranded RNA-specific adenosine deaminase	unknown	XPO1 HNRNPM UPF1 TGM2	unknown	dbPTM	https://awi.cuhk.edu.cn/dbPTM/	https://pubmed.ncbi.nlm.nih.gov/33845483/
ADAR	Ubiquitination	K625	TLLECMHKLGNSCEF	Double-stranded RNA-specific adenosine deaminase	unknown	XPO1 HNRNPM UPF1 TGM2	unknown	dbPTM	https://awi.cuhk.edu.cn/dbPTM/	https://pubmed.ncbi.nlm.nih.gov/21963094/
ADAR	Ubiquitination	E631	HKLGNSCEFRLLSKE	Double-stranded RNA-specific adenosine deaminase	unknown	XPO1 HNRNPM UPF1 TGM2	unknown	dbPTM	https://awi.cuhk.edu.cn/dbPTM/	https://pubmed.ncbi.nlm.nih.gov/21963094/
ADAR	Ubiquitination	L635	NSCEFRLLSKEGPAH	Double-stranded RNA-specific adenosine deaminase	unknown	XPO1 HNRNPM UPF1 TGM2	unknown	dbPTM	https://awi.cuhk.edu.cn/dbPTM/	https://pubmed.ncbi.nlm.nih.gov/21963094/
ADAR	Ubiquitination	K637	CEFRLLSKEGPAHEP	Double-stranded RNA-specific adenosine deaminase	unknown	XPO1 HNRNPM UPF1 TGM2	unknown	dbPTM	https://awi.cuhk.edu.cn/dbPTM/	https://pubmed.ncbi.nlm.nih.gov/33845483/
ADAR	Ubiquitination	638 (in isoform 4)	-	Double-stranded RNA-specific adenosine deaminase	unknown	XPO1 HNRNPM UPF1 TGM2	unknown	dbPTM	https://awi.cuhk.edu.cn/dbPTM/	https://pubmed.ncbi.nlm.nih.gov/21890473/
ADAR	Ubiquitination	A641	LLSKEGPAHEPKFQY	Double-stranded RNA-specific adenosine deaminase	unknown	XPO1 HNRNPM UPF1 TGM2	unknown	dbPTM	https://awi.cuhk.edu.cn/dbPTM/	https://pubmed.ncbi.nlm.nih.gov/27667366/
ADAR	Ubiquitination	F646	GPAHEPKFQYCVAVG	Double-stranded RNA-specific adenosine deaminase	unknown	XPO1 HNRNPM UPF1 TGM2	unknown	dbPTM	https://awi.cuhk.edu.cn/dbPTM/	https://pubmed.ncbi.nlm.nih.gov/33845483/
ADAR	Ubiquitination	C649	HEPKFQYCVAVGAQT	Double-stranded RNA-specific adenosine deaminase	unknown	XPO1 HNRNPM UPF1 TGM2	unknown	dbPTM	https://awi.cuhk.edu.cn/dbPTM/	https://pubmed.ncbi.nlm.nih.gov/32015554/
ADAR	Ubiquitination	G653	FQYCVAVGAQTFPSV	Double-stranded RNA-specific adenosine deaminase	unknown	XPO1 HNRNPM UPF1 TGM2	unknown	dbPTM	https://awi.cuhk.edu.cn/dbPTM/	https://pubmed.ncbi.nlm.nih.gov/29967540/
ADAR	Ubiquitination	K665	PSVSAPSKKVAKQMA	Double-stranded RNA-specific adenosine deaminase	unknown	XPO1 HNRNPM UPF1 TGM2	unknown	dbPTM	https://awi.cuhk.edu.cn/dbPTM/	https://pubmed.ncbi.nlm.nih.gov/21906983/
ADAR	Ubiquitination	665 (in isoform 1)	-	Double-stranded RNA-specific adenosine deaminase	unknown	XPO1 HNRNPM UPF1 TGM2	unknown	dbPTM	https://awi.cuhk.edu.cn/dbPTM/	https://pubmed.ncbi.nlm.nih.gov/21890473/
ADAR	Ubiquitination	665 (in isoform 2)	-	Double-stranded RNA-specific adenosine deaminase	unknown	XPO1 HNRNPM UPF1 TGM2	unknown	dbPTM	https://awi.cuhk.edu.cn/dbPTM/	https://pubmed.ncbi.nlm.nih.gov/21890473/
ADAR	Ubiquitination	665 (in isoform 3)	-	Double-stranded RNA-specific adenosine deaminase	unknown	XPO1 HNRNPM UPF1 TGM2	unknown	dbPTM	https://awi.cuhk.edu.cn/dbPTM/	https://pubmed.ncbi.nlm.nih.gov/21890473/
ADAR	Ubiquitination	A668	SAPSKKVAKQMAAEE	Double-stranded RNA-specific adenosine deaminase	unknown	XPO1 HNRNPM UPF1 TGM2	unknown	dbPTM	https://awi.cuhk.edu.cn/dbPTM/	https://pubmed.ncbi.nlm.nih.gov/21963094/
ADAR	Ubiquitination	K669	APSKKVAKQMAAEEA	Double-stranded RNA-specific adenosine deaminase	unknown	XPO1 HNRNPM UPF1 TGM2	unknown	dbPTM	https://awi.cuhk.edu.cn/dbPTM/	https://pubmed.ncbi.nlm.nih.gov/22505724/
ADAR	Ubiquitination	E674	VAKQMAAEEAMKALH	Double-stranded RNA-specific adenosine deaminase	unknown	XPO1 HNRNPM UPF1 TGM2	unknown	dbPTM	https://awi.cuhk.edu.cn/dbPTM/	https://pubmed.ncbi.nlm.nih.gov/32015554/
ADAR	Ubiquitination	E675	AKQMAAEEAMKALHG	Double-stranded RNA-specific adenosine deaminase	unknown	XPO1 HNRNPM UPF1 TGM2	unknown	dbPTM	https://awi.cuhk.edu.cn/dbPTM/	https://pubmed.ncbi.nlm.nih.gov/22505724/
ADAR	Ubiquitination	A679	AAEEAMKALHGEATN	Double-stranded RNA-specific adenosine deaminase	unknown	XPO1 HNRNPM UPF1 TGM2	unknown	dbPTM	https://awi.cuhk.edu.cn/dbPTM/	https://pubmed.ncbi.nlm.nih.gov/22505724/
ADAR	Ubiquitination	S701	PEGMISESLDNLESM	Double-stranded RNA-specific adenosine deaminase	unknown	XPO1 HNRNPM UPF1 TGM2	unknown	dbPTM	https://awi.cuhk.edu.cn/dbPTM/	https://pubmed.ncbi.nlm.nih.gov/29967540/
ADAR	Ubiquitination	M708	SLDNLESMMPNKVRK	Double-stranded RNA-specific adenosine deaminase	unknown	XPO1 HNRNPM UPF1 TGM2	unknown	dbPTM	https://awi.cuhk.edu.cn/dbPTM/	https://pubmed.ncbi.nlm.nih.gov/29967540/
ADAR	Ubiquitination	708 (in isoform 4)	-	Double-stranded RNA-specific adenosine deaminase	unknown	XPO1 HNRNPM UPF1 TGM2	unknown	dbPTM	https://awi.cuhk.edu.cn/dbPTM/	https://pubmed.ncbi.nlm.nih.gov/21890473/
ADAR	Ubiquitination	K712	LESMMPNKVRKIGEL	Double-stranded RNA-specific adenosine deaminase	unknown	XPO1 HNRNPM UPF1 TGM2	unknown	dbPTM	https://awi.cuhk.edu.cn/dbPTM/	https://pubmed.ncbi.nlm.nih.gov/22505724/
ADAR	Ubiquitination	N726	LVRYLNTNPVGGLLE	Double-stranded RNA-specific adenosine deaminase	unknown	XPO1 HNRNPM UPF1 TGM2	unknown	dbPTM	https://awi.cuhk.edu.cn/dbPTM/	https://pubmed.ncbi.nlm.nih.gov/29967540/
ADAR	Ubiquitination	H738	LLEYARSHGFAAEFK	Double-stranded RNA-specific adenosine deaminase	unknown	XPO1 HNRNPM UPF1 TGM2	unknown	dbPTM	https://awi.cuhk.edu.cn/dbPTM/	https://pubmed.ncbi.nlm.nih.gov/21890473/
ADAR	Ubiquitination	738 (in isoform 3)	-	Double-stranded RNA-specific adenosine deaminase	unknown	XPO1 HNRNPM UPF1 TGM2	unknown	dbPTM	https://awi.cuhk.edu.cn/dbPTM/	https://pubmed.ncbi.nlm.nih.gov/21890473/
ADAR	Ubiquitination	F744	SHGFAAEFKLVDQSG	Double-stranded RNA-specific adenosine deaminase	unknown	XPO1 HNRNPM UPF1 TGM2	unknown	dbPTM	https://awi.cuhk.edu.cn/dbPTM/	https://pubmed.ncbi.nlm.nih.gov/23000965/
ADAR	Ubiquitination	K745	HGFAAEFKLVDQSGP	Double-stranded RNA-specific adenosine deaminase	unknown	XPO1 HNRNPM UPF1 TGM2	unknown	dbPTM	https://awi.cuhk.edu.cn/dbPTM/	https://pubmed.ncbi.nlm.nih.gov/29967540/
ADAR	Ubiquitination	K757	SGPPHEPKFVYQAKV	Double-stranded RNA-specific adenosine deaminase	unknown	XPO1 HNRNPM UPF1 TGM2	unknown	dbPTM	https://awi.cuhk.edu.cn/dbPTM/	https://pubmed.ncbi.nlm.nih.gov/23000965/
ADAR	Ubiquitination	757 (in isoform 1)	-	Double-stranded RNA-specific adenosine deaminase	unknown	XPO1 HNRNPM UPF1 TGM2	unknown	dbPTM	https://awi.cuhk.edu.cn/dbPTM/	https://pubmed.ncbi.nlm.nih.gov/21890473/
ADAR	Ubiquitination	757 (in isoform 2)	-	Double-stranded RNA-specific adenosine deaminase	unknown	XPO1 HNRNPM UPF1 TGM2	unknown	dbPTM	https://awi.cuhk.edu.cn/dbPTM/	https://pubmed.ncbi.nlm.nih.gov/21890473/
ADAR	Ubiquitination	V759	PPHEPKFVYQAKVGG	Double-stranded RNA-specific adenosine deaminase	unknown	XPO1 HNRNPM UPF1 TGM2	unknown	dbPTM	https://awi.cuhk.edu.cn/dbPTM/	https://pubmed.ncbi.nlm.nih.gov/29967540/
ADAR	Ubiquitination	A762	EPKFVYQAKVGGRWF	Double-stranded RNA-specific adenosine deaminase	unknown	XPO1 HNRNPM UPF1 TGM2	unknown	dbPTM	https://awi.cuhk.edu.cn/dbPTM/	https://pubmed.ncbi.nlm.nih.gov/29967540/
ADAR	Ubiquitination	K763	PKFVYQAKVGGRWFP	Double-stranded RNA-specific adenosine deaminase	unknown	XPO1 HNRNPM UPF1 TGM2	unknown	dbPTM	https://awi.cuhk.edu.cn/dbPTM/	https://pubmed.ncbi.nlm.nih.gov/23000965/
ADAR	Ubiquitination	R767	YQAKVGGRWFPAVCA	Double-stranded RNA-specific adenosine deaminase	unknown	XPO1 HNRNPM UPF1 TGM2	unknown	dbPTM	https://awi.cuhk.edu.cn/dbPTM/	https://pubmed.ncbi.nlm.nih.gov/21890473/
ADAR	Ubiquitination	F769	AKVGGRWFPAVCAHS	Double-stranded RNA-specific adenosine deaminase	unknown	XPO1 HNRNPM UPF1 TGM2	unknown	dbPTM	https://awi.cuhk.edu.cn/dbPTM/	https://pubmed.ncbi.nlm.nih.gov/23000965/
ADAR	Ubiquitination	C773	GRWFPAVCAHSKKQG	Double-stranded RNA-specific adenosine deaminase	unknown	XPO1 HNRNPM UPF1 TGM2	unknown	dbPTM	https://awi.cuhk.edu.cn/dbPTM/	https://pubmed.ncbi.nlm.nih.gov/23000965/
ADAR	Ubiquitination	K778	AVCAHSKKQGKQEAA	Double-stranded RNA-specific adenosine deaminase	unknown	XPO1 HNRNPM UPF1 TGM2	unknown	dbPTM	https://awi.cuhk.edu.cn/dbPTM/	https://pubmed.ncbi.nlm.nih.gov/29967540/
ADAR	Ubiquitination	Q779	VCAHSKKQGKQEAAD	Double-stranded RNA-specific adenosine deaminase	unknown	XPO1 HNRNPM UPF1 TGM2	unknown	dbPTM	https://awi.cuhk.edu.cn/dbPTM/	https://pubmed.ncbi.nlm.nih.gov/24816145/
ADAR	Ubiquitination	K781	AHSKKQGKQEAADAA	Double-stranded RNA-specific adenosine deaminase	unknown	XPO1 HNRNPM UPF1 TGM2	unknown	dbPTM	https://awi.cuhk.edu.cn/dbPTM/	https://pubmed.ncbi.nlm.nih.gov/29967540/
ADAR	Ubiquitination	G794	AALRVLIGENEKAER	Double-stranded RNA-specific adenosine deaminase	unknown	XPO1 HNRNPM UPF1 TGM2	unknown	dbPTM	https://awi.cuhk.edu.cn/dbPTM/	https://pubmed.ncbi.nlm.nih.gov/33845483/
ADAR	Ubiquitination	K798	VLIGENEKAERMGFT	Double-stranded RNA-specific adenosine deaminase	unknown	XPO1 HNRNPM UPF1 TGM2	unknown	dbPTM	https://awi.cuhk.edu.cn/dbPTM/	https://pubmed.ncbi.nlm.nih.gov/27667366/
ADAR	Ubiquitination	800 (in isoform 4)	-	Double-stranded RNA-specific adenosine deaminase	unknown	XPO1 HNRNPM UPF1 TGM2	unknown	dbPTM	https://awi.cuhk.edu.cn/dbPTM/	https://pubmed.ncbi.nlm.nih.gov/21890473/
ADAR	Ubiquitination	E800	IGENEKAERMGFTEV	Double-stranded RNA-specific adenosine deaminase	unknown	XPO1 HNRNPM UPF1 TGM2	unknown	dbPTM	https://awi.cuhk.edu.cn/dbPTM/	https://pubmed.ncbi.nlm.nih.gov/21890473/
ADAR	Ubiquitination	F804	EKAERMGFTEVTPVT	Double-stranded RNA-specific adenosine deaminase	unknown	XPO1 HNRNPM UPF1 TGM2	unknown	dbPTM	https://awi.cuhk.edu.cn/dbPTM/	https://pubmed.ncbi.nlm.nih.gov/24816145/
ADAR	Ubiquitination	E806	AERMGFTEVTPVTGA	Double-stranded RNA-specific adenosine deaminase	unknown	XPO1 HNRNPM UPF1 TGM2	unknown	dbPTM	https://awi.cuhk.edu.cn/dbPTM/	https://pubmed.ncbi.nlm.nih.gov/23000965/
ADAR	Ubiquitination	V807	ERMGFTEVTPVTGAS	Double-stranded RNA-specific adenosine deaminase	unknown	XPO1 HNRNPM UPF1 TGM2	unknown	dbPTM	https://awi.cuhk.edu.cn/dbPTM/	https://pubmed.ncbi.nlm.nih.gov/33845483/
ADAR	Ubiquitination	T808	RMGFTEVTPVTGASL	Double-stranded RNA-specific adenosine deaminase	unknown	XPO1 HNRNPM UPF1 TGM2	unknown	dbPTM	https://awi.cuhk.edu.cn/dbPTM/	https://pubmed.ncbi.nlm.nih.gov/24816145/
ADAR	Ubiquitination	L820	ASLRRTMLLLSRSPE	Double-stranded RNA-specific adenosine deaminase	unknown	XPO1 HNRNPM UPF1 TGM2	unknown	dbPTM	https://awi.cuhk.edu.cn/dbPTM/	https://pubmed.ncbi.nlm.nih.gov/33845483/
ADAR	Ubiquitination	K831	RSPEAQPKTLPLTGS	Double-stranded RNA-specific adenosine deaminase	unknown	XPO1 HNRNPM UPF1 TGM2	unknown	dbPTM	https://awi.cuhk.edu.cn/dbPTM/	https://pubmed.ncbi.nlm.nih.gov/23000965/
ADAR	Ubiquitination	G837	PKTLPLTGSTFHDQI	Double-stranded RNA-specific adenosine deaminase	unknown	XPO1 HNRNPM UPF1 TGM2	unknown	dbPTM	https://awi.cuhk.edu.cn/dbPTM/	https://pubmed.ncbi.nlm.nih.gov/23000965/
ADAR	Ubiquitination	H841	PLTGSTFHDQIAMLS	Double-stranded RNA-specific adenosine deaminase	unknown	XPO1 HNRNPM UPF1 TGM2	unknown	dbPTM	https://awi.cuhk.edu.cn/dbPTM/	https://pubmed.ncbi.nlm.nih.gov/23000965/
ADAR	Ubiquitination	R850	QIAMLSHRCFNTLTN	Double-stranded RNA-specific adenosine deaminase	unknown	XPO1 HNRNPM UPF1 TGM2	unknown	dbPTM	https://awi.cuhk.edu.cn/dbPTM/	https://pubmed.ncbi.nlm.nih.gov/29967540/
ADAR	Ubiquitination	R866	FQPSLLGRKILAAII	Double-stranded RNA-specific adenosine deaminase	unknown	XPO1 HNRNPM UPF1 TGM2	unknown	dbPTM	https://awi.cuhk.edu.cn/dbPTM/	https://pubmed.ncbi.nlm.nih.gov/24816145/
ADAR	Ubiquitination	L869	SLLGRKILAAIIMKK	Double-stranded RNA-specific adenosine deaminase	unknown	XPO1 HNRNPM UPF1 TGM2	unknown	dbPTM	https://awi.cuhk.edu.cn/dbPTM/	https://pubmed.ncbi.nlm.nih.gov/29967540/
ADAR	Ubiquitination	M874	KILAAIIMKKDSEDM	Double-stranded RNA-specific adenosine deaminase	unknown	XPO1 HNRNPM UPF1 TGM2	unknown	dbPTM	https://awi.cuhk.edu.cn/dbPTM/	https://pubmed.ncbi.nlm.nih.gov/23000965/
ADAR	Ubiquitination	N891	VVSLGTGNRCVKGDS	Double-stranded RNA-specific adenosine deaminase	unknown	XPO1 HNRNPM UPF1 TGM2	unknown	dbPTM	https://awi.cuhk.edu.cn/dbPTM/	https://pubmed.ncbi.nlm.nih.gov/27667366/
ADAR	Ubiquitination	R892	VSLGTGNRCVKGDSL	Double-stranded RNA-specific adenosine deaminase	unknown	XPO1 HNRNPM UPF1 TGM2	unknown	dbPTM	https://awi.cuhk.edu.cn/dbPTM/	https://pubmed.ncbi.nlm.nih.gov/24816145/
ADAR	Ubiquitination	K895	GTGNRCVKGDSLSLK	Double-stranded RNA-specific adenosine deaminase	unknown	XPO1 HNRNPM UPF1 TGM2	unknown	dbPTM	https://awi.cuhk.edu.cn/dbPTM/	https://pubmed.ncbi.nlm.nih.gov/29967540/
ADAR	Ubiquitination	L899	RCVKGDSLSLKGETV	Double-stranded RNA-specific adenosine deaminase	unknown	XPO1 HNRNPM UPF1 TGM2	unknown	dbPTM	https://awi.cuhk.edu.cn/dbPTM/	https://pubmed.ncbi.nlm.nih.gov/32015554/
ADAR	Ubiquitination	L901	VKGDSLSLKGETVND	Double-stranded RNA-specific adenosine deaminase	unknown	XPO1 HNRNPM UPF1 TGM2	unknown	dbPTM	https://awi.cuhk.edu.cn/dbPTM/	https://pubmed.ncbi.nlm.nih.gov/29967540/
ADAR	Ubiquitination	G903	GDSLSLKGETVNDCH	Double-stranded RNA-specific adenosine deaminase	unknown	XPO1 HNRNPM UPF1 TGM2	unknown	dbPTM	https://awi.cuhk.edu.cn/dbPTM/	https://pubmed.ncbi.nlm.nih.gov/29967540/
ADAR	Ubiquitination	H910	GETVNDCHAEIISRR	Double-stranded RNA-specific adenosine deaminase	unknown	XPO1 HNRNPM UPF1 TGM2	unknown	dbPTM	https://awi.cuhk.edu.cn/dbPTM/	https://pubmed.ncbi.nlm.nih.gov/27667366/
ADAR	Ubiquitination	G918	AEIISRRGFIRFLYS	Double-stranded RNA-specific adenosine deaminase	unknown	XPO1 HNRNPM UPF1 TGM2	unknown	dbPTM	https://awi.cuhk.edu.cn/dbPTM/	https://pubmed.ncbi.nlm.nih.gov/32015554/
ADAR	Ubiquitination	F919	EIISRRGFIRFLYSE	Double-stranded RNA-specific adenosine deaminase	unknown	XPO1 HNRNPM UPF1 TGM2	unknown	dbPTM	https://awi.cuhk.edu.cn/dbPTM/	https://pubmed.ncbi.nlm.nih.gov/29967540/
ADAR	Ubiquitination	F922	SRRGFIRFLYSELMK	Double-stranded RNA-specific adenosine deaminase	unknown	XPO1 HNRNPM UPF1 TGM2	unknown	dbPTM	https://awi.cuhk.edu.cn/dbPTM/	https://pubmed.ncbi.nlm.nih.gov/29967540/
ADAR	Ubiquitination	Y924	RGFIRFLYSELMKYN	Double-stranded RNA-specific adenosine deaminase	unknown	XPO1 HNRNPM UPF1 TGM2	unknown	dbPTM	https://awi.cuhk.edu.cn/dbPTM/	https://pubmed.ncbi.nlm.nih.gov/29967540/
ADAR	Ubiquitination	K936	KYNSQTAKDSIFEPA	Double-stranded RNA-specific adenosine deaminase	unknown	XPO1 HNRNPM UPF1 TGM2	unknown	dbPTM	https://awi.cuhk.edu.cn/dbPTM/	https://pubmed.ncbi.nlm.nih.gov/27667366/
ADAR	Ubiquitination	P942	AKDSIFEPAKGGEKL	Double-stranded RNA-specific adenosine deaminase	unknown	XPO1 HNRNPM UPF1 TGM2	unknown	dbPTM	https://awi.cuhk.edu.cn/dbPTM/	https://pubmed.ncbi.nlm.nih.gov/27667366/
ADAR	Ubiquitination	K944	DSIFEPAKGGEKLQI	Double-stranded RNA-specific adenosine deaminase	unknown	XPO1 HNRNPM UPF1 TGM2	unknown	dbPTM	https://awi.cuhk.edu.cn/dbPTM/	https://pubmed.ncbi.nlm.nih.gov/32015554/
ADAR	Ubiquitination	G946	IFEPAKGGEKLQIKK	Double-stranded RNA-specific adenosine deaminase	unknown	XPO1 HNRNPM UPF1 TGM2	unknown	dbPTM	https://awi.cuhk.edu.cn/dbPTM/	https://pubmed.ncbi.nlm.nih.gov/27667366/
ADAR	Ubiquitination	K948	EPAKGGEKLQIKKTV	Double-stranded RNA-specific adenosine deaminase	unknown	XPO1 HNRNPM UPF1 TGM2	unknown	dbPTM	https://awi.cuhk.edu.cn/dbPTM/	https://pubmed.ncbi.nlm.nih.gov/29967540/
ADAR	Ubiquitination	I951	KGGEKLQIKKTVSFH	Double-stranded RNA-specific adenosine deaminase	unknown	XPO1 HNRNPM UPF1 TGM2	unknown	dbPTM	https://awi.cuhk.edu.cn/dbPTM/	https://pubmed.ncbi.nlm.nih.gov/29967540/
ADAR	Ubiquitination	K953	GEKLQIKKTVSFHLY	Double-stranded RNA-specific adenosine deaminase	unknown	XPO1 HNRNPM UPF1 TGM2	unknown	dbPTM	https://awi.cuhk.edu.cn/dbPTM/	https://pubmed.ncbi.nlm.nih.gov/33845483/
ADAR	Ubiquitination	H958	IKKTVSFHLYISTAP	Double-stranded RNA-specific adenosine deaminase	unknown	XPO1 HNRNPM UPF1 TGM2	unknown	dbPTM	https://awi.cuhk.edu.cn/dbPTM/	https://pubmed.ncbi.nlm.nih.gov/29967540/
ADAR	Ubiquitination	A970	TAPCGDGALFDKSCS	Double-stranded RNA-specific adenosine deaminase	unknown	XPO1 HNRNPM UPF1 TGM2	unknown	dbPTM	https://awi.cuhk.edu.cn/dbPTM/	https://pubmed.ncbi.nlm.nih.gov/29967540/
ADAR	Ubiquitination	S977	ALFDKSCSDRAMEST	Double-stranded RNA-specific adenosine deaminase	unknown	XPO1 HNRNPM UPF1 TGM2	unknown	dbPTM	https://awi.cuhk.edu.cn/dbPTM/	https://pubmed.ncbi.nlm.nih.gov/29967540/
ADAR	Ubiquitination	R979	FDKSCSDRAMESTES	Double-stranded RNA-specific adenosine deaminase	unknown	XPO1 HNRNPM UPF1 TGM2	unknown	dbPTM	https://awi.cuhk.edu.cn/dbPTM/	https://pubmed.ncbi.nlm.nih.gov/27667366/
ADAR	Ubiquitination	K996	YPVFENPKQGKLRTK	Double-stranded RNA-specific adenosine deaminase	unknown	XPO1 HNRNPM UPF1 TGM2	unknown	dbPTM	https://awi.cuhk.edu.cn/dbPTM/	https://pubmed.ncbi.nlm.nih.gov/29967540/
ADAR	Ubiquitination	K1003	KQGKLRTKVENGEGT	Double-stranded RNA-specific adenosine deaminase	unknown	XPO1 HNRNPM UPF1 TGM2	unknown	dbPTM	https://awi.cuhk.edu.cn/dbPTM/	https://pubmed.ncbi.nlm.nih.gov/29967540/
ADAR	Ubiquitination	L1070	KSVTLGYLFSQGHLT	Double-stranded RNA-specific adenosine deaminase	unknown	XPO1 HNRNPM UPF1 TGM2	unknown	dbPTM	https://awi.cuhk.edu.cn/dbPTM/	https://pubmed.ncbi.nlm.nih.gov/33845483/
ADAR	Ubiquitination	S1089	CRVTRDGSAFEDGLR	Double-stranded RNA-specific adenosine deaminase	unknown	XPO1 HNRNPM UPF1 TGM2	unknown	dbPTM	https://awi.cuhk.edu.cn/dbPTM/	https://pubmed.ncbi.nlm.nih.gov/33845483/
ADAR	Ubiquitination	K1115	RVSIYDSKRQSGKTK	Double-stranded RNA-specific adenosine deaminase	unknown	XPO1 HNRNPM UPF1 TGM2	unknown	dbPTM	https://awi.cuhk.edu.cn/dbPTM/	https://pubmed.ncbi.nlm.nih.gov/33845483/
ADAR	Ubiquitination	T1121	SKRQSGKTKETSVNW	Double-stranded RNA-specific adenosine deaminase	unknown	XPO1 HNRNPM UPF1 TGM2	unknown	dbPTM	https://awi.cuhk.edu.cn/dbPTM/	https://pubmed.ncbi.nlm.nih.gov/24816145/
ADAR	Ubiquitination	T1124	QSGKTKETSVNWCLA	Double-stranded RNA-specific adenosine deaminase	unknown	XPO1 HNRNPM UPF1 TGM2	unknown	dbPTM	https://awi.cuhk.edu.cn/dbPTM/	https://pubmed.ncbi.nlm.nih.gov/33845483/
ADAR	Ubiquitination	S1125	SGKTKETSVNWCLAD	Double-stranded RNA-specific adenosine deaminase	unknown	XPO1 HNRNPM UPF1 TGM2	unknown	dbPTM	https://awi.cuhk.edu.cn/dbPTM/	https://pubmed.ncbi.nlm.nih.gov/24816145/
ADAR	Ubiquitination	T1142	DLEILDGTRGTVDGP	Double-stranded RNA-specific adenosine deaminase	unknown	XPO1 HNRNPM UPF1 TGM2	unknown	dbPTM	https://awi.cuhk.edu.cn/dbPTM/	https://pubmed.ncbi.nlm.nih.gov/24816145/
ADAR	Ubiquitination	N1151	GTVDGPRNELSRVSK	Double-stranded RNA-specific adenosine deaminase	unknown	XPO1 HNRNPM UPF1 TGM2	unknown	dbPTM	https://awi.cuhk.edu.cn/dbPTM/	https://pubmed.ncbi.nlm.nih.gov/29967540/
ADAR	Ubiquitination	K1158	NELSRVSKKNIFLLF	Double-stranded RNA-specific adenosine deaminase	unknown	XPO1 HNRNPM UPF1 TGM2	unknown	dbPTM	https://awi.cuhk.edu.cn/dbPTM/	https://pubmed.ncbi.nlm.nih.gov/24816145/
ADAR	Ubiquitination	I1161	SRVSKKNIFLLFKKL	Double-stranded RNA-specific adenosine deaminase	unknown	XPO1 HNRNPM UPF1 TGM2	unknown	dbPTM	https://awi.cuhk.edu.cn/dbPTM/	https://pubmed.ncbi.nlm.nih.gov/24816145/
ADAR	Ubiquitination	C1169	FLLFKKLCSFRYRRD	Double-stranded RNA-specific adenosine deaminase	unknown	XPO1 HNRNPM UPF1 TGM2	unknown	dbPTM	https://awi.cuhk.edu.cn/dbPTM/	https://pubmed.ncbi.nlm.nih.gov/29967540/
ADAR	Ubiquitination	S1170	LLFKKLCSFRYRRDL	Double-stranded RNA-specific adenosine deaminase	unknown	XPO1 HNRNPM UPF1 TGM2	unknown	dbPTM	https://awi.cuhk.edu.cn/dbPTM/	https://pubmed.ncbi.nlm.nih.gov/29967540/
ADAR	Ubiquitination	R1174	KLCSFRYRRDLLRLS	Double-stranded RNA-specific adenosine deaminase	unknown	XPO1 HNRNPM UPF1 TGM2	unknown	dbPTM	https://awi.cuhk.edu.cn/dbPTM/	https://pubmed.ncbi.nlm.nih.gov/29967540/
ADAR	Ubiquitination	K1187	LSYGEAKKAARDYET	Double-stranded RNA-specific adenosine deaminase	unknown	XPO1 HNRNPM UPF1 TGM2	unknown	dbPTM	https://awi.cuhk.edu.cn/dbPTM/	https://pubmed.ncbi.nlm.nih.gov/24816145/
ADAR	Ubiquitination	A1188	SYGEAKKAARDYETA	Double-stranded RNA-specific adenosine deaminase	unknown	XPO1 HNRNPM UPF1 TGM2	unknown	dbPTM	https://awi.cuhk.edu.cn/dbPTM/	https://pubmed.ncbi.nlm.nih.gov/29967540/
ADAR	Ubiquitination	E1193	KKAARDYETAKNYFK	Double-stranded RNA-specific adenosine deaminase	unknown	XPO1 HNRNPM UPF1 TGM2	unknown	dbPTM	https://awi.cuhk.edu.cn/dbPTM/	https://pubmed.ncbi.nlm.nih.gov/24816145/
ADAR	Ubiquitination	K1196	ARDYETAKNYFKKGL	Double-stranded RNA-specific adenosine deaminase	unknown	XPO1 HNRNPM UPF1 TGM2	unknown	dbPTM	https://awi.cuhk.edu.cn/dbPTM/	https://pubmed.ncbi.nlm.nih.gov/29967540/
ADAR	Ubiquitination	N1197	RDYETAKNYFKKGLK	Double-stranded RNA-specific adenosine deaminase	unknown	XPO1 HNRNPM UPF1 TGM2	unknown	dbPTM	https://awi.cuhk.edu.cn/dbPTM/	https://pubmed.ncbi.nlm.nih.gov/24816145/
ADAR	Ubiquitination	K1214	GYGNWISKPQEEKNF	Double-stranded RNA-specific adenosine deaminase	unknown	XPO1 HNRNPM UPF1 TGM2	unknown	dbPTM	https://awi.cuhk.edu.cn/dbPTM/	https://pubmed.ncbi.nlm.nih.gov/29967540/
ADAR	Ubiquitination	K1219	ISKPQEEKNFYLCPV	Double-stranded RNA-specific adenosine deaminase	unknown	XPO1 HNRNPM UPF1 TGM2	unknown	dbPTM	https://awi.cuhk.edu.cn/dbPTM/	https://pubmed.ncbi.nlm.nih.gov/29967540/
ADAR	Ubiquitination	-1230	LCPV-----------	Double-stranded RNA-specific adenosine deaminase	unknown	XPO1 HNRNPM UPF1 TGM2	unknown	dbPTM	https://awi.cuhk.edu.cn/dbPTM/	https://pubmed.ncbi.nlm.nih.gov/24816145/
ADAR	Methylation	R26	GYEHRQLRYQQPGPG	Double-stranded RNA-specific adenosine deaminase	unknown	XPO1 HNRNPM UPF1 TGM2	unknown	dbPTM	https://awi.cuhk.edu.cn/dbPTM/	https://pubmed.ncbi.nlm.nih.gov/24129315/
ADAR	Acetylation	K145	DQEQRILKFLEELGE	Double-stranded RNA-specific adenosine deaminase	unknown	XPO1 HNRNPM UPF1 TGM2	unknown	dbPTM	https://awi.cuhk.edu.cn/dbPTM/	https://pubmed.ncbi.nlm.nih.gov/26051181/
ADAR	Acetylation	K181	RVLYSLAKKGKLQKE	Double-stranded RNA-specific adenosine deaminase	unknown	XPO1 HNRNPM UPF1 TGM2	unknown	dbPTM	https://awi.cuhk.edu.cn/dbPTM/	https://pubmed.ncbi.nlm.nih.gov/25953088/
ADAR	Acetylation	K302	DMAEIKEKICDYLFN	Double-stranded RNA-specific adenosine deaminase	unknown	XPO1 HNRNPM UPF1 TGM2	unknown	dbPTM	https://awi.cuhk.edu.cn/dbPTM/	https://pubmed.ncbi.nlm.nih.gov/26051181/
ADAR	Acetylation	K326	AKNIGLTKARDINAV	Double-stranded RNA-specific adenosine deaminase	unknown	XPO1 HNRNPM UPF1 TGM2	unknown	dbPTM	https://awi.cuhk.edu.cn/dbPTM/	https://pubmed.ncbi.nlm.nih.gov/25953088/
ADAR	Acetylation	K384	PAAIPETKRNAEFLT	Double-stranded RNA-specific adenosine deaminase	unknown	XPO1 HNRNPM UPF1 TGM2	unknown	dbPTM	https://awi.cuhk.edu.cn/dbPTM/	https://pubmed.ncbi.nlm.nih.gov/26051181/
ADAR	Acetylation	K408	NNMVTTEKVENGQEP	Double-stranded RNA-specific adenosine deaminase	unknown	XPO1 HNRNPM UPF1 TGM2	unknown	dbPTM	https://awi.cuhk.edu.cn/dbPTM/	https://pubmed.ncbi.nlm.nih.gov/26051181/
ADAR	Acetylation	K443	VHYNGPSKAGYVDFE	Double-stranded RNA-specific adenosine deaminase	unknown	XPO1 HNRNPM UPF1 TGM2	unknown	dbPTM	https://awi.cuhk.edu.cn/dbPTM/	https://pubmed.ncbi.nlm.nih.gov/25953088/
ADAR	Acetylation	K495	PRCSPYKKLTECQLK	Double-stranded RNA-specific adenosine deaminase	unknown	XPO1 HNRNPM UPF1 TGM2	unknown	dbPTM	https://awi.cuhk.edu.cn/dbPTM/	https://pubmed.ncbi.nlm.nih.gov/29967540/
ADAR	Acetylation	K564	AKQDAAMKAMTILLE	Double-stranded RNA-specific adenosine deaminase	unknown	XPO1 HNRNPM UPF1 TGM2	unknown	dbPTM	https://awi.cuhk.edu.cn/dbPTM/	https://pubmed.ncbi.nlm.nih.gov/25953088/
ADAR	Acetylation	K574	TILLEEAKAKDSGKS	Double-stranded RNA-specific adenosine deaminase	unknown	XPO1 HNRNPM UPF1 TGM2	unknown	dbPTM	https://awi.cuhk.edu.cn/dbPTM/	https://pubmed.ncbi.nlm.nih.gov/25953088/
ADAR	Acetylation	K613	ATSFFSGKSPVTTLL	Double-stranded RNA-specific adenosine deaminase	unknown	XPO1 HNRNPM UPF1 TGM2	unknown	dbPTM	https://awi.cuhk.edu.cn/dbPTM/	https://pubmed.ncbi.nlm.nih.gov/25953088/
ADAR	Acetylation	K625	TLLECMHKLGNSCEF	Double-stranded RNA-specific adenosine deaminase	unknown	XPO1 HNRNPM UPF1 TGM2	unknown	dbPTM	https://awi.cuhk.edu.cn/dbPTM/	https://pubmed.ncbi.nlm.nih.gov/25953088/
ADAR	Acetylation	K645	EGPAHEPKFQYCVAV	Double-stranded RNA-specific adenosine deaminase	unknown	XPO1 HNRNPM UPF1 TGM2	unknown	dbPTM	https://awi.cuhk.edu.cn/dbPTM/	https://pubmed.ncbi.nlm.nih.gov/26051181/
ADAR	Acetylation	K665	PSVSAPSKKVAKQMA	Double-stranded RNA-specific adenosine deaminase	unknown	XPO1 HNRNPM UPF1 TGM2	unknown	dbPTM	https://awi.cuhk.edu.cn/dbPTM/	https://pubmed.ncbi.nlm.nih.gov/25953088/
ADAR	Acetylation	K666	SVSAPSKKVAKQMAA	Double-stranded RNA-specific adenosine deaminase	unknown	XPO1 HNRNPM UPF1 TGM2	unknown	dbPTM	https://awi.cuhk.edu.cn/dbPTM/	https://pubmed.ncbi.nlm.nih.gov/25953088/
ADAR	Acetylation	K669	APSKKVAKQMAAEEA	Double-stranded RNA-specific adenosine deaminase	unknown	XPO1 HNRNPM UPF1 TGM2	unknown	dbPTM	https://awi.cuhk.edu.cn/dbPTM/	https://pubmed.ncbi.nlm.nih.gov/25953088/
ADAR	Acetylation	K745	HGFAAEFKLVDQSGP	Double-stranded RNA-specific adenosine deaminase	unknown	XPO1 HNRNPM UPF1 TGM2	unknown	dbPTM	https://awi.cuhk.edu.cn/dbPTM/	https://pubmed.ncbi.nlm.nih.gov/26051181/
ADAR	Acetylation	K757	SGPPHEPKFVYQAKV	Double-stranded RNA-specific adenosine deaminase	unknown	XPO1 HNRNPM UPF1 TGM2	unknown	dbPTM	https://awi.cuhk.edu.cn/dbPTM/	https://pubmed.ncbi.nlm.nih.gov/23749302/
ADAR	Acetylation	K763	PKFVYQAKVGGRWFP	Double-stranded RNA-specific adenosine deaminase	unknown	XPO1 HNRNPM UPF1 TGM2	unknown	dbPTM	https://awi.cuhk.edu.cn/dbPTM/	https://pubmed.ncbi.nlm.nih.gov/25953088/
ADAR	Acetylation	K777	PAVCAHSKKQGKQEA	Double-stranded RNA-specific adenosine deaminase	unknown	XPO1 HNRNPM UPF1 TGM2	unknown	dbPTM	https://awi.cuhk.edu.cn/dbPTM/	https://pubmed.ncbi.nlm.nih.gov/26051181/
ADAR	Acetylation	K798	VLIGENEKAERMGFT	Double-stranded RNA-specific adenosine deaminase	unknown	XPO1 HNRNPM UPF1 TGM2	unknown	dbPTM	https://awi.cuhk.edu.cn/dbPTM/	https://pubmed.ncbi.nlm.nih.gov/23749302/
ADAR	Acetylation	K895	GTGNRCVKGDSLSLK	Double-stranded RNA-specific adenosine deaminase	unknown	XPO1 HNRNPM UPF1 TGM2	unknown	dbPTM	https://awi.cuhk.edu.cn/dbPTM/	https://pubmed.ncbi.nlm.nih.gov/26051181/
ADAR	Acetylation	K902	KGDSLSLKGETVNDC	Double-stranded RNA-specific adenosine deaminase	unknown	XPO1 HNRNPM UPF1 TGM2	unknown	dbPTM	https://awi.cuhk.edu.cn/dbPTM/	https://pubmed.ncbi.nlm.nih.gov/23749302/
ADAR	Acetylation	K929	FLYSELMKYNSQTAK	Double-stranded RNA-specific adenosine deaminase	unknown	XPO1 HNRNPM UPF1 TGM2	unknown	dbPTM	https://awi.cuhk.edu.cn/dbPTM/	https://pubmed.ncbi.nlm.nih.gov/26051181/
ADAR	Acetylation	K1039	RTMSCSDKILRWNVL	Double-stranded RNA-specific adenosine deaminase	unknown	XPO1 HNRNPM UPF1 TGM2	unknown	dbPTM	https://awi.cuhk.edu.cn/dbPTM/	https://pubmed.ncbi.nlm.nih.gov/25953088/
ADAR	Acetylation	K1105	PFIVNHPKVGRVSIY	Double-stranded RNA-specific adenosine deaminase	unknown	XPO1 HNRNPM UPF1 TGM2	unknown	dbPTM	https://awi.cuhk.edu.cn/dbPTM/	https://pubmed.ncbi.nlm.nih.gov/26051181/
ADAR	Acetylation	K1115	RVSIYDSKRQSGKTK	Double-stranded RNA-specific adenosine deaminase	unknown	XPO1 HNRNPM UPF1 TGM2	unknown	dbPTM	https://awi.cuhk.edu.cn/dbPTM/	https://pubmed.ncbi.nlm.nih.gov/25953088/
ADAR	Acetylation	K1159	ELSRVSKKNIFLLFK	Double-stranded RNA-specific adenosine deaminase	unknown	XPO1 HNRNPM UPF1 TGM2	unknown	dbPTM	https://awi.cuhk.edu.cn/dbPTM/	https://pubmed.ncbi.nlm.nih.gov/23749302/
ADAR	Acetylation	K1166	KNIFLLFKKLCSFRY	Double-stranded RNA-specific adenosine deaminase	unknown	XPO1 HNRNPM UPF1 TGM2	unknown	dbPTM	https://awi.cuhk.edu.cn/dbPTM/	https://pubmed.ncbi.nlm.nih.gov/25953088/
ADAR	Acetylation	K1196	ARDYETAKNYFKKGL	Double-stranded RNA-specific adenosine deaminase	unknown	XPO1 HNRNPM UPF1 TGM2	unknown	dbPTM	https://awi.cuhk.edu.cn/dbPTM/	https://pubmed.ncbi.nlm.nih.gov/27452117/
ADAR	Acetylation	K1214	GYGNWISKPQEEKNF	Double-stranded RNA-specific adenosine deaminase	unknown	XPO1 HNRNPM UPF1 TGM2	unknown	dbPTM	https://awi.cuhk.edu.cn/dbPTM/	https://pubmed.ncbi.nlm.nih.gov/26051181/
ADAR	Neddylation	G31	QLRYQQPGPGSSPSS	Double-stranded RNA-specific adenosine deaminase	unknown	XPO1 HNRNPM UPF1 TGM2	unknown	dbPTM	https://awi.cuhk.edu.cn/dbPTM/	https://pubmed.ncbi.nlm.nih.gov/32015554/
ADAR	Neddylation	K326	AKNIGLTKARDINAV	Double-stranded RNA-specific adenosine deaminase	unknown	XPO1 HNRNPM UPF1 TGM2	unknown	dbPTM	https://awi.cuhk.edu.cn/dbPTM/	https://pubmed.ncbi.nlm.nih.gov/32015554/
ADAR	Neddylation	I335	RDINAVLIDMERQGD	Double-stranded RNA-specific adenosine deaminase	unknown	XPO1 HNRNPM UPF1 TGM2	unknown	dbPTM	https://awi.cuhk.edu.cn/dbPTM/	https://pubmed.ncbi.nlm.nih.gov/32015554/
ADAR	O-linked_Glycosylation	S63	VIGKQTPSLPPSLPG	Double-stranded RNA-specific adenosine deaminase	unknown	XPO1 HNRNPM UPF1 TGM2	unknown	dbPTM	https://awi.cuhk.edu.cn/dbPTM/	https://pubmed.ncbi.nlm.nih.gov/30059200/
ADAR	O-linked_Glycosylation	T396	FLTCNIPTSNASNNM	Double-stranded RNA-specific adenosine deaminase	unknown	XPO1 HNRNPM UPF1 TGM2	unknown	dbPTM	https://awi.cuhk.edu.cn/dbPTM/	https://pubmed.ncbi.nlm.nih.gov/30059200/
ADAR	O-linked_Glycosylation	S397	LTCNIPTSNASNNMV	Double-stranded RNA-specific adenosine deaminase	unknown	XPO1 HNRNPM UPF1 TGM2	unknown	dbPTM	https://awi.cuhk.edu.cn/dbPTM/	https://pubmed.ncbi.nlm.nih.gov/30059200/
ADAR	O-linked_Glycosylation	T811	FTEVTPVTGASLRRT	Double-stranded RNA-specific adenosine deaminase	unknown	XPO1 HNRNPM UPF1 TGM2	unknown	dbPTM	https://awi.cuhk.edu.cn/dbPTM/	https://pubmed.ncbi.nlm.nih.gov/30059200/
ADAR	Sumoylation	K384	PAAIPETKRNAEFLT	Double-stranded RNA-specific adenosine deaminase	unknown	XPO1 HNRNPM UPF1 TGM2	unknown	dbPTM	https://awi.cuhk.edu.cn/dbPTM/	https://pubmed.ncbi.nlm.nih.gov/28112733/
ADAR	Sumoylation	K408	NNMVTTEKVENGQEP	Double-stranded RNA-specific adenosine deaminase	unknown	XPO1 HNRNPM UPF1 TGM2	unknown	dbPTM	https://awi.cuhk.edu.cn/dbPTM/	https://pubmed.ncbi.nlm.nih.gov/28112733/
ADAR	Sumoylation	K418	NGQEPVIKLENRQEA	Double-stranded RNA-specific adenosine deaminase	unknown	XPO1 HNRNPM UPF1 TGM2	unknown	dbPTM	https://awi.cuhk.edu.cn/dbPTM/	https://pubmed.ncbi.nlm.nih.gov/25114211/
ADAR	Sumoylation	K580	AKAKDSGKSEESSHY	Double-stranded RNA-specific adenosine deaminase	unknown	XPO1 HNRNPM UPF1 TGM2	unknown	dbPTM	https://awi.cuhk.edu.cn/dbPTM/	https://pubmed.ncbi.nlm.nih.gov/28112733/
ADAR	Sumoylation	K875	ILAAIIMKKDSEDMG	Double-stranded RNA-specific adenosine deaminase	unknown	XPO1 HNRNPM UPF1 TGM2	unknown	dbPTM	https://awi.cuhk.edu.cn/dbPTM/	https://pubmed.ncbi.nlm.nih.gov/28112733/
ADAR	Sulfoxidation	M566	QDAAMKAMTILLEEA	Double-stranded RNA-specific adenosine deaminase	unknown	XPO1 HNRNPM UPF1 TGM2	unknown	dbPTM	https://awi.cuhk.edu.cn/dbPTM/	https://pubmed.ncbi.nlm.nih.gov/21406390/
ADAR	Sulfoxidation	M881	MKKDSEDMGVVVSLG	Double-stranded RNA-specific adenosine deaminase	unknown	XPO1 HNRNPM UPF1 TGM2	unknown	dbPTM	https://awi.cuhk.edu.cn/dbPTM/	https://pubmed.ncbi.nlm.nih.gov/21406390/
ADAR	Glutathionylation	C622	PVTTLLECMHKLGNS	Double-stranded RNA-specific adenosine deaminase	unknown	XPO1 HNRNPM UPF1 TGM2	unknown	dbPTM	https://awi.cuhk.edu.cn/dbPTM/	https://pubmed.ncbi.nlm.nih.gov/22555962/
ADAR	Glutathionylation	M819	GASLRRTMLLLSRSP	Double-stranded RNA-specific adenosine deaminase	unknown	XPO1 HNRNPM UPF1 TGM2	unknown	dbPTM	https://awi.cuhk.edu.cn/dbPTM/	https://pubmed.ncbi.nlm.nih.gov/21406390/
ADAR	Malonylation	K757	SGPPHEPKFVYQAKV	Double-stranded RNA-specific adenosine deaminase	unknown	XPO1 HNRNPM UPF1 TGM2	unknown	dbPTM	https://awi.cuhk.edu.cn/dbPTM/	https://pubmed.ncbi.nlm.nih.gov/26320211/
ADAR	Malonylation	K902	KGDSLSLKGETVNDC	Double-stranded RNA-specific adenosine deaminase	unknown	XPO1 HNRNPM UPF1 TGM2	unknown	dbPTM	https://awi.cuhk.edu.cn/dbPTM/	https://pubmed.ncbi.nlm.nih.gov/26320211/
ADAR	Malonylation	K944	DSIFEPAKGGEKLQI	Double-stranded RNA-specific adenosine deaminase	unknown	XPO1 HNRNPM UPF1 TGM2	unknown	dbPTM	https://awi.cuhk.edu.cn/dbPTM/	https://pubmed.ncbi.nlm.nih.gov/26320211/
ADARB1	Phosphorylation	S10	IEDEENMSSSSTDVK	Double-stranded RNA-specific editase 1	unknown	PIN1 WWP2 APP BRIX1 C1orf35_x000D__x000D__x000D__x000D_ C7orf50 CCDC124 EBNA1BP2 _x000D__x000D__x000D__x000D_ IFRD2 NIFK MRTO4 NOP16 RRS1 SDAD1_x000D__x000D__x000D__x000D_ STRBP ZFR LRPPRC	PRKCZ	dbPTM	https://awi.cuhk.edu.cn/dbPTM/	https://pubmed.ncbi.nlm.nih.gov/23663014/
ADARB1	Phosphorylation	S11	EDEENMSSSSTDVKE	Double-stranded RNA-specific editase 1	unknown	PIN1 WWP2 APP BRIX1 C1orf35_x000D__x000D__x000D__x000D_ C7orf50 CCDC124 EBNA1BP2 _x000D__x000D__x000D__x000D_ IFRD2 NIFK MRTO4 NOP16 RRS1 SDAD2_x000D__x000D__x000D__x000D_ STRBP ZFR LRPPRC	unknown	dbPTM	https://awi.cuhk.edu.cn/dbPTM/	https://pubmed.ncbi.nlm.nih.gov/23401153/
ADARB1	Phosphorylation	S12	DEENMSSSSTDVKEN	Double-stranded RNA-specific editase 1	unknown	PIN1 WWP2 APP BRIX1 C1orf35_x000D__x000D__x000D__x000D_ C7orf50 CCDC124 EBNA1BP2 _x000D__x000D__x000D__x000D_ IFRD2 NIFK MRTO4 NOP16 RRS1 SDAD3_x000D__x000D__x000D__x000D_ STRBP ZFR LRPPRC	unknown	dbPTM	https://awi.cuhk.edu.cn/dbPTM/	https://pubmed.ncbi.nlm.nih.gov/23663014/
ADARB1	Phosphorylation	S13	EENMSSSSTDVKENR	Double-stranded RNA-specific editase 1	unknown	PIN1 WWP2 APP BRIX1 C1orf35_x000D__x000D__x000D__x000D_ C7orf50 CCDC124 EBNA1BP2 _x000D__x000D__x000D__x000D_ IFRD2 NIFK MRTO4 NOP16 RRS1 SDAD4_x000D__x000D__x000D__x000D_ STRBP ZFR LRPPRC	unknown	dbPTM	https://awi.cuhk.edu.cn/dbPTM/	https://pubmed.ncbi.nlm.nih.gov/23663014/
ADARB1	Phosphorylation	T14	ENMSSSSTDVKENRN	Double-stranded RNA-specific editase 1	unknown	PIN1 WWP2 APP BRIX1 C1orf35_x000D__x000D__x000D__x000D_ C7orf50 CCDC124 EBNA1BP2 _x000D__x000D__x000D__x000D_ IFRD2 NIFK MRTO4 NOP16 RRS1 SDAD5_x000D__x000D__x000D__x000D_ STRBP ZFR LRPPRC	unknown	dbPTM	https://awi.cuhk.edu.cn/dbPTM/	https://pubmed.ncbi.nlm.nih.gov/23663014/
ADARB1	Phosphorylation	S26	NRNLDNVSPKDGSTP	Double-stranded RNA-specific editase 1	unknown	PIN1 WWP2 APP BRIX1 C1orf35_x000D__x000D__x000D__x000D_ C7orf50 CCDC124 EBNA1BP2 _x000D__x000D__x000D__x000D_ IFRD2 NIFK MRTO4 NOP16 RRS1 SDAD6_x000D__x000D__x000D__x000D_ STRBP ZFR LRPPRC	unknown	dbPTM	https://awi.cuhk.edu.cn/dbPTM/	https://pubmed.ncbi.nlm.nih.gov/29255136/
ADARB1	Phosphorylation	S31	NVSPKDGSTPGPGEG	Double-stranded RNA-specific editase 1	unknown	PIN1 WWP2 APP BRIX1 C1orf35_x000D__x000D__x000D__x000D_ C7orf50 CCDC124 EBNA1BP2 _x000D__x000D__x000D__x000D_ IFRD2 NIFK MRTO4 NOP16 RRS1 SDAD7_x000D__x000D__x000D__x000D_ STRBP ZFR LRPPRC	unknown	dbPTM	https://awi.cuhk.edu.cn/dbPTM/	https://pubmed.ncbi.nlm.nih.gov/21815630/
ADARB1	Phosphorylation	T32	VSPKDGSTPGPGEGS	Double-stranded RNA-specific editase 1	unknown	PIN1 WWP2 APP BRIX1 C1orf35_x000D__x000D__x000D__x000D_ C7orf50 CCDC124 EBNA1BP2 _x000D__x000D__x000D__x000D_ IFRD2 NIFK MRTO4 NOP16 RRS1 SDAD8_x000D__x000D__x000D__x000D_ STRBP ZFR LRPPRC	unknown	dbPTM	https://awi.cuhk.edu.cn/dbPTM/	https://pubmed.ncbi.nlm.nih.gov/21815630/
ADARB1	Phosphorylation	S39	TPGPGEGSQLSNGGG	Double-stranded RNA-specific editase 1	unknown	PIN1 WWP2 APP BRIX1 C1orf35_x000D__x000D__x000D__x000D_ C7orf50 CCDC124 EBNA1BP2 _x000D__x000D__x000D__x000D_ IFRD2 NIFK MRTO4 NOP16 RRS1 SDAD9_x000D__x000D__x000D__x000D_ STRBP ZFR LRPPRC	unknown	dbPTM	https://awi.cuhk.edu.cn/dbPTM/	https://pubmed.ncbi.nlm.nih.gov/21815630/
ADARB1	Phosphorylation	S42	PGEGSQLSNGGGGGP	Double-stranded RNA-specific editase 1	unknown	PIN1 WWP2 APP BRIX1 C1orf35_x000D__x000D__x000D__x000D_ C7orf50 CCDC124 EBNA1BP2 _x000D__x000D__x000D__x000D_ IFRD2 NIFK MRTO4 NOP16 RRS1 SDAD10_x000D__x000D__x000D__x000D_ STRBP ZFR LRPPRC	unknown	dbPTM	https://awi.cuhk.edu.cn/dbPTM/	https://pubmed.ncbi.nlm.nih.gov/20068231/
ADARB1	Phosphorylation	S59	KRPLEEGSNGHSKYR	Double-stranded RNA-specific editase 1	unknown	PIN1 WWP2 APP BRIX1 C1orf35_x000D__x000D__x000D__x000D_ C7orf50 CCDC124 EBNA1BP2 _x000D__x000D__x000D__x000D_ IFRD2 NIFK MRTO4 NOP16 RRS1 SDAD11_x000D__x000D__x000D__x000D_ STRBP ZFR LRPPRC	unknown	dbPTM	https://awi.cuhk.edu.cn/dbPTM/	https://pubmed.ncbi.nlm.nih.gov/20068231/
ADARB1	Phosphorylation	S63	EEGSNGHSKYRLKKR	Double-stranded RNA-specific editase 1	unknown	PIN1 WWP2 APP BRIX1 C1orf35_x000D__x000D__x000D__x000D_ C7orf50 CCDC124 EBNA1BP2 _x000D__x000D__x000D__x000D_ IFRD2 NIFK MRTO4 NOP16 RRS1 SDAD12_x000D__x000D__x000D__x000D_ STRBP ZFR LRPPRC	unknown	dbPTM	https://awi.cuhk.edu.cn/dbPTM/	https://pubmed.ncbi.nlm.nih.gov/20068231/
ADARB1	Phosphorylation	Y65	GSNGHSKYRLKKRRK	Double-stranded RNA-specific editase 1	unknown	PIN1 WWP2 APP BRIX1 C1orf35_x000D__x000D__x000D__x000D_ C7orf50 CCDC124 EBNA1BP2 _x000D__x000D__x000D__x000D_ IFRD2 NIFK MRTO4 NOP16 RRS1 SDAD13_x000D__x000D__x000D__x000D_ STRBP ZFR LRPPRC	unknown	dbPTM	https://awi.cuhk.edu.cn/dbPTM/	https://pubmed.ncbi.nlm.nih.gov/20068231/
ADARB1	Phosphorylation	T73	RLKKRRKTPGPVLPK	Double-stranded RNA-specific editase 1	unknown	PIN1 WWP2 APP BRIX1 C1orf35_x000D__x000D__x000D__x000D_ C7orf50 CCDC124 EBNA1BP2 _x000D__x000D__x000D__x000D_ IFRD2 NIFK MRTO4 NOP16 RRS1 SDAD14_x000D__x000D__x000D__x000D_ STRBP ZFR LRPPRC	unknown	dbPTM	https://awi.cuhk.edu.cn/dbPTM/	https://pubmed.ncbi.nlm.nih.gov/28674419/
ADARB1	Phosphorylation	S149	FVQFPNASEAHLAMG	Double-stranded RNA-specific editase 1	unknown	PIN1 WWP2 APP BRIX1 C1orf35_x000D__x000D__x000D__x000D_ C7orf50 CCDC124 EBNA1BP2 _x000D__x000D__x000D__x000D_ IFRD2 NIFK MRTO4 NOP16 RRS1 SDAD15_x000D__x000D__x000D__x000D_ STRBP ZFR LRPPRC	unknown	dbPTM	https://awi.cuhk.edu.cn/dbPTM/	https://pubmed.ncbi.nlm.nih.gov/16297572/
ADARB1	Phosphorylation	T158	AHLAMGRTLSVNTDF	Double-stranded RNA-specific editase 1	unknown	PIN1 WWP2 APP BRIX1 C1orf35_x000D__x000D__x000D__x000D_ C7orf50 CCDC124 EBNA1BP2 _x000D__x000D__x000D__x000D_ IFRD2 NIFK MRTO4 NOP16 RRS1 SDAD16_x000D__x000D__x000D__x000D_ STRBP ZFR LRPPRC	unknown	dbPTM	https://awi.cuhk.edu.cn/dbPTM/	https://pubmed.ncbi.nlm.nih.gov/28348404/
ADARB1	Phosphorylation	S160	LAMGRTLSVNTDFTS	Double-stranded RNA-specific editase 1	unknown	PIN1 WWP2 APP BRIX1 C1orf35_x000D__x000D__x000D__x000D_ C7orf50 CCDC124 EBNA1BP2 _x000D__x000D__x000D__x000D_ IFRD2 NIFK MRTO4 NOP16 RRS1 SDAD17_x000D__x000D__x000D__x000D_ STRBP ZFR LRPPRC	unknown	dbPTM	https://awi.cuhk.edu.cn/dbPTM/	https://pubmed.ncbi.nlm.nih.gov/28348404/
ADARB1	Phosphorylation	T163	GRTLSVNTDFTSDQA	Double-stranded RNA-specific editase 1	unknown	PIN1 WWP2 APP BRIX1 C1orf35_x000D__x000D__x000D__x000D_ C7orf50 CCDC124 EBNA1BP2 _x000D__x000D__x000D__x000D_ IFRD2 NIFK MRTO4 NOP16 RRS1 SDAD18_x000D__x000D__x000D__x000D_ STRBP ZFR LRPPRC	unknown	dbPTM	https://awi.cuhk.edu.cn/dbPTM/	https://pubmed.ncbi.nlm.nih.gov/28348404/
ADARB1	Phosphorylation	Y191	DKAEPPFYVGSNGDD	Double-stranded RNA-specific editase 1	unknown	PIN1 WWP2 APP BRIX1 C1orf35_x000D__x000D__x000D__x000D_ C7orf50 CCDC124 EBNA1BP2 _x000D__x000D__x000D__x000D_ IFRD2 NIFK MRTO4 NOP16 RRS1 SDAD19_x000D__x000D__x000D__x000D_ STRBP ZFR LRPPRC	unknown	dbPTM	https://awi.cuhk.edu.cn/dbPTM/	https://pubmed.ncbi.nlm.nih.gov/20873877/
ADARB1	Phosphorylation	S194	EPPFYVGSNGDDSFS	Double-stranded RNA-specific editase 1	unknown	PIN1 WWP2 APP BRIX1 C1orf35_x000D__x000D__x000D__x000D_ C7orf50 CCDC124 EBNA1BP2 _x000D__x000D__x000D__x000D_ IFRD2 NIFK MRTO4 NOP16 RRS1 SDAD20_x000D__x000D__x000D__x000D_ STRBP ZFR LRPPRC	unknown	dbPTM	https://awi.cuhk.edu.cn/dbPTM/	https://pubmed.ncbi.nlm.nih.gov/20873877/
ADARB1	Phosphorylation	S199	VGSNGDDSFSSSGDL	Double-stranded RNA-specific editase 1	unknown	PIN1 WWP2 APP BRIX1 C1orf35_x000D__x000D__x000D__x000D_ C7orf50 CCDC124 EBNA1BP2 _x000D__x000D__x000D__x000D_ IFRD2 NIFK MRTO4 NOP16 RRS1 SDAD21_x000D__x000D__x000D__x000D_ STRBP ZFR LRPPRC	unknown	dbPTM	https://awi.cuhk.edu.cn/dbPTM/	https://pubmed.ncbi.nlm.nih.gov/20873877/
ADARB1	Phosphorylation	S201	SNGDDSFSSSGDLSL	Double-stranded RNA-specific editase 1	unknown	PIN1 WWP2 APP BRIX1 C1orf35_x000D__x000D__x000D__x000D_ C7orf50 CCDC124 EBNA1BP2 _x000D__x000D__x000D__x000D_ IFRD2 NIFK MRTO4 NOP16 RRS1 SDAD22_x000D__x000D__x000D__x000D_ STRBP ZFR LRPPRC	unknown	dbPTM	https://awi.cuhk.edu.cn/dbPTM/	https://pubmed.ncbi.nlm.nih.gov/20873877/
ADARB1	Phosphorylation	S202	NGDDSFSSSGDLSLS	Double-stranded RNA-specific editase 1	unknown	PIN1 WWP2 APP BRIX1 C1orf35_x000D__x000D__x000D__x000D_ C7orf50 CCDC124 EBNA1BP2 _x000D__x000D__x000D__x000D_ IFRD2 NIFK MRTO4 NOP16 RRS1 SDAD23_x000D__x000D__x000D__x000D_ STRBP ZFR LRPPRC	unknown	dbPTM	https://awi.cuhk.edu.cn/dbPTM/	https://pubmed.ncbi.nlm.nih.gov/20873877/
ADARB1	Phosphorylation	S203	GDDSFSSSGDLSLSA	Double-stranded RNA-specific editase 1	unknown	PIN1 WWP2 APP BRIX1 C1orf35_x000D__x000D__x000D__x000D_ C7orf50 CCDC124 EBNA1BP2 _x000D__x000D__x000D__x000D_ IFRD2 NIFK MRTO4 NOP16 RRS1 SDAD24_x000D__x000D__x000D__x000D_ STRBP ZFR LRPPRC	unknown	dbPTM	https://awi.cuhk.edu.cn/dbPTM/	https://pubmed.ncbi.nlm.nih.gov/20873877/
ADARB1	Phosphorylation	S207	FSSSGDLSLSASPVP	Double-stranded RNA-specific editase 1	unknown	PIN1 WWP2 APP BRIX1 C1orf35_x000D__x000D__x000D__x000D_ C7orf50 CCDC124 EBNA1BP2 _x000D__x000D__x000D__x000D_ IFRD2 NIFK MRTO4 NOP16 RRS1 SDAD25_x000D__x000D__x000D__x000D_ STRBP ZFR LRPPRC	unknown	dbPTM	https://awi.cuhk.edu.cn/dbPTM/	https://pubmed.ncbi.nlm.nih.gov/20873877/
ADARB1	Phosphorylation	S209	SSGDLSLSASPVPAS	Double-stranded RNA-specific editase 1	unknown	PIN1 WWP2 APP BRIX1 C1orf35_x000D__x000D__x000D__x000D_ C7orf50 CCDC124 EBNA1BP2 _x000D__x000D__x000D__x000D_ IFRD2 NIFK MRTO4 NOP16 RRS1 SDAD26_x000D__x000D__x000D__x000D_ STRBP ZFR LRPPRC	unknown	dbPTM	https://awi.cuhk.edu.cn/dbPTM/	https://pubmed.ncbi.nlm.nih.gov/20873877/
ADARB1	Phosphorylation	S211	GDLSLSASPVPASLA	Double-stranded RNA-specific editase 1	unknown	PIN1 WWP2 APP BRIX1 C1orf35_x000D__x000D__x000D__x000D_ C7orf50 CCDC124 EBNA1BP2 _x000D__x000D__x000D__x000D_ IFRD2 NIFK MRTO4 NOP16 RRS1 SDAD27_x000D__x000D__x000D__x000D_ STRBP ZFR LRPPRC	unknown	dbPTM	https://awi.cuhk.edu.cn/dbPTM/	https://pubmed.ncbi.nlm.nih.gov/20873877/
ADARB1	Phosphorylation	S216	SASPVPASLAQPPLP	Double-stranded RNA-specific editase 1	unknown	PIN1 WWP2 APP BRIX1 C1orf35_x000D__x000D__x000D__x000D_ C7orf50 CCDC124 EBNA1BP2 _x000D__x000D__x000D__x000D_ IFRD2 NIFK MRTO4 NOP16 RRS1 SDAD28_x000D__x000D__x000D__x000D_ STRBP ZFR LRPPRC	unknown	dbPTM	https://awi.cuhk.edu.cn/dbPTM/	https://pubmed.ncbi.nlm.nih.gov/20873877/
ADARB1	Phosphorylation	S232	LPPFPPPSGKNPVMI	Double-stranded RNA-specific editase 1	unknown	PIN1 WWP2 APP BRIX1 C1orf35_x000D__x000D__x000D__x000D_ C7orf50 CCDC124 EBNA1BP2 _x000D__x000D__x000D__x000D_ IFRD2 NIFK MRTO4 NOP16 RRS1 SDAD29_x000D__x000D__x000D__x000D_ STRBP ZFR LRPPRC	unknown	dbPTM	https://awi.cuhk.edu.cn/dbPTM/	https://pubmed.ncbi.nlm.nih.gov/20873877/
ADARB1	Phosphorylation	S255	KYDFLSESGESHAKS	Double-stranded RNA-specific editase 1	unknown	PIN1 WWP2 APP BRIX1 C1orf35_x000D__x000D__x000D__x000D_ C7orf50 CCDC124 EBNA1BP2 _x000D__x000D__x000D__x000D_ IFRD2 NIFK MRTO4 NOP16 RRS1 SDAD30_x000D__x000D__x000D__x000D_ STRBP ZFR LRPPRC	unknown	dbPTM	https://awi.cuhk.edu.cn/dbPTM/	https://pubmed.ncbi.nlm.nih.gov/25627689/
ADARB1	Phosphorylation	T304	FNLHLDQTPSRQPIP	Double-stranded RNA-specific editase 1	unknown	PIN1 WWP2 APP BRIX1 C1orf35_x000D__x000D__x000D__x000D_ C7orf50 CCDC124 EBNA1BP2 _x000D__x000D__x000D__x000D_ IFRD2 NIFK MRTO4 NOP16 RRS1 SDAD31_x000D__x000D__x000D__x000D_ STRBP ZFR LRPPRC	unknown	dbPTM	https://awi.cuhk.edu.cn/dbPTM/	https://pubmed.ncbi.nlm.nih.gov/20068231/
ADARB1	Phosphorylation	S306	LHLDQTPSRQPIPSE	Double-stranded RNA-specific editase 1	unknown	PIN1 WWP2 APP BRIX1 C1orf35_x000D__x000D__x000D__x000D_ C7orf50 CCDC124 EBNA1BP2 _x000D__x000D__x000D__x000D_ IFRD2 NIFK MRTO4 NOP16 RRS1 SDAD32_x000D__x000D__x000D__x000D_ STRBP ZFR LRPPRC	unknown	dbPTM	https://awi.cuhk.edu.cn/dbPTM/	https://pubmed.ncbi.nlm.nih.gov/20068231/
ADARB1	Phosphorylation	T339	LGKFGDLTDNFSSPH	Double-stranded RNA-specific editase 1	unknown	PIN1 WWP2 APP BRIX1 C1orf35_x000D__x000D__x000D__x000D_ C7orf50 CCDC124 EBNA1BP2 _x000D__x000D__x000D__x000D_ IFRD2 NIFK MRTO4 NOP16 RRS1 SDAD33_x000D__x000D__x000D__x000D_ STRBP ZFR LRPPRC	unknown	dbPTM	https://awi.cuhk.edu.cn/dbPTM/	https://pubmed.ncbi.nlm.nih.gov/27134283/
ADARB1	Phosphorylation	S343	GDLTDNFSSPHARRK	Double-stranded RNA-specific editase 1	unknown	PIN1 WWP2 APP BRIX1 C1orf35_x000D__x000D__x000D__x000D_ C7orf50 CCDC124 EBNA1BP2 _x000D__x000D__x000D__x000D_ IFRD2 NIFK MRTO4 NOP16 RRS1 SDAD34_x000D__x000D__x000D__x000D_ STRBP ZFR LRPPRC	unknown	dbPTM	https://awi.cuhk.edu.cn/dbPTM/	https://pubmed.ncbi.nlm.nih.gov/29214152/
ADARB1	Phosphorylation	S344	DLTDNFSSPHARRKV	Double-stranded RNA-specific editase 1	unknown	PIN1 WWP2 APP BRIX1 C1orf35_x000D__x000D__x000D__x000D_ C7orf50 CCDC124 EBNA1BP2 _x000D__x000D__x000D__x000D_ IFRD2 NIFK MRTO4 NOP16 RRS1 SDAD35_x000D__x000D__x000D__x000D_ STRBP ZFR LRPPRC	unknown	dbPTM	https://awi.cuhk.edu.cn/dbPTM/	https://pubmed.ncbi.nlm.nih.gov/25159151/
ADARB1	Phosphorylation	T358	VLAGVVMTTGTDVKD	Double-stranded RNA-specific editase 1	unknown	PIN1 WWP2 APP BRIX1 C1orf35_x000D__x000D__x000D__x000D_ C7orf50 CCDC124 EBNA1BP2 _x000D__x000D__x000D__x000D_ IFRD2 NIFK MRTO4 NOP16 RRS1 SDAD36_x000D__x000D__x000D__x000D_ STRBP ZFR LRPPRC	unknown	dbPTM	https://awi.cuhk.edu.cn/dbPTM/	https://pubmed.ncbi.nlm.nih.gov/28270605/
ADARB1	Phosphorylation	T359	LAGVVMTTGTDVKDA	Double-stranded RNA-specific editase 1	unknown	PIN1 WWP2 APP BRIX1 C1orf35_x000D__x000D__x000D__x000D_ C7orf50 CCDC124 EBNA1BP2 _x000D__x000D__x000D__x000D_ IFRD2 NIFK MRTO4 NOP16 RRS1 SDAD37_x000D__x000D__x000D__x000D_ STRBP ZFR LRPPRC	unknown	dbPTM	https://awi.cuhk.edu.cn/dbPTM/	https://pubmed.ncbi.nlm.nih.gov/28270605/
ADARB1	Phosphorylation	T361	GVVMTTGTDVKDAKV	Double-stranded RNA-specific editase 1	unknown	PIN1 WWP2 APP BRIX1 C1orf35_x000D__x000D__x000D__x000D_ C7orf50 CCDC124 EBNA1BP2 _x000D__x000D__x000D__x000D_ IFRD2 NIFK MRTO4 NOP16 RRS1 SDAD38_x000D__x000D__x000D__x000D_ STRBP ZFR LRPPRC	unknown	dbPTM	https://awi.cuhk.edu.cn/dbPTM/	https://pubmed.ncbi.nlm.nih.gov/28270605/
ADARB1	Phosphorylation	S370	VKDAKVISVSTGTKC	Double-stranded RNA-specific editase 1	unknown	PIN1 WWP2 APP BRIX1 C1orf35_x000D__x000D__x000D__x000D_ C7orf50 CCDC124 EBNA1BP2 _x000D__x000D__x000D__x000D_ IFRD2 NIFK MRTO4 NOP16 RRS1 SDAD39_x000D__x000D__x000D__x000D_ STRBP ZFR LRPPRC	unknown	dbPTM	https://awi.cuhk.edu.cn/dbPTM/	https://pubmed.ncbi.nlm.nih.gov/26503514/
ADARB1	Phosphorylation	S372	DAKVISVSTGTKCIN	Double-stranded RNA-specific editase 1	unknown	PIN1 WWP2 APP BRIX1 C1orf35_x000D__x000D__x000D__x000D_ C7orf50 CCDC124 EBNA1BP2 _x000D__x000D__x000D__x000D_ IFRD2 NIFK MRTO4 NOP16 RRS1 SDAD40_x000D__x000D__x000D__x000D_ STRBP ZFR LRPPRC	unknown	dbPTM	https://awi.cuhk.edu.cn/dbPTM/	https://pubmed.ncbi.nlm.nih.gov/26503514/
ADARB1	Phosphorylation	T373	AKVISVSTGTKCING	Double-stranded RNA-specific editase 1	unknown	PIN1 WWP2 APP BRIX1 C1orf35_x000D__x000D__x000D__x000D_ C7orf50 CCDC124 EBNA1BP2 _x000D__x000D__x000D__x000D_ IFRD2 NIFK MRTO4 NOP16 RRS1 SDAD41_x000D__x000D__x000D__x000D_ STRBP ZFR LRPPRC	unknown	dbPTM	https://awi.cuhk.edu.cn/dbPTM/	https://pubmed.ncbi.nlm.nih.gov/26503514/
ADARB1	Phosphorylation	T375	VISVSTGTKCINGEY	Double-stranded RNA-specific editase 1	unknown	PIN1 WWP2 APP BRIX1 C1orf35_x000D__x000D__x000D__x000D_ C7orf50 CCDC124 EBNA1BP2 _x000D__x000D__x000D__x000D_ IFRD2 NIFK MRTO4 NOP16 RRS1 SDAD42_x000D__x000D__x000D__x000D_ STRBP ZFR LRPPRC	unknown	dbPTM	https://awi.cuhk.edu.cn/dbPTM/	https://pubmed.ncbi.nlm.nih.gov/26503514/
ADARB1	Phosphorylation	S384	CINGEYMSDRGLALN	Double-stranded RNA-specific editase 1	unknown	PIN1 WWP2 APP BRIX1 C1orf35_x000D__x000D__x000D__x000D_ C7orf50 CCDC124 EBNA1BP2 _x000D__x000D__x000D__x000D_ IFRD2 NIFK MRTO4 NOP16 RRS1 SDAD43_x000D__x000D__x000D__x000D_ STRBP ZFR LRPPRC	unknown	dbPTM	https://awi.cuhk.edu.cn/dbPTM/	https://pubmed.ncbi.nlm.nih.gov/26503514/
ADARB1	Phosphorylation	S424	NKDDQKRSIFQKSER	Double-stranded RNA-specific editase 1	unknown	PIN1 WWP2 APP BRIX1 C1orf35_x000D__x000D__x000D__x000D_ C7orf50 CCDC124 EBNA1BP2 _x000D__x000D__x000D__x000D_ IFRD2 NIFK MRTO4 NOP16 RRS1 SDAD44_x000D__x000D__x000D__x000D_ STRBP ZFR LRPPRC	unknown	dbPTM	https://awi.cuhk.edu.cn/dbPTM/	https://pubmed.ncbi.nlm.nih.gov/22496350/
ADARB1	Phosphorylation	S429	KRSIFQKSERGGFRL	Double-stranded RNA-specific editase 1	unknown	PIN1 WWP2 APP BRIX1 C1orf35_x000D__x000D__x000D__x000D_ C7orf50 CCDC124 EBNA1BP2 _x000D__x000D__x000D__x000D_ IFRD2 NIFK MRTO4 NOP16 RRS1 SDAD45_x000D__x000D__x000D__x000D_ STRBP ZFR LRPPRC	unknown	dbPTM	https://awi.cuhk.edu.cn/dbPTM/	https://pubmed.ncbi.nlm.nih.gov/22496350/
ADARB1	Phosphorylation	S458	CGDARIFSPHEPILE	Double-stranded RNA-specific editase 1	unknown	PIN1 WWP2 APP BRIX1 C1orf35_x000D__x000D__x000D__x000D_ C7orf50 CCDC124 EBNA1BP2 _x000D__x000D__x000D__x000D_ IFRD2 NIFK MRTO4 NOP16 RRS1 SDAD46_x000D__x000D__x000D__x000D_ STRBP ZFR LRPPRC	unknown	dbPTM	https://awi.cuhk.edu.cn/dbPTM/	https://pubmed.ncbi.nlm.nih.gov/28674419/
ADARB1	Phosphorylation	S535	EGTIPVRSNASIQTW	Double-stranded RNA-specific editase 1	unknown	PIN1 WWP2 APP BRIX1 C1orf35_x000D__x000D__x000D__x000D_ C7orf50 CCDC124 EBNA1BP2 _x000D__x000D__x000D__x000D_ IFRD2 NIFK MRTO4 NOP16 RRS1 SDAD47_x000D__x000D__x000D__x000D_ STRBP ZFR LRPPRC	unknown	dbPTM	https://awi.cuhk.edu.cn/dbPTM/	https://pubmed.ncbi.nlm.nih.gov/20873877/
ADARB1	Phosphorylation	S538	IPVRSNASIQTWDGV	Double-stranded RNA-specific editase 1	unknown	PIN1 WWP2 APP BRIX1 C1orf35_x000D__x000D__x000D__x000D_ C7orf50 CCDC124 EBNA1BP2 _x000D__x000D__x000D__x000D_ IFRD2 NIFK MRTO4 NOP16 RRS1 SDAD48_x000D__x000D__x000D__x000D_ STRBP ZFR LRPPRC	unknown	dbPTM	https://awi.cuhk.edu.cn/dbPTM/	https://pubmed.ncbi.nlm.nih.gov/20873877/
ADARB1	Phosphorylation	T541	RSNASIQTWDGVLQG	Double-stranded RNA-specific editase 1	unknown	PIN1 WWP2 APP BRIX1 C1orf35_x000D__x000D__x000D__x000D_ C7orf50 CCDC124 EBNA1BP2 _x000D__x000D__x000D__x000D_ IFRD2 NIFK MRTO4 NOP16 RRS1 SDAD49_x000D__x000D__x000D__x000D_ STRBP ZFR LRPPRC	unknown	dbPTM	https://awi.cuhk.edu.cn/dbPTM/	https://pubmed.ncbi.nlm.nih.gov/20873877/
ADARB1	Phosphorylation	T553	LQGERLLTMSCSDKI	Double-stranded RNA-specific editase 1	unknown	PIN1 WWP2 APP BRIX1 C1orf35_x000D__x000D__x000D__x000D_ C7orf50 CCDC124 EBNA1BP2 _x000D__x000D__x000D__x000D_ IFRD2 NIFK MRTO4 NOP16 RRS1 SDAD50_x000D__x000D__x000D__x000D_ STRBP ZFR LRPPRC	unknown	dbPTM	https://awi.cuhk.edu.cn/dbPTM/	https://pubmed.ncbi.nlm.nih.gov/21712546/
ADARB1	Phosphorylation	S555	GERLLTMSCSDKIAR	Double-stranded RNA-specific editase 1	unknown	PIN1 WWP2 APP BRIX1 C1orf35_x000D__x000D__x000D__x000D_ C7orf50 CCDC124 EBNA1BP2 _x000D__x000D__x000D__x000D_ IFRD2 NIFK MRTO4 NOP16 RRS1 SDAD51_x000D__x000D__x000D__x000D_ STRBP ZFR LRPPRC	unknown	dbPTM	https://awi.cuhk.edu.cn/dbPTM/	https://pubmed.ncbi.nlm.nih.gov/23836654/
ADARB1	Phosphorylation	S557	RLLTMSCSDKIARWN	Double-stranded RNA-specific editase 1	unknown	PIN1 WWP2 APP BRIX1 C1orf35_x000D__x000D__x000D__x000D_ C7orf50 CCDC124 EBNA1BP2 _x000D__x000D__x000D__x000D_ IFRD2 NIFK MRTO4 NOP16 RRS1 SDAD52_x000D__x000D__x000D__x000D_ STRBP ZFR LRPPRC	unknown	dbPTM	https://awi.cuhk.edu.cn/dbPTM/	https://pubmed.ncbi.nlm.nih.gov/23836654/
ADARB1	Phosphorylation	T615	EDLPPLYTLNKPLLS	Double-stranded RNA-specific editase 1	unknown	PIN1 WWP2 APP BRIX1 C1orf35_x000D__x000D__x000D__x000D_ C7orf50 CCDC124 EBNA1BP2 _x000D__x000D__x000D__x000D_ IFRD2 NIFK MRTO4 NOP16 RRS1 SDAD53_x000D__x000D__x000D__x000D_ STRBP ZFR LRPPRC	unknown	dbPTM	https://awi.cuhk.edu.cn/dbPTM/	https://pubmed.ncbi.nlm.nih.gov/25690035/
ADARB1	Phosphorylation	T717	AAKARLFTAFIKAGL	Double-stranded RNA-specific editase 1	unknown	PIN1 WWP2 APP BRIX1 C1orf35_x000D__x000D__x000D__x000D_ C7orf50 CCDC124 EBNA1BP2 _x000D__x000D__x000D__x000D_ IFRD2 NIFK MRTO4 NOP16 RRS1 SDAD54_x000D__x000D__x000D__x000D_ STRBP ZFR LRPPRC	unknown	dbPTM	https://awi.cuhk.edu.cn/dbPTM/	https://pubmed.ncbi.nlm.nih.gov/28634298/
ADARB1	Phosphorylation	T732	GAWVEKPTEQDQFSL	Double-stranded RNA-specific editase 1	unknown	PIN1 WWP2 APP BRIX1 C1orf35_x000D__x000D__x000D__x000D_ C7orf50 CCDC124 EBNA1BP2 _x000D__x000D__x000D__x000D_ IFRD2 NIFK MRTO4 NOP16 RRS1 SDAD55_x000D__x000D__x000D__x000D_ STRBP ZFR LRPPRC	unknown	dbPTM	https://awi.cuhk.edu.cn/dbPTM/	https://pubmed.ncbi.nlm.nih.gov/20873877/
ADARB1	Phosphorylation	S738	PTEQDQFSLTP----	Double-stranded RNA-specific editase 1	unknown	PIN1 WWP2 APP BRIX1 C1orf35_x000D__x000D__x000D__x000D_ C7orf50 CCDC124 EBNA1BP2 _x000D__x000D__x000D__x000D_ IFRD2 NIFK MRTO4 NOP16 RRS1 SDAD56_x000D__x000D__x000D__x000D_ STRBP ZFR LRPPRC	unknown	dbPTM	https://awi.cuhk.edu.cn/dbPTM/	https://pubmed.ncbi.nlm.nih.gov/20873877/
ADARB1	Phosphorylation	T740	EQDQFSLTP------	Double-stranded RNA-specific editase 1	unknown	PIN1 WWP2 APP BRIX1 C1orf35_x000D__x000D__x000D__x000D_ C7orf50 CCDC124 EBNA1BP2 _x000D__x000D__x000D__x000D_ IFRD2 NIFK MRTO4 NOP16 RRS1 SDAD57_x000D__x000D__x000D__x000D_ STRBP ZFR LRPPRC	unknown	dbPTM	https://awi.cuhk.edu.cn/dbPTM/	https://pubmed.ncbi.nlm.nih.gov/25159151/
ADARB1	Ubiquitination	V651	VGDSAIEVINATTGK	Double-stranded RNA-specific editase 1	unknown	PIN1 WWP2 APP BRIX1 C1orf35_x000D__x000D__x000D__x000D_ C7orf50 CCDC124 EBNA1BP2 _x000D__x000D__x000D__x000D_ IFRD2 NIFK MRTO4 NOP16 RRS1 SDAD58_x000D__x000D__x000D__x000D_ STRBP ZFR LRPPRC	unknown	dbPTM	https://awi.cuhk.edu.cn/dbPTM/	https://pubmed.ncbi.nlm.nih.gov/29967540/
ADARB1	Ubiquitination	K691	PSHLLRSKITKPNVY	Double-stranded RNA-specific editase 1	unknown	PIN1 WWP2 APP BRIX1 C1orf35_x000D__x000D__x000D__x000D_ C7orf50 CCDC124 EBNA1BP2 _x000D__x000D__x000D__x000D_ IFRD2 NIFK MRTO4 NOP16 RRS1 SDAD59_x000D__x000D__x000D__x000D_ STRBP ZFR LRPPRC	unknown	dbPTM	https://awi.cuhk.edu.cn/dbPTM/	https://pubmed.ncbi.nlm.nih.gov/29967540/
ADARB1	Methylation	K669	GRASRLCKHALYCRW	Double-stranded RNA-specific editase 1	unknown	PIN1 WWP2 APP BRIX1 C1orf35_x000D__x000D__x000D__x000D_ C7orf50 CCDC124 EBNA1BP2 _x000D__x000D__x000D__x000D_ IFRD2 NIFK MRTO4 NOP16 RRS1 SDAD60_x000D__x000D__x000D__x000D_ STRBP ZFR LRPPRC	unknown	dbPTM	https://awi.cuhk.edu.cn/dbPTM/	https://pubmed.ncbi.nlm.nih.gov/115976495/
ADARB1	Acetylation	K334	VSRLVLGKFGDLTDN	Double-stranded RNA-specific editase 1	unknown	PIN1 WWP2 APP BRIX1 C1orf35_x000D__x000D__x000D__x000D_ C7orf50 CCDC124 EBNA1BP2 _x000D__x000D__x000D__x000D_ IFRD2 NIFK MRTO4 NOP16 RRS1 SDAD61_x000D__x000D__x000D__x000D_ STRBP ZFR LRPPRC	unknown	dbPTM	https://awi.cuhk.edu.cn/dbPTM/	https://pubmed.ncbi.nlm.nih.gov/26051181/
ADARB1	Acetylation	S429	KRSIFQKSERGGFRL	Double-stranded RNA-specific editase 1	unknown	PIN1 WWP2 APP BRIX1 C1orf35_x000D__x000D__x000D__x000D_ C7orf50 CCDC124 EBNA1BP2 _x000D__x000D__x000D__x000D_ IFRD2 NIFK MRTO4 NOP16 RRS1 SDAD62_x000D__x000D__x000D__x000D_ STRBP ZFR LRPPRC	unknown	dbPTM	https://awi.cuhk.edu.cn/dbPTM/	https://pubmed.ncbi.nlm.nih.gov/19413330/
ADARB1	Acetylation	K559	LTMSCSDKIARWNVV	Double-stranded RNA-specific editase 1	unknown	PIN1 WWP2 APP BRIX1 C1orf35_x000D__x000D__x000D__x000D_ C7orf50 CCDC124 EBNA1BP2 _x000D__x000D__x000D__x000D_ IFRD2 NIFK MRTO4 NOP16 RRS1 SDAD63_x000D__x000D__x000D__x000D_ STRBP ZFR LRPPRC	unknown	dbPTM	https://awi.cuhk.edu.cn/dbPTM/	https://pubmed.ncbi.nlm.nih.gov/26051181/
ADARB2	Phosphorylation	S3	-----MASVLGSGRG	Double-stranded RNA-specific editase B2	unknown	ANKHD1 NOP16 PIK3R2 PSME3	unknown	dbPTM	https://awi.cuhk.edu.cn/dbPTM/	https://pubmed.ncbi.nlm.nih.gov/23403867/
ADARB2	Phosphorylation	S7	-MASVLGSGRGSGGL	Double-stranded RNA-specific editase B2	unknown	ANKHD1 NOP16 PIK3R2 PSME3	unknown	dbPTM	https://awi.cuhk.edu.cn/dbPTM/	https://pubmed.ncbi.nlm.nih.gov/23532336/
ADARB2	Phosphorylation	S37	SKRKDKVSILSTFLA	Double-stranded RNA-specific editase B2	unknown	ANKHD1 NOP16 PIK3R2 PSME3	unknown	dbPTM	https://awi.cuhk.edu.cn/dbPTM/	https://pubmed.ncbi.nlm.nih.gov/22199227/
ADARB2	Phosphorylation	S40	KDKVSILSTFLAPFK	Double-stranded RNA-specific editase B2	unknown	ANKHD1 NOP16 PIK3R2 PSME3	unknown	dbPTM	https://awi.cuhk.edu.cn/dbPTM/	https://pubmed.ncbi.nlm.nih.gov/22199227/
ADARB2	Phosphorylation	T41	DKVSILSTFLAPFKH	Double-stranded RNA-specific editase B2	unknown	ANKHD1 NOP16 PIK3R2 PSME3	unknown	dbPTM	https://awi.cuhk.edu.cn/dbPTM/	https://pubmed.ncbi.nlm.nih.gov/22199227/
ADARB2	Phosphorylation	S50	LAPFKHLSPGITNTE	Double-stranded RNA-specific editase B2	unknown	ANKHD1 NOP16 PIK3R2 PSME3	unknown	dbPTM	https://awi.cuhk.edu.cn/dbPTM/	https://pubmed.ncbi.nlm.nih.gov/24732914/
ADARB2	Phosphorylation	T54	KHLSPGITNTEDDDT	Double-stranded RNA-specific editase B2	unknown	ANKHD1 NOP16 PIK3R2 PSME3	unknown	dbPTM	https://awi.cuhk.edu.cn/dbPTM/	https://pubmed.ncbi.nlm.nih.gov/24732914/
ADARB2	Phosphorylation	T56	LSPGITNTEDDDTLS	Double-stranded RNA-specific editase B2	unknown	ANKHD1 NOP16 PIK3R2 PSME3	unknown	dbPTM	https://awi.cuhk.edu.cn/dbPTM/	https://pubmed.ncbi.nlm.nih.gov/24732914/
ADARB2	Phosphorylation	T61	TNTEDDDTLSTSSAE	Double-stranded RNA-specific editase B2	unknown	ANKHD1 NOP16 PIK3R2 PSME3	unknown	dbPTM	https://awi.cuhk.edu.cn/dbPTM/	https://pubmed.ncbi.nlm.nih.gov/24732914/
ADARB2	Phosphorylation	S63	TEDDDTLSTSSAEVK	Double-stranded RNA-specific editase B2	unknown	ANKHD1 NOP16 PIK3R2 PSME3	unknown	dbPTM	https://awi.cuhk.edu.cn/dbPTM/	https://pubmed.ncbi.nlm.nih.gov/24732914/
ADARB2	Phosphorylation	T64	EDDDTLSTSSAEVKE	Double-stranded RNA-specific editase B2	unknown	ANKHD1 NOP16 PIK3R2 PSME3	unknown	dbPTM	https://awi.cuhk.edu.cn/dbPTM/	https://pubmed.ncbi.nlm.nih.gov/24732914/
ADARB2	Phosphorylation	S65	DDDTLSTSSAEVKEN	Double-stranded RNA-specific editase B2	unknown	ANKHD1 NOP16 PIK3R2 PSME3	unknown	dbPTM	https://awi.cuhk.edu.cn/dbPTM/	https://pubmed.ncbi.nlm.nih.gov/24732914/
ADARB2	Phosphorylation	S66	DDTLSTSSAEVKENR	Double-stranded RNA-specific editase B2	unknown	ANKHD1 NOP16 PIK3R2 PSME3	unknown	dbPTM	https://awi.cuhk.edu.cn/dbPTM/	https://pubmed.ncbi.nlm.nih.gov/24732914/
ADARB2	Phosphorylation	S121	QLVWKKLSWSVAPKN	Double-stranded RNA-specific editase B2	unknown	ANKHD1 NOP16 PIK3R2 PSME3	unknown	dbPTM	https://awi.cuhk.edu.cn/dbPTM/	https://pubmed.ncbi.nlm.nih.gov/24732914/
ADARB2	Phosphorylation	S123	VWKKLSWSVAPKNAL	Double-stranded RNA-specific editase B2	unknown	ANKHD1 NOP16 PIK3R2 PSME3	unknown	dbPTM	https://awi.cuhk.edu.cn/dbPTM/	https://pubmed.ncbi.nlm.nih.gov/24732914/
ADARB2	Phosphorylation	S305	PAERRARSFVMAVSV	Double-stranded RNA-specific editase B2	unknown	ANKHD1 NOP16 PIK3R2 PSME3	unknown	dbPTM	https://awi.cuhk.edu.cn/dbPTM/	https://pubmed.ncbi.nlm.nih.gov/20860994/
ADARB2	Phosphorylation	S311	RSFVMAVSVDGRTFE	Double-stranded RNA-specific editase B2	unknown	ANKHD1 NOP16 PIK3R2 PSME3	unknown	dbPTM	https://awi.cuhk.edu.cn/dbPTM/	https://pubmed.ncbi.nlm.nih.gov/20860994/
ADARB2	Phosphorylation	T316	AVSVDGRTFEGSGRS	Double-stranded RNA-specific editase B2	unknown	ANKHD1 NOP16 PIK3R2 PSME3	unknown	dbPTM	https://awi.cuhk.edu.cn/dbPTM/	https://pubmed.ncbi.nlm.nih.gov/29759185/
ADARB2	Phosphorylation	S320	DGRTFEGSGRSKKLA	Double-stranded RNA-specific editase B2	unknown	ANKHD1 NOP16 PIK3R2 PSME3	unknown	dbPTM	https://awi.cuhk.edu.cn/dbPTM/	https://pubmed.ncbi.nlm.nih.gov/50563611/
ADARB2	Phosphorylation	S612	GVGQLPASYRHNRPL	Double-stranded RNA-specific editase B2	unknown	ANKHD1 NOP16 PIK3R2 PSME3	unknown	dbPTM	https://awi.cuhk.edu.cn/dbPTM/	https://pubmed.ncbi.nlm.nih.gov/46159499/
ADARB2	Phosphorylation	S323	TFEGSGRSKKLARGQ	Double-stranded RNA-specific editase B2	unknown	ANKHD1 NOP16 PIK3R2 PSME3	unknown	dbPTM	https://awi.cuhk.edu.cn/dbPTM/	https://pubmed.ncbi.nlm.nih.gov/50563617/
ADARB2	Phosphorylation	S634	EARQPGKSPPFSMNW	Double-stranded RNA-specific editase B2	unknown	ANKHD1 NOP16 PIK3R2 PSME3	unknown	dbPTM	https://awi.cuhk.edu.cn/dbPTM/	https://pubmed.ncbi.nlm.nih.gov/46159505/
ADARB2	Phosphorylation	S638	PGKSPPFSMNWVVGS	Double-stranded RNA-specific editase B2	unknown	ANKHD1 NOP16 PIK3R2 PSME3	unknown	dbPTM	https://awi.cuhk.edu.cn/dbPTM/	https://pubmed.ncbi.nlm.nih.gov/46159511/
ADARB2	Phosphorylation	Y696	PGDTPSMYCEAKLGA	Double-stranded RNA-specific editase B2	unknown	ANKHD1 NOP16 PIK3R2 PSME3	unknown	dbPTM	https://awi.cuhk.edu.cn/dbPTM/	https://pubmed.ncbi.nlm.nih.gov/50563605/
ADARB2	Ubiquitination	K70	STSSAEVKENRNVGN	Double-stranded RNA-specific editase B2	unknown	ANKHD1 NOP16 PIK3R2 PSME3	unknown	dbPTM	https://awi.cuhk.edu.cn/dbPTM/	https://pubmed.ncbi.nlm.nih.gov/29967540/
ADARB2	Ubiquitination	K175	EGTGPTKKKAKMRAA	Double-stranded RNA-specific editase B2	unknown	ANKHD1 NOP16 PIK3R2 PSME3	unknown	dbPTM	https://awi.cuhk.edu.cn/dbPTM/	https://pubmed.ncbi.nlm.nih.gov/25015289/
ADARB2	Ubiquitination	K178	GPTKKKAKMRAAELA	Double-stranded RNA-specific editase B2	unknown	ANKHD1 NOP16 PIK3R2 PSME3	unknown	dbPTM	https://awi.cuhk.edu.cn/dbPTM/	https://pubmed.ncbi.nlm.nih.gov/25015289/
ADARB2	Ubiquitination	K719	QLFKAFQKAGLGTWV	Double-stranded RNA-specific editase B2	unknown	ANKHD1 NOP16 PIK3R2 PSME3	unknown	dbPTM	https://awi.cuhk.edu.cn/dbPTM/	https://pubmed.ncbi.nlm.nih.gov/30230243/
ADARB2	Ubiquitination	K728	GLGTWVRKPPEQQQF	Double-stranded RNA-specific editase B2	unknown	ANKHD1 NOP16 PIK3R2 PSME3	unknown	dbPTM	https://awi.cuhk.edu.cn/dbPTM/	https://pubmed.ncbi.nlm.nih.gov/30230243/
ADAT1	Acetylation	T50	PADKACDTPDKPVQV	tRNA-specific adenosine deaminase 1	unknown	unknown	unknown	dbPTM	https://awi.cuhk.edu.cn/dbPTM/	https://pubmed.ncbi.nlm.nih.gov/25159151/
ADAT1	Acetylation	S63	QVTKEVVSMGTGTKC	tRNA-specific adenosine deaminase 1	unknown	unknown	unknown	dbPTM	https://awi.cuhk.edu.cn/dbPTM/	https://pubmed.ncbi.nlm.nih.gov/50563631/
ADAT1	Acetylation	T68	VVSMGTGTKCIGQSK	tRNA-specific adenosine deaminase 1	unknown	unknown	unknown	dbPTM	https://awi.cuhk.edu.cn/dbPTM/	https://pubmed.ncbi.nlm.nih.gov/50563623/
ADAT1	Acetylation	S74	GTKCIGQSKMRKNGD	tRNA-specific adenosine deaminase 1	unknown	unknown	unknown	dbPTM	https://awi.cuhk.edu.cn/dbPTM/	https://pubmed.ncbi.nlm.nih.gov/24732914/
ADAT1	Acetylation	S114	AATLKEDSIFVPGTQ	tRNA-specific adenosine deaminase 1	unknown	unknown	unknown	dbPTM	https://awi.cuhk.edu.cn/dbPTM/	https://pubmed.ncbi.nlm.nih.gov/27732954/
ADAT1	Acetylation	T120	DSIFVPGTQKGVWKL	tRNA-specific adenosine deaminase 1	unknown	unknown	unknown	dbPTM	https://awi.cuhk.edu.cn/dbPTM/	https://pubmed.ncbi.nlm.nih.gov/27732954/
ADAT1	Acetylation	S174	HNSSVEASSNLEAPG	tRNA-specific adenosine deaminase 1	unknown	unknown	unknown	dbPTM	https://awi.cuhk.edu.cn/dbPTM/	https://pubmed.ncbi.nlm.nih.gov/26074081/
ADAT1	Acetylation	S175	NSSVEASSNLEAPGN	tRNA-specific adenosine deaminase 1	unknown	unknown	unknown	dbPTM	https://awi.cuhk.edu.cn/dbPTM/	https://pubmed.ncbi.nlm.nih.gov/26074081/
ADAT1	Acetylation	S191	RKCEDPDSPVTKKMR	tRNA-specific adenosine deaminase 1	unknown	unknown	unknown	dbPTM	https://awi.cuhk.edu.cn/dbPTM/	https://pubmed.ncbi.nlm.nih.gov/23401153/
ADAT1	Acetylation	T194	EDPDSPVTKKMRLEP	tRNA-specific adenosine deaminase 1	unknown	unknown	unknown	dbPTM	https://awi.cuhk.edu.cn/dbPTM/	https://pubmed.ncbi.nlm.nih.gov/30576142/
ADAT1	Acetylation	T203	KMRLEPGTAAREVTN	tRNA-specific adenosine deaminase 1	unknown	unknown	unknown	dbPTM	https://awi.cuhk.edu.cn/dbPTM/	https://pubmed.ncbi.nlm.nih.gov/26074081/
ADAT1	Acetylation	S223	QSFGKQKSGPISPGI	tRNA-specific adenosine deaminase 1	unknown	unknown	unknown	dbPTM	https://awi.cuhk.edu.cn/dbPTM/	https://pubmed.ncbi.nlm.nih.gov/30266825/
ADAT1	Acetylation	S227	KQKSGPISPGIHSCD	tRNA-specific adenosine deaminase 1	unknown	unknown	unknown	dbPTM	https://awi.cuhk.edu.cn/dbPTM/	https://pubmed.ncbi.nlm.nih.gov/30266825/
ADAT1	Acetylation	S232	PISPGIHSCDLTVEG	tRNA-specific adenosine deaminase 1	unknown	unknown	unknown	dbPTM	https://awi.cuhk.edu.cn/dbPTM/	https://pubmed.ncbi.nlm.nih.gov/30266825/
ADAT1	Acetylation	T236	GIHSCDLTVEGLATV	tRNA-specific adenosine deaminase 1	unknown	unknown	unknown	dbPTM	https://awi.cuhk.edu.cn/dbPTM/	https://pubmed.ncbi.nlm.nih.gov/22199227/
ADAT1	Acetylation	T242	LTVEGLATVTRIAPG	tRNA-specific adenosine deaminase 1	unknown	unknown	unknown	dbPTM	https://awi.cuhk.edu.cn/dbPTM/	https://pubmed.ncbi.nlm.nih.gov/27080861/
ADAT1	Acetylation	T244	VEGLATVTRIAPGSA	tRNA-specific adenosine deaminase 1	unknown	unknown	unknown	dbPTM	https://awi.cuhk.edu.cn/dbPTM/	https://pubmed.ncbi.nlm.nih.gov/27080861/
ADAT1	Acetylation	S250	VTRIAPGSAKVIDVY	tRNA-specific adenosine deaminase 1	unknown	unknown	unknown	dbPTM	https://awi.cuhk.edu.cn/dbPTM/	https://pubmed.ncbi.nlm.nih.gov/22210691/
ADAT1	Acetylation	T259	KVIDVYRTGAKCVPG	tRNA-specific adenosine deaminase 1	unknown	unknown	unknown	dbPTM	https://awi.cuhk.edu.cn/dbPTM/	https://pubmed.ncbi.nlm.nih.gov/22210691/
ADAT1	Acetylation	T294	KPGRGDRTRSMSCSD	tRNA-specific adenosine deaminase 1	unknown	unknown	unknown	dbPTM	https://awi.cuhk.edu.cn/dbPTM/	https://pubmed.ncbi.nlm.nih.gov/30576142/
ADAT1	Acetylation	S296	GRGDRTRSMSCSDKM	tRNA-specific adenosine deaminase 1	unknown	unknown	unknown	dbPTM	https://awi.cuhk.edu.cn/dbPTM/	https://pubmed.ncbi.nlm.nih.gov/30576142/
ADAT1	Acetylation	S298	GDRTRSMSCSDKMAR	tRNA-specific adenosine deaminase 1	unknown	unknown	unknown	dbPTM	https://awi.cuhk.edu.cn/dbPTM/	https://pubmed.ncbi.nlm.nih.gov/19845377/
ADAT1	Acetylation	S300	RTRSMSCSDKMARWN	tRNA-specific adenosine deaminase 1	unknown	unknown	unknown	dbPTM	https://awi.cuhk.edu.cn/dbPTM/	https://pubmed.ncbi.nlm.nih.gov/19845377/
ADAT1	Acetylation	T423	PQGTTKKTIGSLQAR	tRNA-specific adenosine deaminase 1	unknown	unknown	unknown	dbPTM	https://awi.cuhk.edu.cn/dbPTM/	https://pubmed.ncbi.nlm.nih.gov/23312004/
ADAT1	Acetylation	S426	TTKKTIGSLQARSQI	tRNA-specific adenosine deaminase 1	unknown	unknown	unknown	dbPTM	https://awi.cuhk.edu.cn/dbPTM/	https://pubmed.ncbi.nlm.nih.gov/23312004/
ADAT1	Acetylation	S431	IGSLQARSQISKVEL	tRNA-specific adenosine deaminase 1	unknown	unknown	unknown	dbPTM	https://awi.cuhk.edu.cn/dbPTM/	https://pubmed.ncbi.nlm.nih.gov/50563639/
ADAT1	Acetylation	S434	LQARSQISKVELFRS	tRNA-specific adenosine deaminase 1	unknown	unknown	unknown	dbPTM	https://awi.cuhk.edu.cn/dbPTM/	https://pubmed.ncbi.nlm.nih.gov/50563655/
ADAT1	Acetylation	S447	RSFQKLLSRIARDKW	tRNA-specific adenosine deaminase 1	unknown	unknown	unknown	dbPTM	https://awi.cuhk.edu.cn/dbPTM/	https://pubmed.ncbi.nlm.nih.gov/46159517/
ADAT1	Acetylation	T465	LRVQKLDTYQEYKEA	tRNA-specific adenosine deaminase 1	unknown	unknown	unknown	dbPTM	https://awi.cuhk.edu.cn/dbPTM/	https://pubmed.ncbi.nlm.nih.gov/26074081/
ADAT1	Acetylation	Y466	RVQKLDTYQEYKEAA	tRNA-specific adenosine deaminase 1	unknown	unknown	unknown	dbPTM	https://awi.cuhk.edu.cn/dbPTM/	https://pubmed.ncbi.nlm.nih.gov/26074081/
ADAT1	Acetylation	Y469	KLDTYQEYKEAASSY	tRNA-specific adenosine deaminase 1	unknown	unknown	unknown	dbPTM	https://awi.cuhk.edu.cn/dbPTM/	https://pubmed.ncbi.nlm.nih.gov/26074081/
ADAT1	Acetylation	Y476	YKEAASSYQEAWSTL	tRNA-specific adenosine deaminase 1	unknown	unknown	unknown	dbPTM	https://awi.cuhk.edu.cn/dbPTM/	https://pubmed.ncbi.nlm.nih.gov/30257219/
ADAT1	Ubiquitination	A35	NHEWTLLAAVVKIQS	tRNA-specific adenosine deaminase 1	unknown	unknown	unknown	dbPTM	https://awi.cuhk.edu.cn/dbPTM/	https://pubmed.ncbi.nlm.nih.gov/29967540/
ADAT1	Ubiquitination	K122	IFVPGTQKGVWKLRR	tRNA-specific adenosine deaminase 1	unknown	unknown	unknown	dbPTM	https://awi.cuhk.edu.cn/dbPTM/	https://pubmed.ncbi.nlm.nih.gov/29967540/
ADAT1	Ubiquitination	V208	PGTAAREVTNGAAHH	tRNA-specific adenosine deaminase 1	unknown	unknown	unknown	dbPTM	https://awi.cuhk.edu.cn/dbPTM/	https://pubmed.ncbi.nlm.nih.gov/29967540/
ADAT1	Ubiquitination	Q216	TNGAAHHQSFGKQKS	tRNA-specific adenosine deaminase 1	unknown	unknown	unknown	dbPTM	https://awi.cuhk.edu.cn/dbPTM/	https://pubmed.ncbi.nlm.nih.gov/23000965/
ADAT1	Ubiquitination	216 (in isoform 2)	-	tRNA-specific adenosine deaminase 1	unknown	unknown	unknown	dbPTM	https://awi.cuhk.edu.cn/dbPTM/	https://pubmed.ncbi.nlm.nih.gov/21890473/
ADAT1	Ubiquitination	D270	CVPGEAGDSGKPGAA	tRNA-specific adenosine deaminase 1	unknown	unknown	unknown	dbPTM	https://awi.cuhk.edu.cn/dbPTM/	https://pubmed.ncbi.nlm.nih.gov/29967540/
ADAT1	Ubiquitination	K273	GEAGDSGKPGAAFHQ	tRNA-specific adenosine deaminase 1	unknown	unknown	unknown	dbPTM	https://awi.cuhk.edu.cn/dbPTM/	https://pubmed.ncbi.nlm.nih.gov/29967540/
ADAT1	Ubiquitination	F278	SGKPGAAFHQVGLLR	tRNA-specific adenosine deaminase 1	unknown	unknown	unknown	dbPTM	https://awi.cuhk.edu.cn/dbPTM/	https://pubmed.ncbi.nlm.nih.gov/23000965/
ADAT1	Ubiquitination	E321	ALLMHLLEEPIYLSA	tRNA-specific adenosine deaminase 1	unknown	unknown	unknown	dbPTM	https://awi.cuhk.edu.cn/dbPTM/	https://pubmed.ncbi.nlm.nih.gov/29967540/
ADAT1	Ubiquitination	P335	AVVIGKCPYSQEAMQ	tRNA-specific adenosine deaminase 1	unknown	unknown	unknown	dbPTM	https://awi.cuhk.edu.cn/dbPTM/	https://pubmed.ncbi.nlm.nih.gov/29967540/
ADAT1	Ubiquitination	K357	QNVSALPKGFGVQEL	tRNA-specific adenosine deaminase 1	unknown	unknown	unknown	dbPTM	https://awi.cuhk.edu.cn/dbPTM/	https://pubmed.ncbi.nlm.nih.gov/29967540/
ADAT1	Ubiquitination	K365	GFGVQELKILQSDLL	tRNA-specific adenosine deaminase 1	unknown	unknown	unknown	dbPTM	https://awi.cuhk.edu.cn/dbPTM/	https://pubmed.ncbi.nlm.nih.gov/23000965/
ADAT1	Ubiquitination	365 (in isoform 1)	-	tRNA-specific adenosine deaminase 1	unknown	unknown	unknown	dbPTM	https://awi.cuhk.edu.cn/dbPTM/	https://pubmed.ncbi.nlm.nih.gov/21890473/
ADAT1	Ubiquitination	K383	SRSAVQAKRADSPGR	tRNA-specific adenosine deaminase 1	unknown	unknown	unknown	dbPTM	https://awi.cuhk.edu.cn/dbPTM/	https://pubmed.ncbi.nlm.nih.gov/29967540/
ADAT1	Ubiquitination	K422	FPQGTTKKTIGSLQA	tRNA-specific adenosine deaminase 1	unknown	unknown	unknown	dbPTM	https://awi.cuhk.edu.cn/dbPTM/	https://pubmed.ncbi.nlm.nih.gov/29967540/
ADAT1	Ubiquitination	K470	LDTYQEYKEAASSYQ	tRNA-specific adenosine deaminase 1	unknown	unknown	unknown	dbPTM	https://awi.cuhk.edu.cn/dbPTM/	https://pubmed.ncbi.nlm.nih.gov/29967540/
ADAT1	Acetylation	K78	IGQSKMRKNGDILND	tRNA-specific adenosine deaminase 1	unknown	unknown	unknown	dbPTM	https://awi.cuhk.edu.cn/dbPTM/	https://pubmed.ncbi.nlm.nih.gov/7674273/
ADAT2	Ubiquitination	A19	SGACSVSAEETEKWM	tRNA-specific adenosine deaminase 2	unknown	APP ADAT3	unknown	dbPTM	https://awi.cuhk.edu.cn/dbPTM/	https://pubmed.ncbi.nlm.nih.gov/24816145/
ADAT2	Ubiquitination	K66	RNEVNQTKNATRHAE	tRNA-specific adenosine deaminase 2	unknown	APP ADAT3	unknown	dbPTM	https://awi.cuhk.edu.cn/dbPTM/	https://pubmed.ncbi.nlm.nih.gov/24816145/
ADAT2	Ubiquitination	E105	TVLYVTVEPCIMCAA	tRNA-specific adenosine deaminase 2	unknown	APP ADAT3	unknown	dbPTM	https://awi.cuhk.edu.cn/dbPTM/	https://pubmed.ncbi.nlm.nih.gov/24816145/
ADAT2	Ubiquitination	G125	KIPLVVYGCQNERFG	tRNA-specific adenosine deaminase 2	unknown	APP ADAT3	unknown	dbPTM	https://awi.cuhk.edu.cn/dbPTM/	https://pubmed.ncbi.nlm.nih.gov/29967540/
ADAT2	Ubiquitination	K172	EMLKTFYKQENPNAP	tRNA-specific adenosine deaminase 2	unknown	APP ADAT3	unknown	dbPTM	https://awi.cuhk.edu.cn/dbPTM/	https://pubmed.ncbi.nlm.nih.gov/29967540/
ADAT2	Sulfoxidation	M166	RAEEAVEMLKTFYKQ	tRNA-specific adenosine deaminase 2	unknown	APP ADAT3	unknown	dbPTM	https://awi.cuhk.edu.cn/dbPTM/	https://pubmed.ncbi.nlm.nih.gov/21406390/
ADAT3	Phosphorylation	S18	PKCLEAGSPEPEPAP	Probable inactive tRNA-specific adenosine deaminase-like protein 3	unknown	THRB	unknown	dbPTM	https://awi.cuhk.edu.cn/dbPTM/	https://pubmed.ncbi.nlm.nih.gov/25850435/
ADAT3	Phosphorylation	S33	WQALPVLSEKQSGDV	Probable inactive tRNA-specific adenosine deaminase-like protein 3	unknown	THRB	unknown	dbPTM	https://awi.cuhk.edu.cn/dbPTM/	https://pubmed.ncbi.nlm.nih.gov/50563667/
ADAT3	Phosphorylation	E34	QALPVLSEKQSGDVE	Probable inactive tRNA-specific adenosine deaminase-like protein 3	unknown	THRB	unknown	dbPTM	https://awi.cuhk.edu.cn/dbPTM/	https://pubmed.ncbi.nlm.nih.gov/27251275/
ADAT3	Phosphorylation	S86	RPSRDAGSPHALEML	Probable inactive tRNA-specific adenosine deaminase-like protein 3	unknown	THRB	unknown	dbPTM	https://awi.cuhk.edu.cn/dbPTM/	https://pubmed.ncbi.nlm.nih.gov/24719451/
ADAT3	Phosphorylation	S166	ALAGRLFSTQERAAM	Probable inactive tRNA-specific adenosine deaminase-like protein 3	unknown	THRB	unknown	dbPTM	https://awi.cuhk.edu.cn/dbPTM/	https://pubmed.ncbi.nlm.nih.gov/24719451/
ADAT3	Phosphorylation	T167	LAGRLFSTQERAAMQ	Probable inactive tRNA-specific adenosine deaminase-like protein 3	unknown	THRB	unknown	dbPTM	https://awi.cuhk.edu.cn/dbPTM/	https://pubmed.ncbi.nlm.nih.gov/17525332/
ADAT3	Phosphorylation	S175	QERAAMQSHMERAVW	Probable inactive tRNA-specific adenosine deaminase-like protein 3	unknown	THRB	unknown	dbPTM	https://awi.cuhk.edu.cn/dbPTM/	https://pubmed.ncbi.nlm.nih.gov/24719451/
ADAT3	Phosphorylation	A183	HMERAVWAARRAAAR	Probable inactive tRNA-specific adenosine deaminase-like protein 3	unknown	THRB	unknown	dbPTM	https://awi.cuhk.edu.cn/dbPTM/	https://pubmed.ncbi.nlm.nih.gov/17525332/
ADAT3	Acetylation	M1	-------MEPAPGLV	Probable inactive tRNA-specific adenosine deaminase-like protein 3	unknown	THRB	unknown	dbPTM	https://awi.cuhk.edu.cn/dbPTM/	https://pubmed.ncbi.nlm.nih.gov/19413330/
AGO2	Phosphorylation	S153	ALSGRLPSVPFETIQ	Protein argonaute-2 {ECO:0000255|HAMAP-Rule:MF_03031}	unknown	DDX20 GEMIN4 DICER1 gag IPO8 TNF RBM4 BTRC TNRC6A TNRC6B LRRK2 TNRC6C EIF4EBP1 HSP90AA1 TARBP2 PABPC1 CNOT7 PFKP AGO1 C6orf48 FOLR1 MCL1 RPL27A S100A11 TMEFF2 RPS11 TMEM64 RPS20 AGO3 CBWD2 CEP170 CPS1 GPRASP2 IQSEC1 KLHL29 IGBP1 LIG4 MLLT11 MSI1 P4HB NDUFS2 PASK PRKAR1A RNF219 YTHDF1 TRMT1 DCAF7 CNOT2 CNOT6 CNOT6L CNOT8 CNOT1 ELAVL1 GMPS CRBN	unknown	dbPTM	https://awi.cuhk.edu.cn/dbPTM/	https://pubmed.ncbi.nlm.nih.gov/46103325/
AGO2	Phosphorylation	S242	CEVLDFKSIEEQQKP	Protein argonaute-2 {ECO:0000255|HAMAP-Rule:MF_03031}	unknown	DDX20 GEMIN4 DICER1 gag IPO8 TNF RBM4 BTRC TNRC6A TNRC6B LRRK2 TNRC6C EIF4EBP1 HSP90AA1 TARBP2 PABPC1 CNOT7 PFKP AGO1 C6orf48 FOLR1 MCL1 RPL27A S100A11 TMEFF2 RPS11 TMEM64 RPS20 AGO3 CBWD2 CEP170 CPS1 GPRASP2 IQSEC1 KLHL29 IGBP1 LIG4 MLLT11 MSI1 P4HB NDUFS2 PASK PRKAR1A RNF219 YTHDF1 TRMT1 DCAF7 CNOT2 CNOT6 CNOT6L CNOT8 CNOT1 ELAVL1 GMPS CRBN	unknown	dbPTM	https://awi.cuhk.edu.cn/dbPTM/	https://pubmed.ncbi.nlm.nih.gov/20068231/
AGO2	Phosphorylation	T251	EEQQKPLTDSQRVKF	Protein argonaute-2 {ECO:0000255|HAMAP-Rule:MF_03031}	unknown	DDX20 GEMIN4 DICER1 gag IPO8 TNF RBM4 BTRC TNRC6A TNRC6B LRRK2 TNRC6C EIF4EBP1 HSP90AA1 TARBP2 PABPC1 CNOT7 PFKP AGO1 C6orf48 FOLR1 MCL1 RPL27A S100A11 TMEFF2 RPS11 TMEM64 RPS20 AGO3 CBWD2 CEP170 CPS1 GPRASP2 IQSEC1 KLHL29 IGBP1 LIG4 MLLT11 MSI1 P4HB NDUFS2 PASK PRKAR1A RNF219 YTHDF1 TRMT1 DCAF7 CNOT2 CNOT6 CNOT6L CNOT8 CNOT1 ELAVL1 GMPS CRBN	unknown	dbPTM	https://awi.cuhk.edu.cn/dbPTM/	https://pubmed.ncbi.nlm.nih.gov/20068231/
AGO2	Phosphorylation	S253	QQKPLTDSQRVKFTK	Protein argonaute-2 {ECO:0000255|HAMAP-Rule:MF_03031}	unknown	DDX20 GEMIN4 DICER1 gag IPO8 TNF RBM4 BTRC TNRC6A TNRC6B LRRK2 TNRC6C EIF4EBP1 HSP90AA1 TARBP2 PABPC1 CNOT7 PFKP AGO1 C6orf48 FOLR1 MCL1 RPL27A S100A11 TMEFF2 RPS11 TMEM64 RPS20 AGO3 CBWD2 CEP170 CPS1 GPRASP2 IQSEC1 KLHL29 IGBP1 LIG4 MLLT11 MSI1 P4HB NDUFS2 PASK PRKAR1A RNF219 YTHDF1 TRMT1 DCAF7 CNOT2 CNOT6 CNOT6L CNOT8 CNOT1 ELAVL1 GMPS CRBN	unknown	dbPTM	https://awi.cuhk.edu.cn/dbPTM/	https://pubmed.ncbi.nlm.nih.gov/35066017/
AGO2	Phosphorylation	T303	LQQESGQTVECTVAQ	Protein argonaute-2 {ECO:0000255|HAMAP-Rule:MF_03031}	unknown	DDX20 GEMIN4 DICER1 gag IPO8 TNF RBM4 BTRC TNRC6A TNRC6B LRRK2 TNRC6C EIF4EBP1 HSP90AA1 TARBP2 PABPC1 CNOT7 PFKP AGO1 C6orf48 FOLR1 MCL1 RPL27A S100A11 TMEFF2 RPS11 TMEM64 RPS20 AGO3 CBWD2 CEP170 CPS1 GPRASP2 IQSEC1 KLHL29 IGBP1 LIG4 MLLT11 MSI1 P4HB NDUFS2 PASK PRKAR1A RNF219 YTHDF1 TRMT1 DCAF7 CNOT2 CNOT6 CNOT6L CNOT8 CNOT1 ELAVL1 GMPS CRBN	unknown	dbPTM	https://awi.cuhk.edu.cn/dbPTM/	https://pubmed.ncbi.nlm.nih.gov/35066015/
AGO2	Phosphorylation	T307	SGQTVECTVAQYFKD	Protein argonaute-2 {ECO:0000255|HAMAP-Rule:MF_03031}	unknown	DDX20 GEMIN4 DICER1 gag IPO8 TNF RBM4 BTRC TNRC6A TNRC6B LRRK2 TNRC6C EIF4EBP1 HSP90AA1 TARBP2 PABPC1 CNOT7 PFKP AGO1 C6orf48 FOLR1 MCL1 RPL27A S100A11 TMEFF2 RPS11 TMEM64 RPS20 AGO3 CBWD2 CEP170 CPS1 GPRASP2 IQSEC1 KLHL29 IGBP1 LIG4 MLLT11 MSI1 P4HB NDUFS2 PASK PRKAR1A RNF219 YTHDF1 TRMT1 DCAF7 CNOT2 CNOT6 CNOT6L CNOT8 CNOT1 ELAVL1 GMPS CRBN	unknown	dbPTM	https://awi.cuhk.edu.cn/dbPTM/	https://pubmed.ncbi.nlm.nih.gov/35066009/
AGO2	Phosphorylation	Y338	GQEQKHTYLPLEVCN	Protein argonaute-2 {ECO:0000255|HAMAP-Rule:MF_03031}	unknown	DDX20 GEMIN4 DICER1 gag IPO8 TNF RBM4 BTRC TNRC6A TNRC6B LRRK2 TNRC6C EIF4EBP1 HSP90AA1 TARBP2 PABPC1 CNOT7 PFKP AGO1 C6orf48 FOLR1 MCL1 RPL27A S100A11 TMEFF2 RPS11 TMEM64 RPS20 AGO3 CBWD2 CEP170 CPS1 GPRASP2 IQSEC1 KLHL29 IGBP1 LIG4 MLLT11 MSI1 P4HB NDUFS2 PASK PRKAR1A RNF219 YTHDF1 TRMT1 DCAF7 CNOT2 CNOT6 CNOT6L CNOT8 CNOT1 ELAVL1 GMPS CRBN	unknown	dbPTM	https://awi.cuhk.edu.cn/dbPTM/	https://pubmed.ncbi.nlm.nih.gov/83375/
AGO2	Phosphorylation	T357	QRCIKKLTDNQTSTM	Protein argonaute-2 {ECO:0000255|HAMAP-Rule:MF_03031}	unknown	DDX20 GEMIN4 DICER1 gag IPO8 TNF RBM4 BTRC TNRC6A TNRC6B LRRK2 TNRC6C EIF4EBP1 HSP90AA1 TARBP2 PABPC1 CNOT7 PFKP AGO1 C6orf48 FOLR1 MCL1 RPL27A S100A11 TMEFF2 RPS11 TMEM64 RPS20 AGO3 CBWD2 CEP170 CPS1 GPRASP2 IQSEC1 KLHL29 IGBP1 LIG4 MLLT11 MSI1 P4HB NDUFS2 PASK PRKAR1A RNF219 YTHDF1 TRMT1 DCAF7 CNOT2 CNOT6 CNOT6L CNOT8 CNOT1 ELAVL1 GMPS CRBN	unknown	dbPTM	https://awi.cuhk.edu.cn/dbPTM/	https://pubmed.ncbi.nlm.nih.gov/68704789/
AGO2	Phosphorylation	S385	EISKLMRSASFNTDP	Protein argonaute-2 {ECO:0000255|HAMAP-Rule:MF_03031}	unknown	DDX20 GEMIN4 DICER1 gag IPO8 TNF RBM4 BTRC TNRC6A TNRC6B LRRK2 TNRC6C EIF4EBP1 HSP90AA1 TARBP2 PABPC1 CNOT7 PFKP AGO1 C6orf48 FOLR1 MCL1 RPL27A S100A11 TMEFF2 RPS11 TMEM64 RPS20 AGO3 CBWD2 CEP170 CPS1 GPRASP2 IQSEC1 KLHL29 IGBP1 LIG4 MLLT11 MSI1 P4HB NDUFS2 PASK PRKAR1A RNF219 YTHDF1 TRMT1 DCAF7 CNOT2 CNOT6 CNOT6L CNOT8 CNOT1 ELAVL1 GMPS CRBN	unknown	dbPTM	https://awi.cuhk.edu.cn/dbPTM/	https://pubmed.ncbi.nlm.nih.gov/23401153/
AGO2	Phosphorylation	S387	SKLMRSASFNTDPYV	Protein argonaute-2 {ECO:0000255|HAMAP-Rule:MF_03031}	unknown	DDX20 GEMIN4 DICER1 gag IPO8 TNF RBM4 BTRC TNRC6A TNRC6B LRRK2 TNRC6C EIF4EBP1 HSP90AA1 TARBP2 PABPC1 CNOT7 PFKP AGO1 C6orf48 FOLR1 MCL1 RPL27A S100A11 TMEFF2 RPS11 TMEM64 RPS20 AGO3 CBWD2 CEP170 CPS1 GPRASP2 IQSEC1 KLHL29 IGBP1 LIG4 MLLT11 MSI1 P4HB NDUFS2 PASK PRKAR1A RNF219 YTHDF1 TRMT1 DCAF7 CNOT2 CNOT6 CNOT6L CNOT8 CNOT1 ELAVL1 GMPS CRBN	unknown	dbPTM	https://awi.cuhk.edu.cn/dbPTM/	https://pubmed.ncbi.nlm.nih.gov/19664994/
AGO2	Phosphorylation	T390	MRSASFNTDPYVREF	Protein argonaute-2 {ECO:0000255|HAMAP-Rule:MF_03031}	unknown	DDX20 GEMIN4 DICER1 gag IPO8 TNF RBM4 BTRC TNRC6A TNRC6B LRRK2 TNRC6C EIF4EBP1 HSP90AA1 TARBP2 PABPC1 CNOT7 PFKP AGO1 C6orf48 FOLR1 MCL1 RPL27A S100A11 TMEFF2 RPS11 TMEM64 RPS20 AGO3 CBWD2 CEP170 CPS1 GPRASP2 IQSEC1 KLHL29 IGBP1 LIG4 MLLT11 MSI1 P4HB NDUFS2 PASK PRKAR1A RNF219 YTHDF1 TRMT1 DCAF7 CNOT2 CNOT6 CNOT6L CNOT8 CNOT1 ELAVL1 GMPS CRBN	unknown	dbPTM	https://awi.cuhk.edu.cn/dbPTM/	https://pubmed.ncbi.nlm.nih.gov/23927012/
AGO2	Phosphorylation	T406	IMVKDEMTDVTGRVL	Protein argonaute-2 {ECO:0000255|HAMAP-Rule:MF_03031}	unknown	DDX20 GEMIN4 DICER1 gag IPO8 TNF RBM4 BTRC TNRC6A TNRC6B LRRK2 TNRC6C EIF4EBP1 HSP90AA1 TARBP2 PABPC1 CNOT7 PFKP AGO1 C6orf48 FOLR1 MCL1 RPL27A S100A11 TMEFF2 RPS11 TMEM64 RPS20 AGO3 CBWD2 CEP170 CPS1 GPRASP2 IQSEC1 KLHL29 IGBP1 LIG4 MLLT11 MSI1 P4HB NDUFS2 PASK PRKAR1A RNF219 YTHDF1 TRMT1 DCAF7 CNOT2 CNOT6 CNOT6L CNOT8 CNOT1 ELAVL1 GMPS CRBN	unknown	dbPTM	https://awi.cuhk.edu.cn/dbPTM/	https://pubmed.ncbi.nlm.nih.gov/23663014/
AGO2	Phosphorylation	Y393	ASFNTDPYVREFGIM	Protein argonaute-2 {ECO:0000255|HAMAP-Rule:MF_03031}	unknown	DDX20 GEMIN4 DICER1 gag IPO8 TNF RBM4 BTRC TNRC6A TNRC6B LRRK2 TNRC6C EIF4EBP1 HSP90AA1 TARBP2 PABPC1 CNOT7 PFKP AGO1 C6orf48 FOLR1 MCL1 RPL27A S100A11 TMEFF2 RPS11 TMEM64 RPS20 AGO3 CBWD2 CEP170 CPS1 GPRASP2 IQSEC1 KLHL29 IGBP1 LIG4 MLLT11 MSI1 P4HB NDUFS2 PASK PRKAR1A RNF219 YTHDF1 TRMT1 DCAF7 CNOT2 CNOT6 CNOT6L CNOT8 CNOT1 ELAVL1 GMPS CRBN	unknown	dbPTM	https://awi.cuhk.edu.cn/dbPTM/	https://pubmed.ncbi.nlm.nih.gov/23927012/
AGO2	Phosphorylation	T409	KDEMTDVTGRVLQPP	Protein argonaute-2 {ECO:0000255|HAMAP-Rule:MF_03031}	unknown	DDX20 GEMIN4 DICER1 gag IPO8 TNF RBM4 BTRC TNRC6A TNRC6B LRRK2 TNRC6C EIF4EBP1 HSP90AA1 TARBP2 PABPC1 CNOT7 PFKP AGO1 C6orf48 FOLR1 MCL1 RPL27A S100A11 TMEFF2 RPS11 TMEM64 RPS20 AGO3 CBWD2 CEP170 CPS1 GPRASP2 IQSEC1 KLHL29 IGBP1 LIG4 MLLT11 MSI1 P4HB NDUFS2 PASK PRKAR1A RNF219 YTHDF1 TRMT1 DCAF7 CNOT2 CNOT6 CNOT6L CNOT8 CNOT1 ELAVL1 GMPS CRBN	unknown	dbPTM	https://awi.cuhk.edu.cn/dbPTM/	https://pubmed.ncbi.nlm.nih.gov/23663014/
AGO2	Phosphorylation	Y512	FRHLKNTYAGLQLVV	Protein argonaute-2 {ECO:0000255|HAMAP-Rule:MF_03031}	unknown	DDX20 GEMIN4 DICER1 gag IPO8 TNF RBM4 BTRC TNRC6A TNRC6B LRRK2 TNRC6C EIF4EBP1 HSP90AA1 TARBP2 PABPC1 CNOT7 PFKP AGO1 C6orf48 FOLR1 MCL1 RPL27A S100A11 TMEFF2 RPS11 TMEM64 RPS20 AGO3 CBWD2 CEP170 CPS1 GPRASP2 IQSEC1 KLHL29 IGBP1 LIG4 MLLT11 MSI1 P4HB NDUFS2 PASK PRKAR1A RNF219 YTHDF1 TRMT1 DCAF7 CNOT2 CNOT6 CNOT6L CNOT8 CNOT1 ELAVL1 GMPS CRBN	unknown	dbPTM	https://awi.cuhk.edu.cn/dbPTM/	https://pubmed.ncbi.nlm.nih.gov/20068231/
AGO2	Phosphorylation	T526	VVILPGKTPVYAEVK	Protein argonaute-2 {ECO:0000255|HAMAP-Rule:MF_03031}	unknown	DDX20 GEMIN4 DICER1 gag IPO8 TNF RBM4 BTRC TNRC6A TNRC6B LRRK2 TNRC6C EIF4EBP1 HSP90AA1 TARBP2 PABPC1 CNOT7 PFKP AGO1 C6orf48 FOLR1 MCL1 RPL27A S100A11 TMEFF2 RPS11 TMEM64 RPS20 AGO3 CBWD2 CEP170 CPS1 GPRASP2 IQSEC1 KLHL29 IGBP1 LIG4 MLLT11 MSI1 P4HB NDUFS2 PASK PRKAR1A RNF219 YTHDF1 TRMT1 DCAF7 CNOT2 CNOT6 CNOT6L CNOT8 CNOT1 ELAVL1 GMPS CRBN	unknown	dbPTM	https://awi.cuhk.edu.cn/dbPTM/	https://pubmed.ncbi.nlm.nih.gov/22192785/
AGO2	Phosphorylation	Y529	LPGKTPVYAEVKRVG	Protein argonaute-2 {ECO:0000255|HAMAP-Rule:MF_03031}	unknown	DDX20 GEMIN4 DICER1 gag IPO8 TNF RBM4 BTRC TNRC6A TNRC6B LRRK2 TNRC6C EIF4EBP1 HSP90AA1 TARBP2 PABPC1 CNOT7 PFKP AGO1 C6orf48 FOLR1 MCL1 RPL27A S100A11 TMEFF2 RPS11 TMEM64 RPS20 AGO3 CBWD2 CEP170 CPS1 GPRASP2 IQSEC1 KLHL29 IGBP1 LIG4 MLLT11 MSI1 P4HB NDUFS2 PASK PRKAR1A RNF219 YTHDF1 TRMT1 DCAF7 CNOT2 CNOT6 CNOT6L CNOT8 CNOT1 ELAVL1 GMPS CRBN	unknown	dbPTM	https://awi.cuhk.edu.cn/dbPTM/	https://pubmed.ncbi.nlm.nih.gov/35066011/
AGO2	Phosphorylation	T734	SGNIPAGTTVDTKIT	Protein argonaute-2 {ECO:0000255|HAMAP-Rule:MF_03031}	unknown	DDX20 GEMIN4 DICER1 gag IPO8 TNF RBM4 BTRC TNRC6A TNRC6B LRRK2 TNRC6C EIF4EBP1 HSP90AA1 TARBP2 PABPC1 CNOT7 PFKP AGO1 C6orf48 FOLR1 MCL1 RPL27A S100A11 TMEFF2 RPS11 TMEM64 RPS20 AGO3 CBWD2 CEP170 CPS1 GPRASP2 IQSEC1 KLHL29 IGBP1 LIG4 MLLT11 MSI1 P4HB NDUFS2 PASK PRKAR1A RNF219 YTHDF1 TRMT1 DCAF7 CNOT2 CNOT6 CNOT6L CNOT8 CNOT1 ELAVL1 GMPS CRBN	unknown	dbPTM	https://awi.cuhk.edu.cn/dbPTM/	https://pubmed.ncbi.nlm.nih.gov/22199227/
AGO2	Phosphorylation	T735	GNIPAGTTVDTKITH	Protein argonaute-2 {ECO:0000255|HAMAP-Rule:MF_03031}	unknown	DDX20 GEMIN4 DICER1 gag IPO8 TNF RBM4 BTRC TNRC6A TNRC6B LRRK2 TNRC6C EIF4EBP1 HSP90AA1 TARBP2 PABPC1 CNOT7 PFKP AGO1 C6orf48 FOLR1 MCL1 RPL27A S100A11 TMEFF2 RPS11 TMEM64 RPS20 AGO3 CBWD2 CEP170 CPS1 GPRASP2 IQSEC1 KLHL29 IGBP1 LIG4 MLLT11 MSI1 P4HB NDUFS2 PASK PRKAR1A RNF219 YTHDF1 TRMT1 DCAF7 CNOT2 CNOT6 CNOT6L CNOT8 CNOT1 ELAVL1 GMPS CRBN	unknown	dbPTM	https://awi.cuhk.edu.cn/dbPTM/	https://pubmed.ncbi.nlm.nih.gov/22199227/
AGO2	Phosphorylation	Y749	HPTEFDFYLCSHAGI	Protein argonaute-2 {ECO:0000255|HAMAP-Rule:MF_03031}	unknown	DDX20 GEMIN4 DICER1 gag IPO8 TNF RBM4 BTRC TNRC6A TNRC6B LRRK2 TNRC6C EIF4EBP1 HSP90AA1 TARBP2 PABPC1 CNOT7 PFKP AGO1 C6orf48 FOLR1 MCL1 RPL27A S100A11 TMEFF2 RPS11 TMEM64 RPS20 AGO3 CBWD2 CEP170 CPS1 GPRASP2 IQSEC1 KLHL29 IGBP1 LIG4 MLLT11 MSI1 P4HB NDUFS2 PASK PRKAR1A RNF219 YTHDF1 TRMT1 DCAF7 CNOT2 CNOT6 CNOT6L CNOT8 CNOT1 ELAVL1 GMPS CRBN	unknown	dbPTM	https://awi.cuhk.edu.cn/dbPTM/	https://pubmed.ncbi.nlm.nih.gov/27660449/
AGO2	Phosphorylation	S752	EFDFYLCSHAGIQGT	Protein argonaute-2 {ECO:0000255|HAMAP-Rule:MF_03031}	unknown	DDX20 GEMIN4 DICER1 gag IPO8 TNF RBM4 BTRC TNRC6A TNRC6B LRRK2 TNRC6C EIF4EBP1 HSP90AA1 TARBP2 PABPC1 CNOT7 PFKP AGO1 C6orf48 FOLR1 MCL1 RPL27A S100A11 TMEFF2 RPS11 TMEM64 RPS20 AGO3 CBWD2 CEP170 CPS1 GPRASP2 IQSEC1 KLHL29 IGBP1 LIG4 MLLT11 MSI1 P4HB NDUFS2 PASK PRKAR1A RNF219 YTHDF1 TRMT1 DCAF7 CNOT2 CNOT6 CNOT6L CNOT8 CNOT1 ELAVL1 GMPS CRBN	unknown	dbPTM	https://awi.cuhk.edu.cn/dbPTM/	https://pubmed.ncbi.nlm.nih.gov/27660455/
AGO2	Phosphorylation	T759	SHAGIQGTSRPSHYH	Protein argonaute-2 {ECO:0000255|HAMAP-Rule:MF_03031}	unknown	DDX20 GEMIN4 DICER1 gag IPO8 TNF RBM4 BTRC TNRC6A TNRC6B LRRK2 TNRC6C EIF4EBP1 HSP90AA1 TARBP2 PABPC1 CNOT7 PFKP AGO1 C6orf48 FOLR1 MCL1 RPL27A S100A11 TMEFF2 RPS11 TMEM64 RPS20 AGO3 CBWD2 CEP170 CPS1 GPRASP2 IQSEC1 KLHL29 IGBP1 LIG4 MLLT11 MSI1 P4HB NDUFS2 PASK PRKAR1A RNF219 YTHDF1 TRMT1 DCAF7 CNOT2 CNOT6 CNOT6L CNOT8 CNOT1 ELAVL1 GMPS CRBN	unknown	dbPTM	https://awi.cuhk.edu.cn/dbPTM/	https://pubmed.ncbi.nlm.nih.gov/27660467/
AGO2	Phosphorylation	S760	HAGIQGTSRPSHYHV	Protein argonaute-2 {ECO:0000255|HAMAP-Rule:MF_03031}	unknown	DDX20 GEMIN4 DICER1 gag IPO8 TNF RBM4 BTRC TNRC6A TNRC6B LRRK2 TNRC6C EIF4EBP1 HSP90AA1 TARBP2 PABPC1 CNOT7 PFKP AGO1 C6orf48 FOLR1 MCL1 RPL27A S100A11 TMEFF2 RPS11 TMEM64 RPS20 AGO3 CBWD2 CEP170 CPS1 GPRASP2 IQSEC1 KLHL29 IGBP1 LIG4 MLLT11 MSI1 P4HB NDUFS2 PASK PRKAR1A RNF219 YTHDF1 TRMT1 DCAF7 CNOT2 CNOT6 CNOT6L CNOT8 CNOT1 ELAVL1 GMPS CRBN	unknown	dbPTM	https://awi.cuhk.edu.cn/dbPTM/	https://pubmed.ncbi.nlm.nih.gov/27660461/
AGO2	Phosphorylation	S796	TYVRCTRSVSIPAPA	Protein argonaute-2 {ECO:0000255|HAMAP-Rule:MF_03031}	unknown	DDX20 GEMIN4 DICER1 gag IPO8 TNF RBM4 BTRC TNRC6A TNRC6B LRRK2 TNRC6C EIF4EBP1 HSP90AA1 TARBP2 PABPC1 CNOT7 PFKP AGO1 C6orf48 FOLR1 MCL1 RPL27A S100A11 TMEFF2 RPS11 TMEM64 RPS20 AGO3 CBWD2 CEP170 CPS1 GPRASP2 IQSEC1 KLHL29 IGBP1 LIG4 MLLT11 MSI1 P4HB NDUFS2 PASK PRKAR1A RNF219 YTHDF1 TRMT1 DCAF7 CNOT2 CNOT6 CNOT6L CNOT8 CNOT1 ELAVL1 GMPS CRBN	unknown	dbPTM	https://awi.cuhk.edu.cn/dbPTM/	https://pubmed.ncbi.nlm.nih.gov/16094384/
AGO2	Phosphorylation	S798	VRCTRSVSIPAPAYY	Protein argonaute-2 {ECO:0000255|HAMAP-Rule:MF_03031}	unknown	DDX20 GEMIN4 DICER1 gag IPO8 TNF RBM4 BTRC TNRC6A TNRC6B LRRK2 TNRC6C EIF4EBP1 HSP90AA1 TARBP2 PABPC1 CNOT7 PFKP AGO1 C6orf48 FOLR1 MCL1 RPL27A S100A11 TMEFF2 RPS11 TMEM64 RPS20 AGO3 CBWD2 CEP170 CPS1 GPRASP2 IQSEC1 KLHL29 IGBP1 LIG4 MLLT11 MSI1 P4HB NDUFS2 PASK PRKAR1A RNF219 YTHDF1 TRMT1 DCAF7 CNOT2 CNOT6 CNOT6L CNOT8 CNOT1 ELAVL1 GMPS CRBN	unknown	dbPTM	https://awi.cuhk.edu.cn/dbPTM/	https://pubmed.ncbi.nlm.nih.gov/35066013/
AGO2	Phosphorylation	Y804	VSIPAPAYYAHLVAF	Protein argonaute-2 {ECO:0000255|HAMAP-Rule:MF_03031}	unknown	DDX20 GEMIN4 DICER1 gag IPO8 TNF RBM4 BTRC TNRC6A TNRC6B LRRK2 TNRC6C EIF4EBP1 HSP90AA1 TARBP2 PABPC1 CNOT7 PFKP AGO1 C6orf48 FOLR1 MCL1 RPL27A S100A11 TMEFF2 RPS11 TMEM64 RPS20 AGO3 CBWD2 CEP170 CPS1 GPRASP2 IQSEC1 KLHL29 IGBP1 LIG4 MLLT11 MSI1 P4HB NDUFS2 PASK PRKAR1A RNF219 YTHDF1 TRMT1 DCAF7 CNOT2 CNOT6 CNOT6L CNOT8 CNOT1 ELAVL1 GMPS CRBN	unknown	dbPTM	https://awi.cuhk.edu.cn/dbPTM/	https://pubmed.ncbi.nlm.nih.gov/26074081/
AGO2	Phosphorylation	Y805	SIPAPAYYAHLVAFR	Protein argonaute-2 {ECO:0000255|HAMAP-Rule:MF_03031}	unknown	DDX20 GEMIN4 DICER1 gag IPO8 TNF RBM4 BTRC TNRC6A TNRC6B LRRK2 TNRC6C EIF4EBP1 HSP90AA1 TARBP2 PABPC1 CNOT7 PFKP AGO1 C6orf48 FOLR1 MCL1 RPL27A S100A11 TMEFF2 RPS11 TMEM64 RPS20 AGO3 CBWD2 CEP170 CPS1 GPRASP2 IQSEC1 KLHL29 IGBP1 LIG4 MLLT11 MSI1 P4HB NDUFS2 PASK PRKAR1A RNF219 YTHDF1 TRMT1 DCAF7 CNOT2 CNOT6 CNOT6L CNOT8 CNOT1 ELAVL1 GMPS CRBN	unknown	dbPTM	https://awi.cuhk.edu.cn/dbPTM/	https://pubmed.ncbi.nlm.nih.gov/26074081/
AGO2	Phosphorylation	Y815	LVAFRARYHLVDKEH	Protein argonaute-2 {ECO:0000255|HAMAP-Rule:MF_03031}	unknown	DDX20 GEMIN4 DICER1 gag IPO8 TNF RBM4 BTRC TNRC6A TNRC6B LRRK2 TNRC6C EIF4EBP1 HSP90AA1 TARBP2 PABPC1 CNOT7 PFKP AGO1 C6orf48 FOLR1 MCL1 RPL27A S100A11 TMEFF2 RPS11 TMEM64 RPS20 AGO3 CBWD2 CEP170 CPS1 GPRASP2 IQSEC1 KLHL29 IGBP1 LIG4 MLLT11 MSI1 P4HB NDUFS2 PASK PRKAR1A RNF219 YTHDF1 TRMT1 DCAF7 CNOT2 CNOT6 CNOT6L CNOT8 CNOT1 ELAVL1 GMPS CRBN	unknown	dbPTM	https://awi.cuhk.edu.cn/dbPTM/	https://pubmed.ncbi.nlm.nih.gov/23186163/
AGO2	Phosphorylation	S828	EHDSAEGSHTSGQSN	Protein argonaute-2 {ECO:0000255|HAMAP-Rule:MF_03031}	unknown	DDX20 GEMIN4 DICER1 gag IPO8 TNF RBM4 BTRC TNRC6A TNRC6B LRRK2 TNRC6C EIF4EBP1 HSP90AA1 TARBP2 PABPC1 CNOT7 PFKP AGO1 C6orf48 FOLR1 MCL1 RPL27A S100A11 TMEFF2 RPS11 TMEM64 RPS20 AGO3 CBWD2 CEP170 CPS1 GPRASP2 IQSEC1 KLHL29 IGBP1 LIG4 MLLT11 MSI1 P4HB NDUFS2 PASK PRKAR1A RNF219 YTHDF1 TRMT1 DCAF7 CNOT2 CNOT6 CNOT6L CNOT8 CNOT1 ELAVL1 GMPS CRBN	unknown	dbPTM	https://awi.cuhk.edu.cn/dbPTM/	https://pubmed.ncbi.nlm.nih.gov/23927012/
AGO2	Phosphorylation	S824	LVDKEHDSAEGSHTS	Protein argonaute-2 {ECO:0000255|HAMAP-Rule:MF_03031}	unknown	DDX20 GEMIN4 DICER1 gag IPO8 TNF RBM4 BTRC TNRC6A TNRC6B LRRK2 TNRC6C EIF4EBP1 HSP90AA1 TARBP2 PABPC1 CNOT7 PFKP AGO1 C6orf48 FOLR1 MCL1 RPL27A S100A11 TMEFF2 RPS11 TMEM64 RPS20 AGO3 CBWD2 CEP170 CPS1 GPRASP2 IQSEC1 KLHL29 IGBP1 LIG4 MLLT11 MSI1 P4HB NDUFS2 PASK PRKAR1A RNF219 YTHDF1 TRMT1 DCAF7 CNOT2 CNOT6 CNOT6L CNOT8 CNOT1 ELAVL1 GMPS CRBN	unknown	dbPTM	https://awi.cuhk.edu.cn/dbPTM/	https://pubmed.ncbi.nlm.nih.gov/23927012/
AGO2	Phosphorylation	T830	DSAEGSHTSGQSNGR	Protein argonaute-2 {ECO:0000255|HAMAP-Rule:MF_03031}	unknown	DDX20 GEMIN4 DICER1 gag IPO8 TNF RBM4 BTRC TNRC6A TNRC6B LRRK2 TNRC6C EIF4EBP1 HSP90AA1 TARBP2 PABPC1 CNOT7 PFKP AGO1 C6orf48 FOLR1 MCL1 RPL27A S100A11 TMEFF2 RPS11 TMEM64 RPS20 AGO3 CBWD2 CEP170 CPS1 GPRASP2 IQSEC1 KLHL29 IGBP1 LIG4 MLLT11 MSI1 P4HB NDUFS2 PASK PRKAR1A RNF219 YTHDF1 TRMT1 DCAF7 CNOT2 CNOT6 CNOT6L CNOT8 CNOT1 ELAVL1 GMPS CRBN	unknown	dbPTM	https://awi.cuhk.edu.cn/dbPTM/	https://pubmed.ncbi.nlm.nih.gov/30108239/
AGO2	Phosphorylation	S834	GSHTSGQSNGRDHQA	Protein argonaute-2 {ECO:0000255|HAMAP-Rule:MF_03031}	unknown	DDX20 GEMIN4 DICER1 gag IPO8 TNF RBM4 BTRC TNRC6A TNRC6B LRRK2 TNRC6C EIF4EBP1 HSP90AA1 TARBP2 PABPC1 CNOT7 PFKP AGO1 C6orf48 FOLR1 MCL1 RPL27A S100A11 TMEFF2 RPS11 TMEM64 RPS20 AGO3 CBWD2 CEP170 CPS1 GPRASP2 IQSEC1 KLHL29 IGBP1 LIG4 MLLT11 MSI1 P4HB NDUFS2 PASK PRKAR1A RNF219 YTHDF1 TRMT1 DCAF7 CNOT2 CNOT6 CNOT6L CNOT8 CNOT1 ELAVL1 GMPS CRBN	unknown	dbPTM	https://awi.cuhk.edu.cn/dbPTM/	https://pubmed.ncbi.nlm.nih.gov/30108239/
AGO2	Phosphorylation	S831	SAEGSHTSGQSNGRD	Protein argonaute-2 {ECO:0000255|HAMAP-Rule:MF_03031}	unknown	DDX20 GEMIN4 DICER1 gag IPO8 TNF RBM4 BTRC TNRC6A TNRC6B LRRK2 TNRC6C EIF4EBP1 HSP90AA1 TARBP2 PABPC1 CNOT7 PFKP AGO1 C6orf48 FOLR1 MCL1 RPL27A S100A11 TMEFF2 RPS11 TMEM64 RPS20 AGO3 CBWD2 CEP170 CPS1 GPRASP2 IQSEC1 KLHL29 IGBP1 LIG4 MLLT11 MSI1 P4HB NDUFS2 PASK PRKAR1A RNF219 YTHDF1 TRMT1 DCAF7 CNOT2 CNOT6 CNOT6L CNOT8 CNOT1 ELAVL1 GMPS CRBN	unknown	dbPTM	https://awi.cuhk.edu.cn/dbPTM/	https://pubmed.ncbi.nlm.nih.gov/30108239/
AGO2	Acetylation	K62	YHYELDIKPEKCPRR	Protein argonaute-2 {ECO:0000255|HAMAP-Rule:MF_03031}	unknown	DDX20 GEMIN4 DICER1 gag IPO8 TNF RBM4 BTRC TNRC6A TNRC6B LRRK2 TNRC6C EIF4EBP1 HSP90AA1 TARBP2 PABPC1 CNOT7 PFKP AGO1 C6orf48 FOLR1 MCL1 RPL27A S100A11 TMEFF2 RPS11 TMEM64 RPS20 AGO3 CBWD2 CEP170 CPS1 GPRASP2 IQSEC1 KLHL29 IGBP1 LIG4 MLLT11 MSI1 P4HB NDUFS2 PASK PRKAR1A RNF219 YTHDF1 TRMT1 DCAF7 CNOT2 CNOT6 CNOT6L CNOT8 CNOT1 ELAVL1 GMPS CRBN	unknown	dbPTM	https://awi.cuhk.edu.cn/dbPTM/	https://pubmed.ncbi.nlm.nih.gov/26051181/
AGO2	Acetylation	K276	ITHCGQMKRKYRVCN	Protein argonaute-2 {ECO:0000255|HAMAP-Rule:MF_03031}	unknown	DDX20 GEMIN4 DICER1 gag IPO8 TNF RBM4 BTRC TNRC6A TNRC6B LRRK2 TNRC6C EIF4EBP1 HSP90AA1 TARBP2 PABPC1 CNOT7 PFKP AGO1 C6orf48 FOLR1 MCL1 RPL27A S100A11 TMEFF2 RPS11 TMEM64 RPS20 AGO3 CBWD2 CEP170 CPS1 GPRASP2 IQSEC1 KLHL29 IGBP1 LIG4 MLLT11 MSI1 P4HB NDUFS2 PASK PRKAR1A RNF219 YTHDF1 TRMT1 DCAF7 CNOT2 CNOT6 CNOT6L CNOT8 CNOT1 ELAVL1 GMPS CRBN	unknown	dbPTM	https://awi.cuhk.edu.cn/dbPTM/	https://pubmed.ncbi.nlm.nih.gov/25953088/
AGO2	Acetylation	K313	CTVAQYFKDRHKLVL	Protein argonaute-2 {ECO:0000255|HAMAP-Rule:MF_03031}	unknown	DDX20 GEMIN4 DICER1 gag IPO8 TNF RBM4 BTRC TNRC6A TNRC6B LRRK2 TNRC6C EIF4EBP1 HSP90AA1 TARBP2 PABPC1 CNOT7 PFKP AGO1 C6orf48 FOLR1 MCL1 RPL27A S100A11 TMEFF2 RPS11 TMEM64 RPS20 AGO3 CBWD2 CEP170 CPS1 GPRASP2 IQSEC1 KLHL29 IGBP1 LIG4 MLLT11 MSI1 P4HB NDUFS2 PASK PRKAR1A RNF219 YTHDF1 TRMT1 DCAF7 CNOT2 CNOT6 CNOT6L CNOT8 CNOT1 ELAVL1 GMPS CRBN	unknown	dbPTM	https://awi.cuhk.edu.cn/dbPTM/	https://pubmed.ncbi.nlm.nih.gov/26051181/
AGO2	Acetylation	K317	QYFKDRHKLVLRYPH	Protein argonaute-2 {ECO:0000255|HAMAP-Rule:MF_03031}	unknown	DDX20 GEMIN4 DICER1 gag IPO8 TNF RBM4 BTRC TNRC6A TNRC6B LRRK2 TNRC6C EIF4EBP1 HSP90AA1 TARBP2 PABPC1 CNOT7 PFKP AGO1 C6orf48 FOLR1 MCL1 RPL27A S100A11 TMEFF2 RPS11 TMEM64 RPS20 AGO3 CBWD2 CEP170 CPS1 GPRASP2 IQSEC1 KLHL29 IGBP1 LIG4 MLLT11 MSI1 P4HB NDUFS2 PASK PRKAR1A RNF219 YTHDF1 TRMT1 DCAF7 CNOT2 CNOT6 CNOT6L CNOT8 CNOT1 ELAVL1 GMPS CRBN	unknown	dbPTM	https://awi.cuhk.edu.cn/dbPTM/	https://pubmed.ncbi.nlm.nih.gov/30586783/
AGO2	Acetylation	K720	TRLFCTDKNERVGKS	Protein argonaute-2 {ECO:0000255|HAMAP-Rule:MF_03031}	unknown	DDX20 GEMIN4 DICER1 gag IPO8 TNF RBM4 BTRC TNRC6A TNRC6B LRRK2 TNRC6C EIF4EBP1 HSP90AA1 TARBP2 PABPC1 CNOT7 PFKP AGO1 C6orf48 FOLR1 MCL1 RPL27A S100A11 TMEFF2 RPS11 TMEM64 RPS20 AGO3 CBWD2 CEP170 CPS1 GPRASP2 IQSEC1 KLHL29 IGBP1 LIG4 MLLT11 MSI1 P4HB NDUFS2 PASK PRKAR1A RNF219 YTHDF1 TRMT1 DCAF7 CNOT2 CNOT6 CNOT6L CNOT8 CNOT1 ELAVL1 GMPS CRBN	unknown	dbPTM	https://awi.cuhk.edu.cn/dbPTM/	https://pubmed.ncbi.nlm.nih.gov/26051181/
AGO2	Ubiquitination	K62	YHYELDIKPEKCPRR	Protein argonaute-2 {ECO:0000255|HAMAP-Rule:MF_03031}	unknown	DDX20 GEMIN4 DICER1 gag IPO8 TNF RBM4 BTRC TNRC6A TNRC6B LRRK2 TNRC6C EIF4EBP1 HSP90AA1 TARBP2 PABPC1 CNOT7 PFKP AGO1 C6orf48 FOLR1 MCL1 RPL27A S100A11 TMEFF2 RPS11 TMEM64 RPS20 AGO3 CBWD2 CEP170 CPS1 GPRASP2 IQSEC1 KLHL29 IGBP1 LIG4 MLLT11 MSI1 P4HB NDUFS2 PASK PRKAR1A RNF219 YTHDF1 TRMT1 DCAF7 CNOT2 CNOT6 CNOT6L CNOT8 CNOT1 ELAVL1 GMPS CRBN	unknown	dbPTM	https://awi.cuhk.edu.cn/dbPTM/	https://pubmed.ncbi.nlm.nih.gov/29967540/
AGO2	Ubiquitination	K91	TQIFGDRKPVFDGRK	Protein argonaute-2 {ECO:0000255|HAMAP-Rule:MF_03031}	unknown	DDX20 GEMIN4 DICER1 gag IPO8 TNF RBM4 BTRC TNRC6A TNRC6B LRRK2 TNRC6C EIF4EBP1 HSP90AA1 TARBP2 PABPC1 CNOT7 PFKP AGO1 C6orf48 FOLR1 MCL1 RPL27A S100A11 TMEFF2 RPS11 TMEM64 RPS20 AGO3 CBWD2 CEP170 CPS1 GPRASP2 IQSEC1 KLHL29 IGBP1 LIG4 MLLT11 MSI1 P4HB NDUFS2 PASK PRKAR1A RNF219 YTHDF1 TRMT1 DCAF7 CNOT2 CNOT6 CNOT6L CNOT8 CNOT1 ELAVL1 GMPS CRBN	unknown	dbPTM	https://awi.cuhk.edu.cn/dbPTM/	https://pubmed.ncbi.nlm.nih.gov/29967540/
AGO2	Ubiquitination	S171	VVMRHLPSMRYTPVG	Protein argonaute-2 {ECO:0000255|HAMAP-Rule:MF_03031}	unknown	DDX20 GEMIN4 DICER1 gag IPO8 TNF RBM4 BTRC TNRC6A TNRC6B LRRK2 TNRC6C EIF4EBP1 HSP90AA1 TARBP2 PABPC1 CNOT7 PFKP AGO1 C6orf48 FOLR1 MCL1 RPL27A S100A11 TMEFF2 RPS11 TMEM64 RPS20 AGO3 CBWD2 CEP170 CPS1 GPRASP2 IQSEC1 KLHL29 IGBP1 LIG4 MLLT11 MSI1 P4HB NDUFS2 PASK PRKAR1A RNF219 YTHDF1 TRMT1 DCAF7 CNOT2 CNOT6 CNOT6L CNOT8 CNOT1 ELAVL1 GMPS CRBN	unknown	dbPTM	https://awi.cuhk.edu.cn/dbPTM/	https://pubmed.ncbi.nlm.nih.gov/22817900/
AGO2	Ubiquitination	F202	GREVWFGFHQSVRPS	Protein argonaute-2 {ECO:0000255|HAMAP-Rule:MF_03031}	unknown	DDX20 GEMIN4 DICER1 gag IPO8 TNF RBM4 BTRC TNRC6A TNRC6B LRRK2 TNRC6C EIF4EBP1 HSP90AA1 TARBP2 PABPC1 CNOT7 PFKP AGO1 C6orf48 FOLR1 MCL1 RPL27A S100A11 TMEFF2 RPS11 TMEM64 RPS20 AGO3 CBWD2 CEP170 CPS1 GPRASP2 IQSEC1 KLHL29 IGBP1 LIG4 MLLT11 MSI1 P4HB NDUFS2 PASK PRKAR1A RNF219 YTHDF1 TRMT1 DCAF7 CNOT2 CNOT6 CNOT6L CNOT8 CNOT1 ELAVL1 GMPS CRBN	unknown	dbPTM	https://awi.cuhk.edu.cn/dbPTM/	https://pubmed.ncbi.nlm.nih.gov/22817900/
AGO2	Ubiquitination	K248	KSIEEQQKPLTDSQR	Protein argonaute-2 {ECO:0000255|HAMAP-Rule:MF_03031}	unknown	DDX20 GEMIN4 DICER1 gag IPO8 TNF RBM4 BTRC TNRC6A TNRC6B LRRK2 TNRC6C EIF4EBP1 HSP90AA1 TARBP2 PABPC1 CNOT7 PFKP AGO1 C6orf48 FOLR1 MCL1 RPL27A S100A11 TMEFF2 RPS11 TMEM64 RPS20 AGO3 CBWD2 CEP170 CPS1 GPRASP2 IQSEC1 KLHL29 IGBP1 LIG4 MLLT11 MSI1 P4HB NDUFS2 PASK PRKAR1A RNF219 YTHDF1 TRMT1 DCAF7 CNOT2 CNOT6 CNOT6L CNOT8 CNOT1 ELAVL1 GMPS CRBN	unknown	dbPTM	https://awi.cuhk.edu.cn/dbPTM/	https://pubmed.ncbi.nlm.nih.gov/22817900/
AGO2	Ubiquitination	248 (in isoform 1)	-	Protein argonaute-2 {ECO:0000255|HAMAP-Rule:MF_03031}	unknown	DDX20 GEMIN4 DICER1 gag IPO8 TNF RBM4 BTRC TNRC6A TNRC6B LRRK2 TNRC6C EIF4EBP1 HSP90AA1 TARBP2 PABPC1 CNOT7 PFKP AGO1 C6orf48 FOLR1 MCL1 RPL27A S100A11 TMEFF2 RPS11 TMEM64 RPS20 AGO3 CBWD2 CEP170 CPS1 GPRASP2 IQSEC1 KLHL29 IGBP1 LIG4 MLLT11 MSI1 P4HB NDUFS2 PASK PRKAR1A RNF219 YTHDF1 TRMT1 DCAF7 CNOT2 CNOT6 CNOT6L CNOT8 CNOT1 ELAVL1 GMPS CRBN	unknown	dbPTM	https://awi.cuhk.edu.cn/dbPTM/	https://pubmed.ncbi.nlm.nih.gov/21906983/
AGO2	Ubiquitination	248 (in isoform 2)	-	Protein argonaute-2 {ECO:0000255|HAMAP-Rule:MF_03031}	unknown	DDX20 GEMIN4 DICER1 gag IPO8 TNF RBM4 BTRC TNRC6A TNRC6B LRRK2 TNRC6C EIF4EBP1 HSP90AA1 TARBP2 PABPC1 CNOT7 PFKP AGO1 C6orf48 FOLR1 MCL1 RPL27A S100A11 TMEFF2 RPS11 TMEM64 RPS20 AGO3 CBWD2 CEP170 CPS1 GPRASP2 IQSEC1 KLHL29 IGBP1 LIG4 MLLT11 MSI1 P4HB NDUFS2 PASK PRKAR1A RNF219 YTHDF1 TRMT1 DCAF7 CNOT2 CNOT6 CNOT6L CNOT8 CNOT1 ELAVL1 GMPS CRBN	unknown	dbPTM	https://awi.cuhk.edu.cn/dbPTM/	https://pubmed.ncbi.nlm.nih.gov/21906983/
AGO2	Ubiquitination	I262	RVKFTKEIKGLKVEI	Protein argonaute-2 {ECO:0000255|HAMAP-Rule:MF_03031}	unknown	DDX20 GEMIN4 DICER1 gag IPO8 TNF RBM4 BTRC TNRC6A TNRC6B LRRK2 TNRC6C EIF4EBP1 HSP90AA1 TARBP2 PABPC1 CNOT7 PFKP AGO1 C6orf48 FOLR1 MCL1 RPL27A S100A11 TMEFF2 RPS11 TMEM64 RPS20 AGO3 CBWD2 CEP170 CPS1 GPRASP2 IQSEC1 KLHL29 IGBP1 LIG4 MLLT11 MSI1 P4HB NDUFS2 PASK PRKAR1A RNF219 YTHDF1 TRMT1 DCAF7 CNOT2 CNOT6 CNOT6L CNOT8 CNOT1 ELAVL1 GMPS CRBN	unknown	dbPTM	https://awi.cuhk.edu.cn/dbPTM/	https://pubmed.ncbi.nlm.nih.gov/22817900/
AGO2	Ubiquitination	T307	SGQTVECTVAQYFKD	Protein argonaute-2 {ECO:0000255|HAMAP-Rule:MF_03031}	unknown	DDX20 GEMIN4 DICER1 gag IPO8 TNF RBM4 BTRC TNRC6A TNRC6B LRRK2 TNRC6C EIF4EBP1 HSP90AA1 TARBP2 PABPC1 CNOT7 PFKP AGO1 C6orf48 FOLR1 MCL1 RPL27A S100A11 TMEFF2 RPS11 TMEM64 RPS20 AGO3 CBWD2 CEP170 CPS1 GPRASP2 IQSEC1 KLHL29 IGBP1 LIG4 MLLT11 MSI1 P4HB NDUFS2 PASK PRKAR1A RNF219 YTHDF1 TRMT1 DCAF7 CNOT2 CNOT6 CNOT6L CNOT8 CNOT1 ELAVL1 GMPS CRBN	unknown	dbPTM	https://awi.cuhk.edu.cn/dbPTM/	https://pubmed.ncbi.nlm.nih.gov/22817900/
AGO2	Ubiquitination	A348	LEVCNIVAGQRCIKK	Protein argonaute-2 {ECO:0000255|HAMAP-Rule:MF_03031}	unknown	DDX20 GEMIN4 DICER1 gag IPO8 TNF RBM4 BTRC TNRC6A TNRC6B LRRK2 TNRC6C EIF4EBP1 HSP90AA1 TARBP2 PABPC1 CNOT7 PFKP AGO1 C6orf48 FOLR1 MCL1 RPL27A S100A11 TMEFF2 RPS11 TMEM64 RPS20 AGO3 CBWD2 CEP170 CPS1 GPRASP2 IQSEC1 KLHL29 IGBP1 LIG4 MLLT11 MSI1 P4HB NDUFS2 PASK PRKAR1A RNF219 YTHDF1 TRMT1 DCAF7 CNOT2 CNOT6 CNOT6L CNOT8 CNOT1 ELAVL1 GMPS CRBN	unknown	dbPTM	https://awi.cuhk.edu.cn/dbPTM/	https://pubmed.ncbi.nlm.nih.gov/22817900/
AGO2	Ubiquitination	I379	APDRQEEISKLMRSA	Protein argonaute-2 {ECO:0000255|HAMAP-Rule:MF_03031}	unknown	DDX20 GEMIN4 DICER1 gag IPO8 TNF RBM4 BTRC TNRC6A TNRC6B LRRK2 TNRC6C EIF4EBP1 HSP90AA1 TARBP2 PABPC1 CNOT7 PFKP AGO1 C6orf48 FOLR1 MCL1 RPL27A S100A11 TMEFF2 RPS11 TMEM64 RPS20 AGO3 CBWD2 CEP170 CPS1 GPRASP2 IQSEC1 KLHL29 IGBP1 LIG4 MLLT11 MSI1 P4HB NDUFS2 PASK PRKAR1A RNF219 YTHDF1 TRMT1 DCAF7 CNOT2 CNOT6 CNOT6L CNOT8 CNOT1 ELAVL1 GMPS CRBN	unknown	dbPTM	https://awi.cuhk.edu.cn/dbPTM/	https://pubmed.ncbi.nlm.nih.gov/22817900/
AGO2	Ubiquitination	P416	TGRVLQPPSILYGGR	Protein argonaute-2 {ECO:0000255|HAMAP-Rule:MF_03031}	unknown	DDX20 GEMIN4 DICER1 gag IPO8 TNF RBM4 BTRC TNRC6A TNRC6B LRRK2 TNRC6C EIF4EBP1 HSP90AA1 TARBP2 PABPC1 CNOT7 PFKP AGO1 C6orf48 FOLR1 MCL1 RPL27A S100A11 TMEFF2 RPS11 TMEM64 RPS20 AGO3 CBWD2 CEP170 CPS1 GPRASP2 IQSEC1 KLHL29 IGBP1 LIG4 MLLT11 MSI1 P4HB NDUFS2 PASK PRKAR1A RNF219 YTHDF1 TRMT1 DCAF7 CNOT2 CNOT6 CNOT6L CNOT8 CNOT1 ELAVL1 GMPS CRBN	unknown	dbPTM	https://awi.cuhk.edu.cn/dbPTM/	https://pubmed.ncbi.nlm.nih.gov/22817900/
AGO2	Ubiquitination	K425	ILYGGRNKAIATPVQ	Protein argonaute-2 {ECO:0000255|HAMAP-Rule:MF_03031}	unknown	DDX20 GEMIN4 DICER1 gag IPO8 TNF RBM4 BTRC TNRC6A TNRC6B LRRK2 TNRC6C EIF4EBP1 HSP90AA1 TARBP2 PABPC1 CNOT7 PFKP AGO1 C6orf48 FOLR1 MCL1 RPL27A S100A11 TMEFF2 RPS11 TMEM64 RPS20 AGO3 CBWD2 CEP170 CPS1 GPRASP2 IQSEC1 KLHL29 IGBP1 LIG4 MLLT11 MSI1 P4HB NDUFS2 PASK PRKAR1A RNF219 YTHDF1 TRMT1 DCAF7 CNOT2 CNOT6 CNOT6L CNOT8 CNOT1 ELAVL1 GMPS CRBN	unknown	dbPTM	https://awi.cuhk.edu.cn/dbPTM/	https://pubmed.ncbi.nlm.nih.gov/22817900/
AGO2	Ubiquitination	425 (in isoform 1)	-	Protein argonaute-2 {ECO:0000255|HAMAP-Rule:MF_03031}	unknown	DDX20 GEMIN4 DICER1 gag IPO8 TNF RBM4 BTRC TNRC6A TNRC6B LRRK2 TNRC6C EIF4EBP1 HSP90AA1 TARBP2 PABPC1 CNOT7 PFKP AGO1 C6orf48 FOLR1 MCL1 RPL27A S100A11 TMEFF2 RPS11 TMEM64 RPS20 AGO3 CBWD2 CEP170 CPS1 GPRASP2 IQSEC1 KLHL29 IGBP1 LIG4 MLLT11 MSI1 P4HB NDUFS2 PASK PRKAR1A RNF219 YTHDF1 TRMT1 DCAF7 CNOT2 CNOT6 CNOT6L CNOT8 CNOT1 ELAVL1 GMPS CRBN	unknown	dbPTM	https://awi.cuhk.edu.cn/dbPTM/	https://pubmed.ncbi.nlm.nih.gov/21906983/
AGO2	Ubiquitination	425 (in isoform 2)	-	Protein argonaute-2 {ECO:0000255|HAMAP-Rule:MF_03031}	unknown	DDX20 GEMIN4 DICER1 gag IPO8 TNF RBM4 BTRC TNRC6A TNRC6B LRRK2 TNRC6C EIF4EBP1 HSP90AA1 TARBP2 PABPC1 CNOT7 PFKP AGO1 C6orf48 FOLR1 MCL1 RPL27A S100A11 TMEFF2 RPS11 TMEM64 RPS20 AGO3 CBWD2 CEP170 CPS1 GPRASP2 IQSEC1 KLHL29 IGBP1 LIG4 MLLT11 MSI1 P4HB NDUFS2 PASK PRKAR1A RNF219 YTHDF1 TRMT1 DCAF7 CNOT2 CNOT6 CNOT6L CNOT8 CNOT1 ELAVL1 GMPS CRBN	unknown	dbPTM	https://awi.cuhk.edu.cn/dbPTM/	https://pubmed.ncbi.nlm.nih.gov/21906983/
AGO2	Ubiquitination	N439	QGVWDMRNKQFHTGI	Protein argonaute-2 {ECO:0000255|HAMAP-Rule:MF_03031}	unknown	DDX20 GEMIN4 DICER1 gag IPO8 TNF RBM4 BTRC TNRC6A TNRC6B LRRK2 TNRC6C EIF4EBP1 HSP90AA1 TARBP2 PABPC1 CNOT7 PFKP AGO1 C6orf48 FOLR1 MCL1 RPL27A S100A11 TMEFF2 RPS11 TMEM64 RPS20 AGO3 CBWD2 CEP170 CPS1 GPRASP2 IQSEC1 KLHL29 IGBP1 LIG4 MLLT11 MSI1 P4HB NDUFS2 PASK PRKAR1A RNF219 YTHDF1 TRMT1 DCAF7 CNOT2 CNOT6 CNOT6L CNOT8 CNOT1 ELAVL1 GMPS CRBN	unknown	dbPTM	https://awi.cuhk.edu.cn/dbPTM/	https://pubmed.ncbi.nlm.nih.gov/22817900/
AGO2	Ubiquitination	K440	GVWDMRNKQFHTGIE	Protein argonaute-2 {ECO:0000255|HAMAP-Rule:MF_03031}	unknown	DDX20 GEMIN4 DICER1 gag IPO8 TNF RBM4 BTRC TNRC6A TNRC6B LRRK2 TNRC6C EIF4EBP1 HSP90AA1 TARBP2 PABPC1 CNOT7 PFKP AGO1 C6orf48 FOLR1 MCL1 RPL27A S100A11 TMEFF2 RPS11 TMEM64 RPS20 AGO3 CBWD2 CEP170 CPS1 GPRASP2 IQSEC1 KLHL29 IGBP1 LIG4 MLLT11 MSI1 P4HB NDUFS2 PASK PRKAR1A RNF219 YTHDF1 TRMT1 DCAF7 CNOT2 CNOT6 CNOT6L CNOT8 CNOT1 ELAVL1 GMPS CRBN	unknown	dbPTM	https://awi.cuhk.edu.cn/dbPTM/	https://pubmed.ncbi.nlm.nih.gov/29967540/
AGO2	Ubiquitination	E447	KQFHTGIEIKVWAIA	Protein argonaute-2 {ECO:0000255|HAMAP-Rule:MF_03031}	unknown	DDX20 GEMIN4 DICER1 gag IPO8 TNF RBM4 BTRC TNRC6A TNRC6B LRRK2 TNRC6C EIF4EBP1 HSP90AA1 TARBP2 PABPC1 CNOT7 PFKP AGO1 C6orf48 FOLR1 MCL1 RPL27A S100A11 TMEFF2 RPS11 TMEM64 RPS20 AGO3 CBWD2 CEP170 CPS1 GPRASP2 IQSEC1 KLHL29 IGBP1 LIG4 MLLT11 MSI1 P4HB NDUFS2 PASK PRKAR1A RNF219 YTHDF1 TRMT1 DCAF7 CNOT2 CNOT6 CNOT6L CNOT8 CNOT1 ELAVL1 GMPS CRBN	unknown	dbPTM	https://awi.cuhk.edu.cn/dbPTM/	https://pubmed.ncbi.nlm.nih.gov/22817900/
AGO2	Ubiquitination	K468	QCTEVHLKSFTEQLR	Protein argonaute-2 {ECO:0000255|HAMAP-Rule:MF_03031}	unknown	DDX20 GEMIN4 DICER1 gag IPO8 TNF RBM4 BTRC TNRC6A TNRC6B LRRK2 TNRC6C EIF4EBP1 HSP90AA1 TARBP2 PABPC1 CNOT7 PFKP AGO1 C6orf48 FOLR1 MCL1 RPL27A S100A11 TMEFF2 RPS11 TMEM64 RPS20 AGO3 CBWD2 CEP170 CPS1 GPRASP2 IQSEC1 KLHL29 IGBP1 LIG4 MLLT11 MSI1 P4HB NDUFS2 PASK PRKAR1A RNF219 YTHDF1 TRMT1 DCAF7 CNOT2 CNOT6 CNOT6L CNOT8 CNOT1 ELAVL1 GMPS CRBN	unknown	dbPTM	https://awi.cuhk.edu.cn/dbPTM/	https://pubmed.ncbi.nlm.nih.gov/29967540/
AGO2	Ubiquitination	Q473	HLKSFTEQLRKISRD	Protein argonaute-2 {ECO:0000255|HAMAP-Rule:MF_03031}	unknown	DDX20 GEMIN4 DICER1 gag IPO8 TNF RBM4 BTRC TNRC6A TNRC6B LRRK2 TNRC6C EIF4EBP1 HSP90AA1 TARBP2 PABPC1 CNOT7 PFKP AGO1 C6orf48 FOLR1 MCL1 RPL27A S100A11 TMEFF2 RPS11 TMEM64 RPS20 AGO3 CBWD2 CEP170 CPS1 GPRASP2 IQSEC1 KLHL29 IGBP1 LIG4 MLLT11 MSI1 P4HB NDUFS2 PASK PRKAR1A RNF219 YTHDF1 TRMT1 DCAF7 CNOT2 CNOT6 CNOT6L CNOT8 CNOT1 ELAVL1 GMPS CRBN	unknown	dbPTM	https://awi.cuhk.edu.cn/dbPTM/	https://pubmed.ncbi.nlm.nih.gov/21963094/
AGO2	Ubiquitination	P484	ISRDAGMPIQGQPCF	Protein argonaute-2 {ECO:0000255|HAMAP-Rule:MF_03031}	unknown	DDX20 GEMIN4 DICER1 gag IPO8 TNF RBM4 BTRC TNRC6A TNRC6B LRRK2 TNRC6C EIF4EBP1 HSP90AA1 TARBP2 PABPC1 CNOT7 PFKP AGO1 C6orf48 FOLR1 MCL1 RPL27A S100A11 TMEFF2 RPS11 TMEM64 RPS20 AGO3 CBWD2 CEP170 CPS1 GPRASP2 IQSEC1 KLHL29 IGBP1 LIG4 MLLT11 MSI1 P4HB NDUFS2 PASK PRKAR1A RNF219 YTHDF1 TRMT1 DCAF7 CNOT2 CNOT6 CNOT6L CNOT8 CNOT1 ELAVL1 GMPS CRBN	unknown	dbPTM	https://awi.cuhk.edu.cn/dbPTM/	https://pubmed.ncbi.nlm.nih.gov/22817900/
AGO2	Ubiquitination	K493	QGQPCFCKYAQGADS	Protein argonaute-2 {ECO:0000255|HAMAP-Rule:MF_03031}	unknown	DDX20 GEMIN4 DICER1 gag IPO8 TNF RBM4 BTRC TNRC6A TNRC6B LRRK2 TNRC6C EIF4EBP1 HSP90AA1 TARBP2 PABPC1 CNOT7 PFKP AGO1 C6orf48 FOLR1 MCL1 RPL27A S100A11 TMEFF2 RPS11 TMEM64 RPS20 AGO3 CBWD2 CEP170 CPS1 GPRASP2 IQSEC1 KLHL29 IGBP1 LIG4 MLLT11 MSI1 P4HB NDUFS2 PASK PRKAR1A RNF219 YTHDF1 TRMT1 DCAF7 CNOT2 CNOT6 CNOT6L CNOT8 CNOT1 ELAVL1 GMPS CRBN	unknown	dbPTM	https://awi.cuhk.edu.cn/dbPTM/	https://pubmed.ncbi.nlm.nih.gov/22817900/
AGO2	Ubiquitination	M504	GADSVEPMFRHLKNT	Protein argonaute-2 {ECO:0000255|HAMAP-Rule:MF_03031}	unknown	DDX20 GEMIN4 DICER1 gag IPO8 TNF RBM4 BTRC TNRC6A TNRC6B LRRK2 TNRC6C EIF4EBP1 HSP90AA1 TARBP2 PABPC1 CNOT7 PFKP AGO1 C6orf48 FOLR1 MCL1 RPL27A S100A11 TMEFF2 RPS11 TMEM64 RPS20 AGO3 CBWD2 CEP170 CPS1 GPRASP2 IQSEC1 KLHL29 IGBP1 LIG4 MLLT11 MSI1 P4HB NDUFS2 PASK PRKAR1A RNF219 YTHDF1 TRMT1 DCAF7 CNOT2 CNOT6 CNOT6L CNOT8 CNOT1 ELAVL1 GMPS CRBN	unknown	dbPTM	https://awi.cuhk.edu.cn/dbPTM/	https://pubmed.ncbi.nlm.nih.gov/21963094/
AGO2	Ubiquitination	H507	SVEPMFRHLKNTYAG	Protein argonaute-2 {ECO:0000255|HAMAP-Rule:MF_03031}	unknown	DDX20 GEMIN4 DICER1 gag IPO8 TNF RBM4 BTRC TNRC6A TNRC6B LRRK2 TNRC6C EIF4EBP1 HSP90AA1 TARBP2 PABPC1 CNOT7 PFKP AGO1 C6orf48 FOLR1 MCL1 RPL27A S100A11 TMEFF2 RPS11 TMEM64 RPS20 AGO3 CBWD2 CEP170 CPS1 GPRASP2 IQSEC1 KLHL29 IGBP1 LIG4 MLLT11 MSI1 P4HB NDUFS2 PASK PRKAR1A RNF219 YTHDF1 TRMT1 DCAF7 CNOT2 CNOT6 CNOT6L CNOT8 CNOT1 ELAVL1 GMPS CRBN	unknown	dbPTM	https://awi.cuhk.edu.cn/dbPTM/	https://pubmed.ncbi.nlm.nih.gov/22817900/
AGO2	Ubiquitination	533 (in isoform 1)	-	Protein argonaute-2 {ECO:0000255|HAMAP-Rule:MF_03031}	unknown	DDX20 GEMIN4 DICER1 gag IPO8 TNF RBM4 BTRC TNRC6A TNRC6B LRRK2 TNRC6C EIF4EBP1 HSP90AA1 TARBP2 PABPC1 CNOT7 PFKP AGO1 C6orf48 FOLR1 MCL1 RPL27A S100A11 TMEFF2 RPS11 TMEM64 RPS20 AGO3 CBWD2 CEP170 CPS1 GPRASP2 IQSEC1 KLHL29 IGBP1 LIG4 MLLT11 MSI1 P4HB NDUFS2 PASK PRKAR1A RNF219 YTHDF1 TRMT1 DCAF7 CNOT2 CNOT6 CNOT6L CNOT8 CNOT1 ELAVL1 GMPS CRBN	unknown	dbPTM	https://awi.cuhk.edu.cn/dbPTM/	https://pubmed.ncbi.nlm.nih.gov/21906983/
AGO2	Ubiquitination	533 (in isoform 2)	-	Protein argonaute-2 {ECO:0000255|HAMAP-Rule:MF_03031}	unknown	DDX20 GEMIN4 DICER1 gag IPO8 TNF RBM4 BTRC TNRC6A TNRC6B LRRK2 TNRC6C EIF4EBP1 HSP90AA1 TARBP2 PABPC1 CNOT7 PFKP AGO1 C6orf48 FOLR1 MCL1 RPL27A S100A11 TMEFF2 RPS11 TMEM64 RPS20 AGO3 CBWD2 CEP170 CPS1 GPRASP2 IQSEC1 KLHL29 IGBP1 LIG4 MLLT11 MSI1 P4HB NDUFS2 PASK PRKAR1A RNF219 YTHDF1 TRMT1 DCAF7 CNOT2 CNOT6 CNOT6L CNOT8 CNOT1 ELAVL1 GMPS CRBN	unknown	dbPTM	https://awi.cuhk.edu.cn/dbPTM/	https://pubmed.ncbi.nlm.nih.gov/21906983/
AGO2	Ubiquitination	K550	ATQCVQMKNVQRTTP	Protein argonaute-2 {ECO:0000255|HAMAP-Rule:MF_03031}	unknown	DDX20 GEMIN4 DICER1 gag IPO8 TNF RBM4 BTRC TNRC6A TNRC6B LRRK2 TNRC6C EIF4EBP1 HSP90AA1 TARBP2 PABPC1 CNOT7 PFKP AGO1 C6orf48 FOLR1 MCL1 RPL27A S100A11 TMEFF2 RPS11 TMEM64 RPS20 AGO3 CBWD2 CEP170 CPS1 GPRASP2 IQSEC1 KLHL29 IGBP1 LIG4 MLLT11 MSI1 P4HB NDUFS2 PASK PRKAR1A RNF219 YTHDF1 TRMT1 DCAF7 CNOT2 CNOT6 CNOT6L CNOT8 CNOT1 ELAVL1 GMPS CRBN	unknown	dbPTM	https://awi.cuhk.edu.cn/dbPTM/	https://pubmed.ncbi.nlm.nih.gov/21963094/
AGO2	Ubiquitination	V552	QCVQMKNVQRTTPQT	Protein argonaute-2 {ECO:0000255|HAMAP-Rule:MF_03031}	unknown	DDX20 GEMIN4 DICER1 gag IPO8 TNF RBM4 BTRC TNRC6A TNRC6B LRRK2 TNRC6C EIF4EBP1 HSP90AA1 TARBP2 PABPC1 CNOT7 PFKP AGO1 C6orf48 FOLR1 MCL1 RPL27A S100A11 TMEFF2 RPS11 TMEM64 RPS20 AGO3 CBWD2 CEP170 CPS1 GPRASP2 IQSEC1 KLHL29 IGBP1 LIG4 MLLT11 MSI1 P4HB NDUFS2 PASK PRKAR1A RNF219 YTHDF1 TRMT1 DCAF7 CNOT2 CNOT6 CNOT6L CNOT8 CNOT1 ELAVL1 GMPS CRBN	unknown	dbPTM	https://awi.cuhk.edu.cn/dbPTM/	https://pubmed.ncbi.nlm.nih.gov/22817900/
AGO2	Ubiquitination	C564	PQTLSNLCLKINVKL	Protein argonaute-2 {ECO:0000255|HAMAP-Rule:MF_03031}	unknown	DDX20 GEMIN4 DICER1 gag IPO8 TNF RBM4 BTRC TNRC6A TNRC6B LRRK2 TNRC6C EIF4EBP1 HSP90AA1 TARBP2 PABPC1 CNOT7 PFKP AGO1 C6orf48 FOLR1 MCL1 RPL27A S100A11 TMEFF2 RPS11 TMEM64 RPS20 AGO3 CBWD2 CEP170 CPS1 GPRASP2 IQSEC1 KLHL29 IGBP1 LIG4 MLLT11 MSI1 P4HB NDUFS2 PASK PRKAR1A RNF219 YTHDF1 TRMT1 DCAF7 CNOT2 CNOT6 CNOT6L CNOT8 CNOT1 ELAVL1 GMPS CRBN	unknown	dbPTM	https://awi.cuhk.edu.cn/dbPTM/	https://pubmed.ncbi.nlm.nih.gov/21963094/
AGO2	Ubiquitination	K566	TLSNLCLKINVKLGG	Protein argonaute-2 {ECO:0000255|HAMAP-Rule:MF_03031}	unknown	DDX20 GEMIN4 DICER1 gag IPO8 TNF RBM4 BTRC TNRC6A TNRC6B LRRK2 TNRC6C EIF4EBP1 HSP90AA1 TARBP2 PABPC1 CNOT7 PFKP AGO1 C6orf48 FOLR1 MCL1 RPL27A S100A11 TMEFF2 RPS11 TMEM64 RPS20 AGO3 CBWD2 CEP170 CPS1 GPRASP2 IQSEC1 KLHL29 IGBP1 LIG4 MLLT11 MSI1 P4HB NDUFS2 PASK PRKAR1A RNF219 YTHDF1 TRMT1 DCAF7 CNOT2 CNOT6 CNOT6L CNOT8 CNOT1 ELAVL1 GMPS CRBN	unknown	dbPTM	https://awi.cuhk.edu.cn/dbPTM/	https://pubmed.ncbi.nlm.nih.gov/29967540/
AGO2	Ubiquitination	P609	PAGDGKKPSIAAVVG	Protein argonaute-2 {ECO:0000255|HAMAP-Rule:MF_03031}	unknown	DDX20 GEMIN4 DICER1 gag IPO8 TNF RBM4 BTRC TNRC6A TNRC6B LRRK2 TNRC6C EIF4EBP1 HSP90AA1 TARBP2 PABPC1 CNOT7 PFKP AGO1 C6orf48 FOLR1 MCL1 RPL27A S100A11 TMEFF2 RPS11 TMEM64 RPS20 AGO3 CBWD2 CEP170 CPS1 GPRASP2 IQSEC1 KLHL29 IGBP1 LIG4 MLLT11 MSI1 P4HB NDUFS2 PASK PRKAR1A RNF219 YTHDF1 TRMT1 DCAF7 CNOT2 CNOT6 CNOT6L CNOT8 CNOT1 ELAVL1 GMPS CRBN	unknown	dbPTM	https://awi.cuhk.edu.cn/dbPTM/	https://pubmed.ncbi.nlm.nih.gov/21963094/
AGO2	Ubiquitination	A643	QEIIQDLAAMVRELL	Protein argonaute-2 {ECO:0000255|HAMAP-Rule:MF_03031}	unknown	DDX20 GEMIN4 DICER1 gag IPO8 TNF RBM4 BTRC TNRC6A TNRC6B LRRK2 TNRC6C EIF4EBP1 HSP90AA1 TARBP2 PABPC1 CNOT7 PFKP AGO1 C6orf48 FOLR1 MCL1 RPL27A S100A11 TMEFF2 RPS11 TMEM64 RPS20 AGO3 CBWD2 CEP170 CPS1 GPRASP2 IQSEC1 KLHL29 IGBP1 LIG4 MLLT11 MSI1 P4HB NDUFS2 PASK PRKAR1A RNF219 YTHDF1 TRMT1 DCAF7 CNOT2 CNOT6 CNOT6L CNOT8 CNOT1 ELAVL1 GMPS CRBN	unknown	dbPTM	https://awi.cuhk.edu.cn/dbPTM/	https://pubmed.ncbi.nlm.nih.gov/24816145/
AGO2	Ubiquitination	L649	LAAMVRELLIQFYKS	Protein argonaute-2 {ECO:0000255|HAMAP-Rule:MF_03031}	unknown	DDX20 GEMIN4 DICER1 gag IPO8 TNF RBM4 BTRC TNRC6A TNRC6B LRRK2 TNRC6C EIF4EBP1 HSP90AA1 TARBP2 PABPC1 CNOT7 PFKP AGO1 C6orf48 FOLR1 MCL1 RPL27A S100A11 TMEFF2 RPS11 TMEM64 RPS20 AGO3 CBWD2 CEP170 CPS1 GPRASP2 IQSEC1 KLHL29 IGBP1 LIG4 MLLT11 MSI1 P4HB NDUFS2 PASK PRKAR1A RNF219 YTHDF1 TRMT1 DCAF7 CNOT2 CNOT6 CNOT6L CNOT8 CNOT1 ELAVL1 GMPS CRBN	unknown	dbPTM	https://awi.cuhk.edu.cn/dbPTM/	https://pubmed.ncbi.nlm.nih.gov/22817900/
AGO2	Ubiquitination	G674	YRDGVSEGQFQQVLH	Protein argonaute-2 {ECO:0000255|HAMAP-Rule:MF_03031}	unknown	DDX20 GEMIN4 DICER1 gag IPO8 TNF RBM4 BTRC TNRC6A TNRC6B LRRK2 TNRC6C EIF4EBP1 HSP90AA1 TARBP2 PABPC1 CNOT7 PFKP AGO1 C6orf48 FOLR1 MCL1 RPL27A S100A11 TMEFF2 RPS11 TMEM64 RPS20 AGO3 CBWD2 CEP170 CPS1 GPRASP2 IQSEC1 KLHL29 IGBP1 LIG4 MLLT11 MSI1 P4HB NDUFS2 PASK PRKAR1A RNF219 YTHDF1 TRMT1 DCAF7 CNOT2 CNOT6 CNOT6L CNOT8 CNOT1 ELAVL1 GMPS CRBN	unknown	dbPTM	https://awi.cuhk.edu.cn/dbPTM/	https://pubmed.ncbi.nlm.nih.gov/24816145/
AGO2	Ubiquitination	L680	EGQFQQVLHHELLAI	Protein argonaute-2 {ECO:0000255|HAMAP-Rule:MF_03031}	unknown	DDX20 GEMIN4 DICER1 gag IPO8 TNF RBM4 BTRC TNRC6A TNRC6B LRRK2 TNRC6C EIF4EBP1 HSP90AA1 TARBP2 PABPC1 CNOT7 PFKP AGO1 C6orf48 FOLR1 MCL1 RPL27A S100A11 TMEFF2 RPS11 TMEM64 RPS20 AGO3 CBWD2 CEP170 CPS1 GPRASP2 IQSEC1 KLHL29 IGBP1 LIG4 MLLT11 MSI1 P4HB NDUFS2 PASK PRKAR1A RNF219 YTHDF1 TRMT1 DCAF7 CNOT2 CNOT6 CNOT6L CNOT8 CNOT1 ELAVL1 GMPS CRBN	unknown	dbPTM	https://awi.cuhk.edu.cn/dbPTM/	https://pubmed.ncbi.nlm.nih.gov/22817900/
AGO2	Ubiquitination	K720	TRLFCTDKNERVGKS	Protein argonaute-2 {ECO:0000255|HAMAP-Rule:MF_03031}	unknown	DDX20 GEMIN4 DICER1 gag IPO8 TNF RBM4 BTRC TNRC6A TNRC6B LRRK2 TNRC6C EIF4EBP1 HSP90AA1 TARBP2 PABPC1 CNOT7 PFKP AGO1 C6orf48 FOLR1 MCL1 RPL27A S100A11 TMEFF2 RPS11 TMEM64 RPS20 AGO3 CBWD2 CEP170 CPS1 GPRASP2 IQSEC1 KLHL29 IGBP1 LIG4 MLLT11 MSI1 P4HB NDUFS2 PASK PRKAR1A RNF219 YTHDF1 TRMT1 DCAF7 CNOT2 CNOT6 CNOT6L CNOT8 CNOT1 ELAVL1 GMPS CRBN	unknown	dbPTM	https://awi.cuhk.edu.cn/dbPTM/	https://pubmed.ncbi.nlm.nih.gov/24816145/
AGO2	Ubiquitination	K726	DKNERVGKSGNIPAG	Protein argonaute-2 {ECO:0000255|HAMAP-Rule:MF_03031}	unknown	DDX20 GEMIN4 DICER1 gag IPO8 TNF RBM4 BTRC TNRC6A TNRC6B LRRK2 TNRC6C EIF4EBP1 HSP90AA1 TARBP2 PABPC1 CNOT7 PFKP AGO1 C6orf48 FOLR1 MCL1 RPL27A S100A11 TMEFF2 RPS11 TMEM64 RPS20 AGO3 CBWD2 CEP170 CPS1 GPRASP2 IQSEC1 KLHL29 IGBP1 LIG4 MLLT11 MSI1 P4HB NDUFS2 PASK PRKAR1A RNF219 YTHDF1 TRMT1 DCAF7 CNOT2 CNOT6 CNOT6L CNOT8 CNOT1 ELAVL1 GMPS CRBN	unknown	dbPTM	https://awi.cuhk.edu.cn/dbPTM/	https://pubmed.ncbi.nlm.nih.gov/27667366/
AGO2	Ubiquitination	726 (in isoform 1)	-	Protein argonaute-2 {ECO:0000255|HAMAP-Rule:MF_03031}	unknown	DDX20 GEMIN4 DICER1 gag IPO8 TNF RBM4 BTRC TNRC6A TNRC6B LRRK2 TNRC6C EIF4EBP1 HSP90AA1 TARBP2 PABPC1 CNOT7 PFKP AGO1 C6orf48 FOLR1 MCL1 RPL27A S100A11 TMEFF2 RPS11 TMEM64 RPS20 AGO3 CBWD2 CEP170 CPS1 GPRASP2 IQSEC1 KLHL29 IGBP1 LIG4 MLLT11 MSI1 P4HB NDUFS2 PASK PRKAR1A RNF219 YTHDF1 TRMT1 DCAF7 CNOT2 CNOT6 CNOT6L CNOT8 CNOT1 ELAVL1 GMPS CRBN	unknown	dbPTM	https://awi.cuhk.edu.cn/dbPTM/	https://pubmed.ncbi.nlm.nih.gov/21906983/
AGO2	Ubiquitination	T734	SGNIPAGTTVDTKIT	Protein argonaute-2 {ECO:0000255|HAMAP-Rule:MF_03031}	unknown	DDX20 GEMIN4 DICER1 gag IPO8 TNF RBM4 BTRC TNRC6A TNRC6B LRRK2 TNRC6C EIF4EBP1 HSP90AA1 TARBP2 PABPC1 CNOT7 PFKP AGO1 C6orf48 FOLR1 MCL1 RPL27A S100A11 TMEFF2 RPS11 TMEM64 RPS20 AGO3 CBWD2 CEP170 CPS1 GPRASP2 IQSEC1 KLHL29 IGBP1 LIG4 MLLT11 MSI1 P4HB NDUFS2 PASK PRKAR1A RNF219 YTHDF1 TRMT1 DCAF7 CNOT2 CNOT6 CNOT6L CNOT8 CNOT1 ELAVL1 GMPS CRBN	unknown	dbPTM	https://awi.cuhk.edu.cn/dbPTM/	https://pubmed.ncbi.nlm.nih.gov/24816145/
AGO2	Ubiquitination	I740	GTTVDTKITHPTEFD	Protein argonaute-2 {ECO:0000255|HAMAP-Rule:MF_03031}	unknown	DDX20 GEMIN4 DICER1 gag IPO8 TNF RBM4 BTRC TNRC6A TNRC6B LRRK2 TNRC6C EIF4EBP1 HSP90AA1 TARBP2 PABPC1 CNOT7 PFKP AGO1 C6orf48 FOLR1 MCL1 RPL27A S100A11 TMEFF2 RPS11 TMEM64 RPS20 AGO3 CBWD2 CEP170 CPS1 GPRASP2 IQSEC1 KLHL29 IGBP1 LIG4 MLLT11 MSI1 P4HB NDUFS2 PASK PRKAR1A RNF219 YTHDF1 TRMT1 DCAF7 CNOT2 CNOT6 CNOT6L CNOT8 CNOT1 ELAVL1 GMPS CRBN	unknown	dbPTM	https://awi.cuhk.edu.cn/dbPTM/	https://pubmed.ncbi.nlm.nih.gov/22817900/
AGO2	Ubiquitination	V767	SRPSHYHVLWDDNRF	Protein argonaute-2 {ECO:0000255|HAMAP-Rule:MF_03031}	unknown	DDX20 GEMIN4 DICER1 gag IPO8 TNF RBM4 BTRC TNRC6A TNRC6B LRRK2 TNRC6C EIF4EBP1 HSP90AA1 TARBP2 PABPC1 CNOT7 PFKP AGO1 C6orf48 FOLR1 MCL1 RPL27A S100A11 TMEFF2 RPS11 TMEM64 RPS20 AGO3 CBWD2 CEP170 CPS1 GPRASP2 IQSEC1 KLHL29 IGBP1 LIG4 MLLT11 MSI1 P4HB NDUFS2 PASK PRKAR1A RNF219 YTHDF1 TRMT1 DCAF7 CNOT2 CNOT6 CNOT6L CNOT8 CNOT1 ELAVL1 GMPS CRBN	unknown	dbPTM	https://awi.cuhk.edu.cn/dbPTM/	https://pubmed.ncbi.nlm.nih.gov/22817900/
AGO2	Ubiquitination	L779	NRFSSDELQILTYQL	Protein argonaute-2 {ECO:0000255|HAMAP-Rule:MF_03031}	unknown	DDX20 GEMIN4 DICER1 gag IPO8 TNF RBM4 BTRC TNRC6A TNRC6B LRRK2 TNRC6C EIF4EBP1 HSP90AA1 TARBP2 PABPC1 CNOT7 PFKP AGO1 C6orf48 FOLR1 MCL1 RPL27A S100A11 TMEFF2 RPS11 TMEM64 RPS20 AGO3 CBWD2 CEP170 CPS1 GPRASP2 IQSEC1 KLHL29 IGBP1 LIG4 MLLT11 MSI1 P4HB NDUFS2 PASK PRKAR1A RNF219 YTHDF1 TRMT1 DCAF7 CNOT2 CNOT6 CNOT6L CNOT8 CNOT1 ELAVL1 GMPS CRBN	unknown	dbPTM	https://awi.cuhk.edu.cn/dbPTM/	https://pubmed.ncbi.nlm.nih.gov/24816145/
AGO2	Ubiquitination	Q785	ELQILTYQLCHTYVR	Protein argonaute-2 {ECO:0000255|HAMAP-Rule:MF_03031}	unknown	DDX20 GEMIN4 DICER1 gag IPO8 TNF RBM4 BTRC TNRC6A TNRC6B LRRK2 TNRC6C EIF4EBP1 HSP90AA1 TARBP2 PABPC1 CNOT7 PFKP AGO1 C6orf48 FOLR1 MCL1 RPL27A S100A11 TMEFF2 RPS11 TMEM64 RPS20 AGO3 CBWD2 CEP170 CPS1 GPRASP2 IQSEC1 KLHL29 IGBP1 LIG4 MLLT11 MSI1 P4HB NDUFS2 PASK PRKAR1A RNF219 YTHDF1 TRMT1 DCAF7 CNOT2 CNOT6 CNOT6L CNOT8 CNOT1 ELAVL1 GMPS CRBN	unknown	dbPTM	https://awi.cuhk.edu.cn/dbPTM/	https://pubmed.ncbi.nlm.nih.gov/22817900/
AGO2	Ubiquitination	S798	VRCTRSVSIPAPAYY	Protein argonaute-2 {ECO:0000255|HAMAP-Rule:MF_03031}	unknown	DDX20 GEMIN4 DICER1 gag IPO8 TNF RBM4 BTRC TNRC6A TNRC6B LRRK2 TNRC6C EIF4EBP1 HSP90AA1 TARBP2 PABPC1 CNOT7 PFKP AGO1 C6orf48 FOLR1 MCL1 RPL27A S100A11 TMEFF2 RPS11 TMEM64 RPS20 AGO3 CBWD2 CEP170 CPS1 GPRASP2 IQSEC1 KLHL29 IGBP1 LIG4 MLLT11 MSI1 P4HB NDUFS2 PASK PRKAR1A RNF219 YTHDF1 TRMT1 DCAF7 CNOT2 CNOT6 CNOT6L CNOT8 CNOT1 ELAVL1 GMPS CRBN	unknown	dbPTM	https://awi.cuhk.edu.cn/dbPTM/	https://pubmed.ncbi.nlm.nih.gov/22817900/
AGO2	Ubiquitination	A810	AYYAHLVAFRARYHL	Protein argonaute-2 {ECO:0000255|HAMAP-Rule:MF_03031}	unknown	DDX20 GEMIN4 DICER1 gag IPO8 TNF RBM4 BTRC TNRC6A TNRC6B LRRK2 TNRC6C EIF4EBP1 HSP90AA1 TARBP2 PABPC1 CNOT7 PFKP AGO1 C6orf48 FOLR1 MCL1 RPL27A S100A11 TMEFF2 RPS11 TMEM64 RPS20 AGO3 CBWD2 CEP170 CPS1 GPRASP2 IQSEC1 KLHL29 IGBP1 LIG4 MLLT11 MSI1 P4HB NDUFS2 PASK PRKAR1A RNF219 YTHDF1 TRMT1 DCAF7 CNOT2 CNOT6 CNOT6L CNOT8 CNOT1 ELAVL1 GMPS CRBN	unknown	dbPTM	https://awi.cuhk.edu.cn/dbPTM/	https://pubmed.ncbi.nlm.nih.gov/22817900/
AGO2	Ubiquitination	810 (in isoform 2)	-	Protein argonaute-2 {ECO:0000255|HAMAP-Rule:MF_03031}	unknown	DDX20 GEMIN4 DICER1 gag IPO8 TNF RBM4 BTRC TNRC6A TNRC6B LRRK2 TNRC6C EIF4EBP1 HSP90AA1 TARBP2 PABPC1 CNOT7 PFKP AGO1 C6orf48 FOLR1 MCL1 RPL27A S100A11 TMEFF2 RPS11 TMEM64 RPS20 AGO3 CBWD2 CEP170 CPS1 GPRASP2 IQSEC1 KLHL29 IGBP1 LIG4 MLLT11 MSI1 P4HB NDUFS2 PASK PRKAR1A RNF219 YTHDF1 TRMT1 DCAF7 CNOT2 CNOT6 CNOT6L CNOT8 CNOT1 ELAVL1 GMPS CRBN	unknown	dbPTM	https://awi.cuhk.edu.cn/dbPTM/	https://pubmed.ncbi.nlm.nih.gov/21906983/
AGO2	Ubiquitination	K844	RDHQALAKAVQVHQD	Protein argonaute-2 {ECO:0000255|HAMAP-Rule:MF_03031}	unknown	DDX20 GEMIN4 DICER1 gag IPO8 TNF RBM4 BTRC TNRC6A TNRC6B LRRK2 TNRC6C EIF4EBP1 HSP90AA1 TARBP2 PABPC1 CNOT7 PFKP AGO1 C6orf48 FOLR1 MCL1 RPL27A S100A11 TMEFF2 RPS11 TMEM64 RPS20 AGO3 CBWD2 CEP170 CPS1 GPRASP2 IQSEC1 KLHL29 IGBP1 LIG4 MLLT11 MSI1 P4HB NDUFS2 PASK PRKAR1A RNF219 YTHDF1 TRMT1 DCAF7 CNOT2 CNOT6 CNOT6L CNOT8 CNOT1 ELAVL1 GMPS CRBN	unknown	dbPTM	https://awi.cuhk.edu.cn/dbPTM/	https://pubmed.ncbi.nlm.nih.gov/22817900/
AGO2	Ubiquitination	-903	---------------	Protein argonaute-2 {ECO:0000255|HAMAP-Rule:MF_03031}	unknown	DDX20 GEMIN4 DICER1 gag IPO8 TNF RBM4 BTRC TNRC6A TNRC6B LRRK2 TNRC6C EIF4EBP1 HSP90AA1 TARBP2 PABPC1 CNOT7 PFKP AGO1 C6orf48 FOLR1 MCL1 RPL27A S100A11 TMEFF2 RPS11 TMEM64 RPS20 AGO3 CBWD2 CEP170 CPS1 GPRASP2 IQSEC1 KLHL29 IGBP1 LIG4 MLLT11 MSI1 P4HB NDUFS2 PASK PRKAR1A RNF219 YTHDF1 TRMT1 DCAF7 CNOT2 CNOT6 CNOT6L CNOT8 CNOT1 ELAVL1 GMPS CRBN	unknown	dbPTM	https://awi.cuhk.edu.cn/dbPTM/	https://pubmed.ncbi.nlm.nih.gov/22817900/
AGO2	Ubiquitination	F858	DTLRTMYFA------	Protein argonaute-2 {ECO:0000255|HAMAP-Rule:MF_03031}	unknown	DDX20 GEMIN4 DICER1 gag IPO8 TNF RBM4 BTRC TNRC6A TNRC6B LRRK2 TNRC6C EIF4EBP1 HSP90AA1 TARBP2 PABPC1 CNOT7 PFKP AGO1 C6orf48 FOLR1 MCL1 RPL27A S100A11 TMEFF2 RPS11 TMEM64 RPS20 AGO3 CBWD2 CEP170 CPS1 GPRASP2 IQSEC1 KLHL29 IGBP1 LIG4 MLLT11 MSI1 P4HB NDUFS2 PASK PRKAR1A RNF219 YTHDF1 TRMT1 DCAF7 CNOT2 CNOT6 CNOT6L CNOT8 CNOT1 ELAVL1 GMPS CRBN	unknown	dbPTM	https://awi.cuhk.edu.cn/dbPTM/	https://pubmed.ncbi.nlm.nih.gov/22817900/
AGO2	Ubiquitination	844 (in isoform 1)	-	Protein argonaute-2 {ECO:0000255|HAMAP-Rule:MF_03031}	unknown	DDX20 GEMIN4 DICER1 gag IPO8 TNF RBM4 BTRC TNRC6A TNRC6B LRRK2 TNRC6C EIF4EBP1 HSP90AA1 TARBP2 PABPC1 CNOT7 PFKP AGO1 C6orf48 FOLR1 MCL1 RPL27A S100A11 TMEFF2 RPS11 TMEM64 RPS20 AGO3 CBWD2 CEP170 CPS1 GPRASP2 IQSEC1 KLHL29 IGBP1 LIG4 MLLT11 MSI1 P4HB NDUFS2 PASK PRKAR1A RNF219 YTHDF1 TRMT1 DCAF7 CNOT2 CNOT6 CNOT6L CNOT8 CNOT1 ELAVL1 GMPS CRBN	unknown	dbPTM	https://awi.cuhk.edu.cn/dbPTM/	https://pubmed.ncbi.nlm.nih.gov/21906983/
AGO2	Sulfoxidation	M364	TDNQTSTMIRATARS	Protein argonaute-2 {ECO:0000255|HAMAP-Rule:MF_03031}	unknown	DDX20 GEMIN4 DICER1 gag IPO8 TNF RBM4 BTRC TNRC6A TNRC6B LRRK2 TNRC6C EIF4EBP1 HSP90AA1 TARBP2 PABPC1 CNOT7 PFKP AGO1 C6orf48 FOLR1 MCL1 RPL27A S100A11 TMEFF2 RPS11 TMEM64 RPS20 AGO3 CBWD2 CEP170 CPS1 GPRASP2 IQSEC1 KLHL29 IGBP1 LIG4 MLLT11 MSI1 P4HB NDUFS2 PASK PRKAR1A RNF219 YTHDF1 TRMT1 DCAF7 CNOT2 CNOT6 CNOT6L CNOT8 CNOT1 ELAVL1 GMPS CRBN	unknown	dbPTM	https://awi.cuhk.edu.cn/dbPTM/	https://pubmed.ncbi.nlm.nih.gov/21406390/
AGO2	Hydroxylation	P700	KLEKDYQPGITFIVV	Protein argonaute-2 {ECO:0000255|HAMAP-Rule:MF_03031}	unknown	DDX20 GEMIN4 DICER1 gag IPO8 TNF RBM4 BTRC TNRC6A TNRC6B LRRK2 TNRC6C EIF4EBP1 HSP90AA1 TARBP2 PABPC1 CNOT7 PFKP AGO1 C6orf48 FOLR1 MCL1 RPL27A S100A11 TMEFF2 RPS11 TMEM64 RPS20 AGO3 CBWD2 CEP170 CPS1 GPRASP2 IQSEC1 KLHL29 IGBP1 LIG4 MLLT11 MSI1 P4HB NDUFS2 PASK PRKAR1A RNF219 YTHDF1 TRMT1 DCAF7 CNOT2 CNOT6 CNOT6L CNOT8 CNOT1 ELAVL1 GMPS CRBN	unknown	dbPTM	https://awi.cuhk.edu.cn/dbPTM/	https://pubmed.ncbi.nlm.nih.gov/18690212/
AGO2	Malonylation	K608	PPAGDGKKPSIAAVV	Protein argonaute-2 {ECO:0000255|HAMAP-Rule:MF_03031}	unknown	DDX20 GEMIN4 DICER1 gag IPO8 TNF RBM4 BTRC TNRC6A TNRC6B LRRK2 TNRC6C EIF4EBP1 HSP90AA1 TARBP2 PABPC1 CNOT7 PFKP AGO1 C6orf48 FOLR1 MCL1 RPL27A S100A11 TMEFF2 RPS11 TMEM64 RPS20 AGO3 CBWD2 CEP170 CPS1 GPRASP2 IQSEC1 KLHL29 IGBP1 LIG4 MLLT11 MSI1 P4HB NDUFS2 PASK PRKAR1A RNF219 YTHDF1 TRMT1 DCAF7 CNOT2 CNOT6 CNOT6L CNOT8 CNOT1 ELAVL1 GMPS CRBN	unknown	dbPTM	https://awi.cuhk.edu.cn/dbPTM/	https://pubmed.ncbi.nlm.nih.gov/26320211/
AGO2	Malonylation	K726	DKNERVGKSGNIPAG	Protein argonaute-2 {ECO:0000255|HAMAP-Rule:MF_03031}	unknown	DDX20 GEMIN4 DICER1 gag IPO8 TNF RBM4 BTRC TNRC6A TNRC6B LRRK2 TNRC6C EIF4EBP1 HSP90AA1 TARBP2 PABPC1 CNOT7 PFKP AGO1 C6orf48 FOLR1 MCL1 RPL27A S100A11 TMEFF2 RPS11 TMEM64 RPS20 AGO3 CBWD2 CEP170 CPS1 GPRASP2 IQSEC1 KLHL29 IGBP1 LIG4 MLLT11 MSI1 P4HB NDUFS2 PASK PRKAR1A RNF219 YTHDF1 TRMT1 DCAF7 CNOT2 CNOT6 CNOT6L CNOT8 CNOT1 ELAVL1 GMPS CRBN	unknown	dbPTM	https://awi.cuhk.edu.cn/dbPTM/	https://pubmed.ncbi.nlm.nih.gov/26320211/
AGO2	Acetylation	K62	['IDIYHYELDIkPEK']	protein argonaute-2 isoform 1 GN=AGO2	breast cancer	DDX20 GEMIN4 DICER1 gag IPO8 TNF RBM4 BTRC TNRC6A TNRC6B LRRK2 TNRC6C EIF4EBP1 HSP90AA1 TARBP2 PABPC1 CNOT7 PFKP AGO1 C6orf48 FOLR1 MCL1 RPL27A S100A11 TMEFF2 RPS11 TMEM64 RPS20 AGO3 CBWD2 CEP170 CPS1 GPRASP2 IQSEC1 KLHL29 IGBP1 LIG4 MLLT11 MSI1 P4HB NDUFS2 PASK PRKAR1A RNF219 YTHDF1 TRMT1 DCAF7 CNOT2 CNOT6 CNOT6L CNOT8 CNOT1 ELAVL1 GMPS CRBN	unknown	dbPTM	https://awi.cuhk.edu.cn/dbPTM/	https://pubmed.ncbi.nlm.nih.gov/37582358/
ALKBH1	Phosphorylation	S123	KQCLKLYSQKPNVCN	Nucleic acid dioxygenase ALKBH1 {ECO:0000305}	unknown	DNAJB6	unknown	dbPTM	https://awi.cuhk.edu.cn/dbPTM/	https://pubmed.ncbi.nlm.nih.gov/68703615/
ALKBH1	Phosphorylation	S136	CNLDKHMSKEETQDL	Nucleic acid dioxygenase ALKBH1 {ECO:0000305}	unknown	DNAJB6	unknown	dbPTM	https://awi.cuhk.edu.cn/dbPTM/	https://pubmed.ncbi.nlm.nih.gov/68703621/
ALKBH1	Phosphorylation	S147	TQDLWEQSKEFLRYK	Nucleic acid dioxygenase ALKBH1 {ECO:0000305}	unknown	DNAJB6	unknown	dbPTM	https://awi.cuhk.edu.cn/dbPTM/	https://pubmed.ncbi.nlm.nih.gov/68703627/
ALKBH1	Phosphorylation	S163	ATKRRPRSLLEKLRW	Nucleic acid dioxygenase ALKBH1 {ECO:0000305}	unknown	DNAJB6	unknown	dbPTM	https://awi.cuhk.edu.cn/dbPTM/	https://pubmed.ncbi.nlm.nih.gov/24719451/
ALKBH1	Phosphorylation	Y189	KKYSADHYTPFPSDL	Nucleic acid dioxygenase ALKBH1 {ECO:0000305}	unknown	DNAJB6	unknown	dbPTM	https://awi.cuhk.edu.cn/dbPTM/	https://pubmed.ncbi.nlm.nih.gov/30576142/
ALKBH1	Phosphorylation	S200	PSDLGFLSEQVAAAC	Nucleic acid dioxygenase ALKBH1 {ECO:0000305}	unknown	DNAJB6	unknown	dbPTM	https://awi.cuhk.edu.cn/dbPTM/	https://pubmed.ncbi.nlm.nih.gov/30576142/
ALKBH1	Phosphorylation	S240	DRSELDHSKPLLSFS	Nucleic acid dioxygenase ALKBH1 {ECO:0000305}	unknown	DNAJB6	unknown	dbPTM	https://awi.cuhk.edu.cn/dbPTM/	https://pubmed.ncbi.nlm.nih.gov/24719451/
ALKBH1	Ubiquitination	K137	NLDKHMSKEETQDLW	Nucleic acid dioxygenase ALKBH1 {ECO:0000305}	unknown	DNAJB6	unknown	dbPTM	https://awi.cuhk.edu.cn/dbPTM/	https://pubmed.ncbi.nlm.nih.gov/21906983/
ALKBH1	Ubiquitination	K362	LEPIEDEKRDISTEG	Nucleic acid dioxygenase ALKBH1 {ECO:0000305}	unknown	DNAJB6	unknown	dbPTM	https://awi.cuhk.edu.cn/dbPTM/	https://pubmed.ncbi.nlm.nih.gov/2190698/
ALKBH3	Phosphorylation	S50	KNKEHHLSDREFVFK	Alpha-ketoglutarate-dependent dioxygenase alkB homolog 3 {ECO:0000305}	unknown	ASCC3 SMEK1 ASCC2 TRIP4 _x000D__x000D__x000D__x000D_ INPPL1 ASCC1 HSPA5 MAP1B _x000D__x000D__x000D__x000D_ TUBB2A TUBA1A HSPA8 THRAP3 _x000D__x000D__x000D__x000D_ PRMT5 FLNA RIF1 MGA TUBB_x000D__x000D__x000D__x000D_ TCP1 CCT2 ASCC3 CCT4 DHX15 _x000D__x000D__x000D__x000D_ LTBP1 CCT6A OTUD4 HSPA2 TUBB3 _x000D__x000D__x000D__x000D_ CCT8 BCLAF1 CLNS1A HNRNPH1 _x000D__x000D__x000D__x000D_ MATR3 SF3B2 …	unknown	dbPTM	https://awi.cuhk.edu.cn/dbPTM/	https://pubmed.ncbi.nlm.nih.gov/27251275/
ALKBH3	Phosphorylation	Y78	VIDREGVYEISLSPT	Alpha-ketoglutarate-dependent dioxygenase alkB homolog 3 {ECO:0000305}	unknown	ASCC3 SMEK1 ASCC2 TRIP4 _x000D__x000D__x000D__x000D_ INPPL1 ASCC1 HSPA5 MAP1B _x000D__x000D__x000D__x000D_ TUBB2A TUBA1A HSPA8 THRAP3 _x000D__x000D__x000D__x000D_ PRMT5 FLNA RIF1 MGA TUBB_x000D__x000D__x000D__x000D_ TCP1 CCT2 ASCC3 CCT4 DHX15 _x000D__x000D__x000D__x000D_ LTBP1 CCT6A OTUD4 HSPA2 TUBB3 _x000D__x000D__x000D__x000D_ CCT8 BCLAF1 CLNS1A HNRNPH1 _x000D__x000D__x000D__x000D_ MATR3 SF3B2 …	unknown	dbPTM	https://awi.cuhk.edu.cn/dbPTM/	https://pubmed.ncbi.nlm.nih.gov/27642862/
ALKBH3	Phosphorylation	S83	GVYEISLSPTGVSRV	Alpha-ketoglutarate-dependent dioxygenase alkB homolog 3 {ECO:0000305}	unknown	ASCC3 SMEK1 ASCC2 TRIP4 _x000D__x000D__x000D__x000D_ INPPL1 ASCC1 HSPA5 MAP1B _x000D__x000D__x000D__x000D_ TUBB2A TUBA1A HSPA8 THRAP3 _x000D__x000D__x000D__x000D_ PRMT5 FLNA RIF1 MGA TUBB_x000D__x000D__x000D__x000D_ TCP1 CCT2 ASCC3 CCT4 DHX15 _x000D__x000D__x000D__x000D_ LTBP1 CCT6A OTUD4 HSPA2 TUBB3 _x000D__x000D__x000D__x000D_ CCT8 BCLAF1 CLNS1A HNRNPH1 _x000D__x000D__x000D__x000D_ MATR3 SF3B2 …	unknown	dbPTM	https://awi.cuhk.edu.cn/dbPTM/	https://pubmed.ncbi.nlm.nih.gov/27642862/
ALKBH3	Phosphorylation	T126	TGIREDITYQQPRLT	Alpha-ketoglutarate-dependent dioxygenase alkB homolog 3 {ECO:0000305}	unknown	ASCC3 SMEK1 ASCC2 TRIP4 _x000D__x000D__x000D__x000D_ INPPL1 ASCC1 HSPA5 MAP1B _x000D__x000D__x000D__x000D_ TUBB2A TUBA1A HSPA8 THRAP3 _x000D__x000D__x000D__x000D_ PRMT5 FLNA RIF1 MGA TUBB_x000D__x000D__x000D__x000D_ TCP1 CCT2 ASCC3 CCT4 DHX15 _x000D__x000D__x000D__x000D_ LTBP1 CCT6A OTUD4 HSPA2 TUBB3 _x000D__x000D__x000D__x000D_ CCT8 BCLAF1 CLNS1A HNRNPH1 _x000D__x000D__x000D__x000D_ MATR3 SF3B2 …	unknown	dbPTM	https://awi.cuhk.edu.cn/dbPTM/	https://pubmed.ncbi.nlm.nih.gov/27642862/
ALKBH3	Phosphorylation	Y127	GIREDITYQQPRLTA	Alpha-ketoglutarate-dependent dioxygenase alkB homolog 3 {ECO:0000305}	unknown	ASCC3 SMEK1 ASCC2 TRIP4 _x000D__x000D__x000D__x000D_ INPPL1 ASCC1 HSPA5 MAP1B _x000D__x000D__x000D__x000D_ TUBB2A TUBA1A HSPA8 THRAP3 _x000D__x000D__x000D__x000D_ PRMT5 FLNA RIF1 MGA TUBB_x000D__x000D__x000D__x000D_ TCP1 CCT2 ASCC3 CCT4 DHX15 _x000D__x000D__x000D__x000D_ LTBP1 CCT6A OTUD4 HSPA2 TUBB3 _x000D__x000D__x000D__x000D_ CCT8 BCLAF1 CLNS1A HNRNPH1 _x000D__x000D__x000D__x000D_ MATR3 SF3B2 …	unknown	dbPTM	https://awi.cuhk.edu.cn/dbPTM/	https://pubmed.ncbi.nlm.nih.gov/27642862/
ALKBH3	Phosphorylation	T133	TYQQPRLTAWYGELP	Alpha-ketoglutarate-dependent dioxygenase alkB homolog 3 {ECO:0000305}	unknown	ASCC3 SMEK1 ASCC2 TRIP4 _x000D__x000D__x000D__x000D_ INPPL1 ASCC1 HSPA5 MAP1B _x000D__x000D__x000D__x000D_ TUBB2A TUBA1A HSPA8 THRAP3 _x000D__x000D__x000D__x000D_ PRMT5 FLNA RIF1 MGA TUBB_x000D__x000D__x000D__x000D_ TCP1 CCT2 ASCC3 CCT4 DHX15 _x000D__x000D__x000D__x000D_ LTBP1 CCT6A OTUD4 HSPA2 TUBB3 _x000D__x000D__x000D__x000D_ CCT8 BCLAF1 CLNS1A HNRNPH1 _x000D__x000D__x000D__x000D_ MATR3 SF3B2 …	unknown	dbPTM	https://awi.cuhk.edu.cn/dbPTM/	https://pubmed.ncbi.nlm.nih.gov/24043423/
ALKBH3	Phosphorylation	Y136	QPRLTAWYGELPYTY	Alpha-ketoglutarate-dependent dioxygenase alkB homolog 3 {ECO:0000305}	unknown	ASCC3 SMEK1 ASCC2 TRIP4 _x000D__x000D__x000D__x000D_ INPPL1 ASCC1 HSPA5 MAP1B _x000D__x000D__x000D__x000D_ TUBB2A TUBA1A HSPA8 THRAP3 _x000D__x000D__x000D__x000D_ PRMT5 FLNA RIF1 MGA TUBB_x000D__x000D__x000D__x000D_ TCP1 CCT2 ASCC3 CCT4 DHX15 _x000D__x000D__x000D__x000D_ LTBP1 CCT6A OTUD4 HSPA2 TUBB3 _x000D__x000D__x000D__x000D_ CCT8 BCLAF1 CLNS1A HNRNPH1 _x000D__x000D__x000D__x000D_ MATR3 SF3B2 …	unknown	dbPTM	https://awi.cuhk.edu.cn/dbPTM/	https://pubmed.ncbi.nlm.nih.gov/24043423/
ALKBH3	Phosphorylation	Y141	AWYGELPYTYSRITM	Alpha-ketoglutarate-dependent dioxygenase alkB homolog 3 {ECO:0000305}	unknown	ASCC3 SMEK1 ASCC2 TRIP4 _x000D__x000D__x000D__x000D_ INPPL1 ASCC1 HSPA5 MAP1B _x000D__x000D__x000D__x000D_ TUBB2A TUBA1A HSPA8 THRAP3 _x000D__x000D__x000D__x000D_ PRMT5 FLNA RIF1 MGA TUBB_x000D__x000D__x000D__x000D_ TCP1 CCT2 ASCC3 CCT4 DHX15 _x000D__x000D__x000D__x000D_ LTBP1 CCT6A OTUD4 HSPA2 TUBB3 _x000D__x000D__x000D__x000D_ CCT8 BCLAF1 CLNS1A HNRNPH1 _x000D__x000D__x000D__x000D_ MATR3 SF3B2 …	unknown	dbPTM	https://awi.cuhk.edu.cn/dbPTM/	https://pubmed.ncbi.nlm.nih.gov/24043423/
ALKBH3	Phosphorylation	T142	WYGELPYTYSRITME	Alpha-ketoglutarate-dependent dioxygenase alkB homolog 3 {ECO:0000305}	unknown	ASCC3 SMEK1 ASCC2 TRIP4 _x000D__x000D__x000D__x000D_ INPPL1 ASCC1 HSPA5 MAP1B _x000D__x000D__x000D__x000D_ TUBB2A TUBA1A HSPA8 THRAP3 _x000D__x000D__x000D__x000D_ PRMT5 FLNA RIF1 MGA TUBB_x000D__x000D__x000D__x000D_ TCP1 CCT2 ASCC3 CCT4 DHX15 _x000D__x000D__x000D__x000D_ LTBP1 CCT6A OTUD4 HSPA2 TUBB3 _x000D__x000D__x000D__x000D_ CCT8 BCLAF1 CLNS1A HNRNPH1 _x000D__x000D__x000D__x000D_ MATR3 SF3B2 …	unknown	dbPTM	https://awi.cuhk.edu.cn/dbPTM/	https://pubmed.ncbi.nlm.nih.gov/24043423/
ALKBH3	Phosphorylation	Y143	YGELPYTYSRITMEP	Alpha-ketoglutarate-dependent dioxygenase alkB homolog 3 {ECO:0000305}	unknown	ASCC3 SMEK1 ASCC2 TRIP4 _x000D__x000D__x000D__x000D_ INPPL1 ASCC1 HSPA5 MAP1B _x000D__x000D__x000D__x000D_ TUBB2A TUBA1A HSPA8 THRAP3 _x000D__x000D__x000D__x000D_ PRMT5 FLNA RIF1 MGA TUBB_x000D__x000D__x000D__x000D_ TCP1 CCT2 ASCC3 CCT4 DHX15 _x000D__x000D__x000D__x000D_ LTBP1 CCT6A OTUD4 HSPA2 TUBB3 _x000D__x000D__x000D__x000D_ CCT8 BCLAF1 CLNS1A HNRNPH1 _x000D__x000D__x000D__x000D_ MATR3 SF3B2 …	unknown	dbPTM	https://awi.cuhk.edu.cn/dbPTM/	https://pubmed.ncbi.nlm.nih.gov/24043423/
ALKBH3	Phosphorylation	S144	GELPYTYSRITMEPN	Alpha-ketoglutarate-dependent dioxygenase alkB homolog 3 {ECO:0000305}	unknown	ASCC3 SMEK1 ASCC2 TRIP4 _x000D__x000D__x000D__x000D_ INPPL1 ASCC1 HSPA5 MAP1B _x000D__x000D__x000D__x000D_ TUBB2A TUBA1A HSPA8 THRAP3 _x000D__x000D__x000D__x000D_ PRMT5 FLNA RIF1 MGA TUBB_x000D__x000D__x000D__x000D_ TCP1 CCT2 ASCC3 CCT4 DHX15 _x000D__x000D__x000D__x000D_ LTBP1 CCT6A OTUD4 HSPA2 TUBB3 _x000D__x000D__x000D__x000D_ CCT8 BCLAF1 CLNS1A HNRNPH1 _x000D__x000D__x000D__x000D_ MATR3 SF3B2 …	unknown	dbPTM	https://awi.cuhk.edu.cn/dbPTM/	https://pubmed.ncbi.nlm.nih.gov/24043423/
ALKBH3	Phosphorylation	T212	ASLSFGATRTFEMRK	Alpha-ketoglutarate-dependent dioxygenase alkB homolog 3 {ECO:0000305}	unknown	ASCC3 SMEK1 ASCC2 TRIP4 _x000D__x000D__x000D__x000D_ INPPL1 ASCC1 HSPA5 MAP1B _x000D__x000D__x000D__x000D_ TUBB2A TUBA1A HSPA8 THRAP3 _x000D__x000D__x000D__x000D_ PRMT5 FLNA RIF1 MGA TUBB_x000D__x000D__x000D__x000D_ TCP1 CCT2 ASCC3 CCT4 DHX15 _x000D__x000D__x000D__x000D_ LTBP1 CCT6A OTUD4 HSPA2 TUBB3 _x000D__x000D__x000D__x000D_ CCT8 BCLAF1 CLNS1A HNRNPH1 _x000D__x000D__x000D__x000D_ MATR3 SF3B2 …	unknown	dbPTM	https://awi.cuhk.edu.cn/dbPTM/	https://pubmed.ncbi.nlm.nih.gov/46162413/
ALKBH3	Phosphorylation	T214	LSFGATRTFEMRKKP	Alpha-ketoglutarate-dependent dioxygenase alkB homolog 3 {ECO:0000305}	unknown	ASCC3 SMEK1 ASCC2 TRIP4 _x000D__x000D__x000D__x000D_ INPPL1 ASCC1 HSPA5 MAP1B _x000D__x000D__x000D__x000D_ TUBB2A TUBA1A HSPA8 THRAP3 _x000D__x000D__x000D__x000D_ PRMT5 FLNA RIF1 MGA TUBB_x000D__x000D__x000D__x000D_ TCP1 CCT2 ASCC3 CCT4 DHX15 _x000D__x000D__x000D__x000D_ LTBP1 CCT6A OTUD4 HSPA2 TUBB3 _x000D__x000D__x000D__x000D_ CCT8 BCLAF1 CLNS1A HNRNPH1 _x000D__x000D__x000D__x000D_ MATR3 SF3B2 …	unknown	dbPTM	https://awi.cuhk.edu.cn/dbPTM/	https://pubmed.ncbi.nlm.nih.gov/46162419/
ALKBH3	Phosphorylation	Y263	QHRVPKEYHSREPRV	Alpha-ketoglutarate-dependent dioxygenase alkB homolog 3 {ECO:0000305}	unknown	ASCC3 SMEK1 ASCC2 TRIP4 _x000D__x000D__x000D__x000D_ INPPL1 ASCC1 HSPA5 MAP1B _x000D__x000D__x000D__x000D_ TUBB2A TUBA1A HSPA8 THRAP3 _x000D__x000D__x000D__x000D_ PRMT5 FLNA RIF1 MGA TUBB_x000D__x000D__x000D__x000D_ TCP1 CCT2 ASCC3 CCT4 DHX15 _x000D__x000D__x000D__x000D_ LTBP1 CCT6A OTUD4 HSPA2 TUBB3 _x000D__x000D__x000D__x000D_ CCT8 BCLAF1 CLNS1A HNRNPH1 _x000D__x000D__x000D__x000D_ MATR3 SF3B2 …	unknown	dbPTM	https://awi.cuhk.edu.cn/dbPTM/	https://pubmed.ncbi.nlm.nih.gov/26074081/
ALKBH3	Phosphorylation	S265	RVPKEYHSREPRVNL	Alpha-ketoglutarate-dependent dioxygenase alkB homolog 3 {ECO:0000305}	unknown	ASCC3 SMEK1 ASCC2 TRIP4 _x000D__x000D__x000D__x000D_ INPPL1 ASCC1 HSPA5 MAP1B _x000D__x000D__x000D__x000D_ TUBB2A TUBA1A HSPA8 THRAP3 _x000D__x000D__x000D__x000D_ PRMT5 FLNA RIF1 MGA TUBB_x000D__x000D__x000D__x000D_ TCP1 CCT2 ASCC3 CCT4 DHX15 _x000D__x000D__x000D__x000D_ LTBP1 CCT6A OTUD4 HSPA2 TUBB3 _x000D__x000D__x000D__x000D_ CCT8 BCLAF1 CLNS1A HNRNPH1 _x000D__x000D__x000D__x000D_ MATR3 SF3B2 …	unknown	dbPTM	https://awi.cuhk.edu.cn/dbPTM/	https://pubmed.ncbi.nlm.nih.gov/26074081/
ALKBH3	Acetylation	K19	GAWAAPVKSQAIAQP	Alpha-ketoglutarate-dependent dioxygenase alkB homolog 3 {ECO:0000305}	unknown	ASCC3 SMEK1 ASCC2 TRIP4 _x000D__x000D__x000D__x000D_ INPPL1 ASCC1 HSPA5 MAP1B _x000D__x000D__x000D__x000D_ TUBB2A TUBA1A HSPA8 THRAP3 _x000D__x000D__x000D__x000D_ PRMT5 FLNA RIF1 MGA TUBB_x000D__x000D__x000D__x000D_ TCP1 CCT2 ASCC3 CCT4 DHX15 _x000D__x000D__x000D__x000D_ LTBP1 CCT6A OTUD4 HSPA2 TUBB3 _x000D__x000D__x000D__x000D_ CCT8 BCLAF1 CLNS1A HNRNPH1 _x000D__x000D__x000D__x000D_ MATR3 SF3B2 …	unknown	dbPTM	https://awi.cuhk.edu.cn/dbPTM/	https://pubmed.ncbi.nlm.nih.gov/25953088/
ALKBH5	Phosphorylation	S5	---MAAASGYTDLRE	RNA demethylase ALKBH5 {ECO:0000303|PubMed:24616105}	unknown	unknown	unknown	dbPTM	https://awi.cuhk.edu.cn/dbPTM/	https://pubmed.ncbi.nlm.nih.gov/30815085/
ALKBH5	Phosphorylation	Y51	AAAAAEPYPVSGAKR	RNA demethylase ALKBH5 {ECO:0000303|PubMed:24616105}	unknown	unknown	unknown	dbPTM	https://awi.cuhk.edu.cn/dbPTM/	https://pubmed.ncbi.nlm.nih.gov/20068231/
ALKBH5	Phosphorylation	S54	AAEPYPVSGAKRKYQ	RNA demethylase ALKBH5 {ECO:0000303|PubMed:24616105}	unknown	unknown	unknown	dbPTM	https://awi.cuhk.edu.cn/dbPTM/	https://pubmed.ncbi.nlm.nih.gov/20068231/
ALKBH5	Phosphorylation	Y60	VSGAKRKYQEDSDPE	RNA demethylase ALKBH5 {ECO:0000303|PubMed:24616105}	unknown	unknown	unknown	dbPTM	https://awi.cuhk.edu.cn/dbPTM/	https://pubmed.ncbi.nlm.nih.gov/21955146/
ALKBH5	Phosphorylation	S64	KRKYQEDSDPERSDY	RNA demethylase ALKBH5 {ECO:0000303|PubMed:24616105}	unknown	unknown	unknown	dbPTM	https://awi.cuhk.edu.cn/dbPTM/	https://pubmed.ncbi.nlm.nih.gov/19664994/
ALKBH5	Phosphorylation	64 (in isoform 2)	-	RNA demethylase ALKBH5 {ECO:0000303|PubMed:24616105}	unknown	unknown	unknown	dbPTM	https://awi.cuhk.edu.cn/dbPTM/	https://pubmed.ncbi.nlm.nih.gov/18669648/
ALKBH5	Phosphorylation	S69	EDSDPERSDYEEQQL	RNA demethylase ALKBH5 {ECO:0000303|PubMed:24616105}	unknown	unknown	unknown	dbPTM	https://awi.cuhk.edu.cn/dbPTM/	https://pubmed.ncbi.nlm.nih.gov/19664994/
ALKBH5	Phosphorylation	69 (in isoform 2)	-	RNA demethylase ALKBH5 {ECO:0000303|PubMed:24616105}	unknown	unknown	unknown	dbPTM	https://awi.cuhk.edu.cn/dbPTM/	https://pubmed.ncbi.nlm.nih.gov/18669648/
ALKBH5	Phosphorylation	Y71	SDPERSDYEEQQLQK	RNA demethylase ALKBH5 {ECO:0000303|PubMed:24616105}	unknown	unknown	unknown	dbPTM	https://awi.cuhk.edu.cn/dbPTM/	https://pubmed.ncbi.nlm.nih.gov/21955146/
ALKBH5	Phosphorylation	S96	IRQMRLFSQDECAKI	RNA demethylase ALKBH5 {ECO:0000303|PubMed:24616105}	unknown	unknown	unknown	dbPTM	https://awi.cuhk.edu.cn/dbPTM/	https://pubmed.ncbi.nlm.nih.gov/25850435/
ALKBH5	Phosphorylation	S112	ARIDEVVSRAEKGLY	RNA demethylase ALKBH5 {ECO:0000303|PubMed:24616105}	unknown	unknown	unknown	dbPTM	https://awi.cuhk.edu.cn/dbPTM/	https://pubmed.ncbi.nlm.nih.gov/46162431/
ALKBH5	Phosphorylation	Y133	RAPLRNKYFFGEGYT	RNA demethylase ALKBH5 {ECO:0000303|PubMed:24616105}	unknown	unknown	unknown	dbPTM	https://awi.cuhk.edu.cn/dbPTM/	https://pubmed.ncbi.nlm.nih.gov/29083192/
ALKBH5	Phosphorylation	Y139	KYFFGEGYTYGAQLQ	RNA demethylase ALKBH5 {ECO:0000303|PubMed:24616105}	unknown	unknown	unknown	dbPTM	https://awi.cuhk.edu.cn/dbPTM/	https://pubmed.ncbi.nlm.nih.gov/29083192/
ALKBH5	Phosphorylation	Y140	KYFFGEGYTYGAQLQ	RNA demethylase ALKBH5 {ECO:0000303|PubMed:24616105}	unknown	unknown	unknown	dbPTM	https://awi.cuhk.edu.cn/dbPTM/	https://pubmed.ncbi.nlm.nih.gov/29083192/
ALKBH5	Phosphorylation	Y141	KYFFGEGYTYGAQLQ	RNA demethylase ALKBH5 {ECO:0000303|PubMed:24616105}	unknown	unknown	unknown	dbPTM	https://awi.cuhk.edu.cn/dbPTM/	https://pubmed.ncbi.nlm.nih.gov/29083192/
ALKBH5	Phosphorylation	S252	SLPVRRGSVTVLSGY	RNA demethylase ALKBH5 {ECO:0000303|PubMed:24616105}	unknown	unknown	unknown	dbPTM	https://awi.cuhk.edu.cn/dbPTM/	https://pubmed.ncbi.nlm.nih.gov/25849741/
ALKBH5	Phosphorylation	T254	PVRRGSVTVLSGYAA	RNA demethylase ALKBH5 {ECO:0000303|PubMed:24616105}	unknown	unknown	unknown	dbPTM	https://awi.cuhk.edu.cn/dbPTM/	https://pubmed.ncbi.nlm.nih.gov/28464451/
ALKBH5	Phosphorylation	S257	RGSVTVLSGYAADEI	RNA demethylase ALKBH5 {ECO:0000303|PubMed:24616105}	unknown	unknown	unknown	dbPTM	https://awi.cuhk.edu.cn/dbPTM/	https://pubmed.ncbi.nlm.nih.gov/28450419/
ALKBH5	Phosphorylation	Y259	SVTVLSGYAADEITH	RNA demethylase ALKBH5 {ECO:0000303|PubMed:24616105}	unknown	unknown	unknown	dbPTM	https://awi.cuhk.edu.cn/dbPTM/	https://pubmed.ncbi.nlm.nih.gov/27251275/
ALKBH5	Phosphorylation	T294	LDAPRLETKSLSSSV	RNA demethylase ALKBH5 {ECO:0000303|PubMed:24616105}	unknown	unknown	unknown	dbPTM	https://awi.cuhk.edu.cn/dbPTM/	https://pubmed.ncbi.nlm.nih.gov/20044836/
ALKBH5	Phosphorylation	S296	APRLETKSLSSSVLP	RNA demethylase ALKBH5 {ECO:0000303|PubMed:24616105}	unknown	unknown	unknown	dbPTM	https://awi.cuhk.edu.cn/dbPTM/	https://pubmed.ncbi.nlm.nih.gov/20044836/
ALKBH5	Phosphorylation	S299	LETKSLSSSVLPPSY	RNA demethylase ALKBH5 {ECO:0000303|PubMed:24616105}	unknown	unknown	unknown	dbPTM	https://awi.cuhk.edu.cn/dbPTM/	https://pubmed.ncbi.nlm.nih.gov/28555341/
ALKBH5	Phosphorylation	S305	SSSVLPPSYASDRLS	RNA demethylase ALKBH5 {ECO:0000303|PubMed:24616105}	unknown	unknown	unknown	dbPTM	https://awi.cuhk.edu.cn/dbPTM/	https://pubmed.ncbi.nlm.nih.gov/25627689/
ALKBH5	Phosphorylation	Y306	SSVLPPSYASDRLSG	RNA demethylase ALKBH5 {ECO:0000303|PubMed:24616105}	unknown	unknown	unknown	dbPTM	https://awi.cuhk.edu.cn/dbPTM/	https://pubmed.ncbi.nlm.nih.gov/28555341/
ALKBH5	Phosphorylation	S312	SYASDRLSGNNRDPA	RNA demethylase ALKBH5 {ECO:0000303|PubMed:24616105}	unknown	unknown	unknown	dbPTM	https://awi.cuhk.edu.cn/dbPTM/	https://pubmed.ncbi.nlm.nih.gov/25159151/
ALKBH5	Phosphorylation	S325	PALKPKRSHRKADPD	RNA demethylase ALKBH5 {ECO:0000303|PubMed:24616105}	unknown	unknown	unknown	dbPTM	https://awi.cuhk.edu.cn/dbPTM/	https://pubmed.ncbi.nlm.nih.gov/27282143/
ALKBH5	Phosphorylation	S350	DKEENRRSVLLPTHR	RNA demethylase ALKBH5 {ECO:0000303|PubMed:24616105}	unknown	unknown	unknown	dbPTM	https://awi.cuhk.edu.cn/dbPTM/	https://pubmed.ncbi.nlm.nih.gov/25159151/
ALKBH5	Phosphorylation	T355	RRSVLLPTHRRRGSF	RNA demethylase ALKBH5 {ECO:0000303|PubMed:24616105}	unknown	unknown	unknown	dbPTM	https://awi.cuhk.edu.cn/dbPTM/	https://pubmed.ncbi.nlm.nih.gov/26074081/
ALKBH5	Phosphorylation	S361	PTHRRRGSFSSENYW	RNA demethylase ALKBH5 {ECO:0000303|PubMed:24616105}	unknown	unknown	unknown	dbPTM	https://awi.cuhk.edu.cn/dbPTM/	https://pubmed.ncbi.nlm.nih.gov/22167270/
ALKBH5	Phosphorylation	361 (in isoform 2)	-	RNA demethylase ALKBH5 {ECO:0000303|PubMed:24616105}	unknown	unknown	unknown	dbPTM	https://awi.cuhk.edu.cn/dbPTM/	https://pubmed.ncbi.nlm.nih.gov/18669648/
ALKBH5	Phosphorylation	S363	HRRRGSFSSENYWRK	RNA demethylase ALKBH5 {ECO:0000303|PubMed:24616105}	unknown	unknown	unknown	dbPTM	https://awi.cuhk.edu.cn/dbPTM/	https://pubmed.ncbi.nlm.nih.gov/22167270/
ALKBH5	Phosphorylation	S364	RRRGSFSSENYWRKS	RNA demethylase ALKBH5 {ECO:0000303|PubMed:24616105}	unknown	unknown	unknown	dbPTM	https://awi.cuhk.edu.cn/dbPTM/	https://pubmed.ncbi.nlm.nih.gov/23927012/
ALKBH5	Phosphorylation	Y367	GSFSSENYWRKSYES	RNA demethylase ALKBH5 {ECO:0000303|PubMed:24616105}	unknown	unknown	unknown	dbPTM	https://awi.cuhk.edu.cn/dbPTM/	https://pubmed.ncbi.nlm.nih.gov/23403867/
ALKBH5	Phosphorylation	S371	SENYWRKSYESSEDC	RNA demethylase ALKBH5 {ECO:0000303|PubMed:24616105}	unknown	unknown	unknown	dbPTM	https://awi.cuhk.edu.cn/dbPTM/	https://pubmed.ncbi.nlm.nih.gov/25159151/
ALKBH5	Phosphorylation	Y372	ENYWRKSYESSEDCS	RNA demethylase ALKBH5 {ECO:0000303|PubMed:24616105}	unknown	unknown	unknown	dbPTM	https://awi.cuhk.edu.cn/dbPTM/	https://pubmed.ncbi.nlm.nih.gov/23927012/
ALKBH5	Phosphorylation	S374	YWRKSYESSEDCSEA	RNA demethylase ALKBH5 {ECO:0000303|PubMed:24616105}	unknown	unknown	unknown	dbPTM	https://awi.cuhk.edu.cn/dbPTM/	https://pubmed.ncbi.nlm.nih.gov/23927012/
ALKBH5	Phosphorylation	S375	WRKSYESSEDCSEAA	RNA demethylase ALKBH5 {ECO:0000303|PubMed:24616105}	unknown	unknown	unknown	dbPTM	https://awi.cuhk.edu.cn/dbPTM/	https://pubmed.ncbi.nlm.nih.gov/23927012/
ALKBH5	Phosphorylation	375 (in isoform 2)	-	RNA demethylase ALKBH5 {ECO:0000303|PubMed:24616105}	unknown	unknown	unknown	dbPTM	https://awi.cuhk.edu.cn/dbPTM/	https://pubmed.ncbi.nlm.nih.gov/18669648/
ALKBH5	Phosphorylation	S379	YESSEDCSEAAGSPA	RNA demethylase ALKBH5 {ECO:0000303|PubMed:24616105}	unknown	unknown	unknown	dbPTM	https://awi.cuhk.edu.cn/dbPTM/	https://pubmed.ncbi.nlm.nih.gov/23927012/
ALKBH5	Phosphorylation	S384	DCSEAAGSPARKVKM	RNA demethylase ALKBH5 {ECO:0000303|PubMed:24616105}	unknown	unknown	unknown	dbPTM	https://awi.cuhk.edu.cn/dbPTM/	https://pubmed.ncbi.nlm.nih.gov/20201521/
ALKBH5	Sumoylation	K328	KPKRSHRKADPDAAH	RNA demethylase ALKBH5 {ECO:0000303|PubMed:24616105}	unknown	unknown	unknown	dbPTM	https://awi.cuhk.edu.cn/dbPTM/	https://pubmed.ncbi.nlm.nih.gov/28112733/
ALKBH5	Methylation	R359	LLPTHRRRGSFSSEN	RNA demethylase ALKBH5 {ECO:0000303|PubMed:24616105}	unknown	unknown	unknown	dbPTM	https://awi.cuhk.edu.cn/dbPTM/	https://pubmed.ncbi.nlm.nih.gov/24129315/
ALKBH5	Acetylation	A2	------MAAASGYTD	RNA demethylase ALKBH5 {ECO:0000303|PubMed:24616105}	unknown	unknown	unknown	dbPTM	https://awi.cuhk.edu.cn/dbPTM/	https://pubmed.ncbi.nlm.nih.gov/22814378/
ALKBH5	Acetylation	K57	PYPVSGAKRKYQEDS	RNA demethylase ALKBH5 {ECO:0000303|PubMed:24616105}	unknown	unknown	unknown	dbPTM	https://awi.cuhk.edu.cn/dbPTM/	https://pubmed.ncbi.nlm.nih.gov/25953088/
ALKBH5	Acetylation	K86	EEEARKVKSGIRQMR	RNA demethylase ALKBH5 {ECO:0000303|PubMed:24616105}	unknown	unknown	unknown	dbPTM	https://awi.cuhk.edu.cn/dbPTM/	https://pubmed.ncbi.nlm.nih.gov/11794823/
ALKBH5	Acetylation	K102	FSQDECAKIEARIDE	RNA demethylase ALKBH5 {ECO:0000303|PubMed:24616105}	unknown	unknown	unknown	dbPTM	https://awi.cuhk.edu.cn/dbPTM/	https://pubmed.ncbi.nlm.nih.gov/26051181/
ALKBH5	Acetylation	K132	DRAPLRNKYFFGEGY	RNA demethylase ALKBH5 {ECO:0000303|PubMed:24616105}	unknown	unknown	unknown	dbPTM	https://awi.cuhk.edu.cn/dbPTM/	https://pubmed.ncbi.nlm.nih.gov/19608861/
ALKBH5	Acetylation	K235	FGCKFQFKPIRVSEP	RNA demethylase ALKBH5 {ECO:0000303|PubMed:24616105}	unknown	unknown	unknown	dbPTM	https://awi.cuhk.edu.cn/dbPTM/	https://pubmed.ncbi.nlm.nih.gov/25825284/
ALKBH5	Acetylation	K321	NNRDPALKPKRSHRK	RNA demethylase ALKBH5 {ECO:0000303|PubMed:24616105}	unknown	unknown	unknown	dbPTM	https://awi.cuhk.edu.cn/dbPTM/	https://pubmed.ncbi.nlm.nih.gov/23749302/
ALKBH5	Ubiquitination	K15	TDLREKLKSMTSRDN	RNA demethylase ALKBH5 {ECO:0000303|PubMed:24616105}	unknown	unknown	unknown	dbPTM	https://awi.cuhk.edu.cn/dbPTM/	https://pubmed.ncbi.nlm.nih.gov/29967540/
ALKBH5	Ubiquitination	K102	FSQDECAKIEARIDE	RNA demethylase ALKBH5 {ECO:0000303|PubMed:24616105}	unknown	unknown	unknown	dbPTM	https://awi.cuhk.edu.cn/dbPTM/	https://pubmed.ncbi.nlm.nih.gov/33845483/
ALKBH5	Ubiquitination	K116	EVVSRAEKGLYNEHT	RNA demethylase ALKBH5 {ECO:0000303|PubMed:24616105}	unknown	unknown	unknown	dbPTM	https://awi.cuhk.edu.cn/dbPTM/	https://pubmed.ncbi.nlm.nih.gov/24816145/
ALKBH5	Ubiquitination	K132	DRAPLRNKYFFGEGY	RNA demethylase ALKBH5 {ECO:0000303|PubMed:24616105}	unknown	unknown	unknown	dbPTM	https://awi.cuhk.edu.cn/dbPTM/	https://pubmed.ncbi.nlm.nih.gov/29967540/
ALKBH5	Ubiquitination	G136	LRNKYFFGEGYTYGA	RNA demethylase ALKBH5 {ECO:0000303|PubMed:24616105}	unknown	unknown	unknown	dbPTM	https://awi.cuhk.edu.cn/dbPTM/	https://pubmed.ncbi.nlm.nih.gov/21890473/
ALKBH5	Ubiquitination	K147	TYGAQLQKRGPGQER	RNA demethylase ALKBH5 {ECO:0000303|PubMed:24616105}	unknown	unknown	unknown	dbPTM	https://awi.cuhk.edu.cn/dbPTM/	https://pubmed.ncbi.nlm.nih.gov/22817900/
ALKBH5	Ubiquitination	147 (in isoform 1)	-	RNA demethylase ALKBH5 {ECO:0000303|PubMed:24616105}	unknown	unknown	unknown	dbPTM	https://awi.cuhk.edu.cn/dbPTM/	https://pubmed.ncbi.nlm.nih.gov/21890473/
ALKBH5	Ubiquitination	147 (in isoform 2)	-	RNA demethylase ALKBH5 {ECO:0000303|PubMed:24616105}	unknown	unknown	unknown	dbPTM	https://awi.cuhk.edu.cn/dbPTM/	https://pubmed.ncbi.nlm.nih.gov/21890473/
ALKBH5	Ubiquitination	K235	FGCKFQFKPIRVSEP	RNA demethylase ALKBH5 {ECO:0000303|PubMed:24616105}	unknown	unknown	unknown	dbPTM	https://awi.cuhk.edu.cn/dbPTM/	https://pubmed.ncbi.nlm.nih.gov/29967540/
ALKBH5	Ubiquitination	K295	DAPRLETKSLSSSVL	RNA demethylase ALKBH5 {ECO:0000303|PubMed:24616105}	unknown	unknown	unknown	dbPTM	https://awi.cuhk.edu.cn/dbPTM/	https://pubmed.ncbi.nlm.nih.gov/29967540/
ALKBH5	Ubiquitination	K321	NNRDPALKPKRSHRK	RNA demethylase ALKBH5 {ECO:0000303|PubMed:24616105}	unknown	unknown	unknown	dbPTM	https://awi.cuhk.edu.cn/dbPTM/	https://pubmed.ncbi.nlm.nih.gov/33845483/
ALKBH7	Phosphorylation	T76	AIHGFRETEKSRWSE	Alpha-ketoglutarate-dependent dioxygenase alkB homolog 7, mitochondrial	unknown	APP	unknown	dbPTM	https://awi.cuhk.edu.cn/dbPTM/	https://pubmed.ncbi.nlm.nih.gov/24706070/
ALKBH7	Phosphorylation	S79	GFRETEKSRWSEASR	Alpha-ketoglutarate-dependent dioxygenase alkB homolog 7, mitochondrial	unknown	APP	unknown	dbPTM	https://awi.cuhk.edu.cn/dbPTM/	https://pubmed.ncbi.nlm.nih.gov/24706070/
ALKBH8	Phosphorylation	S3	-----MDSNHQSNYK	Alkylated DNA repair protein alkB homolog 8	unknown	unknown	unknown	dbPTM	https://awi.cuhk.edu.cn/dbPTM/	https://pubmed.ncbi.nlm.nih.gov/24043423/
ALKBH8	Phosphorylation	S7	-MDSNHQSNYKLSKT	Alkylated DNA repair protein alkB homolog 8	unknown	unknown	unknown	dbPTM	https://awi.cuhk.edu.cn/dbPTM/	https://pubmed.ncbi.nlm.nih.gov/68742995/
ALKBH8	Phosphorylation	Y9	DSNHQSNYKLSKTEK	Alkylated DNA repair protein alkB homolog 8	unknown	unknown	unknown	dbPTM	https://awi.cuhk.edu.cn/dbPTM/	https://pubmed.ncbi.nlm.nih.gov/29978859/
ALKBH8	Phosphorylation	T14	SNYKLSKTEKKFLRK	Alkylated DNA repair protein alkB homolog 8	unknown	unknown	unknown	dbPTM	https://awi.cuhk.edu.cn/dbPTM/	https://pubmed.ncbi.nlm.nih.gov/68743001/
ALKBH8	Phosphorylation	T37	LRHEGIETVSYATQS	Alkylated DNA repair protein alkB homolog 8	unknown	unknown	unknown	dbPTM	https://awi.cuhk.edu.cn/dbPTM/	https://pubmed.ncbi.nlm.nih.gov/46162447/
ALKBH8	Phosphorylation	S310	QASESLKSGIITSDV	Alkylated DNA repair protein alkB homolog 8	unknown	unknown	unknown	dbPTM	https://awi.cuhk.edu.cn/dbPTM/	https://pubmed.ncbi.nlm.nih.gov/21406692/
ALKBH8	Phosphorylation	T314	SLKSGIITSDVGDLT	Alkylated DNA repair protein alkB homolog 8	unknown	unknown	unknown	dbPTM	https://awi.cuhk.edu.cn/dbPTM/	https://pubmed.ncbi.nlm.nih.gov/21406692/
ALKBH8	Phosphorylation	S315	LKSGIITSDVGDLTL	Alkylated DNA repair protein alkB homolog 8	unknown	unknown	unknown	dbPTM	https://awi.cuhk.edu.cn/dbPTM/	https://pubmed.ncbi.nlm.nih.gov/21406692/
ALKBH8	Phosphorylation	T321	TSDVGDLTLSKRGLR	Alkylated DNA repair protein alkB homolog 8	unknown	unknown	unknown	dbPTM	https://awi.cuhk.edu.cn/dbPTM/	https://pubmed.ncbi.nlm.nih.gov/28555341/
ALKBH8	Phosphorylation	Y345	QTPCNCSYPLVCDSQ	Alkylated DNA repair protein alkB homolog 8	unknown	unknown	unknown	dbPTM	https://awi.cuhk.edu.cn/dbPTM/	https://pubmed.ncbi.nlm.nih.gov/50564691/
ALKBH8	Phosphorylation	S351	SYPLVCDSQRKETPP	Alkylated DNA repair protein alkB homolog 8	unknown	unknown	unknown	dbPTM	https://awi.cuhk.edu.cn/dbPTM/	https://pubmed.ncbi.nlm.nih.gov/50564697/
ALKBH8	Phosphorylation	T356	CDSQRKETPPSFPES	Alkylated DNA repair protein alkB homolog 8	unknown	unknown	unknown	dbPTM	https://awi.cuhk.edu.cn/dbPTM/	https://pubmed.ncbi.nlm.nih.gov/28555341/
ALKBH8	Phosphorylation	S524	YLRGNRNSQGKKEEM	Alkylated DNA repair protein alkB homolog 8	unknown	unknown	unknown	dbPTM	https://awi.cuhk.edu.cn/dbPTM/	https://pubmed.ncbi.nlm.nih.gov/68722543/
ALKBH8	Phosphorylation	S533	GKKEEMNSDTSVQRS	Alkylated DNA repair protein alkB homolog 8	unknown	unknown	unknown	dbPTM	https://awi.cuhk.edu.cn/dbPTM/	https://pubmed.ncbi.nlm.nih.gov/21406692/
ALKBH8	Phosphorylation	T535	KEEMNSDTSVQRSLV	Alkylated DNA repair protein alkB homolog 8	unknown	unknown	unknown	dbPTM	https://awi.cuhk.edu.cn/dbPTM/	https://pubmed.ncbi.nlm.nih.gov/21406692/
ALKBH8	Phosphorylation	S536	EEMNSDTSVQRSLVE	Alkylated DNA repair protein alkB homolog 8	unknown	unknown	unknown	dbPTM	https://awi.cuhk.edu.cn/dbPTM/	https://pubmed.ncbi.nlm.nih.gov/29759185/
ALKBH8	Phosphorylation	S540	SDTSVQRSLVEQMRD	Alkylated DNA repair protein alkB homolog 8	unknown	unknown	unknown	dbPTM	https://awi.cuhk.edu.cn/dbPTM/	https://pubmed.ncbi.nlm.nih.gov/21406692/
ALKBH8	Phosphorylation	S550	EQMRDMGSRDSASSV	Alkylated DNA repair protein alkB homolog 8	unknown	unknown	unknown	dbPTM	https://awi.cuhk.edu.cn/dbPTM/	https://pubmed.ncbi.nlm.nih.gov/21406692/
ALKBH8	Phosphorylation	S555	MGSRDSASSVPRIND	Alkylated DNA repair protein alkB homolog 8	unknown	unknown	unknown	dbPTM	https://awi.cuhk.edu.cn/dbPTM/	https://pubmed.ncbi.nlm.nih.gov/27470641/
ALKBH8	Phosphorylation	S556	GSRDSASSVPRINDS	Alkylated DNA repair protein alkB homolog 8	unknown	unknown	unknown	dbPTM	https://awi.cuhk.edu.cn/dbPTM/	https://pubmed.ncbi.nlm.nih.gov/27251789/
ALKBH8	Phosphorylation	S563	SVPRINDSQEGGCNS	Alkylated DNA repair protein alkB homolog 8	unknown	unknown	unknown	dbPTM	https://awi.cuhk.edu.cn/dbPTM/	https://pubmed.ncbi.nlm.nih.gov/24850871/
ALKBH8	Phosphorylation	S570	SQEGGCNSRQVSNSK	Alkylated DNA repair protein alkB homolog 8	unknown	unknown	unknown	dbPTM	https://awi.cuhk.edu.cn/dbPTM/	https://pubmed.ncbi.nlm.nih.gov/24850871/
ALKBH8	Phosphorylation	T585	LPVHVNRTSFYSQDV	Alkylated DNA repair protein alkB homolog 8	unknown	unknown	unknown	dbPTM	https://awi.cuhk.edu.cn/dbPTM/	https://pubmed.ncbi.nlm.nih.gov/28348404/
ALKBH8	Phosphorylation	S586	PVHVNRTSFYSQDVL	Alkylated DNA repair protein alkB homolog 8	unknown	unknown	unknown	dbPTM	https://awi.cuhk.edu.cn/dbPTM/	https://pubmed.ncbi.nlm.nih.gov/28348404/
ALKBH8	Phosphorylation	Y588	HVNRTSFYSQDVLVP	Alkylated DNA repair protein alkB homolog 8	unknown	unknown	unknown	dbPTM	https://awi.cuhk.edu.cn/dbPTM/	https://pubmed.ncbi.nlm.nih.gov/28555341/
ALKBH8	Phosphorylation	S589	VNRTSFYSQDVLVPW	Alkylated DNA repair protein alkB homolog 8	unknown	unknown	unknown	dbPTM	https://awi.cuhk.edu.cn/dbPTM/	https://pubmed.ncbi.nlm.nih.gov/28857561/
ALKBH8	Phosphorylation	S620	PIGSQDPSPVFHRYY	Alkylated DNA repair protein alkB homolog 8	unknown	unknown	unknown	dbPTM	https://awi.cuhk.edu.cn/dbPTM/	https://pubmed.ncbi.nlm.nih.gov/28555341/
ALKBH8	Ubiquitination	K194	NNNVDKDKPLSGGLP	Alkylated DNA repair protein alkB homolog 8	unknown	unknown	unknown	dbPTM	https://awi.cuhk.edu.cn/dbPTM/	https://pubmed.ncbi.nlm.nih.gov/29967540/
ALKBH8	Ubiquitination	S197	VDKDKPLSGGLPDIC	Alkylated DNA repair protein alkB homolog 8	unknown	unknown	unknown	dbPTM	https://awi.cuhk.edu.cn/dbPTM/	https://pubmed.ncbi.nlm.nih.gov/29967540/
ALYREF	Phosphorylation	S8	MADKMDMSLDDIIKL	THO complex subunit 4	unknown	DDX39A DDX39B LEF1 RUNX2 ALYREF ORF57 NCBP1 THOC2 THOC5 THOC1 THOC3 THOC6 THOC7 ZC3H13 KIAA1429 ACIN1 SRRM1 SRRT EFTUD2 RBM15 RBM15 U2AF2 SRSF2 SRSF7 SRSF1 NR5A1 SMAD4 NCBP1 DDX39B NXF1 YBX1 TLE3 WDR35 UGGT1 TRIP12 ATP6V1E1 TRIP13 UBA5 UBE2I ERCC4 IL7R NCBP1 AKT1 CSNK1E GNL1 NAA16 NAP1L1 NOP2 PABPC1 PABPC4 XRN1 LSM4 LSM8 FAU LSM6	unknown	dbPTM	https://awi.cuhk.edu.cn/dbPTM/	https://pubmed.ncbi.nlm.nih.gov/30266825/
ALYREF	Phosphorylation	L15	SLDDIIKLNRSQRGG	THO complex subunit 4	unknown	DDX39A DDX39B LEF1 RUNX2 ALYREF ORF57 NCBP1 THOC2 THOC5 THOC1 THOC3 THOC6 THOC7 ZC3H13 KIAA1429 ACIN1 SRRM1 SRRT EFTUD2 RBM15 RBM15 U2AF2 SRSF2 SRSF7 SRSF1 NR5A1 SMAD4 NCBP1 DDX39B NXF1 YBX1 TLE3 WDR35 UGGT1 TRIP12 ATP6V1E1 TRIP13 UBA5 UBE2I ERCC4 IL7R NCBP1 AKT1 CSNK1E GNL1 NAA16 NAP1L1 NOP2 PABPC1 PABPC4 XRN1 LSM4 LSM8 FAU LSM6	unknown	dbPTM	https://awi.cuhk.edu.cn/dbPTM/	https://pubmed.ncbi.nlm.nih.gov/19651622/
ALYREF	Phosphorylation	S18	DIIKLNRSQRGGRGG	THO complex subunit 4	unknown	DDX39A DDX39B LEF1 RUNX2 ALYREF ORF57 NCBP1 THOC2 THOC5 THOC1 THOC3 THOC6 THOC7 ZC3H13 KIAA1429 ACIN1 SRRM1 SRRT EFTUD2 RBM15 RBM15 U2AF2 SRSF2 SRSF7 SRSF1 NR5A1 SMAD4 NCBP1 DDX39B NXF1 YBX1 TLE3 WDR35 UGGT1 TRIP12 ATP6V1E1 TRIP13 UBA5 UBE2I ERCC4 IL7R NCBP1 AKT1 CSNK1E GNL1 NAA16 NAP1L1 NOP2 PABPC1 PABPC4 XRN1 LSM4 LSM8 FAU LSM6	unknown	dbPTM	https://awi.cuhk.edu.cn/dbPTM/	https://pubmed.ncbi.nlm.nih.gov/24719451/
ALYREF	Phosphorylation	S34	RGRGRAGSQGGRGGG	THO complex subunit 4	unknown	DDX39A DDX39B LEF1 RUNX2 ALYREF ORF57 NCBP1 THOC2 THOC5 THOC1 THOC3 THOC6 THOC7 ZC3H13 KIAA1429 ACIN1 SRRM1 SRRT EFTUD2 RBM15 RBM15 U2AF2 SRSF2 SRSF7 SRSF1 NR5A1 SMAD4 NCBP1 DDX39B NXF1 YBX1 TLE3 WDR35 UGGT1 TRIP12 ATP6V1E1 TRIP13 UBA5 UBE2I ERCC4 IL7R NCBP1 AKT1 CSNK1E GNL1 NAA16 NAP1L1 NOP2 PABPC1 PABPC4 XRN1 LSM4 LSM8 FAU LSM6	unknown	dbPTM	https://awi.cuhk.edu.cn/dbPTM/	https://pubmed.ncbi.nlm.nih.gov/22199227/
ALYREF	Phosphorylation	G41	SQGGRGGGAQAAARV	THO complex subunit 4	unknown	DDX39A DDX39B LEF1 RUNX2 ALYREF ORF57 NCBP1 THOC2 THOC5 THOC1 THOC3 THOC6 THOC7 ZC3H13 KIAA1429 ACIN1 SRRM1 SRRT EFTUD2 RBM15 RBM15 U2AF2 SRSF2 SRSF7 SRSF1 NR5A1 SMAD4 NCBP1 DDX39B NXF1 YBX1 TLE3 WDR35 UGGT1 TRIP12 ATP6V1E1 TRIP13 UBA5 UBE2I ERCC4 IL7R NCBP1 AKT1 CSNK1E GNL1 NAA16 NAP1L1 NOP2 PABPC1 PABPC4 XRN1 LSM4 LSM8 FAU LSM6	unknown	dbPTM	https://awi.cuhk.edu.cn/dbPTM/	https://pubmed.ncbi.nlm.nih.gov/32645325/
ALYREF	Phosphorylation	Y77	GRNRPAPYSRPKQLP	THO complex subunit 4	unknown	DDX39A DDX39B LEF1 RUNX2 ALYREF ORF57 NCBP1 THOC2 THOC5 THOC1 THOC3 THOC6 THOC7 ZC3H13 KIAA1429 ACIN1 SRRM1 SRRT EFTUD2 RBM15 RBM15 U2AF2 SRSF2 SRSF7 SRSF1 NR5A1 SMAD4 NCBP1 DDX39B NXF1 YBX1 TLE3 WDR35 UGGT1 TRIP12 ATP6V1E1 TRIP13 UBA5 UBE2I ERCC4 IL7R NCBP1 AKT1 CSNK1E GNL1 NAA16 NAP1L1 NOP2 PABPC1 PABPC4 XRN1 LSM4 LSM8 FAU LSM6	unknown	dbPTM	https://awi.cuhk.edu.cn/dbPTM/	https://pubmed.ncbi.nlm.nih.gov/28152594/
ALYREF	Phosphorylation	S78	RNRPAPYSRPKQLPD	THO complex subunit 4	unknown	DDX39A DDX39B LEF1 RUNX2 ALYREF ORF57 NCBP1 THOC2 THOC5 THOC1 THOC3 THOC6 THOC7 ZC3H13 KIAA1429 ACIN1 SRRM1 SRRT EFTUD2 RBM15 RBM15 U2AF2 SRSF2 SRSF7 SRSF1 NR5A1 SMAD4 NCBP1 DDX39B NXF1 YBX1 TLE3 WDR35 UGGT1 TRIP12 ATP6V1E1 TRIP13 UBA5 UBE2I ERCC4 IL7R NCBP1 AKT1 CSNK1E GNL1 NAA16 NAP1L1 NOP2 PABPC1 PABPC4 XRN1 LSM4 LSM8 FAU LSM6	unknown	dbPTM	https://awi.cuhk.edu.cn/dbPTM/	https://pubmed.ncbi.nlm.nih.gov/28152594/
ALYREF	Phosphorylation	S94	WQHDLFDSGFGGGAG	THO complex subunit 4	unknown	DDX39A DDX39B LEF1 RUNX2 ALYREF ORF57 NCBP1 THOC2 THOC5 THOC1 THOC3 THOC6 THOC7 ZC3H13 KIAA1429 ACIN1 SRRM1 SRRT EFTUD2 RBM15 RBM15 U2AF2 SRSF2 SRSF7 SRSF1 NR5A1 SMAD4 NCBP1 DDX39B NXF1 YBX1 TLE3 WDR35 UGGT1 TRIP12 ATP6V1E1 TRIP13 UBA5 UBE2I ERCC4 IL7R NCBP1 AKT1 CSNK1E GNL1 NAA16 NAP1L1 NOP2 PABPC1 PABPC4 XRN1 LSM4 LSM8 FAU LSM6	unknown	dbPTM	https://awi.cuhk.edu.cn/dbPTM/	https://pubmed.ncbi.nlm.nih.gov/25159151/
ALYREF	Phosphorylation	G101	SGFGGGAGVETGGKL	THO complex subunit 4	unknown	DDX39A DDX39B LEF1 RUNX2 ALYREF ORF57 NCBP1 THOC2 THOC5 THOC1 THOC3 THOC6 THOC7 ZC3H13 KIAA1429 ACIN1 SRRM1 SRRT EFTUD2 RBM15 RBM15 U2AF2 SRSF2 SRSF7 SRSF1 NR5A1 SMAD4 NCBP1 DDX39B NXF1 YBX1 TLE3 WDR35 UGGT1 TRIP12 ATP6V1E1 TRIP13 UBA5 UBE2I ERCC4 IL7R NCBP1 AKT1 CSNK1E GNL1 NAA16 NAP1L1 NOP2 PABPC1 PABPC4 XRN1 LSM4 LSM8 FAU LSM6	unknown	dbPTM	https://awi.cuhk.edu.cn/dbPTM/	https://pubmed.ncbi.nlm.nih.gov/20068231/
ALYREF	Phosphorylation	T104	GGGAGVETGGKLLVS	THO complex subunit 4	unknown	DDX39A DDX39B LEF1 RUNX2 ALYREF ORF57 NCBP1 THOC2 THOC5 THOC1 THOC3 THOC6 THOC7 ZC3H13 KIAA1429 ACIN1 SRRM1 SRRT EFTUD2 RBM15 RBM15 U2AF2 SRSF2 SRSF7 SRSF1 NR5A1 SMAD4 NCBP1 DDX39B NXF1 YBX1 TLE3 WDR35 UGGT1 TRIP12 ATP6V1E1 TRIP13 UBA5 UBE2I ERCC4 IL7R NCBP1 AKT1 CSNK1E GNL1 NAA16 NAP1L1 NOP2 PABPC1 PABPC4 XRN1 LSM4 LSM8 FAU LSM6	unknown	dbPTM	https://awi.cuhk.edu.cn/dbPTM/	https://pubmed.ncbi.nlm.nih.gov/25159151/
ALYREF	Phosphorylation	T131	ELFAEFGTLKKAAVH	THO complex subunit 4	unknown	DDX39A DDX39B LEF1 RUNX2 ALYREF ORF57 NCBP1 THOC2 THOC5 THOC1 THOC3 THOC6 THOC7 ZC3H13 KIAA1429 ACIN1 SRRM1 SRRT EFTUD2 RBM15 RBM15 U2AF2 SRSF2 SRSF7 SRSF1 NR5A1 SMAD4 NCBP1 DDX39B NXF1 YBX1 TLE3 WDR35 UGGT1 TRIP12 ATP6V1E1 TRIP13 UBA5 UBE2I ERCC4 IL7R NCBP1 AKT1 CSNK1E GNL1 NAA16 NAP1L1 NOP2 PABPC1 PABPC4 XRN1 LSM4 LSM8 FAU LSM6	unknown	dbPTM	https://awi.cuhk.edu.cn/dbPTM/	https://pubmed.ncbi.nlm.nih.gov/28464451/
ALYREF	Phosphorylation	S142	AAVHYDRSGRSLGTA	THO complex subunit 4	unknown	DDX39A DDX39B LEF1 RUNX2 ALYREF ORF57 NCBP1 THOC2 THOC5 THOC1 THOC3 THOC6 THOC7 ZC3H13 KIAA1429 ACIN1 SRRM1 SRRT EFTUD2 RBM15 RBM15 U2AF2 SRSF2 SRSF7 SRSF1 NR5A1 SMAD4 NCBP1 DDX39B NXF1 YBX1 TLE3 WDR35 UGGT1 TRIP12 ATP6V1E1 TRIP13 UBA5 UBE2I ERCC4 IL7R NCBP1 AKT1 CSNK1E GNL1 NAA16 NAP1L1 NOP2 PABPC1 PABPC4 XRN1 LSM4 LSM8 FAU LSM6	unknown	dbPTM	https://awi.cuhk.edu.cn/dbPTM/	https://pubmed.ncbi.nlm.nih.gov/28348404/
ALYREF	Phosphorylation	S145	HYDRSGRSLGTADVH	THO complex subunit 4	unknown	DDX39A DDX39B LEF1 RUNX2 ALYREF ORF57 NCBP1 THOC2 THOC5 THOC1 THOC3 THOC6 THOC7 ZC3H13 KIAA1429 ACIN1 SRRM1 SRRT EFTUD2 RBM15 RBM15 U2AF2 SRSF2 SRSF7 SRSF1 NR5A1 SMAD4 NCBP1 DDX39B NXF1 YBX1 TLE3 WDR35 UGGT1 TRIP12 ATP6V1E1 TRIP13 UBA5 UBE2I ERCC4 IL7R NCBP1 AKT1 CSNK1E GNL1 NAA16 NAP1L1 NOP2 PABPC1 PABPC4 XRN1 LSM4 LSM8 FAU LSM6	unknown	dbPTM	https://awi.cuhk.edu.cn/dbPTM/	https://pubmed.ncbi.nlm.nih.gov/28985074/
ALYREF	Phosphorylation	T148	RSGRSLGTADVHFER	THO complex subunit 4	unknown	DDX39A DDX39B LEF1 RUNX2 ALYREF ORF57 NCBP1 THOC2 THOC5 THOC1 THOC3 THOC6 THOC7 ZC3H13 KIAA1429 ACIN1 SRRM1 SRRT EFTUD2 RBM15 RBM15 U2AF2 SRSF2 SRSF7 SRSF1 NR5A1 SMAD4 NCBP1 DDX39B NXF1 YBX1 TLE3 WDR35 UGGT1 TRIP12 ATP6V1E1 TRIP13 UBA5 UBE2I ERCC4 IL7R NCBP1 AKT1 CSNK1E GNL1 NAA16 NAP1L1 NOP2 PABPC1 PABPC4 XRN1 LSM4 LSM8 FAU LSM6	unknown	dbPTM	https://awi.cuhk.edu.cn/dbPTM/	https://pubmed.ncbi.nlm.nih.gov/21406692/
ALYREF	Phosphorylation	S183	MNIQLVTSQIDAQRR	THO complex subunit 4	unknown	DDX39A DDX39B LEF1 RUNX2 ALYREF ORF57 NCBP1 THOC2 THOC5 THOC1 THOC3 THOC6 THOC7 ZC3H13 KIAA1429 ACIN1 SRRM1 SRRT EFTUD2 RBM15 RBM15 U2AF2 SRSF2 SRSF7 SRSF1 NR5A1 SMAD4 NCBP1 DDX39B NXF1 YBX1 TLE3 WDR35 UGGT1 TRIP12 ATP6V1E1 TRIP13 UBA5 UBE2I ERCC4 IL7R NCBP1 AKT1 CSNK1E GNL1 NAA16 NAP1L1 NOP2 PABPC1 PABPC4 XRN1 LSM4 LSM8 FAU LSM6	unknown	dbPTM	https://awi.cuhk.edu.cn/dbPTM/	https://pubmed.ncbi.nlm.nih.gov/17525332/
ALYREF	Phosphorylation	R190	SQIDAQRRPAQSVNR	THO complex subunit 4	unknown	DDX39A DDX39B LEF1 RUNX2 ALYREF ORF57 NCBP1 THOC2 THOC5 THOC1 THOC3 THOC6 THOC7 ZC3H13 KIAA1429 ACIN1 SRRM1 SRRT EFTUD2 RBM15 RBM15 U2AF2 SRSF2 SRSF7 SRSF1 NR5A1 SMAD4 NCBP1 DDX39B NXF1 YBX1 TLE3 WDR35 UGGT1 TRIP12 ATP6V1E1 TRIP13 UBA5 UBE2I ERCC4 IL7R NCBP1 AKT1 CSNK1E GNL1 NAA16 NAP1L1 NOP2 PABPC1 PABPC4 XRN1 LSM4 LSM8 FAU LSM6	unknown	dbPTM	https://awi.cuhk.edu.cn/dbPTM/	https://pubmed.ncbi.nlm.nih.gov/17525332/
ALYREF	Phosphorylation	S194	AQRRPAQSVNRGGMT	THO complex subunit 4	unknown	DDX39A DDX39B LEF1 RUNX2 ALYREF ORF57 NCBP1 THOC2 THOC5 THOC1 THOC3 THOC6 THOC7 ZC3H13 KIAA1429 ACIN1 SRRM1 SRRT EFTUD2 RBM15 RBM15 U2AF2 SRSF2 SRSF7 SRSF1 NR5A1 SMAD4 NCBP1 DDX39B NXF1 YBX1 TLE3 WDR35 UGGT1 TRIP12 ATP6V1E1 TRIP13 UBA5 UBE2I ERCC4 IL7R NCBP1 AKT1 CSNK1E GNL1 NAA16 NAP1L1 NOP2 PABPC1 PABPC4 XRN1 LSM4 LSM8 FAU LSM6	unknown	dbPTM	https://awi.cuhk.edu.cn/dbPTM/	https://pubmed.ncbi.nlm.nih.gov/22210691/
ALYREF	Phosphorylation	T215	GFGGGGGTRRGTRGG	THO complex subunit 4	unknown	DDX39A DDX39B LEF1 RUNX2 ALYREF ORF57 NCBP1 THOC2 THOC5 THOC1 THOC3 THOC6 THOC7 ZC3H13 KIAA1429 ACIN1 SRRM1 SRRT EFTUD2 RBM15 RBM15 U2AF2 SRSF2 SRSF7 SRSF1 NR5A1 SMAD4 NCBP1 DDX39B NXF1 YBX1 TLE3 WDR35 UGGT1 TRIP12 ATP6V1E1 TRIP13 UBA5 UBE2I ERCC4 IL7R NCBP1 AKT1 CSNK1E GNL1 NAA16 NAP1L1 NOP2 PABPC1 PABPC4 XRN1 LSM4 LSM8 FAU LSM6	unknown	dbPTM	https://awi.cuhk.edu.cn/dbPTM/	https://pubmed.ncbi.nlm.nih.gov/22817900/
ALYREF	Phosphorylation	T219	GGGTRRGTRGGARGR	THO complex subunit 4	unknown	DDX39A DDX39B LEF1 RUNX2 ALYREF ORF57 NCBP1 THOC2 THOC5 THOC1 THOC3 THOC6 THOC7 ZC3H13 KIAA1429 ACIN1 SRRM1 SRRT EFTUD2 RBM15 RBM15 U2AF2 SRSF2 SRSF7 SRSF1 NR5A1 SMAD4 NCBP1 DDX39B NXF1 YBX1 TLE3 WDR35 UGGT1 TRIP12 ATP6V1E1 TRIP13 UBA5 UBE2I ERCC4 IL7R NCBP1 AKT1 CSNK1E GNL1 NAA16 NAP1L1 NOP2 PABPC1 PABPC4 XRN1 LSM4 LSM8 FAU LSM6	unknown	dbPTM	https://awi.cuhk.edu.cn/dbPTM/	https://pubmed.ncbi.nlm.nih.gov/22817900/
ALYREF	Phosphorylation	S234	GRGAGRNSKQQLSAE	THO complex subunit 4	unknown	DDX39A DDX39B LEF1 RUNX2 ALYREF ORF57 NCBP1 THOC2 THOC5 THOC1 THOC3 THOC6 THOC7 ZC3H13 KIAA1429 ACIN1 SRRM1 SRRT EFTUD2 RBM15 RBM15 U2AF2 SRSF2 SRSF7 SRSF1 NR5A1 SMAD4 NCBP1 DDX39B NXF1 YBX1 TLE3 WDR35 UGGT1 TRIP12 ATP6V1E1 TRIP13 UBA5 UBE2I ERCC4 IL7R NCBP1 AKT1 CSNK1E GNL1 NAA16 NAP1L1 NOP2 PABPC1 PABPC4 XRN1 LSM4 LSM8 FAU LSM6	unknown	dbPTM	https://awi.cuhk.edu.cn/dbPTM/	https://pubmed.ncbi.nlm.nih.gov/20873877/
ALYREF	Phosphorylation	S239	RNSKQQLSAEELDAQ	THO complex subunit 4	unknown	DDX39A DDX39B LEF1 RUNX2 ALYREF ORF57 NCBP1 THOC2 THOC5 THOC1 THOC3 THOC6 THOC7 ZC3H13 KIAA1429 ACIN1 SRRM1 SRRT EFTUD2 RBM15 RBM15 U2AF2 SRSF2 SRSF7 SRSF1 NR5A1 SMAD4 NCBP1 DDX39B NXF1 YBX1 TLE3 WDR35 UGGT1 TRIP12 ATP6V1E1 TRIP13 UBA5 UBE2I ERCC4 IL7R NCBP1 AKT1 CSNK1E GNL1 NAA16 NAP1L1 NOP2 PABPC1 PABPC4 XRN1 LSM4 LSM8 FAU LSM6	unknown	dbPTM	https://awi.cuhk.edu.cn/dbPTM/	https://pubmed.ncbi.nlm.nih.gov/25159151/
ALYREF	Phosphorylation	Q246	SAEELDAQLDAYNAR	THO complex subunit 4	unknown	DDX39A DDX39B LEF1 RUNX2 ALYREF ORF57 NCBP1 THOC2 THOC5 THOC1 THOC3 THOC6 THOC7 ZC3H13 KIAA1429 ACIN1 SRRM1 SRRT EFTUD2 RBM15 RBM15 U2AF2 SRSF2 SRSF7 SRSF1 NR5A1 SMAD4 NCBP1 DDX39B NXF1 YBX1 TLE3 WDR35 UGGT1 TRIP12 ATP6V1E1 TRIP13 UBA5 UBE2I ERCC4 IL7R NCBP1 AKT1 CSNK1E GNL1 NAA16 NAP1L1 NOP2 PABPC1 PABPC4 XRN1 LSM4 LSM8 FAU LSM6	unknown	dbPTM	https://awi.cuhk.edu.cn/dbPTM/	https://pubmed.ncbi.nlm.nih.gov/19413330/
ALYREF	Phosphorylation	Y250	LDAQLDAYNARMDTS	THO complex subunit 4	unknown	DDX39A DDX39B LEF1 RUNX2 ALYREF ORF57 NCBP1 THOC2 THOC5 THOC1 THOC3 THOC6 THOC7 ZC3H13 KIAA1429 ACIN1 SRRM1 SRRT EFTUD2 RBM15 RBM15 U2AF2 SRSF2 SRSF7 SRSF1 NR5A1 SMAD4 NCBP1 DDX39B NXF1 YBX1 TLE3 WDR35 UGGT1 TRIP12 ATP6V1E1 TRIP13 UBA5 UBE2I ERCC4 IL7R NCBP1 AKT1 CSNK1E GNL1 NAA16 NAP1L1 NOP2 PABPC1 PABPC4 XRN1 LSM4 LSM8 FAU LSM6	unknown	dbPTM	https://awi.cuhk.edu.cn/dbPTM/	https://pubmed.ncbi.nlm.nih.gov/28152594/
ALYREF	Phosphorylation	T256	AYNARMDTS------	THO complex subunit 4	unknown	DDX39A DDX39B LEF1 RUNX2 ALYREF ORF57 NCBP1 THOC2 THOC5 THOC1 THOC3 THOC6 THOC7 ZC3H13 KIAA1429 ACIN1 SRRM1 SRRT EFTUD2 RBM15 RBM15 U2AF2 SRSF2 SRSF7 SRSF1 NR5A1 SMAD4 NCBP1 DDX39B NXF1 YBX1 TLE3 WDR35 UGGT1 TRIP12 ATP6V1E1 TRIP13 UBA5 UBE2I ERCC4 IL7R NCBP1 AKT1 CSNK1E GNL1 NAA16 NAP1L1 NOP2 PABPC1 PABPC4 XRN1 LSM4 LSM8 FAU LSM6	unknown	dbPTM	https://awi.cuhk.edu.cn/dbPTM/	https://pubmed.ncbi.nlm.nih.gov/25849741/
ALYREF	Phosphorylation	S257	YNARMDTS-------	THO complex subunit 4	unknown	DDX39A DDX39B LEF1 RUNX2 ALYREF ORF57 NCBP1 THOC2 THOC5 THOC1 THOC3 THOC6 THOC7 ZC3H13 KIAA1429 ACIN1 SRRM1 SRRT EFTUD2 RBM15 RBM15 U2AF2 SRSF2 SRSF7 SRSF1 NR5A1 SMAD4 NCBP1 DDX39B NXF1 YBX1 TLE3 WDR35 UGGT1 TRIP12 ATP6V1E1 TRIP13 UBA5 UBE2I ERCC4 IL7R NCBP1 AKT1 CSNK1E GNL1 NAA16 NAP1L1 NOP2 PABPC1 PABPC4 XRN1 LSM4 LSM8 FAU LSM6	unknown	dbPTM	https://awi.cuhk.edu.cn/dbPTM/	https://pubmed.ncbi.nlm.nih.gov/25849741/
ALYREF	Acetylation	A2	------MADKMDMSL	THO complex subunit 4	unknown	DDX39A DDX39B LEF1 RUNX2 ALYREF ORF57 NCBP1 THOC2 THOC5 THOC1 THOC3 THOC6 THOC7 ZC3H13 KIAA1429 ACIN1 SRRM1 SRRT EFTUD2 RBM15 RBM15 U2AF2 SRSF2 SRSF7 SRSF1 NR5A1 SMAD4 NCBP1 DDX39B NXF1 YBX1 TLE3 WDR35 UGGT1 TRIP12 ATP6V1E1 TRIP13 UBA5 UBE2I ERCC4 IL7R NCBP1 AKT1 CSNK1E GNL1 NAA16 NAP1L1 NOP2 PABPC1 PABPC4 XRN1 LSM4 LSM8 FAU LSM6	unknown	dbPTM	https://awi.cuhk.edu.cn/dbPTM/	https://pubmed.ncbi.nlm.nih.gov/22814378/
ALYREF	Acetylation	K4	----MADKMDMSLDD	THO complex subunit 4	unknown	DDX39A DDX39B LEF1 RUNX2 ALYREF ORF57 NCBP1 THOC2 THOC5 THOC1 THOC3 THOC6 THOC7 ZC3H13 KIAA1429 ACIN1 SRRM1 SRRT EFTUD2 RBM15 RBM15 U2AF2 SRSF2 SRSF7 SRSF1 NR5A1 SMAD4 NCBP1 DDX39B NXF1 YBX1 TLE3 WDR35 UGGT1 TRIP12 ATP6V1E1 TRIP13 UBA5 UBE2I ERCC4 IL7R NCBP1 AKT1 CSNK1E GNL1 NAA16 NAP1L1 NOP2 PABPC1 PABPC4 XRN1 LSM4 LSM8 FAU LSM6	unknown	dbPTM	https://awi.cuhk.edu.cn/dbPTM/	https://pubmed.ncbi.nlm.nih.gov/25953088/
ALYREF	Acetylation	K86	RPKQLPDKWQHDLFD	THO complex subunit 4	unknown	DDX39A DDX39B LEF1 RUNX2 ALYREF ORF57 NCBP1 THOC2 THOC5 THOC1 THOC3 THOC6 THOC7 ZC3H13 KIAA1429 ACIN1 SRRM1 SRRT EFTUD2 RBM15 RBM15 U2AF2 SRSF2 SRSF7 SRSF1 NR5A1 SMAD4 NCBP1 DDX39B NXF1 YBX1 TLE3 WDR35 UGGT1 TRIP12 ATP6V1E1 TRIP13 UBA5 UBE2I ERCC4 IL7R NCBP1 AKT1 CSNK1E GNL1 NAA16 NAP1L1 NOP2 PABPC1 PABPC4 XRN1 LSM4 LSM8 FAU LSM6	unknown	dbPTM	https://awi.cuhk.edu.cn/dbPTM/	https://pubmed.ncbi.nlm.nih.gov/23954790/
ALYREF	Acetylation	K161	ERKADALKAMKQYNG	THO complex subunit 4	unknown	DDX39A DDX39B LEF1 RUNX2 ALYREF ORF57 NCBP1 THOC2 THOC5 THOC1 THOC3 THOC6 THOC7 ZC3H13 KIAA1429 ACIN1 SRRM1 SRRT EFTUD2 RBM15 RBM15 U2AF2 SRSF2 SRSF7 SRSF1 NR5A1 SMAD4 NCBP1 DDX39B NXF1 YBX1 TLE3 WDR35 UGGT1 TRIP12 ATP6V1E1 TRIP13 UBA5 UBE2I ERCC4 IL7R NCBP1 AKT1 CSNK1E GNL1 NAA16 NAP1L1 NOP2 PABPC1 PABPC4 XRN1 LSM4 LSM8 FAU LSM6	unknown	dbPTM	https://awi.cuhk.edu.cn/dbPTM/	https://pubmed.ncbi.nlm.nih.gov/25953088/
ALYREF	Acetylation	K164	ADALKAMKQYNGVPL	THO complex subunit 4	unknown	DDX39A DDX39B LEF1 RUNX2 ALYREF ORF57 NCBP1 THOC2 THOC5 THOC1 THOC3 THOC6 THOC7 ZC3H13 KIAA1429 ACIN1 SRRM1 SRRT EFTUD2 RBM15 RBM15 U2AF2 SRSF2 SRSF7 SRSF1 NR5A1 SMAD4 NCBP1 DDX39B NXF1 YBX1 TLE3 WDR35 UGGT1 TRIP12 ATP6V1E1 TRIP13 UBA5 UBE2I ERCC4 IL7R NCBP1 AKT1 CSNK1E GNL1 NAA16 NAP1L1 NOP2 PABPC1 PABPC4 XRN1 LSM4 LSM8 FAU LSM6	unknown	dbPTM	https://awi.cuhk.edu.cn/dbPTM/	https://pubmed.ncbi.nlm.nih.gov/25953088/
ALYREF	Acetylation	K235	RGAGRNSKQQLSAEE	THO complex subunit 4	unknown	DDX39A DDX39B LEF1 RUNX2 ALYREF ORF57 NCBP1 THOC2 THOC5 THOC1 THOC3 THOC6 THOC7 ZC3H13 KIAA1429 ACIN1 SRRM1 SRRT EFTUD2 RBM15 RBM15 U2AF2 SRSF2 SRSF7 SRSF1 NR5A1 SMAD4 NCBP1 DDX39B NXF1 YBX1 TLE3 WDR35 UGGT1 TRIP12 ATP6V1E1 TRIP13 UBA5 UBE2I ERCC4 IL7R NCBP1 AKT1 CSNK1E GNL1 NAA16 NAP1L1 NOP2 PABPC1 PABPC4 XRN1 LSM4 LSM8 FAU LSM6	unknown	dbPTM	https://awi.cuhk.edu.cn/dbPTM/	https://pubmed.ncbi.nlm.nih.gov/23749302/
ALYREF	Ubiquitination	K14	MSLDDIIKLNRSQRG	THO complex subunit 4	unknown	DDX39A DDX39B LEF1 RUNX2 ALYREF ORF57 NCBP1 THOC2 THOC5 THOC1 THOC3 THOC6 THOC7 ZC3H13 KIAA1429 ACIN1 SRRM1 SRRT EFTUD2 RBM15 RBM15 U2AF2 SRSF2 SRSF7 SRSF1 NR5A1 SMAD4 NCBP1 DDX39B NXF1 YBX1 TLE3 WDR35 UGGT1 TRIP12 ATP6V1E1 TRIP13 UBA5 UBE2I ERCC4 IL7R NCBP1 AKT1 CSNK1E GNL1 NAA16 NAP1L1 NOP2 PABPC1 PABPC4 XRN1 LSM4 LSM8 FAU LSM6	unknown	dbPTM	https://awi.cuhk.edu.cn/dbPTM/	https://pubmed.ncbi.nlm.nih.gov/21906983/
ALYREF	Ubiquitination	G21	KLNRSQRGGRGGGRG	THO complex subunit 4	unknown	DDX39A DDX39B LEF1 RUNX2 ALYREF ORF57 NCBP1 THOC2 THOC5 THOC1 THOC3 THOC6 THOC7 ZC3H13 KIAA1429 ACIN1 SRRM1 SRRT EFTUD2 RBM15 RBM15 U2AF2 SRSF2 SRSF7 SRSF1 NR5A1 SMAD4 NCBP1 DDX39B NXF1 YBX1 TLE3 WDR35 UGGT1 TRIP12 ATP6V1E1 TRIP13 UBA5 UBE2I ERCC4 IL7R NCBP1 AKT1 CSNK1E GNL1 NAA16 NAP1L1 NOP2 PABPC1 PABPC4 XRN1 LSM4 LSM8 FAU LSM6	unknown	dbPTM	https://awi.cuhk.edu.cn/dbPTM/	https://pubmed.ncbi.nlm.nih.gov/21890473/
ALYREF	Ubiquitination	K81	PAPYSRPKQLPDKWQ	THO complex subunit 4	unknown	DDX39A DDX39B LEF1 RUNX2 ALYREF ORF57 NCBP1 THOC2 THOC5 THOC1 THOC3 THOC6 THOC7 ZC3H13 KIAA1429 ACIN1 SRRM1 SRRT EFTUD2 RBM15 RBM15 U2AF2 SRSF2 SRSF7 SRSF1 NR5A1 SMAD4 NCBP1 DDX39B NXF1 YBX1 TLE3 WDR35 UGGT1 TRIP12 ATP6V1E1 TRIP13 UBA5 UBE2I ERCC4 IL7R NCBP1 AKT1 CSNK1E GNL1 NAA16 NAP1L1 NOP2 PABPC1 PABPC4 XRN1 LSM4 LSM8 FAU LSM6	unknown	dbPTM	https://awi.cuhk.edu.cn/dbPTM/	https://pubmed.ncbi.nlm.nih.gov/21890473/
ALYREF	Ubiquitination	K86	RPKQLPDKWQHDLFD	THO complex subunit 4	unknown	DDX39A DDX39B LEF1 RUNX2 ALYREF ORF57 NCBP1 THOC2 THOC5 THOC1 THOC3 THOC6 THOC7 ZC3H13 KIAA1429 ACIN1 SRRM1 SRRT EFTUD2 RBM15 RBM15 U2AF2 SRSF2 SRSF7 SRSF1 NR5A1 SMAD4 NCBP1 DDX39B NXF1 YBX1 TLE3 WDR35 UGGT1 TRIP12 ATP6V1E1 TRIP13 UBA5 UBE2I ERCC4 IL7R NCBP1 AKT1 CSNK1E GNL1 NAA16 NAP1L1 NOP2 PABPC1 PABPC4 XRN1 LSM4 LSM8 FAU LSM6	unknown	dbPTM	https://awi.cuhk.edu.cn/dbPTM/	https://pubmed.ncbi.nlm.nih.gov/21890473/
ALYREF	Ubiquitination	Q88	KQLPDKWQHDLFDSG	THO complex subunit 4	unknown	DDX39A DDX39B LEF1 RUNX2 ALYREF ORF57 NCBP1 THOC2 THOC5 THOC1 THOC3 THOC6 THOC7 ZC3H13 KIAA1429 ACIN1 SRRM1 SRRT EFTUD2 RBM15 RBM15 U2AF2 SRSF2 SRSF7 SRSF1 NR5A1 SMAD4 NCBP1 DDX39B NXF1 YBX1 TLE3 WDR35 UGGT1 TRIP12 ATP6V1E1 TRIP13 UBA5 UBE2I ERCC4 IL7R NCBP1 AKT1 CSNK1E GNL1 NAA16 NAP1L1 NOP2 PABPC1 PABPC4 XRN1 LSM4 LSM8 FAU LSM6	unknown	dbPTM	https://awi.cuhk.edu.cn/dbPTM/	https://pubmed.ncbi.nlm.nih.gov/21890473/
ALYREF	Ubiquitination	D93	KWQHDLFDSGFGGGA	THO complex subunit 4	unknown	DDX39A DDX39B LEF1 RUNX2 ALYREF ORF57 NCBP1 THOC2 THOC5 THOC1 THOC3 THOC6 THOC7 ZC3H13 KIAA1429 ACIN1 SRRM1 SRRT EFTUD2 RBM15 RBM15 U2AF2 SRSF2 SRSF7 SRSF1 NR5A1 SMAD4 NCBP1 DDX39B NXF1 YBX1 TLE3 WDR35 UGGT1 TRIP12 ATP6V1E1 TRIP13 UBA5 UBE2I ERCC4 IL7R NCBP1 AKT1 CSNK1E GNL1 NAA16 NAP1L1 NOP2 PABPC1 PABPC4 XRN1 LSM4 LSM8 FAU LSM6	unknown	dbPTM	https://awi.cuhk.edu.cn/dbPTM/	https://pubmed.ncbi.nlm.nih.gov/21890473/
ALYREF	Ubiquitination	K164	ADALKAMKQYNGVPL	THO complex subunit 4	unknown	DDX39A DDX39B LEF1 RUNX2 ALYREF ORF57 NCBP1 THOC2 THOC5 THOC1 THOC3 THOC6 THOC7 ZC3H13 KIAA1429 ACIN1 SRRM1 SRRT EFTUD2 RBM15 RBM15 U2AF2 SRSF2 SRSF7 SRSF1 NR5A1 SMAD4 NCBP1 DDX39B NXF1 YBX1 TLE3 WDR35 UGGT1 TRIP12 ATP6V1E1 TRIP13 UBA5 UBE2I ERCC4 IL7R NCBP1 AKT1 CSNK1E GNL1 NAA16 NAP1L1 NOP2 PABPC1 PABPC4 XRN1 LSM4 LSM8 FAU LSM6	unknown	dbPTM	https://awi.cuhk.edu.cn/dbPTM/	https://pubmed.ncbi.nlm.nih.gov/21890473/
ALYREF	Ubiquitination	L171	KQYNGVPLDGRPMNI	THO complex subunit 4	unknown	DDX39A DDX39B LEF1 RUNX2 ALYREF ORF57 NCBP1 THOC2 THOC5 THOC1 THOC3 THOC6 THOC7 ZC3H13 KIAA1429 ACIN1 SRRM1 SRRT EFTUD2 RBM15 RBM15 U2AF2 SRSF2 SRSF7 SRSF1 NR5A1 SMAD4 NCBP1 DDX39B NXF1 YBX1 TLE3 WDR35 UGGT1 TRIP12 ATP6V1E1 TRIP13 UBA5 UBE2I ERCC4 IL7R NCBP1 AKT1 CSNK1E GNL1 NAA16 NAP1L1 NOP2 PABPC1 PABPC4 XRN1 LSM4 LSM8 FAU LSM6	unknown	dbPTM	https://awi.cuhk.edu.cn/dbPTM/	https://pubmed.ncbi.nlm.nih.gov/21890473/
ALYREF	Ubiquitination	K235	RGAGRNSKQQLSAEE	THO complex subunit 4	unknown	DDX39A DDX39B LEF1 RUNX2 ALYREF ORF57 NCBP1 THOC2 THOC5 THOC1 THOC3 THOC6 THOC7 ZC3H13 KIAA1429 ACIN1 SRRM1 SRRT EFTUD2 RBM15 RBM15 U2AF2 SRSF2 SRSF7 SRSF1 NR5A1 SMAD4 NCBP1 DDX39B NXF1 YBX1 TLE3 WDR35 UGGT1 TRIP12 ATP6V1E1 TRIP13 UBA5 UBE2I ERCC4 IL7R NCBP1 AKT1 CSNK1E GNL1 NAA16 NAP1L1 NOP2 PABPC1 PABPC4 XRN1 LSM4 LSM8 FAU LSM6	unknown	dbPTM	https://awi.cuhk.edu.cn/dbPTM/	https://pubmed.ncbi.nlm.nih.gov/2190698/
ALYREF	Ubiquitination	E242	KQQLSAEELDAQLDA	THO complex subunit 4	unknown	DDX39A DDX39B LEF1 RUNX2 ALYREF ORF57 NCBP1 THOC2 THOC5 THOC1 THOC3 THOC6 THOC7 ZC3H13 KIAA1429 ACIN1 SRRM1 SRRT EFTUD2 RBM15 RBM15 U2AF2 SRSF2 SRSF7 SRSF1 NR5A1 SMAD4 NCBP1 DDX39B NXF1 YBX1 TLE3 WDR35 UGGT1 TRIP12 ATP6V1E1 TRIP13 UBA5 UBE2I ERCC4 IL7R NCBP1 AKT1 CSNK1E GNL1 NAA16 NAP1L1 NOP2 PABPC1 PABPC4 XRN1 LSM4 LSM8 FAU LSM6	unknown	dbPTM	https://awi.cuhk.edu.cn/dbPTM/	https://pubmed.ncbi.nlm.nih.gov/21890473/
ALYREF	Sulfoxidation	M5	---MADKMDMSLDDI	THO complex subunit 4	unknown	DDX39A DDX39B LEF1 RUNX2 ALYREF ORF57 NCBP1 THOC2 THOC5 THOC1 THOC3 THOC6 THOC7 ZC3H13 KIAA1429 ACIN1 SRRM1 SRRT EFTUD2 RBM15 RBM15 U2AF2 SRSF2 SRSF7 SRSF1 NR5A1 SMAD4 NCBP1 DDX39B NXF1 YBX1 TLE3 WDR35 UGGT1 TRIP12 ATP6V1E1 TRIP13 UBA5 UBE2I ERCC4 IL7R NCBP1 AKT1 CSNK1E GNL1 NAA16 NAP1L1 NOP2 PABPC1 PABPC4 XRN1 LSM4 LSM8 FAU LSM6	unknown	dbPTM	https://awi.cuhk.edu.cn/dbPTM/	https://pubmed.ncbi.nlm.nih.gov/21406390/
ALYREF	Sulfoxidation	M7	-MADKMDMSLDDIIK	THO complex subunit 4	unknown	DDX39A DDX39B LEF1 RUNX2 ALYREF ORF57 NCBP1 THOC2 THOC5 THOC1 THOC3 THOC6 THOC7 ZC3H13 KIAA1429 ACIN1 SRRM1 SRRT EFTUD2 RBM15 RBM15 U2AF2 SRSF2 SRSF7 SRSF1 NR5A1 SMAD4 NCBP1 DDX39B NXF1 YBX1 TLE3 WDR35 UGGT1 TRIP12 ATP6V1E1 TRIP13 UBA5 UBE2I ERCC4 IL7R NCBP1 AKT1 CSNK1E GNL1 NAA16 NAP1L1 NOP2 PABPC1 PABPC4 XRN1 LSM4 LSM8 FAU LSM6	unknown	dbPTM	https://awi.cuhk.edu.cn/dbPTM/	https://pubmed.ncbi.nlm.nih.gov/28183972/
ALYREF	Methylation	R31	GGGRGRGRAGSQGGR	THO complex subunit 4	unknown	DDX39A DDX39B LEF1 RUNX2 ALYREF ORF57 NCBP1 THOC2 THOC5 THOC1 THOC3 THOC6 THOC7 ZC3H13 KIAA1429 ACIN1 SRRM1 SRRT EFTUD2 RBM15 RBM15 U2AF2 SRSF2 SRSF7 SRSF1 NR5A1 SMAD4 NCBP1 DDX39B NXF1 YBX1 TLE3 WDR35 UGGT1 TRIP12 ATP6V1E1 TRIP13 UBA5 UBE2I ERCC4 IL7R NCBP1 AKT1 CSNK1E GNL1 NAA16 NAP1L1 NOP2 PABPC1 PABPC4 XRN1 LSM4 LSM8 FAU LSM6	unknown	dbPTM	https://awi.cuhk.edu.cn/dbPTM/	https://pubmed.ncbi.nlm.nih.gov/115918429/
ALYREF	Methylation	R38	RAGSQGGRGGGAQAA	THO complex subunit 4	unknown	DDX39A DDX39B LEF1 RUNX2 ALYREF ORF57 NCBP1 THOC2 THOC5 THOC1 THOC3 THOC6 THOC7 ZC3H13 KIAA1429 ACIN1 SRRM1 SRRT EFTUD2 RBM15 RBM15 U2AF2 SRSF2 SRSF7 SRSF1 NR5A1 SMAD4 NCBP1 DDX39B NXF1 YBX1 TLE3 WDR35 UGGT1 TRIP12 ATP6V1E1 TRIP13 UBA5 UBE2I ERCC4 IL7R NCBP1 AKT1 CSNK1E GNL1 NAA16 NAP1L1 NOP2 PABPC1 PABPC4 XRN1 LSM4 LSM8 FAU LSM6	unknown	dbPTM	https://awi.cuhk.edu.cn/dbPTM/	https://pubmed.ncbi.nlm.nih.gov/24129315/
ALYREF	Methylation	R47	GGAQAAARVNRGGGP	THO complex subunit 4	unknown	DDX39A DDX39B LEF1 RUNX2 ALYREF ORF57 NCBP1 THOC2 THOC5 THOC1 THOC3 THOC6 THOC7 ZC3H13 KIAA1429 ACIN1 SRRM1 SRRT EFTUD2 RBM15 RBM15 U2AF2 SRSF2 SRSF7 SRSF1 NR5A1 SMAD4 NCBP1 DDX39B NXF1 YBX1 TLE3 WDR35 UGGT1 TRIP12 ATP6V1E1 TRIP13 UBA5 UBE2I ERCC4 IL7R NCBP1 AKT1 CSNK1E GNL1 NAA16 NAP1L1 NOP2 PABPC1 PABPC4 XRN1 LSM4 LSM8 FAU LSM6	unknown	dbPTM	https://awi.cuhk.edu.cn/dbPTM/	https://pubmed.ncbi.nlm.nih.gov/115368285/
ALYREF	Methylation	R50	QAAARVNRGGGPIRN	THO complex subunit 4	unknown	DDX39A DDX39B LEF1 RUNX2 ALYREF ORF57 NCBP1 THOC2 THOC5 THOC1 THOC3 THOC6 THOC7 ZC3H13 KIAA1429 ACIN1 SRRM1 SRRT EFTUD2 RBM15 RBM15 U2AF2 SRSF2 SRSF7 SRSF1 NR5A1 SMAD4 NCBP1 DDX39B NXF1 YBX1 TLE3 WDR35 UGGT1 TRIP12 ATP6V1E1 TRIP13 UBA5 UBE2I ERCC4 IL7R NCBP1 AKT1 CSNK1E GNL1 NAA16 NAP1L1 NOP2 PABPC1 PABPC4 XRN1 LSM4 LSM8 FAU LSM6	unknown	dbPTM	https://awi.cuhk.edu.cn/dbPTM/	https://pubmed.ncbi.nlm.nih.gov/20678875/
ALYREF	Methylation	R56	NRGGGPIRNRPAIAR	THO complex subunit 4	unknown	DDX39A DDX39B LEF1 RUNX2 ALYREF ORF57 NCBP1 THOC2 THOC5 THOC1 THOC3 THOC6 THOC7 ZC3H13 KIAA1429 ACIN1 SRRM1 SRRT EFTUD2 RBM15 RBM15 U2AF2 SRSF2 SRSF7 SRSF1 NR5A1 SMAD4 NCBP1 DDX39B NXF1 YBX1 TLE3 WDR35 UGGT1 TRIP12 ATP6V1E1 TRIP13 UBA5 UBE2I ERCC4 IL7R NCBP1 AKT1 CSNK1E GNL1 NAA16 NAP1L1 NOP2 PABPC1 PABPC4 XRN1 LSM4 LSM8 FAU LSM6	unknown	dbPTM	https://awi.cuhk.edu.cn/dbPTM/	https://pubmed.ncbi.nlm.nih.gov/30761357/
ALYREF	Methylation	R58	GGGPIRNRPAIARGA	THO complex subunit 4	unknown	DDX39A DDX39B LEF1 RUNX2 ALYREF ORF57 NCBP1 THOC2 THOC5 THOC1 THOC3 THOC6 THOC7 ZC3H13 KIAA1429 ACIN1 SRRM1 SRRT EFTUD2 RBM15 RBM15 U2AF2 SRSF2 SRSF7 SRSF1 NR5A1 SMAD4 NCBP1 DDX39B NXF1 YBX1 TLE3 WDR35 UGGT1 TRIP12 ATP6V1E1 TRIP13 UBA5 UBE2I ERCC4 IL7R NCBP1 AKT1 CSNK1E GNL1 NAA16 NAP1L1 NOP2 PABPC1 PABPC4 XRN1 LSM4 LSM8 FAU LSM6	unknown	dbPTM	https://awi.cuhk.edu.cn/dbPTM/	https://pubmed.ncbi.nlm.nih.gov/24129315/
ALYREF	Methylation	R63	RNRPAIARGAAGGGG	THO complex subunit 4	unknown	DDX39A DDX39B LEF1 RUNX2 ALYREF ORF57 NCBP1 THOC2 THOC5 THOC1 THOC3 THOC6 THOC7 ZC3H13 KIAA1429 ACIN1 SRRM1 SRRT EFTUD2 RBM15 RBM15 U2AF2 SRSF2 SRSF7 SRSF1 NR5A1 SMAD4 NCBP1 DDX39B NXF1 YBX1 TLE3 WDR35 UGGT1 TRIP12 ATP6V1E1 TRIP13 UBA5 UBE2I ERCC4 IL7R NCBP1 AKT1 CSNK1E GNL1 NAA16 NAP1L1 NOP2 PABPC1 PABPC4 XRN1 LSM4 LSM8 FAU LSM6	unknown	dbPTM	https://awi.cuhk.edu.cn/dbPTM/	https://pubmed.ncbi.nlm.nih.gov/24129315/
ALYREF	Methylation	R71	GAAGGGGRNRPAPYS	THO complex subunit 4	unknown	DDX39A DDX39B LEF1 RUNX2 ALYREF ORF57 NCBP1 THOC2 THOC5 THOC1 THOC3 THOC6 THOC7 ZC3H13 KIAA1429 ACIN1 SRRM1 SRRT EFTUD2 RBM15 RBM15 U2AF2 SRSF2 SRSF7 SRSF1 NR5A1 SMAD4 NCBP1 DDX39B NXF1 YBX1 TLE3 WDR35 UGGT1 TRIP12 ATP6V1E1 TRIP13 UBA5 UBE2I ERCC4 IL7R NCBP1 AKT1 CSNK1E GNL1 NAA16 NAP1L1 NOP2 PABPC1 PABPC4 XRN1 LSM4 LSM8 FAU LSM6	unknown	dbPTM	https://awi.cuhk.edu.cn/dbPTM/	https://pubmed.ncbi.nlm.nih.gov/24129315/
ALYREF	Methylation	R73	AGGGGRNRPAPYSRP	THO complex subunit 4	unknown	DDX39A DDX39B LEF1 RUNX2 ALYREF ORF57 NCBP1 THOC2 THOC5 THOC1 THOC3 THOC6 THOC7 ZC3H13 KIAA1429 ACIN1 SRRM1 SRRT EFTUD2 RBM15 RBM15 U2AF2 SRSF2 SRSF7 SRSF1 NR5A1 SMAD4 NCBP1 DDX39B NXF1 YBX1 TLE3 WDR35 UGGT1 TRIP12 ATP6V1E1 TRIP13 UBA5 UBE2I ERCC4 IL7R NCBP1 AKT1 CSNK1E GNL1 NAA16 NAP1L1 NOP2 PABPC1 PABPC4 XRN1 LSM4 LSM8 FAU LSM6	unknown	dbPTM	https://awi.cuhk.edu.cn/dbPTM/	https://pubmed.ncbi.nlm.nih.gov/54559967/
ALYREF	Methylation	R141	KAAVHYDRSGRSLGT	THO complex subunit 4	unknown	DDX39A DDX39B LEF1 RUNX2 ALYREF ORF57 NCBP1 THOC2 THOC5 THOC1 THOC3 THOC6 THOC7 ZC3H13 KIAA1429 ACIN1 SRRM1 SRRT EFTUD2 RBM15 RBM15 U2AF2 SRSF2 SRSF7 SRSF1 NR5A1 SMAD4 NCBP1 DDX39B NXF1 YBX1 TLE3 WDR35 UGGT1 TRIP12 ATP6V1E1 TRIP13 UBA5 UBE2I ERCC4 IL7R NCBP1 AKT1 CSNK1E GNL1 NAA16 NAP1L1 NOP2 PABPC1 PABPC4 XRN1 LSM4 LSM8 FAU LSM6	unknown	dbPTM	https://awi.cuhk.edu.cn/dbPTM/	https://pubmed.ncbi.nlm.nih.gov/115918425/
ALYREF	Methylation	R190	SQIDAQRRPAQSVNR	THO complex subunit 4	unknown	DDX39A DDX39B LEF1 RUNX2 ALYREF ORF57 NCBP1 THOC2 THOC5 THOC1 THOC3 THOC6 THOC7 ZC3H13 KIAA1429 ACIN1 SRRM1 SRRT EFTUD2 RBM15 RBM15 U2AF2 SRSF2 SRSF7 SRSF1 NR5A1 SMAD4 NCBP1 DDX39B NXF1 YBX1 TLE3 WDR35 UGGT1 TRIP12 ATP6V1E1 TRIP13 UBA5 UBE2I ERCC4 IL7R NCBP1 AKT1 CSNK1E GNL1 NAA16 NAP1L1 NOP2 PABPC1 PABPC4 XRN1 LSM4 LSM8 FAU LSM6	unknown	dbPTM	https://awi.cuhk.edu.cn/dbPTM/	https://pubmed.ncbi.nlm.nih.gov/81121841/
ALYREF	Methylation	R197	RPAQSVNRGGMTRNR	THO complex subunit 4	unknown	DDX39A DDX39B LEF1 RUNX2 ALYREF ORF57 NCBP1 THOC2 THOC5 THOC1 THOC3 THOC6 THOC7 ZC3H13 KIAA1429 ACIN1 SRRM1 SRRT EFTUD2 RBM15 RBM15 U2AF2 SRSF2 SRSF7 SRSF1 NR5A1 SMAD4 NCBP1 DDX39B NXF1 YBX1 TLE3 WDR35 UGGT1 TRIP12 ATP6V1E1 TRIP13 UBA5 UBE2I ERCC4 IL7R NCBP1 AKT1 CSNK1E GNL1 NAA16 NAP1L1 NOP2 PABPC1 PABPC4 XRN1 LSM4 LSM8 FAU LSM6	unknown	dbPTM	https://awi.cuhk.edu.cn/dbPTM/	https://pubmed.ncbi.nlm.nih.gov/12019549/
ALYREF	Methylation	R202	VNRGGMTRNRGAGGF	THO complex subunit 4	unknown	DDX39A DDX39B LEF1 RUNX2 ALYREF ORF57 NCBP1 THOC2 THOC5 THOC1 THOC3 THOC6 THOC7 ZC3H13 KIAA1429 ACIN1 SRRM1 SRRT EFTUD2 RBM15 RBM15 U2AF2 SRSF2 SRSF7 SRSF1 NR5A1 SMAD4 NCBP1 DDX39B NXF1 YBX1 TLE3 WDR35 UGGT1 TRIP12 ATP6V1E1 TRIP13 UBA5 UBE2I ERCC4 IL7R NCBP1 AKT1 CSNK1E GNL1 NAA16 NAP1L1 NOP2 PABPC1 PABPC4 XRN1 LSM4 LSM8 FAU LSM6	unknown	dbPTM	https://awi.cuhk.edu.cn/dbPTM/	https://pubmed.ncbi.nlm.nih.gov/30989535/
ALYREF	Methylation	R204	RGGMTRNRGAGGFGG	THO complex subunit 4	unknown	DDX39A DDX39B LEF1 RUNX2 ALYREF ORF57 NCBP1 THOC2 THOC5 THOC1 THOC3 THOC6 THOC7 ZC3H13 KIAA1429 ACIN1 SRRM1 SRRT EFTUD2 RBM15 RBM15 U2AF2 SRSF2 SRSF7 SRSF1 NR5A1 SMAD4 NCBP1 DDX39B NXF1 YBX1 TLE3 WDR35 UGGT1 TRIP12 ATP6V1E1 TRIP13 UBA5 UBE2I ERCC4 IL7R NCBP1 AKT1 CSNK1E GNL1 NAA16 NAP1L1 NOP2 PABPC1 PABPC4 XRN1 LSM4 LSM8 FAU LSM6	unknown	dbPTM	https://awi.cuhk.edu.cn/dbPTM/	https://pubmed.ncbi.nlm.nih.gov/24129315/
ALYREF	Methylation	R216	FGGGGGTRRGTRGGA	THO complex subunit 4	unknown	DDX39A DDX39B LEF1 RUNX2 ALYREF ORF57 NCBP1 THOC2 THOC5 THOC1 THOC3 THOC6 THOC7 ZC3H13 KIAA1429 ACIN1 SRRM1 SRRT EFTUD2 RBM15 RBM15 U2AF2 SRSF2 SRSF7 SRSF1 NR5A1 SMAD4 NCBP1 DDX39B NXF1 YBX1 TLE3 WDR35 UGGT1 TRIP12 ATP6V1E1 TRIP13 UBA5 UBE2I ERCC4 IL7R NCBP1 AKT1 CSNK1E GNL1 NAA16 NAP1L1 NOP2 PABPC1 PABPC4 XRN1 LSM4 LSM8 FAU LSM6	unknown	dbPTM	https://awi.cuhk.edu.cn/dbPTM/	https://pubmed.ncbi.nlm.nih.gov/30761363/
ALYREF	Methylation	K235	RGAGRNSKQQLSAEE	THO complex subunit 4	unknown	DDX39A DDX39B LEF1 RUNX2 ALYREF ORF57 NCBP1 THOC2 THOC5 THOC1 THOC3 THOC6 THOC7 ZC3H13 KIAA1429 ACIN1 SRRM1 SRRT EFTUD2 RBM15 RBM15 U2AF2 SRSF2 SRSF7 SRSF1 NR5A1 SMAD4 NCBP1 DDX39B NXF1 YBX1 TLE3 WDR35 UGGT1 TRIP12 ATP6V1E1 TRIP13 UBA5 UBE2I ERCC4 IL7R NCBP1 AKT1 CSNK1E GNL1 NAA16 NAP1L1 NOP2 PABPC1 PABPC4 XRN1 LSM4 LSM8 FAU LSM6	unknown	dbPTM	https://awi.cuhk.edu.cn/dbPTM/	https://pubmed.ncbi.nlm.nih.gov/24129315/
BCDIN3D	Phosphorylation	T133	PDALTFITLDFMNQR	Pre-miRNA 5'-monophosphate methyltransferase	unknown	unknown	unknown	dbPTM	https://awi.cuhk.edu.cn/dbPTM/	https://pubmed.ncbi.nlm.nih.gov/22210691/
BCDIN3D	Phosphorylation	S276	ETHPIPESLIEKGKE	Pre-miRNA 5'-monophosphate methyltransferase	unknown	unknown	unknown	dbPTM	https://awi.cuhk.edu.cn/dbPTM/	https://pubmed.ncbi.nlm.nih.gov/24719451/
BCDIN3D	Phosphorylation	S288	GKEKNRLSFQKQ---	Pre-miRNA 5'-monophosphate methyltransferase	unknown	unknown	unknown	dbPTM	https://awi.cuhk.edu.cn/dbPTM/	https://pubmed.ncbi.nlm.nih.gov/25056879/
BCDIN3D	Ubiquitination	K117	DIDPVLVKRAEKECP	Pre-miRNA 5'-monophosphate methyltransferase	unknown	unknown	unknown	dbPTM	https://awi.cuhk.edu.cn/dbPTM/	https://pubmed.ncbi.nlm.nih.gov/29967540/
BCDIN3D	Ubiquitination	K143	FMNQRTRKVLLSSFL	Pre-miRNA 5'-monophosphate methyltransferase	unknown	unknown	unknown	dbPTM	https://awi.cuhk.edu.cn/dbPTM/	https://pubmed.ncbi.nlm.nih.gov/22817900/
BUD23	Phosphorylation	S135	LCNANKKSENPAKRL	Probable 18S rRNA (guanine-N(7))-methyltransferase {ECO:0000305}	unknown	WDR74 ZMYM3 TRMT112 UBE2O HIST2H2AB FEN1 KIF2A NMD3 WBSCR22 TRMT112	unknown	dbPTM	https://awi.cuhk.edu.cn/dbPTM/	https://pubmed.ncbi.nlm.nih.gov/20860994/
BUD23	Phosphorylation	S157	FSVLVRGSRAVLQLY	Probable 18S rRNA (guanine-N(7))-methyltransferase {ECO:0000305}	unknown	WDR74 ZMYM3 TRMT112 UBE2O HIST2H2AB FEN1 KIF2A NMD3 WBSCR22 TRMT112	unknown	dbPTM	https://awi.cuhk.edu.cn/dbPTM/	https://pubmed.ncbi.nlm.nih.gov/24144214/
BUD23	Phosphorylation	Y164	SRAVLQLYPENSEQL	Probable 18S rRNA (guanine-N(7))-methyltransferase {ECO:0000305}	unknown	WDR74 ZMYM3 TRMT112 UBE2O HIST2H2AB FEN1 KIF2A NMD3 WBSCR22 TRMT112	unknown	dbPTM	https://awi.cuhk.edu.cn/dbPTM/	https://pubmed.ncbi.nlm.nih.gov/24144214/
BUD23	Phosphorylation	S168	LQLYPENSEQLELIT	Probable 18S rRNA (guanine-N(7))-methyltransferase {ECO:0000305}	unknown	WDR74 ZMYM3 TRMT112 UBE2O HIST2H2AB FEN1 KIF2A NMD3 WBSCR22 TRMT112	unknown	dbPTM	https://awi.cuhk.edu.cn/dbPTM/	https://pubmed.ncbi.nlm.nih.gov/24144214/
BUD23	Phosphorylation	T175	SEQLELITTQATKAG	Probable 18S rRNA (guanine-N(7))-methyltransferase {ECO:0000305}	unknown	WDR74 ZMYM3 TRMT112 UBE2O HIST2H2AB FEN1 KIF2A NMD3 WBSCR22 TRMT112	unknown	dbPTM	https://awi.cuhk.edu.cn/dbPTM/	https://pubmed.ncbi.nlm.nih.gov/24144214/
BUD23	Phosphorylation	T176	EQLELITTQATKAGF	Probable 18S rRNA (guanine-N(7))-methyltransferase {ECO:0000305}	unknown	WDR74 ZMYM3 TRMT112 UBE2O HIST2H2AB FEN1 KIF2A NMD3 WBSCR22 TRMT112	unknown	dbPTM	https://awi.cuhk.edu.cn/dbPTM/	https://pubmed.ncbi.nlm.nih.gov/24144214/
BUD23	Phosphorylation	T179	ELITTQATKAGFSGG	Probable 18S rRNA (guanine-N(7))-methyltransferase {ECO:0000305}	unknown	WDR74 ZMYM3 TRMT112 UBE2O HIST2H2AB FEN1 KIF2A NMD3 WBSCR22 TRMT112	unknown	dbPTM	https://awi.cuhk.edu.cn/dbPTM/	https://pubmed.ncbi.nlm.nih.gov/24144214/
BUD23	Phosphorylation	S184	QATKAGFSGGMVVDY	Probable 18S rRNA (guanine-N(7))-methyltransferase {ECO:0000305}	unknown	WDR74 ZMYM3 TRMT112 UBE2O HIST2H2AB FEN1 KIF2A NMD3 WBSCR22 TRMT112	unknown	dbPTM	https://awi.cuhk.edu.cn/dbPTM/	https://pubmed.ncbi.nlm.nih.gov/23879269/
BUD23	Phosphorylation	Y191	SGGMVVDYPNSAKAK	Probable 18S rRNA (guanine-N(7))-methyltransferase {ECO:0000305}	unknown	WDR74 ZMYM3 TRMT112 UBE2O HIST2H2AB FEN1 KIF2A NMD3 WBSCR22 TRMT112	unknown	dbPTM	https://awi.cuhk.edu.cn/dbPTM/	https://pubmed.ncbi.nlm.nih.gov/24905233/
BUD23	Phosphorylation	S194	MVVDYPNSAKAKKFY	Probable 18S rRNA (guanine-N(7))-methyltransferase {ECO:0000305}	unknown	WDR74 ZMYM3 TRMT112 UBE2O HIST2H2AB FEN1 KIF2A NMD3 WBSCR22 TRMT112	unknown	dbPTM	https://awi.cuhk.edu.cn/dbPTM/	https://pubmed.ncbi.nlm.nih.gov/23879269/
BUD23	Phosphorylation	S228	DEVEPRESVFTNERF	Probable 18S rRNA (guanine-N(7))-methyltransferase {ECO:0000305}	unknown	WDR74 ZMYM3 TRMT112 UBE2O HIST2H2AB FEN1 KIF2A NMD3 WBSCR22 TRMT112	unknown	dbPTM	https://awi.cuhk.edu.cn/dbPTM/	https://pubmed.ncbi.nlm.nih.gov/26074081/
BUD23	Phosphorylation	T231	EPRESVFTNERFPLR	Probable 18S rRNA (guanine-N(7))-methyltransferase {ECO:0000305}	unknown	WDR74 ZMYM3 TRMT112 UBE2O HIST2H2AB FEN1 KIF2A NMD3 WBSCR22 TRMT112	unknown	dbPTM	https://awi.cuhk.edu.cn/dbPTM/	https://pubmed.ncbi.nlm.nih.gov/23401153/
BUD23	Phosphorylation	S240	ERFPLRMSRRGMVRK	Probable 18S rRNA (guanine-N(7))-methyltransferase {ECO:0000305}	unknown	WDR74 ZMYM3 TRMT112 UBE2O HIST2H2AB FEN1 KIF2A NMD3 WBSCR22 TRMT112	unknown	dbPTM	https://awi.cuhk.edu.cn/dbPTM/	https://pubmed.ncbi.nlm.nih.gov/22617229/
BUD23	Phosphorylation	S248	RRGMVRKSRAWVLEK	Probable 18S rRNA (guanine-N(7))-methyltransferase {ECO:0000305}	unknown	WDR74 ZMYM3 TRMT112 UBE2O HIST2H2AB FEN1 KIF2A NMD3 WBSCR22 TRMT112	unknown	dbPTM	https://awi.cuhk.edu.cn/dbPTM/	https://pubmed.ncbi.nlm.nih.gov/25159151/
BUD23	Phosphorylation	T270	GREVRPDTQYTGRKR	Probable 18S rRNA (guanine-N(7))-methyltransferase {ECO:0000305}	unknown	WDR74 ZMYM3 TRMT112 UBE2O HIST2H2AB FEN1 KIF2A NMD3 WBSCR22 TRMT112	unknown	dbPTM	https://awi.cuhk.edu.cn/dbPTM/	https://pubmed.ncbi.nlm.nih.gov/28152594/
BUD23	Phosphorylation	Y272	EVRPDTQYTGRKRKP	Probable 18S rRNA (guanine-N(7))-methyltransferase {ECO:0000305}	unknown	WDR74 ZMYM3 TRMT112 UBE2O HIST2H2AB FEN1 KIF2A NMD3 WBSCR22 TRMT112	unknown	dbPTM	https://awi.cuhk.edu.cn/dbPTM/	https://pubmed.ncbi.nlm.nih.gov/28152594/
BUD23	Phosphorylation	T273	VRPDTQYTGRKRKPR	Probable 18S rRNA (guanine-N(7))-methyltransferase {ECO:0000305}	unknown	WDR74 ZMYM3 TRMT112 UBE2O HIST2H2AB FEN1 KIF2A NMD3 WBSCR22 TRMT112	unknown	dbPTM	https://awi.cuhk.edu.cn/dbPTM/	https://pubmed.ncbi.nlm.nih.gov/28152594/
BUD23	Acetylation	K196	VDYPNSAKAKKFYLC	Probable 18S rRNA (guanine-N(7))-methyltransferase {ECO:0000305}	unknown	WDR74 ZMYM3 TRMT112 UBE2O HIST2H2AB FEN1 KIF2A NMD3 WBSCR22 TRMT112	unknown	dbPTM	https://awi.cuhk.edu.cn/dbPTM/	https://pubmed.ncbi.nlm.nih.gov/25953088/
BUD23	Ubiquitination	K134	WLCNANKKSENPAKR	Probable 18S rRNA (guanine-N(7))-methyltransferase {ECO:0000305}	unknown	WDR74 ZMYM3 TRMT112 UBE2O HIST2H2AB FEN1 KIF2A NMD3 WBSCR22 TRMT112	unknown	dbPTM	https://awi.cuhk.edu.cn/dbPTM/	https://pubmed.ncbi.nlm.nih.gov/29967540/
BUD23	Ubiquitination	K180	LITTQATKAGFSGGM	Probable 18S rRNA (guanine-N(7))-methyltransferase {ECO:0000305}	unknown	WDR74 ZMYM3 TRMT112 UBE2O HIST2H2AB FEN1 KIF2A NMD3 WBSCR22 TRMT112	unknown	dbPTM	https://awi.cuhk.edu.cn/dbPTM/	https://pubmed.ncbi.nlm.nih.gov/21906983/
BUD23	Ubiquitination	180 (in isoform 1)	-	Probable 18S rRNA (guanine-N(7))-methyltransferase {ECO:0000305}	unknown	WDR74 ZMYM3 TRMT112 UBE2O HIST2H2AB FEN1 KIF2A NMD3 WBSCR22 TRMT112	unknown	dbPTM	https://awi.cuhk.edu.cn/dbPTM/	https://pubmed.ncbi.nlm.nih.gov/21890473/
BUD23	Ubiquitination	K196	VDYPNSAKAKKFYLC	Probable 18S rRNA (guanine-N(7))-methyltransferase {ECO:0000305}	unknown	WDR74 ZMYM3 TRMT112 UBE2O HIST2H2AB FEN1 KIF2A NMD3 WBSCR22 TRMT112	unknown	dbPTM	https://awi.cuhk.edu.cn/dbPTM/	https://pubmed.ncbi.nlm.nih.gov/23000965/
BUD23	Ubiquitination	196 (in isoform 1)	-	Probable 18S rRNA (guanine-N(7))-methyltransferase {ECO:0000305}	unknown	WDR74 ZMYM3 TRMT112 UBE2O HIST2H2AB FEN1 KIF2A NMD3 WBSCR22 TRMT112	unknown	dbPTM	https://awi.cuhk.edu.cn/dbPTM/	https://pubmed.ncbi.nlm.nih.gov/21890473/
BUD23	Ubiquitination	K198	YPNSAKAKKFYLCLF	Probable 18S rRNA (guanine-N(7))-methyltransferase {ECO:0000305}	unknown	WDR74 ZMYM3 TRMT112 UBE2O HIST2H2AB FEN1 KIF2A NMD3 WBSCR22 TRMT112	unknown	dbPTM	https://awi.cuhk.edu.cn/dbPTM/	https://pubmed.ncbi.nlm.nih.gov/23000965/
BUD23	Ubiquitination	K199	PNSAKAKKFYLCLFS	Probable 18S rRNA (guanine-N(7))-methyltransferase {ECO:0000305}	unknown	WDR74 ZMYM3 TRMT112 UBE2O HIST2H2AB FEN1 KIF2A NMD3 WBSCR22 TRMT112	unknown	dbPTM	https://awi.cuhk.edu.cn/dbPTM/	https://pubmed.ncbi.nlm.nih.gov/23000965/
BUD23	Ubiquitination	C203	KAKKFYLCLFSGPST	Probable 18S rRNA (guanine-N(7))-methyltransferase {ECO:0000305}	unknown	WDR74 ZMYM3 TRMT112 UBE2O HIST2H2AB FEN1 KIF2A NMD3 WBSCR22 TRMT112	unknown	dbPTM	https://awi.cuhk.edu.cn/dbPTM/	https://pubmed.ncbi.nlm.nih.gov/22817900/
BUD23	Ubiquitination	N219	IPEGLSENQDEVEPR	Probable 18S rRNA (guanine-N(7))-methyltransferase {ECO:0000305}	unknown	WDR74 ZMYM3 TRMT112 UBE2O HIST2H2AB FEN1 KIF2A NMD3 WBSCR22 TRMT112	unknown	dbPTM	https://awi.cuhk.edu.cn/dbPTM/	https://pubmed.ncbi.nlm.nih.gov/23000965/
BUD23	Ubiquitination	D221	EGLSENQDEVEPRES	Probable 18S rRNA (guanine-N(7))-methyltransferase {ECO:0000305}	unknown	WDR74 ZMYM3 TRMT112 UBE2O HIST2H2AB FEN1 KIF2A NMD3 WBSCR22 TRMT112	unknown	dbPTM	https://awi.cuhk.edu.cn/dbPTM/	https://pubmed.ncbi.nlm.nih.gov/23000965/
BUD23	Ubiquitination	E222	GLSENQDEVEPRESV	Probable 18S rRNA (guanine-N(7))-methyltransferase {ECO:0000305}	unknown	WDR74 ZMYM3 TRMT112 UBE2O HIST2H2AB FEN1 KIF2A NMD3 WBSCR22 TRMT112	unknown	dbPTM	https://awi.cuhk.edu.cn/dbPTM/	https://pubmed.ncbi.nlm.nih.gov/23000965/
BUD23	Ubiquitination	K255	SRAWVLEKKERHRRQ	Probable 18S rRNA (guanine-N(7))-methyltransferase {ECO:0000305}	unknown	WDR74 ZMYM3 TRMT112 UBE2O HIST2H2AB FEN1 KIF2A NMD3 WBSCR22 TRMT112	unknown	dbPTM	https://awi.cuhk.edu.cn/dbPTM/	https://pubmed.ncbi.nlm.nih.gov/23000965/
BUD23	Ubiquitination	K255	SRAWVLEKKERHRRQ	Probable 18S rRNA (guanine-N(7))-methyltransferase {ECO:0000305}	unknown	WDR74 ZMYM3 TRMT112 UBE2O HIST2H2AB FEN1 KIF2A NMD3 WBSCR22 TRMT112	unknown	dbPTM	https://awi.cuhk.edu.cn/dbPTM/	https://pubmed.ncbi.nlm.nih.gov/21890473/
BUD23	Ubiquitination	255 (in isoform 1)	-	Probable 18S rRNA (guanine-N(7))-methyltransferase {ECO:0000305}	unknown	WDR74 ZMYM3 TRMT112 UBE2O HIST2H2AB FEN1 KIF2A NMD3 WBSCR22 TRMT112	unknown	dbPTM	https://awi.cuhk.edu.cn/dbPTM/	https://pubmed.ncbi.nlm.nih.gov/21890473/
BUD23	Ubiquitination	K256	RAWVLEKKERHRRQG	Probable 18S rRNA (guanine-N(7))-methyltransferase {ECO:0000305}	unknown	WDR74 ZMYM3 TRMT112 UBE2O HIST2H2AB FEN1 KIF2A NMD3 WBSCR22 TRMT112	unknown	dbPTM	https://awi.cuhk.edu.cn/dbPTM/	https://pubmed.ncbi.nlm.nih.gov/23000965/
BUD23	Ubiquitination	Y272	EVRPDTQYTGRKRKP	Probable 18S rRNA (guanine-N(7))-methyltransferase {ECO:0000305}	unknown	WDR74 ZMYM3 TRMT112 UBE2O HIST2H2AB FEN1 KIF2A NMD3 WBSCR22 TRMT112	unknown	dbPTM	https://awi.cuhk.edu.cn/dbPTM/	https://pubmed.ncbi.nlm.nih.gov/23000965/
BUD23	Ubiquitination	T273	VRPDTQYTGRKRKPR	Probable 18S rRNA (guanine-N(7))-methyltransferase {ECO:0000305}	unknown	WDR74 ZMYM3 TRMT112 UBE2O HIST2H2AB FEN1 KIF2A NMD3 WBSCR22 TRMT112	unknown	dbPTM	https://awi.cuhk.edu.cn/dbPTM/	https://pubmed.ncbi.nlm.nih.gov/23000965/
BUD23	Ubiquitination	K278	QYTGRKRKPRF----	Probable 18S rRNA (guanine-N(7))-methyltransferase {ECO:0000305}	unknown	WDR74 ZMYM3 TRMT112 UBE2O HIST2H2AB FEN1 KIF2A NMD3 WBSCR22 TRMT112	unknown	dbPTM	https://awi.cuhk.edu.cn/dbPTM/	https://pubmed.ncbi.nlm.nih.gov/23000965/
BUD23	Ubiquitination	P279	YTGRKRKPRF-----	Probable 18S rRNA (guanine-N(7))-methyltransferase {ECO:0000305}	unknown	WDR74 ZMYM3 TRMT112 UBE2O HIST2H2AB FEN1 KIF2A NMD3 WBSCR22 TRMT112	unknown	dbPTM	https://awi.cuhk.edu.cn/dbPTM/	https://pubmed.ncbi.nlm.nih.gov/23000965/
BUD23	Phosphorylation	-	-	Probable 18S rRNA (guanine-N(7))-methyltransferase {ECO:0000305}	breast cancer	WDR74 ZMYM3 TRMT112 UBE2O HIST2H2AB FEN1 KIF2A NMD3 WBSCR22 TRMT112	unknown	PTM-RBP-ATLAS	http://ptm-rbp-atlas.igb.uci.edu/	https://pubmed.ncbi.nlm.nih.gov/24719451/
BUD23	Ubiquitination	K180	-	Probable 18S rRNA (guanine-N(7))-methyltransferase {ECO:0000305}	unknown	WDR74 ZMYM3 TRMT112 UBE2O HIST2H2AB FEN1 KIF2A NMD3 WBSCR22 TRMT112	unknown	PTM-RBP-ATLAS	http://ptm-rbp-atlas.igb.uci.edu/	https://pubmed.ncbi.nlm.nih.gov/21906983/
BUD23	Ubiquitination	K196	-	Probable 18S rRNA (guanine-N(7))-methyltransferase {ECO:0000305}	unknown	WDR74 ZMYM3 TRMT112 UBE2O HIST2H2AB FEN1 KIF2A NMD3 WBSCR22 TRMT112	unknown	PTM-RBP-ATLAS	http://ptm-rbp-atlas.igb.uci.edu/	https://pubmed.ncbi.nlm.nih.gov/20972266/
BUD23	Ubiquitination	K196	-	Probable 18S rRNA (guanine-N(7))-methyltransferase {ECO:0000305}	unknown	WDR74 ZMYM3 TRMT112 UBE2O HIST2H2AB FEN1 KIF2A NMD3 WBSCR22 TRMT112	unknown	PTM-RBP-ATLAS	http://ptm-rbp-atlas.igb.uci.edu/	https://pubmed.ncbi.nlm.nih.gov/21906983/
BUD23	Ubiquitination	K196	-	Probable 18S rRNA (guanine-N(7))-methyltransferase {ECO:0000305}	blood cancer	WDR74 ZMYM3 TRMT112 UBE2O HIST2H2AB FEN1 KIF2A NMD3 WBSCR22 TRMT112	unknown	PTM-RBP-ATLAS	http://ptm-rbp-atlas.igb.uci.edu/	https://pubmed.ncbi.nlm.nih.gov/23749302/
BUD23	Ubiquitination	K198	-	Probable 18S rRNA (guanine-N(7))-methyltransferase {ECO:0000305}	blood cancer	WDR74 ZMYM3 TRMT112 UBE2O HIST2H2AB FEN1 KIF2A NMD3 WBSCR22 TRMT112	unknown	PTM-RBP-ATLAS	http://ptm-rbp-atlas.igb.uci.edu/	https://pubmed.ncbi.nlm.nih.gov/23749302/
BUD23	Methylation	R234	-	Probable 18S rRNA (guanine-N(7))-methyltransferase {ECO:0000305}	kidney	WDR74 ZMYM3 TRMT112 UBE2O HIST2H2AB FEN1 KIF2A NMD3 WBSCR22 TRMT112	unknown	PTM-RBP-ATLAS	http://ptm-rbp-atlas.igb.uci.edu/	https://pubmed.ncbi.nlm.nih.gov/27577262/
BUD23	Methylation	R238	-	Probable 18S rRNA (guanine-N(7))-methyltransferase {ECO:0000305}	kidney	WDR74 ZMYM3 TRMT112 UBE2O HIST2H2AB FEN1 KIF2A NMD3 WBSCR22 TRMT112	unknown	PTM-RBP-ATLAS	http://ptm-rbp-atlas.igb.uci.edu/	https://pubmed.ncbi.nlm.nih.gov/27577262/
BUD23	Phosphorylation	S240	-	Probable 18S rRNA (guanine-N(7))-methyltransferase {ECO:0000305}	blood cancer	WDR74 ZMYM3 TRMT112 UBE2O HIST2H2AB FEN1 KIF2A NMD3 WBSCR22 TRMT112	unknown	PTM-RBP-ATLAS	http://ptm-rbp-atlas.igb.uci.edu/	https://pubmed.ncbi.nlm.nih.gov/23749302/
BUD23	Methylation	R241	-	Probable 18S rRNA (guanine-N(7))-methyltransferase {ECO:0000305}	kidney	WDR74 ZMYM3 TRMT112 UBE2O HIST2H2AB FEN1 KIF2A NMD3 WBSCR22 TRMT112	unknown	PTM-RBP-ATLAS	http://ptm-rbp-atlas.igb.uci.edu/	https://pubmed.ncbi.nlm.nih.gov/27577262/
BUD23	Ubiquitination	K255	-	Probable 18S rRNA (guanine-N(7))-methyltransferase {ECO:0000305}	bone cancer	WDR74 ZMYM3 TRMT112 UBE2O HIST2H2AB FEN1 KIF2A NMD3 WBSCR22 TRMT112	unknown	PTM-RBP-ATLAS	http://ptm-rbp-atlas.igb.uci.edu/	https://pubmed.ncbi.nlm.nih.gov/21139048/
BUD23	Ubiquitination	K256	-	Probable 18S rRNA (guanine-N(7))-methyltransferase {ECO:0000305}	bone cancer	WDR74 ZMYM3 TRMT112 UBE2O HIST2H2AB FEN1 KIF2A NMD3 WBSCR22 TRMT112	unknown	PTM-RBP-ATLAS	http://ptm-rbp-atlas.igb.uci.edu/	https://pubmed.ncbi.nlm.nih.gov/21139048/
BUD23	Ubiquitination	K272	-	Probable 18S rRNA (guanine-N(7))-methyltransferase {ECO:0000305}	blood cancer	WDR74 ZMYM3 TRMT112 UBE2O HIST2H2AB FEN1 KIF2A NMD3 WBSCR22 TRMT112	unknown	PTM-RBP-ATLAS	http://ptm-rbp-atlas.igb.uci.edu/	https://pubmed.ncbi.nlm.nih.gov/23749302/
BUD23	Ubiquitination	K273	-	Probable 18S rRNA (guanine-N(7))-methyltransferase {ECO:0000305}	blood cancer	WDR74 ZMYM3 TRMT112 UBE2O HIST2H2AB FEN1 KIF2A NMD3 WBSCR22 TRMT112	unknown	PTM-RBP-ATLAS	http://ptm-rbp-atlas.igb.uci.edu/	https://pubmed.ncbi.nlm.nih.gov/23749302/
BUD23	Methylation	R4	-	Probable 18S rRNA (guanine-N(7))-methyltransferase {ECO:0000305}	kidney	WDR74 ZMYM3 TRMT112 UBE2O HIST2H2AB FEN1 KIF2A NMD3 WBSCR22 TRMT112	unknown	PTM-RBP-ATLAS	http://ptm-rbp-atlas.igb.uci.edu/	https://pubmed.ncbi.nlm.nih.gov/27577262/
BUD23	Methylation	R6	-	Probable 18S rRNA (guanine-N(7))-methyltransferase {ECO:0000305}	kidney	WDR74 ZMYM3 TRMT112 UBE2O HIST2H2AB FEN1 KIF2A NMD3 WBSCR22 TRMT112	unknown	PTM-RBP-ATLAS	http://ptm-rbp-atlas.igb.uci.edu/	https://pubmed.ncbi.nlm.nih.gov/27577262/
BUD23	Methylation	R7	-	Probable 18S rRNA (guanine-N(7))-methyltransferase {ECO:0000305}	kidney	WDR74 ZMYM3 TRMT112 UBE2O HIST2H2AB FEN1 KIF2A NMD3 WBSCR22 TRMT112	unknown	PTM-RBP-ATLAS	http://ptm-rbp-atlas.igb.uci.edu/	https://pubmed.ncbi.nlm.nih.gov/27577262/
BUD23	Acetylation	K-	-	Probable 18S rRNA (guanine-N(7))-methyltransferase {ECO:0000305}	blood cancer	WDR74 ZMYM3 TRMT112 UBE2O HIST2H2AB FEN1 KIF2A NMD3 WBSCR22 TRMT112	unknown	PTM-RBP-ATLAS	http://ptm-rbp-atlas.igb.uci.edu/	https://pubmed.ncbi.nlm.nih.gov/25953088/
BUD23	Phosphorylation	T-	-	Probable 18S rRNA (guanine-N(7))-methyltransferase {ECO:0000305}	blood	WDR74 ZMYM3 TRMT112 UBE2O HIST2H2AB FEN1 KIF2A NMD3 WBSCR22 TRMT112	unknown	PTM-RBP-ATLAS	http://ptm-rbp-atlas.igb.uci.edu/	https://pubmed.ncbi.nlm.nih.gov/26354681/
BUD23	Phosphorylation	T-	-	Probable 18S rRNA (guanine-N(7))-methyltransferase {ECO:0000305}	blood	WDR74 ZMYM3 TRMT112 UBE2O HIST2H2AB FEN1 KIF2A NMD3 WBSCR22 TRMT112	unknown	PTM-RBP-ATLAS	http://ptm-rbp-atlas.igb.uci.edu/	https://pubmed.ncbi.nlm.nih.gov/26354681/
CBLL1	Phosphorylation	T4	----MDHTDNELQGT	E3 ubiquitin-protein ligase Hakai {ECO:0000305}	unknown	Cbll1 CDH1 DOK1 CTTN KIAA1429 WTAP SRC	unknown	dbPTM	https://awi.cuhk.edu.cn/dbPTM/	https://pubmed.ncbi.nlm.nih.gov/28387310/
CBLL1	Phosphorylation	T11	TDNELQGTNSSGSLG	E3 ubiquitin-protein ligase Hakai {ECO:0000305}	unknown	Cbll1 CDH1 DOK1 CTTN KIAA1429 WTAP SRC	unknown	dbPTM	https://awi.cuhk.edu.cn/dbPTM/	https://pubmed.ncbi.nlm.nih.gov/28387310/
CBLL1	Phosphorylation	S16	QGTNSSGSLGGLDVR	E3 ubiquitin-protein ligase Hakai {ECO:0000305}	unknown	Cbll1 CDH1 DOK1 CTTN KIAA1429 WTAP SRC	unknown	dbPTM	https://awi.cuhk.edu.cn/dbPTM/	https://pubmed.ncbi.nlm.nih.gov/29507054/
CBLL1	Phosphorylation	Y65	GDEEGFDYNEEERYD	E3 ubiquitin-protein ligase Hakai {ECO:0000305}	unknown	Cbll1 CDH1 DOK1 CTTN KIAA1429 WTAP SRC	unknown	dbPTM	https://awi.cuhk.edu.cn/dbPTM/	https://pubmed.ncbi.nlm.nih.gov/27642862/
CBLL1	Phosphorylation	T175	IVQGCKRTYLSQRDL	E3 ubiquitin-protein ligase Hakai {ECO:0000305}	unknown	Cbll1 CDH1 DOK1 CTTN KIAA1429 WTAP SRC	unknown	dbPTM	https://awi.cuhk.edu.cn/dbPTM/	https://pubmed.ncbi.nlm.nih.gov/28102081/
CBLL1	Phosphorylation	Y176	VQGCKRTYLSQRDLQ	E3 ubiquitin-protein ligase Hakai {ECO:0000305}	unknown	Cbll1 CDH1 DOK1 CTTN KIAA1429 WTAP SRC	unknown	dbPTM	https://awi.cuhk.edu.cn/dbPTM/	https://pubmed.ncbi.nlm.nih.gov/28102081/
CBLL1	Phosphorylation	S178	GCKRTYLSQRDLQAH	E3 ubiquitin-protein ligase Hakai {ECO:0000305}	unknown	Cbll1 CDH1 DOK1 CTTN KIAA1429 WTAP SRC	unknown	dbPTM	https://awi.cuhk.edu.cn/dbPTM/	https://pubmed.ncbi.nlm.nih.gov/28102081/
CBLL1	Phosphorylation	T198	MRAGKPVTRASLENV	E3 ubiquitin-protein ligase Hakai {ECO:0000305}	unknown	Cbll1 CDH1 DOK1 CTTN KIAA1429 WTAP SRC	unknown	dbPTM	https://awi.cuhk.edu.cn/dbPTM/	https://pubmed.ncbi.nlm.nih.gov/29978859/
CBLL1	Phosphorylation	S201	GKPVTRASLENVHPP	E3 ubiquitin-protein ligase Hakai {ECO:0000305}	unknown	Cbll1 CDH1 DOK1 CTTN KIAA1429 WTAP SRC	unknown	dbPTM	https://awi.cuhk.edu.cn/dbPTM/	https://pubmed.ncbi.nlm.nih.gov/30266825/
CBLL1	Phosphorylation	S276	MAPPPPRSVSQETFR	E3 ubiquitin-protein ligase Hakai {ECO:0000305}	unknown	Cbll1 CDH1 DOK1 CTTN KIAA1429 WTAP SRC	unknown	dbPTM	https://awi.cuhk.edu.cn/dbPTM/	https://pubmed.ncbi.nlm.nih.gov/29449344/
CBLL1	Phosphorylation	S278	PPPPRSVSQETFRIS	E3 ubiquitin-protein ligase Hakai {ECO:0000305}	unknown	Cbll1 CDH1 DOK1 CTTN KIAA1429 WTAP SRC	unknown	dbPTM	https://awi.cuhk.edu.cn/dbPTM/	https://pubmed.ncbi.nlm.nih.gov/25159151/
CBLL1	Phosphorylation	T281	PRSVSQETFRISTRK	E3 ubiquitin-protein ligase Hakai {ECO:0000305}	unknown	Cbll1 CDH1 DOK1 CTTN KIAA1429 WTAP SRC	unknown	dbPTM	https://awi.cuhk.edu.cn/dbPTM/	https://pubmed.ncbi.nlm.nih.gov/26434776/
CBLL1	Phosphorylation	S285	SQETFRISTRKHSNL	E3 ubiquitin-protein ligase Hakai {ECO:0000305}	unknown	Cbll1 CDH1 DOK1 CTTN KIAA1429 WTAP SRC	unknown	dbPTM	https://awi.cuhk.edu.cn/dbPTM/	https://pubmed.ncbi.nlm.nih.gov/26434776/
CBLL1	Phosphorylation	T286	QETFRISTRKHSNLI	E3 ubiquitin-protein ligase Hakai {ECO:0000305}	unknown	Cbll1 CDH1 DOK1 CTTN KIAA1429 WTAP SRC	unknown	dbPTM	https://awi.cuhk.edu.cn/dbPTM/	https://pubmed.ncbi.nlm.nih.gov/27080861/
CBLL1	Phosphorylation	S290	RISTRKHSNLITVPI	E3 ubiquitin-protein ligase Hakai {ECO:0000305}	unknown	Cbll1 CDH1 DOK1 CTTN KIAA1429 WTAP SRC	unknown	dbPTM	https://awi.cuhk.edu.cn/dbPTM/	https://pubmed.ncbi.nlm.nih.gov/23401153/
CBLL1	Phosphorylation	T294	RKHSNLITVPIQDDS	E3 ubiquitin-protein ligase Hakai {ECO:0000305}	unknown	Cbll1 CDH1 DOK1 CTTN KIAA1429 WTAP SRC	unknown	dbPTM	https://awi.cuhk.edu.cn/dbPTM/	https://pubmed.ncbi.nlm.nih.gov/30266825/
CBLL1	Phosphorylation	S301	TVPIQDDSNSGAREP	E3 ubiquitin-protein ligase Hakai {ECO:0000305}	unknown	Cbll1 CDH1 DOK1 CTTN KIAA1429 WTAP SRC	unknown	dbPTM	https://awi.cuhk.edu.cn/dbPTM/	https://pubmed.ncbi.nlm.nih.gov/25850435/
CBLL1	Phosphorylation	S303	PIQDDSNSGAREPPP	E3 ubiquitin-protein ligase Hakai {ECO:0000305}	unknown	Cbll1 CDH1 DOK1 CTTN KIAA1429 WTAP SRC	unknown	dbPTM	https://awi.cuhk.edu.cn/dbPTM/	https://pubmed.ncbi.nlm.nih.gov/25850435/
CBLL1	Phosphorylation	S471	PRLQGPPSQTPLPGP	E3 ubiquitin-protein ligase Hakai {ECO:0000305}	unknown	Cbll1 CDH1 DOK1 CTTN KIAA1429 WTAP SRC	unknown	dbPTM	https://awi.cuhk.edu.cn/dbPTM/	https://pubmed.ncbi.nlm.nih.gov/28555341/
CBLL1	Phosphorylation	T473	LQGPPSQTPLPGPHH	E3 ubiquitin-protein ligase Hakai {ECO:0000305}	unknown	Cbll1 CDH1 DOK1 CTTN KIAA1429 WTAP SRC	unknown	dbPTM	https://awi.cuhk.edu.cn/dbPTM/	https://pubmed.ncbi.nlm.nih.gov/28555341/
CBLL1	Acetylation	K29	VRRRIPIKLISKQAN	E3 ubiquitin-protein ligase Hakai {ECO:0000305}	unknown	Cbll1 CDH1 DOK1 CTTN KIAA1429 WTAP SRC	unknown	dbPTM	https://awi.cuhk.edu.cn/dbPTM/	https://pubmed.ncbi.nlm.nih.gov/23954790/
CBLL1	Acetylation	K143	LHEKKGDKMCPGCSD	E3 ubiquitin-protein ligase Hakai {ECO:0000305}	unknown	Cbll1 CDH1 DOK1 CTTN KIAA1429 WTAP SRC	unknown	dbPTM	https://awi.cuhk.edu.cn/dbPTM/	https://pubmed.ncbi.nlm.nih.gov/26051181/
CBLL1	Sulfoxidation	M144	HEKKGDKMCPGCSDP	E3 ubiquitin-protein ligase Hakai {ECO:0000305}	unknown	Cbll1 CDH1 DOK1 CTTN KIAA1429 WTAP SRC	unknown	dbPTM	https://awi.cuhk.edu.cn/dbPTM/	https://pubmed.ncbi.nlm.nih.gov/21406390/
CBLL1	O-linked_Glycosylation	S276	MAPPPPRSVSQETFR	E3 ubiquitin-protein ligase Hakai {ECO:0000305}	unknown	Cbll1 CDH1 DOK1 CTTN KIAA1429 WTAP SRC	unknown	dbPTM	https://awi.cuhk.edu.cn/dbPTM/	https://pubmed.ncbi.nlm.nih.gov/30059200/
CBLL1	O-linked_Glycosylation	S278	PPPPRSVSQETFRIS	E3 ubiquitin-protein ligase Hakai {ECO:0000305}	unknown	Cbll1 CDH1 DOK1 CTTN KIAA1429 WTAP SRC	unknown	dbPTM	https://awi.cuhk.edu.cn/dbPTM/	https://pubmed.ncbi.nlm.nih.gov/30059200/
CDK5RAP1	Phosphorylation	S34	LRMCRAHSSLSSTMC	CDK5 regulatory subunit-associated protein 1	unknown	CDK5R1 ZMYND19 NDU_x000D__x000D__x000D__x000D_ FAF5 XRCC6 XRCC5 ZZEF1_x000D__x000D__x000D__x000D_ ARMC8 MATR3	unknown	dbPTM	https://awi.cuhk.edu.cn/dbPTM/	https://pubmed.ncbi.nlm.nih.gov/30206219/
CDK5RAP1	Phosphorylation	S35	RMCRAHSSLSSTMCP	CDK5 regulatory subunit-associated protein 1	unknown	CDK5R1 ZMYND19 NDU_x000D__x000D__x000D__x000D_ FAF5 XRCC6 XRCC5 ZZEF1_x000D__x000D__x000D__x000D_ ARMC8 MATR3	unknown	dbPTM	https://awi.cuhk.edu.cn/dbPTM/	https://pubmed.ncbi.nlm.nih.gov/30206219/
CDK5RAP1	Phosphorylation	S37	CRAHSSLSSTMCPSP	CDK5 regulatory subunit-associated protein 1	unknown	CDK5R1 ZMYND19 NDU_x000D__x000D__x000D__x000D_ FAF5 XRCC6 XRCC5 ZZEF1_x000D__x000D__x000D__x000D_ ARMC8 MATR3	unknown	dbPTM	https://awi.cuhk.edu.cn/dbPTM/	https://pubmed.ncbi.nlm.nih.gov/30206219/
CDK5RAP1	Phosphorylation	S38	RAHSSLSSTMCPSPE	CDK5 regulatory subunit-associated protein 1	unknown	CDK5R1 ZMYND19 NDU_x000D__x000D__x000D__x000D_ FAF5 XRCC6 XRCC5 ZZEF1_x000D__x000D__x000D__x000D_ ARMC8 MATR3	unknown	dbPTM	https://awi.cuhk.edu.cn/dbPTM/	https://pubmed.ncbi.nlm.nih.gov/30206219/
CDK5RAP1	Phosphorylation	T39	AHSSLSSTMCPSPER	CDK5 regulatory subunit-associated protein 1	unknown	CDK5R1 ZMYND19 NDU_x000D__x000D__x000D__x000D_ FAF5 XRCC6 XRCC5 ZZEF1_x000D__x000D__x000D__x000D_ ARMC8 MATR3	unknown	dbPTM	https://awi.cuhk.edu.cn/dbPTM/	https://pubmed.ncbi.nlm.nih.gov/30206219/
CDK5RAP1	Phosphorylation	S43	LSSTMCPSPERQEDG	CDK5 regulatory subunit-associated protein 1	unknown	CDK5R1 ZMYND19 NDU_x000D__x000D__x000D__x000D_ FAF5 XRCC6 XRCC5 ZZEF1_x000D__x000D__x000D__x000D_ ARMC8 MATR3	unknown	dbPTM	https://awi.cuhk.edu.cn/dbPTM/	https://pubmed.ncbi.nlm.nih.gov/30206219/
CDK5RAP1	Phosphorylation	S80	SAPQEKLSSEVEDPP	CDK5 regulatory subunit-associated protein 1	unknown	CDK5R1 ZMYND19 NDU_x000D__x000D__x000D__x000D_ FAF5 XRCC6 XRCC5 ZZEF1_x000D__x000D__x000D__x000D_ ARMC8 MATR3	unknown	dbPTM	https://awi.cuhk.edu.cn/dbPTM/	https://pubmed.ncbi.nlm.nih.gov/27174698/
CDK5RAP1	Phosphorylation	S81	APQEKLSSEVEDPPP	CDK5 regulatory subunit-associated protein 1	unknown	CDK5R1 ZMYND19 NDU_x000D__x000D__x000D__x000D_ FAF5 XRCC6 XRCC5 ZZEF1_x000D__x000D__x000D__x000D_ ARMC8 MATR3	unknown	dbPTM	https://awi.cuhk.edu.cn/dbPTM/	https://pubmed.ncbi.nlm.nih.gov/27174698/
CDK5RAP1	Phosphorylation	Y89	EVEDPPPYLMMDELL	CDK5 regulatory subunit-associated protein 1	unknown	CDK5R1 ZMYND19 NDU_x000D__x000D__x000D__x000D_ FAF5 XRCC6 XRCC5 ZZEF1_x000D__x000D__x000D__x000D_ ARMC8 MATR3	unknown	dbPTM	https://awi.cuhk.edu.cn/dbPTM/	https://pubmed.ncbi.nlm.nih.gov/27174698/
CDK5RAP1	Phosphorylation	Y208	ILAGPDAYRDLPRLL	CDK5 regulatory subunit-associated protein 1	unknown	CDK5R1 ZMYND19 NDU_x000D__x000D__x000D__x000D_ FAF5 XRCC6 XRCC5 ZZEF1_x000D__x000D__x000D__x000D_ ARMC8 MATR3	unknown	dbPTM	https://awi.cuhk.edu.cn/dbPTM/	https://pubmed.ncbi.nlm.nih.gov/26074081/
CDK5RAP1	Phosphorylation	S220	RLLAVAESGQQAANV	CDK5 regulatory subunit-associated protein 1	unknown	CDK5R1 ZMYND19 NDU_x000D__x000D__x000D__x000D_ FAF5 XRCC6 XRCC5 ZZEF1_x000D__x000D__x000D__x000D_ ARMC8 MATR3	unknown	dbPTM	https://awi.cuhk.edu.cn/dbPTM/	https://pubmed.ncbi.nlm.nih.gov/26074081/
CDK5RAP1	Phosphorylation	S230	QAANVLLSLDETYAD	CDK5 regulatory subunit-associated protein 1	unknown	CDK5R1 ZMYND19 NDU_x000D__x000D__x000D__x000D_ FAF5 XRCC6 XRCC5 ZZEF1_x000D__x000D__x000D__x000D_ ARMC8 MATR3	unknown	dbPTM	https://awi.cuhk.edu.cn/dbPTM/	https://pubmed.ncbi.nlm.nih.gov/26074081/
CDK5RAP1	Phosphorylation	T234	VLLSLDETYADVMPV	CDK5 regulatory subunit-associated protein 1	unknown	CDK5R1 ZMYND19 NDU_x000D__x000D__x000D__x000D_ FAF5 XRCC6 XRCC5 ZZEF1_x000D__x000D__x000D__x000D_ ARMC8 MATR3	unknown	dbPTM	https://awi.cuhk.edu.cn/dbPTM/	https://pubmed.ncbi.nlm.nih.gov/26074081/
CDK5RAP1	Phosphorylation	Y235	LLSLDETYADVMPVQ	CDK5 regulatory subunit-associated protein 1	unknown	CDK5R1 ZMYND19 NDU_x000D__x000D__x000D__x000D_ FAF5 XRCC6 XRCC5 ZZEF1_x000D__x000D__x000D__x000D_ ARMC8 MATR3	unknown	dbPTM	https://awi.cuhk.edu.cn/dbPTM/	https://pubmed.ncbi.nlm.nih.gov/26074081/
CDK5RAP1	Phosphorylation	T243	ADVMPVQTSASATSA	CDK5 regulatory subunit-associated protein 1	unknown	CDK5R1 ZMYND19 NDU_x000D__x000D__x000D__x000D_ FAF5 XRCC6 XRCC5 ZZEF1_x000D__x000D__x000D__x000D_ ARMC8 MATR3	unknown	dbPTM	https://awi.cuhk.edu.cn/dbPTM/	https://pubmed.ncbi.nlm.nih.gov/24043423/
CDK5RAP1	Phosphorylation	S244	DVMPVQTSASATSAF	CDK5 regulatory subunit-associated protein 1	unknown	CDK5R1 ZMYND19 NDU_x000D__x000D__x000D__x000D_ FAF5 XRCC6 XRCC5 ZZEF1_x000D__x000D__x000D__x000D_ ARMC8 MATR3	unknown	dbPTM	https://awi.cuhk.edu.cn/dbPTM/	https://pubmed.ncbi.nlm.nih.gov/24043423/
CDK5RAP1	Phosphorylation	S246	MPVQTSASATSAFVS	CDK5 regulatory subunit-associated protein 1	unknown	CDK5R1 ZMYND19 NDU_x000D__x000D__x000D__x000D_ FAF5 XRCC6 XRCC5 ZZEF1_x000D__x000D__x000D__x000D_ ARMC8 MATR3	unknown	dbPTM	https://awi.cuhk.edu.cn/dbPTM/	https://pubmed.ncbi.nlm.nih.gov/24043423/
CDK5RAP1	Phosphorylation	T248	VQTSASATSAFVSIM	CDK5 regulatory subunit-associated protein 1	unknown	CDK5R1 ZMYND19 NDU_x000D__x000D__x000D__x000D_ FAF5 XRCC6 XRCC5 ZZEF1_x000D__x000D__x000D__x000D_ ARMC8 MATR3	unknown	dbPTM	https://awi.cuhk.edu.cn/dbPTM/	https://pubmed.ncbi.nlm.nih.gov/24043423/
CDK5RAP1	Phosphorylation	S249	QTSASATSAFVSIMR	CDK5 regulatory subunit-associated protein 1	unknown	CDK5R1 ZMYND19 NDU_x000D__x000D__x000D__x000D_ FAF5 XRCC6 XRCC5 ZZEF1_x000D__x000D__x000D__x000D_ ARMC8 MATR3	unknown	dbPTM	https://awi.cuhk.edu.cn/dbPTM/	https://pubmed.ncbi.nlm.nih.gov/24043423/
CDK5RAP1	Phosphorylation	S253	SATSAFVSIMRGCDN	CDK5 regulatory subunit-associated protein 1	unknown	CDK5R1 ZMYND19 NDU_x000D__x000D__x000D__x000D_ FAF5 XRCC6 XRCC5 ZZEF1_x000D__x000D__x000D__x000D_ ARMC8 MATR3	unknown	dbPTM	https://awi.cuhk.edu.cn/dbPTM/	https://pubmed.ncbi.nlm.nih.gov/24043423/
CDK5RAP1	Phosphorylation	S320	LLGQNVNSFRDNSEV	CDK5 regulatory subunit-associated protein 1	unknown	CDK5R1 ZMYND19 NDU_x000D__x000D__x000D__x000D_ FAF5 XRCC6 XRCC5 ZZEF1_x000D__x000D__x000D__x000D_ ARMC8 MATR3	unknown	dbPTM	https://awi.cuhk.edu.cn/dbPTM/	https://pubmed.ncbi.nlm.nih.gov/24719451/
CDK5RAP1	Phosphorylation	S325	VNSFRDNSEVQFNSA	CDK5 regulatory subunit-associated protein 1	unknown	CDK5R1 ZMYND19 NDU_x000D__x000D__x000D__x000D_ FAF5 XRCC6 XRCC5 ZZEF1_x000D__x000D__x000D__x000D_ ARMC8 MATR3	unknown	dbPTM	https://awi.cuhk.edu.cn/dbPTM/	https://pubmed.ncbi.nlm.nih.gov/22210691/
CDK5RAP1	Phosphorylation	T335	QFNSAVPTNLSRGFT	CDK5 regulatory subunit-associated protein 1	unknown	CDK5R1 ZMYND19 NDU_x000D__x000D__x000D__x000D_ FAF5 XRCC6 XRCC5 ZZEF1_x000D__x000D__x000D__x000D_ ARMC8 MATR3	unknown	dbPTM	https://awi.cuhk.edu.cn/dbPTM/	https://pubmed.ncbi.nlm.nih.gov/22210691/
CDK5RAP1	Phosphorylation	T343	NLSRGFTTNYKTKQG	CDK5 regulatory subunit-associated protein 1	unknown	CDK5R1 ZMYND19 NDU_x000D__x000D__x000D__x000D_ FAF5 XRCC6 XRCC5 ZZEF1_x000D__x000D__x000D__x000D_ ARMC8 MATR3	unknown	dbPTM	https://awi.cuhk.edu.cn/dbPTM/	https://pubmed.ncbi.nlm.nih.gov/22210691/
CDK5RAP1	Phosphorylation	Y417	LEAMRRGYSREAYVE	CDK5 regulatory subunit-associated protein 1	unknown	CDK5R1 ZMYND19 NDU_x000D__x000D__x000D__x000D_ FAF5 XRCC6 XRCC5 ZZEF1_x000D__x000D__x000D__x000D_ ARMC8 MATR3	unknown	dbPTM	https://awi.cuhk.edu.cn/dbPTM/	https://pubmed.ncbi.nlm.nih.gov/24043423/
CDK5RAP1	Phosphorylation	S418	EAMRRGYSREAYVEL	CDK5 regulatory subunit-associated protein 1	unknown	CDK5R1 ZMYND19 NDU_x000D__x000D__x000D__x000D_ FAF5 XRCC6 XRCC5 ZZEF1_x000D__x000D__x000D__x000D_ ARMC8 MATR3	unknown	dbPTM	https://awi.cuhk.edu.cn/dbPTM/	https://pubmed.ncbi.nlm.nih.gov/24043423/
CDK5RAP1	Phosphorylation	T577	DYVLVKITSASSQTL	CDK5 regulatory subunit-associated protein 1	unknown	CDK5R1 ZMYND19 NDU_x000D__x000D__x000D__x000D_ FAF5 XRCC6 XRCC5 ZZEF1_x000D__x000D__x000D__x000D_ ARMC8 MATR3	unknown	dbPTM	https://awi.cuhk.edu.cn/dbPTM/	https://pubmed.ncbi.nlm.nih.gov/21406692/
CDK5RAP1	Phosphorylation	S578	YVLVKITSASSQTLR	CDK5 regulatory subunit-associated protein 1	unknown	CDK5R1 ZMYND19 NDU_x000D__x000D__x000D__x000D_ FAF5 XRCC6 XRCC5 ZZEF1_x000D__x000D__x000D__x000D_ ARMC8 MATR3	unknown	dbPTM	https://awi.cuhk.edu.cn/dbPTM/	https://pubmed.ncbi.nlm.nih.gov/21406692/
CDK5RAP1	Phosphorylation	S580	LVKITSASSQTLRGH	CDK5 regulatory subunit-associated protein 1	unknown	CDK5R1 ZMYND19 NDU_x000D__x000D__x000D__x000D_ FAF5 XRCC6 XRCC5 ZZEF1_x000D__x000D__x000D__x000D_ ARMC8 MATR3	unknown	dbPTM	https://awi.cuhk.edu.cn/dbPTM/	https://pubmed.ncbi.nlm.nih.gov/21406692/
CDK5RAP1	Phosphorylation	S581	VKITSASSQTLRGHV	CDK5 regulatory subunit-associated protein 1	unknown	CDK5R1 ZMYND19 NDU_x000D__x000D__x000D__x000D_ FAF5 XRCC6 XRCC5 ZZEF1_x000D__x000D__x000D__x000D_ ARMC8 MATR3	unknown	dbPTM	https://awi.cuhk.edu.cn/dbPTM/	https://pubmed.ncbi.nlm.nih.gov/21406692/
CDK5RAP1	Phosphorylation	T583	ITSASSQTLRGHVLC	CDK5 regulatory subunit-associated protein 1	unknown	CDK5R1 ZMYND19 NDU_x000D__x000D__x000D__x000D_ FAF5 XRCC6 XRCC5 ZZEF1_x000D__x000D__x000D__x000D_ ARMC8 MATR3	unknown	dbPTM	https://awi.cuhk.edu.cn/dbPTM/	https://pubmed.ncbi.nlm.nih.gov/21406692/
CDK5RAP1	Acetylation	K546	GRNDGNLKVIFPDAE	CDK5 regulatory subunit-associated protein 1	unknown	CDK5R1 ZMYND19 NDU_x000D__x000D__x000D__x000D_ FAF5 XRCC6 XRCC5 ZZEF1_x000D__x000D__x000D__x000D_ ARMC8 MATR3	unknown	dbPTM	https://awi.cuhk.edu.cn/dbPTM/	https://pubmed.ncbi.nlm.nih.gov/23236377/
CDK5RAP1	Ubiquitination	K70	PTFQHFLKSASAPQE	CDK5 regulatory subunit-associated protein 1	unknown	CDK5R1 ZMYND19 NDU_x000D__x000D__x000D__x000D_ FAF5 XRCC6 XRCC5 ZZEF1_x000D__x000D__x000D__x000D_ ARMC8 MATR3	unknown	dbPTM	https://awi.cuhk.edu.cn/dbPTM/	https://pubmed.ncbi.nlm.nih.gov/21890473/
CDK5RAP1	Ubiquitination	70 (in isoform 3)	-	CDK5 regulatory subunit-associated protein 1	unknown	CDK5R1 ZMYND19 NDU_x000D__x000D__x000D__x000D_ FAF5 XRCC6 XRCC5 ZZEF1_x000D__x000D__x000D__x000D_ ARMC8 MATR3	unknown	dbPTM	https://awi.cuhk.edu.cn/dbPTM/	https://pubmed.ncbi.nlm.nih.gov/21890473/
CDK5RAP1	Ubiquitination	70 (in isoform 4)	-	CDK5 regulatory subunit-associated protein 1	unknown	CDK5R1 ZMYND19 NDU_x000D__x000D__x000D__x000D_ FAF5 XRCC6 XRCC5 ZZEF1_x000D__x000D__x000D__x000D_ ARMC8 MATR3	unknown	dbPTM	https://awi.cuhk.edu.cn/dbPTM/	https://pubmed.ncbi.nlm.nih.gov/21890473/
CDK5RAP1	Ubiquitination	K78	SASAPQEKLSSEVED	CDK5 regulatory subunit-associated protein 1	unknown	CDK5R1 ZMYND19 NDU_x000D__x000D__x000D__x000D_ FAF5 XRCC6 XRCC5 ZZEF1_x000D__x000D__x000D__x000D_ ARMC8 MATR3	unknown	dbPTM	https://awi.cuhk.edu.cn/dbPTM/	https://pubmed.ncbi.nlm.nih.gov/21906983/
CDK5RAP1	Ubiquitination	78 (in isoform 3)	-	CDK5 regulatory subunit-associated protein 1	unknown	CDK5R1 ZMYND19 NDU_x000D__x000D__x000D__x000D_ FAF5 XRCC6 XRCC5 ZZEF1_x000D__x000D__x000D__x000D_ ARMC8 MATR3	unknown	dbPTM	https://awi.cuhk.edu.cn/dbPTM/	https://pubmed.ncbi.nlm.nih.gov/21890473/
CDK5RAP1	Ubiquitination	78 (in isoform 4)	-	CDK5 regulatory subunit-associated protein 1	unknown	CDK5R1 ZMYND19 NDU_x000D__x000D__x000D__x000D_ FAF5 XRCC6 XRCC5 ZZEF1_x000D__x000D__x000D__x000D_ ARMC8 MATR3	unknown	dbPTM	https://awi.cuhk.edu.cn/dbPTM/	https://pubmed.ncbi.nlm.nih.gov/21890473/
CDK5RAP1	Ubiquitination	99 (in isoform 2)	-	CDK5 regulatory subunit-associated protein 1	unknown	CDK5R1 ZMYND19 NDU_x000D__x000D__x000D__x000D_ FAF5 XRCC6 XRCC5 ZZEF1_x000D__x000D__x000D__x000D_ ARMC8 MATR3	unknown	dbPTM	https://awi.cuhk.edu.cn/dbPTM/	https://pubmed.ncbi.nlm.nih.gov/21890473/
CDK5RAP1	Ubiquitination	107 (in isoform 2)	-	CDK5 regulatory subunit-associated protein 1	unknown	CDK5R1 ZMYND19 NDU_x000D__x000D__x000D__x000D_ FAF5 XRCC6 XRCC5 ZZEF1_x000D__x000D__x000D__x000D_ ARMC8 MATR3	unknown	dbPTM	https://awi.cuhk.edu.cn/dbPTM/	https://pubmed.ncbi.nlm.nih.gov/21890473/
CDK5RAP1	Ubiquitination	K189	GCMAERLKEEILNRE	CDK5 regulatory subunit-associated protein 1	unknown	CDK5R1 ZMYND19 NDU_x000D__x000D__x000D__x000D_ FAF5 XRCC6 XRCC5 ZZEF1_x000D__x000D__x000D__x000D_ ARMC8 MATR3	unknown	dbPTM	https://awi.cuhk.edu.cn/dbPTM/	https://pubmed.ncbi.nlm.nih.gov/1890473/
CDK5RAP1	Ubiquitination	189 (in isoform 3)	-	CDK5 regulatory subunit-associated protein 1	unknown	CDK5R1 ZMYND19 NDU_x000D__x000D__x000D__x000D_ FAF5 XRCC6 XRCC5 ZZEF1_x000D__x000D__x000D__x000D_ ARMC8 MATR3	unknown	dbPTM	https://awi.cuhk.edu.cn/dbPTM/	https://pubmed.ncbi.nlm.nih.gov/21890473/
CDK5RAP1	Ubiquitination	189 (in isoform 1)	-	CDK5 regulatory subunit-associated protein 1	unknown	CDK5R1 ZMYND19 NDU_x000D__x000D__x000D__x000D_ FAF5 XRCC6 XRCC5 ZZEF1_x000D__x000D__x000D__x000D_ ARMC8 MATR3	unknown	dbPTM	https://awi.cuhk.edu.cn/dbPTM/	https://pubmed.ncbi.nlm.nih.gov/21890473/
CDK5RAP1	Ubiquitination	189 (in isoform 4)	-	CDK5 regulatory subunit-associated protein 1	unknown	CDK5R1 ZMYND19 NDU_x000D__x000D__x000D__x000D_ FAF5 XRCC6 XRCC5 ZZEF1_x000D__x000D__x000D__x000D_ ARMC8 MATR3	unknown	dbPTM	https://awi.cuhk.edu.cn/dbPTM/	https://pubmed.ncbi.nlm.nih.gov/21890473/
CDK5RAP1	Ubiquitination	K197	EEILNREKMVDILAG	CDK5 regulatory subunit-associated protein 1	unknown	CDK5R1 ZMYND19 NDU_x000D__x000D__x000D__x000D_ FAF5 XRCC6 XRCC5 ZZEF1_x000D__x000D__x000D__x000D_ ARMC8 MATR3	unknown	dbPTM	https://awi.cuhk.edu.cn/dbPTM/	https://pubmed.ncbi.nlm.nih.gov/21906983/
CDK5RAP1	Ubiquitination	197 (in isoform 3)	-	CDK5 regulatory subunit-associated protein 1	unknown	CDK5R1 ZMYND19 NDU_x000D__x000D__x000D__x000D_ FAF5 XRCC6 XRCC5 ZZEF1_x000D__x000D__x000D__x000D_ ARMC8 MATR3	unknown	dbPTM	https://awi.cuhk.edu.cn/dbPTM/	https://pubmed.ncbi.nlm.nih.gov/21890473/
CDK5RAP1	Ubiquitination	197 (in isoform 1)	-	CDK5 regulatory subunit-associated protein 1	unknown	CDK5R1 ZMYND19 NDU_x000D__x000D__x000D__x000D_ FAF5 XRCC6 XRCC5 ZZEF1_x000D__x000D__x000D__x000D_ ARMC8 MATR3	unknown	dbPTM	https://awi.cuhk.edu.cn/dbPTM/	https://pubmed.ncbi.nlm.nih.gov/21890473/
CDK5RAP1	Ubiquitination	197 (in isoform 2)	-	CDK5 regulatory subunit-associated protein 1	unknown	CDK5R1 ZMYND19 NDU_x000D__x000D__x000D__x000D_ FAF5 XRCC6 XRCC5 ZZEF1_x000D__x000D__x000D__x000D_ ARMC8 MATR3	unknown	dbPTM	https://awi.cuhk.edu.cn/dbPTM/	https://pubmed.ncbi.nlm.nih.gov/21890473/
CDK5RAP1	Ubiquitination	197 (in isoform 4)	-	CDK5 regulatory subunit-associated protein 1	unknown	CDK5R1 ZMYND19 NDU_x000D__x000D__x000D__x000D_ FAF5 XRCC6 XRCC5 ZZEF1_x000D__x000D__x000D__x000D_ ARMC8 MATR3	unknown	dbPTM	https://awi.cuhk.edu.cn/dbPTM/	https://pubmed.ncbi.nlm.nih.gov/21890473/
CDK5RAP1	Ubiquitination	205 (in isoform 2)	-	CDK5 regulatory subunit-associated protein 1	unknown	CDK5R1 ZMYND19 NDU_x000D__x000D__x000D__x000D_ FAF5 XRCC6 XRCC5 ZZEF1_x000D__x000D__x000D__x000D_ ARMC8 MATR3	unknown	dbPTM	https://awi.cuhk.edu.cn/dbPTM/	https://pubmed.ncbi.nlm.nih.gov/21890473/
CDK5RAP1	Ubiquitination	274 (in isoform 2)	-	CDK5 regulatory subunit-associated protein 1	unknown	CDK5R1 ZMYND19 NDU_x000D__x000D__x000D__x000D_ FAF5 XRCC6 XRCC5 ZZEF1_x000D__x000D__x000D__x000D_ ARMC8 MATR3	unknown	dbPTM	https://awi.cuhk.edu.cn/dbPTM/	https://pubmed.ncbi.nlm.nih.gov/21890473/
CDK5RAP1	Ubiquitination	K287	ASILEEVKKLSEQVF	CDK5 regulatory subunit-associated protein 1	unknown	CDK5R1 ZMYND19 NDU_x000D__x000D__x000D__x000D_ FAF5 XRCC6 XRCC5 ZZEF1_x000D__x000D__x000D__x000D_ ARMC8 MATR3	unknown	dbPTM	https://awi.cuhk.edu.cn/dbPTM/	https://pubmed.ncbi.nlm.nih.gov/21906983/
CDK5RAP1	Ubiquitination	287 (in isoform 3)	-	CDK5 regulatory subunit-associated protein 1	unknown	CDK5R1 ZMYND19 NDU_x000D__x000D__x000D__x000D_ FAF5 XRCC6 XRCC5 ZZEF1_x000D__x000D__x000D__x000D_ ARMC8 MATR3	unknown	dbPTM	https://awi.cuhk.edu.cn/dbPTM/	https://pubmed.ncbi.nlm.nih.gov/21890473/
CDK5RAP1	Ubiquitination	287 (in isoform 1)	-	CDK5 regulatory subunit-associated protein 1	unknown	CDK5R1 ZMYND19 NDU_x000D__x000D__x000D__x000D_ FAF5 XRCC6 XRCC5 ZZEF1_x000D__x000D__x000D__x000D_ ARMC8 MATR3	unknown	dbPTM	https://awi.cuhk.edu.cn/dbPTM/	https://pubmed.ncbi.nlm.nih.gov/21890473/
CDK5RAP1	Ubiquitination	287 (in isoform 4)	-	CDK5 regulatory subunit-associated protein 1	unknown	CDK5R1 ZMYND19 NDU_x000D__x000D__x000D__x000D_ FAF5 XRCC6 XRCC5 ZZEF1_x000D__x000D__x000D__x000D_ ARMC8 MATR3	unknown	dbPTM	https://awi.cuhk.edu.cn/dbPTM/	https://pubmed.ncbi.nlm.nih.gov/21890473/
CDK5RAP1	Ubiquitination	295 (in isoform 3)	-	CDK5 regulatory subunit-associated protein 1	unknown	CDK5R1 ZMYND19 NDU_x000D__x000D__x000D__x000D_ FAF5 XRCC6 XRCC5 ZZEF1_x000D__x000D__x000D__x000D_ ARMC8 MATR3	unknown	dbPTM	https://awi.cuhk.edu.cn/dbPTM/	https://pubmed.ncbi.nlm.nih.gov/21890473/
CDK5RAP1	Ubiquitination	V364	LLDQVSRVDPEMRIR	CDK5 regulatory subunit-associated protein 1	unknown	CDK5R1 ZMYND19 NDU_x000D__x000D__x000D__x000D_ FAF5 XRCC6 XRCC5 ZZEF1_x000D__x000D__x000D__x000D_ ARMC8 MATR3	unknown	dbPTM	https://awi.cuhk.edu.cn/dbPTM/	https://pubmed.ncbi.nlm.nih.gov/21890473/
CDK5RAP1	Ubiquitination	364 (in isoform 3)	-	CDK5 regulatory subunit-associated protein 1	unknown	CDK5R1 ZMYND19 NDU_x000D__x000D__x000D__x000D_ FAF5 XRCC6 XRCC5 ZZEF1_x000D__x000D__x000D__x000D_ ARMC8 MATR3	unknown	dbPTM	https://awi.cuhk.edu.cn/dbPTM/	https://pubmed.ncbi.nlm.nih.gov/21890473/
CDK5RAP1	Ubiquitination	K378	RFTSPHPKDFPDEVL	CDK5 regulatory subunit-associated protein 1	unknown	CDK5R1 ZMYND19 NDU_x000D__x000D__x000D__x000D_ FAF5 XRCC6 XRCC5 ZZEF1_x000D__x000D__x000D__x000D_ ARMC8 MATR3	unknown	dbPTM	https://awi.cuhk.edu.cn/dbPTM/	https://pubmed.ncbi.nlm.nih.gov/21890473/
CDK5RAP1	Ubiquitination	378 (in isoform 1)	-	CDK5 regulatory subunit-associated protein 1	unknown	CDK5R1 ZMYND19 NDU_x000D__x000D__x000D__x000D_ FAF5 XRCC6 XRCC5 ZZEF1_x000D__x000D__x000D__x000D_ ARMC8 MATR3	unknown	dbPTM	https://awi.cuhk.edu.cn/dbPTM/	https://pubmed.ncbi.nlm.nih.gov/21890473/
CDK5RAP1	Ubiquitination	383 (in isoform 2)	-	CDK5 regulatory subunit-associated protein 1	unknown	CDK5R1 ZMYND19 NDU_x000D__x000D__x000D__x000D_ FAF5 XRCC6 XRCC5 ZZEF1_x000D__x000D__x000D__x000D_ ARMC8 MATR3	unknown	dbPTM	https://awi.cuhk.edu.cn/dbPTM/	https://pubmed.ncbi.nlm.nih.gov/21890473/
CDK5RAP1	Ubiquitination	391 (in isoform 2)	-	CDK5 regulatory subunit-associated protein 1	unknown	CDK5R1 ZMYND19 NDU_x000D__x000D__x000D__x000D_ FAF5 XRCC6 XRCC5 ZZEF1_x000D__x000D__x000D__x000D_ ARMC8 MATR3	unknown	dbPTM	https://awi.cuhk.edu.cn/dbPTM/	https://pubmed.ncbi.nlm.nih.gov/21890473/
CDK5RAP1	Ubiquitination	396 (in isoform 4)	-	CDK5 regulatory subunit-associated protein 1	unknown	CDK5R1 ZMYND19 NDU_x000D__x000D__x000D__x000D_ FAF5 XRCC6 XRCC5 ZZEF1_x000D__x000D__x000D__x000D_ ARMC8 MATR3	unknown	dbPTM	https://awi.cuhk.edu.cn/dbPTM/	https://pubmed.ncbi.nlm.nih.gov/21890473/
CDK5RAP1	Ubiquitination	404 (in isoform 4)	-	CDK5 regulatory subunit-associated protein 1	unknown	CDK5R1 ZMYND19 NDU_x000D__x000D__x000D__x000D_ FAF5 XRCC6 XRCC5 ZZEF1_x000D__x000D__x000D__x000D_ ARMC8 MATR3	unknown	dbPTM	https://awi.cuhk.edu.cn/dbPTM/	https://pubmed.ncbi.nlm.nih.gov/21890473/
CDK5RAP1	Ubiquitination	442 (in isoform 2)	-	CDK5 regulatory subunit-associated protein 1	unknown	CDK5R1 ZMYND19 NDU_x000D__x000D__x000D__x000D_ FAF5 XRCC6 XRCC5 ZZEF1_x000D__x000D__x000D__x000D_ ARMC8 MATR3	unknown	dbPTM	https://awi.cuhk.edu.cn/dbPTM/	https://pubmed.ncbi.nlm.nih.gov/21890473/
CDK5RAP1	Ubiquitination	455 (in isoform 4)	-	CDK5 regulatory subunit-associated protein 1	unknown	CDK5R1 ZMYND19 NDU_x000D__x000D__x000D__x000D_ FAF5 XRCC6 XRCC5 ZZEF1_x000D__x000D__x000D__x000D_ ARMC8 MATR3	unknown	dbPTM	https://awi.cuhk.edu.cn/dbPTM/	https://pubmed.ncbi.nlm.nih.gov/21890473/
CDK5RAP1	Ubiquitination	473 (in isoform 3)	-	CDK5 regulatory subunit-associated protein 1	unknown	CDK5R1 ZMYND19 NDU_x000D__x000D__x000D__x000D_ FAF5 XRCC6 XRCC5 ZZEF1_x000D__x000D__x000D__x000D_ ARMC8 MATR3	unknown	dbPTM	https://awi.cuhk.edu.cn/dbPTM/	https://pubmed.ncbi.nlm.nih.gov/21890473/
CDK5RAP1	Ubiquitination	481 (in isoform 3)	-	CDK5 regulatory subunit-associated protein 1	unknown	CDK5R1 ZMYND19 NDU_x000D__x000D__x000D__x000D_ FAF5 XRCC6 XRCC5 ZZEF1_x000D__x000D__x000D__x000D_ ARMC8 MATR3	unknown	dbPTM	https://awi.cuhk.edu.cn/dbPTM/	https://pubmed.ncbi.nlm.nih.gov/21890473/
CDK5RAP1	Ubiquitination	K487	TRAYHRLKDDVPEEV	CDK5 regulatory subunit-associated protein 1	unknown	CDK5R1 ZMYND19 NDU_x000D__x000D__x000D__x000D_ FAF5 XRCC6 XRCC5 ZZEF1_x000D__x000D__x000D__x000D_ ARMC8 MATR3	unknown	dbPTM	https://awi.cuhk.edu.cn/dbPTM/	https://pubmed.ncbi.nlm.nih.gov/21906983/
CDK5RAP1	Ubiquitination	487 (in isoform 1)	-	CDK5 regulatory subunit-associated protein 1	unknown	CDK5R1 ZMYND19 NDU_x000D__x000D__x000D__x000D_ FAF5 XRCC6 XRCC5 ZZEF1_x000D__x000D__x000D__x000D_ ARMC8 MATR3	unknown	dbPTM	https://awi.cuhk.edu.cn/dbPTM/	https://pubmed.ncbi.nlm.nih.gov/21890473/
CDK5RAP1	Ubiquitination	K495	DDVPEEVKLRRLEEL	CDK5 regulatory subunit-associated protein 1	unknown	CDK5R1 ZMYND19 NDU_x000D__x000D__x000D__x000D_ FAF5 XRCC6 XRCC5 ZZEF1_x000D__x000D__x000D__x000D_ ARMC8 MATR3	unknown	dbPTM	https://awi.cuhk.edu.cn/dbPTM/	https://pubmed.ncbi.nlm.nih.gov/21906983/
CDK5RAP1	Ubiquitination	495 (in isoform 1)	-	CDK5 regulatory subunit-associated protein 1	unknown	CDK5R1 ZMYND19 NDU_x000D__x000D__x000D__x000D_ FAF5 XRCC6 XRCC5 ZZEF1_x000D__x000D__x000D__x000D_ ARMC8 MATR3	unknown	dbPTM	https://awi.cuhk.edu.cn/dbPTM/	https://pubmed.ncbi.nlm.nih.gov/21890473/
CDK5RAP1	Ubiquitination	532 (in isoform 3)	-	CDK5 regulatory subunit-associated protein 1	unknown	CDK5R1 ZMYND19 NDU_x000D__x000D__x000D__x000D_ FAF5 XRCC6 XRCC5 ZZEF1_x000D__x000D__x000D__x000D_ ARMC8 MATR3	unknown	dbPTM	https://awi.cuhk.edu.cn/dbPTM/	https://pubmed.ncbi.nlm.nih.gov/21890473/
CDK5RAP1	Ubiquitination	K546	GRNDGNLKVIFPDAE	CDK5 regulatory subunit-associated protein 1	unknown	CDK5R1 ZMYND19 NDU_x000D__x000D__x000D__x000D_ FAF5 XRCC6 XRCC5 ZZEF1_x000D__x000D__x000D__x000D_ ARMC8 MATR3	unknown	dbPTM	https://awi.cuhk.edu.cn/dbPTM/	https://pubmed.ncbi.nlm.nih.gov/2190698/
CDK5RAP1	Ubiquitination	546 (in isoform 1)	-	CDK5 regulatory subunit-associated protein 1	unknown	CDK5R1 ZMYND19 NDU_x000D__x000D__x000D__x000D_ FAF5 XRCC6 XRCC5 ZZEF1_x000D__x000D__x000D__x000D_ ARMC8 MATR3	unknown	dbPTM	https://awi.cuhk.edu.cn/dbPTM/	https://pubmed.ncbi.nlm.nih.gov/21890473/
CDKAL1	Phosphorylation	S3	-----MPSASCDTLL	Threonylcarbamoyladenosine tRNA methylthiotransferase	unknown	TTYH3 BPIFB1 BPIFB1 CIAO1 TYW3 DNM3 TYW1B	unknown	dbPTM	https://awi.cuhk.edu.cn/dbPTM/	https://pubmed.ncbi.nlm.nih.gov/23663014/
CDKAL1	Phosphorylation	S5	---MPSASCDTLLDD	Threonylcarbamoyladenosine tRNA methylthiotransferase	unknown	TTYH3 BPIFB1 BPIFB1 CIAO1 TYW3 DNM3 TYW1B	unknown	dbPTM	https://awi.cuhk.edu.cn/dbPTM/	https://pubmed.ncbi.nlm.nih.gov/23663014/
CDKAL1	Phosphorylation	T8	MPSASCDTLLDDIED	Threonylcarbamoyladenosine tRNA methylthiotransferase	unknown	TTYH3 BPIFB1 BPIFB1 CIAO1 TYW3 DNM3 TYW1B	unknown	dbPTM	https://awi.cuhk.edu.cn/dbPTM/	https://pubmed.ncbi.nlm.nih.gov/23663014/
CDKAL1	Phosphorylation	S18	DDIEDIVSQEDSKPQ	Threonylcarbamoyladenosine tRNA methylthiotransferase	unknown	TTYH3 BPIFB1 BPIFB1 CIAO1 TYW3 DNM3 TYW1B	unknown	dbPTM	https://awi.cuhk.edu.cn/dbPTM/	https://pubmed.ncbi.nlm.nih.gov/23401153/
CDKAL1	Phosphorylation	S22	DIVSQEDSKPQDRHF	Threonylcarbamoyladenosine tRNA methylthiotransferase	unknown	TTYH3 BPIFB1 BPIFB1 CIAO1 TYW3 DNM3 TYW1B	unknown	dbPTM	https://awi.cuhk.edu.cn/dbPTM/	https://pubmed.ncbi.nlm.nih.gov/23401153/
CDKAL1	Phosphorylation	T43	PKVRRRNTQKYLQEE	Threonylcarbamoyladenosine tRNA methylthiotransferase	unknown	TTYH3 BPIFB1 BPIFB1 CIAO1 TYW3 DNM3 TYW1B	unknown	dbPTM	https://awi.cuhk.edu.cn/dbPTM/	https://pubmed.ncbi.nlm.nih.gov/22817900/
CDKAL1	Phosphorylation	Y46	RRRNTQKYLQEEENS	Threonylcarbamoyladenosine tRNA methylthiotransferase	unknown	TTYH3 BPIFB1 BPIFB1 CIAO1 TYW3 DNM3 TYW1B	unknown	dbPTM	https://awi.cuhk.edu.cn/dbPTM/	https://pubmed.ncbi.nlm.nih.gov/29978859/
CDKAL1	Phosphorylation	S53	YLQEEENSPPSDSTI	Threonylcarbamoyladenosine tRNA methylthiotransferase	unknown	TTYH3 BPIFB1 BPIFB1 CIAO1 TYW3 DNM3 TYW1B	unknown	dbPTM	https://awi.cuhk.edu.cn/dbPTM/	https://pubmed.ncbi.nlm.nih.gov/25159151/
CDKAL1	Phosphorylation	S56	EEENSPPSDSTIPGI	Threonylcarbamoyladenosine tRNA methylthiotransferase	unknown	TTYH3 BPIFB1 BPIFB1 CIAO1 TYW3 DNM3 TYW1B	unknown	dbPTM	https://awi.cuhk.edu.cn/dbPTM/	https://pubmed.ncbi.nlm.nih.gov/22199227/
CDKAL1	Phosphorylation	S58	ENSPPSDSTIPGIQK	Threonylcarbamoyladenosine tRNA methylthiotransferase	unknown	TTYH3 BPIFB1 BPIFB1 CIAO1 TYW3 DNM3 TYW1B	unknown	dbPTM	https://awi.cuhk.edu.cn/dbPTM/	https://pubmed.ncbi.nlm.nih.gov/22199227/
CDKAL1	Phosphorylation	T59	NSPPSDSTIPGIQKI	Threonylcarbamoyladenosine tRNA methylthiotransferase	unknown	TTYH3 BPIFB1 BPIFB1 CIAO1 TYW3 DNM3 TYW1B	unknown	dbPTM	https://awi.cuhk.edu.cn/dbPTM/	https://pubmed.ncbi.nlm.nih.gov/29978859/
CDKAL1	Phosphorylation	70 (in isoform 3)	-	Threonylcarbamoyladenosine tRNA methylthiotransferase	unknown	TTYH3 BPIFB1 BPIFB1 CIAO1 TYW3 DNM3 TYW1B	unknown	dbPTM	https://awi.cuhk.edu.cn/dbPTM/	https://pubmed.ncbi.nlm.nih.gov/22210691/
CDKAL1	Phosphorylation	T95	AAYGYKITENASDAD	Threonylcarbamoyladenosine tRNA methylthiotransferase	unknown	TTYH3 BPIFB1 BPIFB1 CIAO1 TYW3 DNM3 TYW1B	unknown	dbPTM	https://awi.cuhk.edu.cn/dbPTM/	https://pubmed.ncbi.nlm.nih.gov/26074081/
CDKAL1	Phosphorylation	95 (in isoform 3)	-	Threonylcarbamoyladenosine tRNA methylthiotransferase	unknown	TTYH3 BPIFB1 BPIFB1 CIAO1 TYW3 DNM3 TYW1B	unknown	dbPTM	https://awi.cuhk.edu.cn/dbPTM/	https://pubmed.ncbi.nlm.nih.gov/22210691/
CDKAL1	Phosphorylation	S99	YKITENASDADLWLL	Threonylcarbamoyladenosine tRNA methylthiotransferase	unknown	TTYH3 BPIFB1 BPIFB1 CIAO1 TYW3 DNM3 TYW1B	unknown	dbPTM	https://awi.cuhk.edu.cn/dbPTM/	https://pubmed.ncbi.nlm.nih.gov/28464451/
CDKAL1	Phosphorylation	S122	AEDHFRNSIKKAQEE	Threonylcarbamoyladenosine tRNA methylthiotransferase	unknown	TTYH3 BPIFB1 BPIFB1 CIAO1 TYW3 DNM3 TYW1B	unknown	dbPTM	https://awi.cuhk.edu.cn/dbPTM/	https://pubmed.ncbi.nlm.nih.gov/23401153/
CDKAL1	Phosphorylation	Y148	QAQPRQDYLKGLSII	Threonylcarbamoyladenosine tRNA methylthiotransferase	unknown	TTYH3 BPIFB1 BPIFB1 CIAO1 TYW3 DNM3 TYW1B	unknown	dbPTM	https://awi.cuhk.edu.cn/dbPTM/	https://pubmed.ncbi.nlm.nih.gov/22817900/
CDKAL1	Phosphorylation	T170	VVEVVEETIKGHSVR	Threonylcarbamoyladenosine tRNA methylthiotransferase	unknown	TTYH3 BPIFB1 BPIFB1 CIAO1 TYW3 DNM3 TYW1B	unknown	dbPTM	https://awi.cuhk.edu.cn/dbPTM/	https://pubmed.ncbi.nlm.nih.gov/24719451/
CDKAL1	Phosphorylation	S175	EETIKGHSVRLLGQK	Threonylcarbamoyladenosine tRNA methylthiotransferase	unknown	TTYH3 BPIFB1 BPIFB1 CIAO1 TYW3 DNM3 TYW1B	unknown	dbPTM	https://awi.cuhk.edu.cn/dbPTM/	https://pubmed.ncbi.nlm.nih.gov/26434776/
CDKAL1	Phosphorylation	Y220	GCLNACTYCKTKHAR	Threonylcarbamoyladenosine tRNA methylthiotransferase	unknown	TTYH3 BPIFB1 BPIFB1 CIAO1 TYW3 DNM3 TYW1B	unknown	dbPTM	https://awi.cuhk.edu.cn/dbPTM/	https://pubmed.ncbi.nlm.nih.gov/28387310/
CDKAL1	Phosphorylation	T400	QFYPRPGTPAAKMEQ	Threonylcarbamoyladenosine tRNA methylthiotransferase	unknown	TTYH3 BPIFB1 BPIFB1 CIAO1 TYW3 DNM3 TYW1B	unknown	dbPTM	https://awi.cuhk.edu.cn/dbPTM/	https://pubmed.ncbi.nlm.nih.gov/28555341/
CDKAL1	Phosphorylation	S446	QVLVTEESFDSKFYV	Threonylcarbamoyladenosine tRNA methylthiotransferase	unknown	TTYH3 BPIFB1 BPIFB1 CIAO1 TYW3 DNM3 TYW1B	unknown	dbPTM	https://awi.cuhk.edu.cn/dbPTM/	https://pubmed.ncbi.nlm.nih.gov/25690035/
CDKAL1	Phosphorylation	S449	VTEESFDSKFYVAHN	Threonylcarbamoyladenosine tRNA methylthiotransferase	unknown	TTYH3 BPIFB1 BPIFB1 CIAO1 TYW3 DNM3 TYW1B	unknown	dbPTM	https://awi.cuhk.edu.cn/dbPTM/	https://pubmed.ncbi.nlm.nih.gov/25690035/
CDKAL1	Phosphorylation	Y452	ESFDSKFYVAHNQFY	Threonylcarbamoyladenosine tRNA methylthiotransferase	unknown	TTYH3 BPIFB1 BPIFB1 CIAO1 TYW3 DNM3 TYW1B	unknown	dbPTM	https://awi.cuhk.edu.cn/dbPTM/	https://pubmed.ncbi.nlm.nih.gov/27642862/
CDKAL1	Phosphorylation	Y459	YVAHNQFYEQVLVPK	Threonylcarbamoyladenosine tRNA methylthiotransferase	unknown	TTYH3 BPIFB1 BPIFB1 CIAO1 TYW3 DNM3 TYW1B	unknown	dbPTM	https://awi.cuhk.edu.cn/dbPTM/	https://pubmed.ncbi.nlm.nih.gov/28796482/
CDKAL1	Phosphorylation	Y498	PVSDAKVYTPSISKP	Threonylcarbamoyladenosine tRNA methylthiotransferase	unknown	TTYH3 BPIFB1 BPIFB1 CIAO1 TYW3 DNM3 TYW1B	unknown	dbPTM	https://awi.cuhk.edu.cn/dbPTM/	https://pubmed.ncbi.nlm.nih.gov/29978859/
CDKAL1	Phosphorylation	T499	VSDAKVYTPSISKPL	Threonylcarbamoyladenosine tRNA methylthiotransferase	unknown	TTYH3 BPIFB1 BPIFB1 CIAO1 TYW3 DNM3 TYW1B	unknown	dbPTM	https://awi.cuhk.edu.cn/dbPTM/	https://pubmed.ncbi.nlm.nih.gov/21712546/
CDKAL1	Phosphorylation	S501	DAKVYTPSISKPLAK	Threonylcarbamoyladenosine tRNA methylthiotransferase	unknown	TTYH3 BPIFB1 BPIFB1 CIAO1 TYW3 DNM3 TYW1B	unknown	dbPTM	https://awi.cuhk.edu.cn/dbPTM/	https://pubmed.ncbi.nlm.nih.gov/23186163/
CDKAL1	Phosphorylation	S503	KVYTPSISKPLAKGE	Threonylcarbamoyladenosine tRNA methylthiotransferase	unknown	TTYH3 BPIFB1 BPIFB1 CIAO1 TYW3 DNM3 TYW1B	unknown	dbPTM	https://awi.cuhk.edu.cn/dbPTM/	https://pubmed.ncbi.nlm.nih.gov/24719451/
CDKAL1	Phosphorylation	S527	NGLGNQLSSGSHTSA	Threonylcarbamoyladenosine tRNA methylthiotransferase	unknown	TTYH3 BPIFB1 BPIFB1 CIAO1 TYW3 DNM3 TYW1B	unknown	dbPTM	https://awi.cuhk.edu.cn/dbPTM/	https://pubmed.ncbi.nlm.nih.gov/28450419/
CDKAL1	Phosphorylation	S528	GLGNQLSSGSHTSAA	Threonylcarbamoyladenosine tRNA methylthiotransferase	unknown	TTYH3 BPIFB1 BPIFB1 CIAO1 TYW3 DNM3 TYW1B	unknown	dbPTM	https://awi.cuhk.edu.cn/dbPTM/	https://pubmed.ncbi.nlm.nih.gov/28450419/
CDKAL1	Phosphorylation	S530	GNQLSSGSHTSAASQ	Threonylcarbamoyladenosine tRNA methylthiotransferase	unknown	TTYH3 BPIFB1 BPIFB1 CIAO1 TYW3 DNM3 TYW1B	unknown	dbPTM	https://awi.cuhk.edu.cn/dbPTM/	https://pubmed.ncbi.nlm.nih.gov/28450419/
CDKAL1	Phosphorylation	T532	QLSSGSHTSAASQCD	Threonylcarbamoyladenosine tRNA methylthiotransferase	unknown	TTYH3 BPIFB1 BPIFB1 CIAO1 TYW3 DNM3 TYW1B	unknown	dbPTM	https://awi.cuhk.edu.cn/dbPTM/	https://pubmed.ncbi.nlm.nih.gov/29978859/
CDKAL1	Phosphorylation	S533	LSSGSHTSAASQCDS	Threonylcarbamoyladenosine tRNA methylthiotransferase	unknown	TTYH3 BPIFB1 BPIFB1 CIAO1 TYW3 DNM3 TYW1B	unknown	dbPTM	https://awi.cuhk.edu.cn/dbPTM/	https://pubmed.ncbi.nlm.nih.gov/23186163/
CDKAL1	Phosphorylation	S536	GSHTSAASQCDSASS	Threonylcarbamoyladenosine tRNA methylthiotransferase	unknown	TTYH3 BPIFB1 BPIFB1 CIAO1 TYW3 DNM3 TYW1B	unknown	dbPTM	https://awi.cuhk.edu.cn/dbPTM/	https://pubmed.ncbi.nlm.nih.gov/28450419/
CDKAL1	Phosphorylation	S543	SQCDSASSRMVLPMP	Threonylcarbamoyladenosine tRNA methylthiotransferase	unknown	TTYH3 BPIFB1 BPIFB1 CIAO1 TYW3 DNM3 TYW1B	unknown	dbPTM	https://awi.cuhk.edu.cn/dbPTM/	https://pubmed.ncbi.nlm.nih.gov/30576142/
CDKAL1	Ubiquitination	K37	VRKDVVPKVRRRNTQ	Threonylcarbamoyladenosine tRNA methylthiotransferase	unknown	TTYH3 BPIFB1 BPIFB1 CIAO1 TYW3 DNM3 TYW1B	unknown	dbPTM	https://awi.cuhk.edu.cn/dbPTM/	https://pubmed.ncbi.nlm.nih.gov/29967540/
CDKAL1	Ubiquitination	K45	VRRRNTQKYLQEEEN	Threonylcarbamoyladenosine tRNA methylthiotransferase	unknown	TTYH3 BPIFB1 BPIFB1 CIAO1 TYW3 DNM3 TYW1B	unknown	dbPTM	https://awi.cuhk.edu.cn/dbPTM/	https://pubmed.ncbi.nlm.nih.gov/21906983/
CDKAL1	Ubiquitination	45 (in isoform 3)	-	Threonylcarbamoyladenosine tRNA methylthiotransferase	unknown	TTYH3 BPIFB1 BPIFB1 CIAO1 TYW3 DNM3 TYW1B	unknown	dbPTM	https://awi.cuhk.edu.cn/dbPTM/	https://pubmed.ncbi.nlm.nih.gov/21906983/
CDKAL1	Ubiquitination	45 (in isoform 1)	-	Threonylcarbamoyladenosine tRNA methylthiotransferase	unknown	TTYH3 BPIFB1 BPIFB1 CIAO1 TYW3 DNM3 TYW1B	unknown	dbPTM	https://awi.cuhk.edu.cn/dbPTM/	https://pubmed.ncbi.nlm.nih.gov/21890473/
CDKAL1	Ubiquitination	K65	STIPGIQKIWIRTWG	Threonylcarbamoyladenosine tRNA methylthiotransferase	unknown	TTYH3 BPIFB1 BPIFB1 CIAO1 TYW3 DNM3 TYW1B	unknown	dbPTM	https://awi.cuhk.edu.cn/dbPTM/	https://pubmed.ncbi.nlm.nih.gov/23503661/
CDKAL1	Ubiquitination	80 (in isoform 2)	-	Threonylcarbamoyladenosine tRNA methylthiotransferase	unknown	TTYH3 BPIFB1 BPIFB1 CIAO1 TYW3 DNM3 TYW1B	unknown	dbPTM	https://awi.cuhk.edu.cn/dbPTM/	https://pubmed.ncbi.nlm.nih.gov/21890473/
CDKAL1	Ubiquitination	K112	LLNSCTVKNPAEDHF	Threonylcarbamoyladenosine tRNA methylthiotransferase	unknown	TTYH3 BPIFB1 BPIFB1 CIAO1 TYW3 DNM3 TYW1B	unknown	dbPTM	https://awi.cuhk.edu.cn/dbPTM/	https://pubmed.ncbi.nlm.nih.gov/29967540/
CDKAL1	Ubiquitination	K124	DHFRNSIKKAQEENK	Threonylcarbamoyladenosine tRNA methylthiotransferase	unknown	TTYH3 BPIFB1 BPIFB1 CIAO1 TYW3 DNM3 TYW1B	unknown	dbPTM	https://awi.cuhk.edu.cn/dbPTM/	https://pubmed.ncbi.nlm.nih.gov/29967540/
CDKAL1	Ubiquitination	Q127	RNSIKKAQEENKKIV	Threonylcarbamoyladenosine tRNA methylthiotransferase	unknown	TTYH3 BPIFB1 BPIFB1 CIAO1 TYW3 DNM3 TYW1B	unknown	dbPTM	https://awi.cuhk.edu.cn/dbPTM/	https://pubmed.ncbi.nlm.nih.gov/24816145/
CDKAL1	Ubiquitination	K132	KAQEENKKIVLAGCV	Threonylcarbamoyladenosine tRNA methylthiotransferase	unknown	TTYH3 BPIFB1 BPIFB1 CIAO1 TYW3 DNM3 TYW1B	unknown	dbPTM	https://awi.cuhk.edu.cn/dbPTM/	https://pubmed.ncbi.nlm.nih.gov/29967540/
CDKAL1	Ubiquitination	K150	QPRQDYLKGLSIIGV	Threonylcarbamoyladenosine tRNA methylthiotransferase	unknown	TTYH3 BPIFB1 BPIFB1 CIAO1 TYW3 DNM3 TYW1B	unknown	dbPTM	https://awi.cuhk.edu.cn/dbPTM/	https://pubmed.ncbi.nlm.nih.gov/21906983/
CDKAL1	Ubiquitination	150 (in isoform 1)	-	Threonylcarbamoyladenosine tRNA methylthiotransferase	unknown	TTYH3 BPIFB1 BPIFB1 CIAO1 TYW3 DNM3 TYW1B	unknown	dbPTM	https://awi.cuhk.edu.cn/dbPTM/	https://pubmed.ncbi.nlm.nih.gov/21890473/
CDKAL1	Ubiquitination	K172	EVVEETIKGHSVRLL	Threonylcarbamoyladenosine tRNA methylthiotransferase	unknown	TTYH3 BPIFB1 BPIFB1 CIAO1 TYW3 DNM3 TYW1B	unknown	dbPTM	https://awi.cuhk.edu.cn/dbPTM/	https://pubmed.ncbi.nlm.nih.gov/29967540/
CDKAL1	Ubiquitination	K183	VRLLGQKKDNGRRLG	Threonylcarbamoyladenosine tRNA methylthiotransferase	unknown	TTYH3 BPIFB1 BPIFB1 CIAO1 TYW3 DNM3 TYW1B	unknown	dbPTM	https://awi.cuhk.edu.cn/dbPTM/	https://pubmed.ncbi.nlm.nih.gov/24816145/
CDKAL1	Ubiquitination	N202	DLPKIRKNPLIEIIS	Threonylcarbamoyladenosine tRNA methylthiotransferase	unknown	TTYH3 BPIFB1 BPIFB1 CIAO1 TYW3 DNM3 TYW1B	unknown	dbPTM	https://awi.cuhk.edu.cn/dbPTM/	https://pubmed.ncbi.nlm.nih.gov/27667366/
CDKAL1	Ubiquitination	L230	TKHARGNLASYPIDE	Threonylcarbamoyladenosine tRNA methylthiotransferase	unknown	TTYH3 BPIFB1 BPIFB1 CIAO1 TYW3 DNM3 TYW1B	unknown	dbPTM	https://awi.cuhk.edu.cn/dbPTM/	https://pubmed.ncbi.nlm.nih.gov/21890473/
CDKAL1	Ubiquitination	K343	EYCVADFKRVVDFLK	Threonylcarbamoyladenosine tRNA methylthiotransferase	unknown	TTYH3 BPIFB1 BPIFB1 CIAO1 TYW3 DNM3 TYW1B	unknown	dbPTM	https://awi.cuhk.edu.cn/dbPTM/	https://pubmed.ncbi.nlm.nih.gov/29967540/
CDKAL1	Ubiquitination	K350	KRVVDFLKEKVPGIT	Threonylcarbamoyladenosine tRNA methylthiotransferase	unknown	TTYH3 BPIFB1 BPIFB1 CIAO1 TYW3 DNM3 TYW1B	unknown	dbPTM	https://awi.cuhk.edu.cn/dbPTM/	https://pubmed.ncbi.nlm.nih.gov/29967540/
CDKAL1	Ubiquitination	K352	VVDFLKEKVPGITIA	Threonylcarbamoyladenosine tRNA methylthiotransferase	unknown	TTYH3 BPIFB1 BPIFB1 CIAO1 TYW3 DNM3 TYW1B	unknown	dbPTM	https://awi.cuhk.edu.cn/dbPTM/	https://pubmed.ncbi.nlm.nih.gov/29967540/
CDKAL1	Ubiquitination	K404	RPGTPAAKMEQVPAQ	Threonylcarbamoyladenosine tRNA methylthiotransferase	unknown	TTYH3 BPIFB1 BPIFB1 CIAO1 TYW3 DNM3 TYW1B	unknown	dbPTM	https://awi.cuhk.edu.cn/dbPTM/	https://pubmed.ncbi.nlm.nih.gov/29967540/
CDKAL1	Ubiquitination	K413	EQVPAQVKKQRTKDL	Threonylcarbamoyladenosine tRNA methylthiotransferase	unknown	TTYH3 BPIFB1 BPIFB1 CIAO1 TYW3 DNM3 TYW1B	unknown	dbPTM	https://awi.cuhk.edu.cn/dbPTM/	https://pubmed.ncbi.nlm.nih.gov/24816145/
CDKAL1	Ubiquitination	425 (in isoform 2)	-	Threonylcarbamoyladenosine tRNA methylthiotransferase	unknown	TTYH3 BPIFB1 BPIFB1 CIAO1 TYW3 DNM3 TYW1B	unknown	dbPTM	https://awi.cuhk.edu.cn/dbPTM/	https://pubmed.ncbi.nlm.nih.gov/21890473/
CDKAL1	Ubiquitination	K433	SYSPYDHKIGERQQV	Threonylcarbamoyladenosine tRNA methylthiotransferase	unknown	TTYH3 BPIFB1 BPIFB1 CIAO1 TYW3 DNM3 TYW1B	unknown	dbPTM	https://awi.cuhk.edu.cn/dbPTM/	https://pubmed.ncbi.nlm.nih.gov/29967540/
CDKAL1	Ubiquitination	N467	EQVLVPKNPAFMGKM	Threonylcarbamoyladenosine tRNA methylthiotransferase	unknown	TTYH3 BPIFB1 BPIFB1 CIAO1 TYW3 DNM3 TYW1B	unknown	dbPTM	https://awi.cuhk.edu.cn/dbPTM/	https://pubmed.ncbi.nlm.nih.gov/27667366/
CDKAL1	Ubiquitination	K488	ESGKHFMKGQPVSDA	Threonylcarbamoyladenosine tRNA methylthiotransferase	unknown	TTYH3 BPIFB1 BPIFB1 CIAO1 TYW3 DNM3 TYW1B	unknown	dbPTM	https://awi.cuhk.edu.cn/dbPTM/	https://pubmed.ncbi.nlm.nih.gov/27667366/
CDKAL1	Ubiquitination	A495	KGQPVSDAKVYTPSI	Threonylcarbamoyladenosine tRNA methylthiotransferase	unknown	TTYH3 BPIFB1 BPIFB1 CIAO1 TYW3 DNM3 TYW1B	unknown	dbPTM	https://awi.cuhk.edu.cn/dbPTM/	https://pubmed.ncbi.nlm.nih.gov/21890473/
CDKAL1	Ubiquitination	K496	GQPVSDAKVYTPSIS	Threonylcarbamoyladenosine tRNA methylthiotransferase	unknown	TTYH3 BPIFB1 BPIFB1 CIAO1 TYW3 DNM3 TYW1B	unknown	dbPTM	https://awi.cuhk.edu.cn/dbPTM/	https://pubmed.ncbi.nlm.nih.gov/33845483/
CDKAL1	Ubiquitination	K504	VYTPSISKPLAKGEV	Threonylcarbamoyladenosine tRNA methylthiotransferase	unknown	TTYH3 BPIFB1 BPIFB1 CIAO1 TYW3 DNM3 TYW1B	unknown	dbPTM	https://awi.cuhk.edu.cn/dbPTM/	https://pubmed.ncbi.nlm.nih.gov/33845483/
CDKAL1	Ubiquitination	K508	SISKPLAKGEVSGLT	Threonylcarbamoyladenosine tRNA methylthiotransferase	unknown	TTYH3 BPIFB1 BPIFB1 CIAO1 TYW3 DNM3 TYW1B	unknown	dbPTM	https://awi.cuhk.edu.cn/dbPTM/	https://pubmed.ncbi.nlm.nih.gov/33845483/
CDKAL1	Ubiquitination	K516	GEVSGLTKDFRNGLG	Threonylcarbamoyladenosine tRNA methylthiotransferase	unknown	TTYH3 BPIFB1 BPIFB1 CIAO1 TYW3 DNM3 TYW1B	unknown	dbPTM	https://awi.cuhk.edu.cn/dbPTM/	https://pubmed.ncbi.nlm.nih.gov/23000965/
CDKAL1	Ubiquitination	516 (in isoform 1)	-	Threonylcarbamoyladenosine tRNA methylthiotransferase	unknown	TTYH3 BPIFB1 BPIFB1 CIAO1 TYW3 DNM3 TYW1B	unknown	dbPTM	https://awi.cuhk.edu.cn/dbPTM/	https://pubmed.ncbi.nlm.nih.gov/21890473/
CDKAL1	Glutathionylation	C6	--MPSASCDTLLDDI	Threonylcarbamoyladenosine tRNA methylthiotransferase	unknown	TTYH3 BPIFB1 BPIFB1 CIAO1 TYW3 DNM3 TYW1B	unknown	dbPTM	https://awi.cuhk.edu.cn/dbPTM/	https://pubmed.ncbi.nlm.nih.gov/22555962/
CDKAL1	Sulfoxidation	M287	EVIPEGAMLRLGMTN	Threonylcarbamoyladenosine tRNA methylthiotransferase	unknown	TTYH3 BPIFB1 BPIFB1 CIAO1 TYW3 DNM3 TYW1B	unknown	dbPTM	https://awi.cuhk.edu.cn/dbPTM/	https://pubmed.ncbi.nlm.nih.gov/21406390/
CDKAL1	Sulfoxidation	M405	PGTPAAKMEQVPAQV	Threonylcarbamoyladenosine tRNA methylthiotransferase	unknown	TTYH3 BPIFB1 BPIFB1 CIAO1 TYW3 DNM3 TYW1B	unknown	dbPTM	https://awi.cuhk.edu.cn/dbPTM/	https://pubmed.ncbi.nlm.nih.gov/21406390/
CMTR1	Phosphorylation	T5	---MKRRTDPECTAP	Cap-specific mRNA (nucleoside-2'-O-)-methyltransferase 1	unknown	IARS RNF20 RNF40 SETD3	unknown	dbPTM	https://awi.cuhk.edu.cn/dbPTM/	https://pubmed.ncbi.nlm.nih.gov/28674419/
CMTR1	Phosphorylation	S26	RVAELALSLSSTSDD	Cap-specific mRNA (nucleoside-2'-O-)-methyltransferase 1	unknown	IARS RNF20 RNF40 SETD3	unknown	dbPTM	https://awi.cuhk.edu.cn/dbPTM/	https://pubmed.ncbi.nlm.nih.gov/23401153/
CMTR1	Phosphorylation	S28	AELALSLSSTSDDEP	Cap-specific mRNA (nucleoside-2'-O-)-methyltransferase 1	unknown	IARS RNF20 RNF40 SETD3	unknown	dbPTM	https://awi.cuhk.edu.cn/dbPTM/	https://pubmed.ncbi.nlm.nih.gov/22167270/
CMTR1	Phosphorylation	S29	ELALSLSSTSDDEPP	Cap-specific mRNA (nucleoside-2'-O-)-methyltransferase 1	unknown	IARS RNF20 RNF40 SETD3	unknown	dbPTM	https://awi.cuhk.edu.cn/dbPTM/	https://pubmed.ncbi.nlm.nih.gov/22167270/
CMTR1	Phosphorylation	T30	LALSLSSTSDDEPPS	Cap-specific mRNA (nucleoside-2'-O-)-methyltransferase 1	unknown	IARS RNF20 RNF40 SETD3	unknown	dbPTM	https://awi.cuhk.edu.cn/dbPTM/	https://pubmed.ncbi.nlm.nih.gov/22167270/
CMTR1	Phosphorylation	S31	ALSLSSTSDDEPPSS	Cap-specific mRNA (nucleoside-2'-O-)-methyltransferase 1	unknown	IARS RNF20 RNF40 SETD3	unknown	dbPTM	https://awi.cuhk.edu.cn/dbPTM/	https://pubmed.ncbi.nlm.nih.gov/22167270/
CMTR1	Phosphorylation	S37	TSDDEPPSSVSHGAK	Cap-specific mRNA (nucleoside-2'-O-)-methyltransferase 1	unknown	IARS RNF20 RNF40 SETD3	unknown	dbPTM	https://awi.cuhk.edu.cn/dbPTM/	https://pubmed.ncbi.nlm.nih.gov/28176443/
CMTR1	Phosphorylation	S38	SDDEPPSSVSHGAKA	Cap-specific mRNA (nucleoside-2'-O-)-methyltransferase 1	unknown	IARS RNF20 RNF40 SETD3	unknown	dbPTM	https://awi.cuhk.edu.cn/dbPTM/	https://pubmed.ncbi.nlm.nih.gov/28176443/
CMTR1	Phosphorylation	S40	DEPPSSVSHGAKAST	Cap-specific mRNA (nucleoside-2'-O-)-methyltransferase 1	unknown	IARS RNF20 RNF40 SETD3	unknown	dbPTM	https://awi.cuhk.edu.cn/dbPTM/	https://pubmed.ncbi.nlm.nih.gov/23663014/
CMTR1	Phosphorylation	S46	VSHGAKASTTSLSGS	Cap-specific mRNA (nucleoside-2'-O-)-methyltransferase 1	unknown	IARS RNF20 RNF40 SETD3	unknown	dbPTM	https://awi.cuhk.edu.cn/dbPTM/	https://pubmed.ncbi.nlm.nih.gov/23927012/
CMTR1	Phosphorylation	T47	SHGAKASTTSLSGSD	Cap-specific mRNA (nucleoside-2'-O-)-methyltransferase 1	unknown	IARS RNF20 RNF40 SETD3	unknown	dbPTM	https://awi.cuhk.edu.cn/dbPTM/	https://pubmed.ncbi.nlm.nih.gov/23927012/
CMTR1	Phosphorylation	T48	HGAKASTTSLSGSDS	Cap-specific mRNA (nucleoside-2'-O-)-methyltransferase 1	unknown	IARS RNF20 RNF40 SETD3	unknown	dbPTM	https://awi.cuhk.edu.cn/dbPTM/	https://pubmed.ncbi.nlm.nih.gov/23927012/
CMTR1	Phosphorylation	S49	GAKASTTSLSGSDSE	Cap-specific mRNA (nucleoside-2'-O-)-methyltransferase 1	unknown	IARS RNF20 RNF40 SETD3	unknown	dbPTM	https://awi.cuhk.edu.cn/dbPTM/	https://pubmed.ncbi.nlm.nih.gov/25159151/
CMTR1	Phosphorylation	S51	KASTTSLSGSDSETE	Cap-specific mRNA (nucleoside-2'-O-)-methyltransferase 1	unknown	IARS RNF20 RNF40 SETD3	unknown	dbPTM	https://awi.cuhk.edu.cn/dbPTM/	https://pubmed.ncbi.nlm.nih.gov/29255136/
CMTR1	Phosphorylation	S53	STTSLSGSDSETEGK	Cap-specific mRNA (nucleoside-2'-O-)-methyltransferase 1	unknown	IARS RNF20 RNF40 SETD3	unknown	dbPTM	https://awi.cuhk.edu.cn/dbPTM/	https://pubmed.ncbi.nlm.nih.gov/29255136/
CMTR1	Phosphorylation	S55	TSLSGSDSETEGKQH	Cap-specific mRNA (nucleoside-2'-O-)-methyltransferase 1	unknown	IARS RNF20 RNF40 SETD3	unknown	dbPTM	https://awi.cuhk.edu.cn/dbPTM/	https://pubmed.ncbi.nlm.nih.gov/29255136/
CMTR1	Phosphorylation	T57	LSGSDSETEGKQHSS	Cap-specific mRNA (nucleoside-2'-O-)-methyltransferase 1	unknown	IARS RNF20 RNF40 SETD3	unknown	dbPTM	https://awi.cuhk.edu.cn/dbPTM/	https://pubmed.ncbi.nlm.nih.gov/29255136/
CMTR1	Phosphorylation	S63	ETEGKQHSSDSFDDA	Cap-specific mRNA (nucleoside-2'-O-)-methyltransferase 1	unknown	IARS RNF20 RNF40 SETD3	unknown	dbPTM	https://awi.cuhk.edu.cn/dbPTM/	https://pubmed.ncbi.nlm.nih.gov/29255136/
CMTR1	Phosphorylation	S64	TEGKQHSSDSFDDAF	Cap-specific mRNA (nucleoside-2'-O-)-methyltransferase 1	unknown	IARS RNF20 RNF40 SETD3	unknown	dbPTM	https://awi.cuhk.edu.cn/dbPTM/	https://pubmed.ncbi.nlm.nih.gov/29255136/
CMTR1	Phosphorylation	S66	GKQHSSDSFDDAFKA	Cap-specific mRNA (nucleoside-2'-O-)-methyltransferase 1	unknown	IARS RNF20 RNF40 SETD3	unknown	dbPTM	https://awi.cuhk.edu.cn/dbPTM/	https://pubmed.ncbi.nlm.nih.gov/29255136/
CMTR1	Phosphorylation	S75	DDAFKADSLVEGTSS	Cap-specific mRNA (nucleoside-2'-O-)-methyltransferase 1	unknown	IARS RNF20 RNF40 SETD3	unknown	dbPTM	https://awi.cuhk.edu.cn/dbPTM/	https://pubmed.ncbi.nlm.nih.gov/29255136/
CMTR1	Phosphorylation	T80	ADSLVEGTSSRYSMY	Cap-specific mRNA (nucleoside-2'-O-)-methyltransferase 1	unknown	IARS RNF20 RNF40 SETD3	unknown	dbPTM	https://awi.cuhk.edu.cn/dbPTM/	https://pubmed.ncbi.nlm.nih.gov/24275569/
CMTR1	Phosphorylation	S81	DSLVEGTSSRYSMYN	Cap-specific mRNA (nucleoside-2'-O-)-methyltransferase 1	unknown	IARS RNF20 RNF40 SETD3	unknown	dbPTM	https://awi.cuhk.edu.cn/dbPTM/	https://pubmed.ncbi.nlm.nih.gov/25999147/
CMTR1	Phosphorylation	S82	SLVEGTSSRYSMYNS	Cap-specific mRNA (nucleoside-2'-O-)-methyltransferase 1	unknown	IARS RNF20 RNF40 SETD3	unknown	dbPTM	https://awi.cuhk.edu.cn/dbPTM/	https://pubmed.ncbi.nlm.nih.gov/29255136/
CMTR1	Phosphorylation	Y84	VEGTSSRYSMYNSVS	Cap-specific mRNA (nucleoside-2'-O-)-methyltransferase 1	unknown	IARS RNF20 RNF40 SETD3	unknown	dbPTM	https://awi.cuhk.edu.cn/dbPTM/	https://pubmed.ncbi.nlm.nih.gov/28796482/
CMTR1	Phosphorylation	S85	EGTSSRYSMYNSVSQ	Cap-specific mRNA (nucleoside-2'-O-)-methyltransferase 1	unknown	IARS RNF20 RNF40 SETD3	unknown	dbPTM	https://awi.cuhk.edu.cn/dbPTM/	https://pubmed.ncbi.nlm.nih.gov/28796482/
CMTR1	Phosphorylation	Y87	TSSRYSMYNSVSQKL	Cap-specific mRNA (nucleoside-2'-O-)-methyltransferase 1	unknown	IARS RNF20 RNF40 SETD3	unknown	dbPTM	https://awi.cuhk.edu.cn/dbPTM/	https://pubmed.ncbi.nlm.nih.gov/28796482/
CMTR1	Phosphorylation	S89	SRYSMYNSVSQKLMA	Cap-specific mRNA (nucleoside-2'-O-)-methyltransferase 1	unknown	IARS RNF20 RNF40 SETD3	unknown	dbPTM	https://awi.cuhk.edu.cn/dbPTM/	https://pubmed.ncbi.nlm.nih.gov/28796482/
CMTR1	Phosphorylation	S91	YSMYNSVSQKLMAKM	Cap-specific mRNA (nucleoside-2'-O-)-methyltransferase 1	unknown	IARS RNF20 RNF40 SETD3	unknown	dbPTM	https://awi.cuhk.edu.cn/dbPTM/	https://pubmed.ncbi.nlm.nih.gov/28796482/
CMTR1	Phosphorylation	S120	RKDIVEASSQKGRRG	Cap-specific mRNA (nucleoside-2'-O-)-methyltransferase 1	unknown	IARS RNF20 RNF40 SETD3	unknown	dbPTM	https://awi.cuhk.edu.cn/dbPTM/	https://pubmed.ncbi.nlm.nih.gov/21815630/
CMTR1	Phosphorylation	S121	KDIVEASSQKGRRGL	Cap-specific mRNA (nucleoside-2'-O-)-methyltransferase 1	unknown	IARS RNF20 RNF40 SETD3	unknown	dbPTM	https://awi.cuhk.edu.cn/dbPTM/	https://pubmed.ncbi.nlm.nih.gov/21406692/
CMTR1	Phosphorylation	Y224	ARTRANPYEMIRGVF	Cap-specific mRNA (nucleoside-2'-O-)-methyltransferase 1	unknown	IARS RNF20 RNF40 SETD3	unknown	dbPTM	https://awi.cuhk.edu.cn/dbPTM/	https://pubmed.ncbi.nlm.nih.gov/22817900/
CMTR1	Phosphorylation	S257	MFTNPRDSYGKPLVK	Cap-specific mRNA (nucleoside-2'-O-)-methyltransferase 1	unknown	IARS RNF20 RNF40 SETD3	unknown	dbPTM	https://awi.cuhk.edu.cn/dbPTM/	https://pubmed.ncbi.nlm.nih.gov/28152594/
CMTR1	Phosphorylation	Y258	FTNPRDSYGKPLVKD	Cap-specific mRNA (nucleoside-2'-O-)-methyltransferase 1	unknown	IARS RNF20 RNF40 SETD3	unknown	dbPTM	https://awi.cuhk.edu.cn/dbPTM/	https://pubmed.ncbi.nlm.nih.gov/28152594/
CMTR1	Phosphorylation	T301	HAKGFGMTLKGPNDF	Cap-specific mRNA (nucleoside-2'-O-)-methyltransferase 1	unknown	IARS RNF20 RNF40 SETD3	unknown	dbPTM	https://awi.cuhk.edu.cn/dbPTM/	https://pubmed.ncbi.nlm.nih.gov/25278378/
CMTR1	Phosphorylation	S343	ITRPENISAFRNFVL	Cap-specific mRNA (nucleoside-2'-O-)-methyltransferase 1	unknown	IARS RNF20 RNF40 SETD3	unknown	dbPTM	https://awi.cuhk.edu.cn/dbPTM/	https://pubmed.ncbi.nlm.nih.gov/24719451/
CMTR1	Phosphorylation	S393	CQFLMALSIVRTGGH	Cap-specific mRNA (nucleoside-2'-O-)-methyltransferase 1	unknown	IARS RNF20 RNF40 SETD3	unknown	dbPTM	https://awi.cuhk.edu.cn/dbPTM/	https://pubmed.ncbi.nlm.nih.gov/24719451/
CMTR1	Phosphorylation	S550	DQARVAPSSSDPKSK	Cap-specific mRNA (nucleoside-2'-O-)-methyltransferase 1	unknown	IARS RNF20 RNF40 SETD3	unknown	dbPTM	https://awi.cuhk.edu.cn/dbPTM/	https://pubmed.ncbi.nlm.nih.gov/30576142/
CMTR1	Phosphorylation	S551	QARVAPSSSDPKSKF	Cap-specific mRNA (nucleoside-2'-O-)-methyltransferase 1	unknown	IARS RNF20 RNF40 SETD3	unknown	dbPTM	https://awi.cuhk.edu.cn/dbPTM/	https://pubmed.ncbi.nlm.nih.gov/20068231/
CMTR1	Phosphorylation	S552	ARVAPSSSDPKSKFF	Cap-specific mRNA (nucleoside-2'-O-)-methyltransferase 1	unknown	IARS RNF20 RNF40 SETD3	unknown	dbPTM	https://awi.cuhk.edu.cn/dbPTM/	https://pubmed.ncbi.nlm.nih.gov/20068231/
CMTR1	Phosphorylation	S694	VKAVSKPSRPDMNPI	Cap-specific mRNA (nucleoside-2'-O-)-methyltransferase 1	unknown	IARS RNF20 RNF40 SETD3	unknown	dbPTM	https://awi.cuhk.edu.cn/dbPTM/	https://pubmed.ncbi.nlm.nih.gov/19664995/
CMTR1	Phosphorylation	S727	EMKIIKGSSGTPKLS	Cap-specific mRNA (nucleoside-2'-O-)-methyltransferase 1	unknown	IARS RNF20 RNF40 SETD3	unknown	dbPTM	https://awi.cuhk.edu.cn/dbPTM/	https://pubmed.ncbi.nlm.nih.gov/26425664/
CMTR1	Phosphorylation	S728	MKIIKGSSGTPKLSY	Cap-specific mRNA (nucleoside-2'-O-)-methyltransferase 1	unknown	IARS RNF20 RNF40 SETD3	unknown	dbPTM	https://awi.cuhk.edu.cn/dbPTM/	https://pubmed.ncbi.nlm.nih.gov/26270265/
CMTR1	Phosphorylation	T730	IIKGSSGTPKLSYTG	Cap-specific mRNA (nucleoside-2'-O-)-methyltransferase 1	unknown	IARS RNF20 RNF40 SETD3	unknown	dbPTM	https://awi.cuhk.edu.cn/dbPTM/	https://pubmed.ncbi.nlm.nih.gov/26270265/
CMTR1	Phosphorylation	S787	TFDLPADSIAPFHIC	Cap-specific mRNA (nucleoside-2'-O-)-methyltransferase 1	unknown	IARS RNF20 RNF40 SETD3	unknown	dbPTM	https://awi.cuhk.edu.cn/dbPTM/	https://pubmed.ncbi.nlm.nih.gov/29083192/
CMTR1	Phosphorylation	Y795	IAPFHICYYGRLFWE	Cap-specific mRNA (nucleoside-2'-O-)-methyltransferase 1	unknown	IARS RNF20 RNF40 SETD3	unknown	dbPTM	https://awi.cuhk.edu.cn/dbPTM/	https://pubmed.ncbi.nlm.nih.gov/29083192/
CMTR1	Phosphorylation	Y796	APFHICYYGRLFWEW	Cap-specific mRNA (nucleoside-2'-O-)-methyltransferase 1	unknown	IARS RNF20 RNF40 SETD3	unknown	dbPTM	https://awi.cuhk.edu.cn/dbPTM/	https://pubmed.ncbi.nlm.nih.gov/29083192/
CMTR1	Acetylation	K14	PECTAPIKKQKKRVA	Cap-specific mRNA (nucleoside-2'-O-)-methyltransferase 1	unknown	IARS RNF20 RNF40 SETD3	unknown	dbPTM	https://awi.cuhk.edu.cn/dbPTM/	https://pubmed.ncbi.nlm.nih.gov/25953088/
CMTR1	Acetylation	K93	MYNSVSQKLMAKMGF	Cap-specific mRNA (nucleoside-2'-O-)-methyltransferase 1	unknown	IARS RNF20 RNF40 SETD3	unknown	dbPTM	https://awi.cuhk.edu.cn/dbPTM/	https://pubmed.ncbi.nlm.nih.gov/25953088/
CMTR1	Acetylation	K97	VSQKLMAKMGFREGE	Cap-specific mRNA (nucleoside-2'-O-)-methyltransferase 1	unknown	IARS RNF20 RNF40 SETD3	unknown	dbPTM	https://awi.cuhk.edu.cn/dbPTM/	https://pubmed.ncbi.nlm.nih.gov/25953088/
CMTR1	Acetylation	K108	REGEGLGKYSQGRKD	Cap-specific mRNA (nucleoside-2'-O-)-methyltransferase 1	unknown	IARS RNF20 RNF40 SETD3	unknown	dbPTM	https://awi.cuhk.edu.cn/dbPTM/	https://pubmed.ncbi.nlm.nih.gov/19608861/
CMTR1	Acetylation	K123	IVEASSQKGRRGLGL	Cap-specific mRNA (nucleoside-2'-O-)-methyltransferase 1	unknown	IARS RNF20 RNF40 SETD3	unknown	dbPTM	https://awi.cuhk.edu.cn/dbPTM/	https://pubmed.ncbi.nlm.nih.gov/25953088/
CMTR1	Acetylation	K260	NPRDSYGKPLVKDRE	Cap-specific mRNA (nucleoside-2'-O-)-methyltransferase 1	unknown	IARS RNF20 RNF40 SETD3	unknown	dbPTM	https://awi.cuhk.edu.cn/dbPTM/	https://pubmed.ncbi.nlm.nih.gov/26051181/
CMTR1	Acetylation	K584	LTSKTLEKIRPVFDY	Cap-specific mRNA (nucleoside-2'-O-)-methyltransferase 1	unknown	IARS RNF20 RNF40 SETD3	unknown	dbPTM	https://awi.cuhk.edu.cn/dbPTM/	https://pubmed.ncbi.nlm.nih.gov/23236377/
CMTR1	Acetylation	-685	-	Cap-specific mRNA (nucleoside-2'-O-)-methyltransferase 1	unknown	IARS RNF20 RNF40 SETD3	unknown	dbPTM	https://awi.cuhk.edu.cn/dbPTM/	https://pubmed.ncbi.nlm.nih.gov/25953088/
CMTR1	Ubiquitination	K72	DSFDDAFKADSLVEG	Cap-specific mRNA (nucleoside-2'-O-)-methyltransferase 1	unknown	IARS RNF20 RNF40 SETD3	unknown	dbPTM	https://awi.cuhk.edu.cn/dbPTM/	https://pubmed.ncbi.nlm.nih.gov/29967540/
CMTR1	Ubiquitination	K93	MYNSVSQKLMAKMGF	Cap-specific mRNA (nucleoside-2'-O-)-methyltransferase 1	unknown	IARS RNF20 RNF40 SETD3	unknown	dbPTM	https://awi.cuhk.edu.cn/dbPTM/	https://pubmed.ncbi.nlm.nih.gov/32015554/
CMTR1	Ubiquitination	K97	VSQKLMAKMGFREGE	Cap-specific mRNA (nucleoside-2'-O-)-methyltransferase 1	unknown	IARS RNF20 RNF40 SETD3	unknown	dbPTM	https://awi.cuhk.edu.cn/dbPTM/	https://pubmed.ncbi.nlm.nih.gov/29967540/
CMTR1	Ubiquitination	K108	REGEGLGKYSQGRKD	Cap-specific mRNA (nucleoside-2'-O-)-methyltransferase 1	unknown	IARS RNF20 RNF40 SETD3	unknown	dbPTM	https://awi.cuhk.edu.cn/dbPTM/	https://pubmed.ncbi.nlm.nih.gov/19608861/
CMTR1	Ubiquitination	K114	GKYSQGRKDIVEASS	Cap-specific mRNA (nucleoside-2'-O-)-methyltransferase 1	unknown	IARS RNF20 RNF40 SETD3	unknown	dbPTM	https://awi.cuhk.edu.cn/dbPTM/	https://pubmed.ncbi.nlm.nih.gov/29967540/
CMTR1	Ubiquitination	K123	IVEASSQKGRRGLGL	Cap-specific mRNA (nucleoside-2'-O-)-methyltransferase 1	unknown	IARS RNF20 RNF40 SETD3	unknown	dbPTM	https://awi.cuhk.edu.cn/dbPTM/	https://pubmed.ncbi.nlm.nih.gov/29967540/
CMTR1	Ubiquitination	K303	KGFGMTLKGPNDFKL	Cap-specific mRNA (nucleoside-2'-O-)-methyltransferase 1	unknown	IARS RNF20 RNF40 SETD3	unknown	dbPTM	https://awi.cuhk.edu.cn/dbPTM/	https://pubmed.ncbi.nlm.nih.gov/29967540/
CMTR1	Ubiquitination	K447	SERYVVCKGLKVGID	Cap-specific mRNA (nucleoside-2'-O-)-methyltransferase 1	unknown	IARS RNF20 RNF40 SETD3	unknown	dbPTM	https://awi.cuhk.edu.cn/dbPTM/	https://pubmed.ncbi.nlm.nih.gov/22505724/
CMTR1	Ubiquitination	K450	YVVCKGLKVGIDDVR	Cap-specific mRNA (nucleoside-2'-O-)-methyltransferase 1	unknown	IARS RNF20 RNF40 SETD3	unknown	dbPTM	https://awi.cuhk.edu.cn/dbPTM/	https://pubmed.ncbi.nlm.nih.gov/29967540/
CMTR1	Ubiquitination	K487	VVPLEVIKGDHEFTD	Cap-specific mRNA (nucleoside-2'-O-)-methyltransferase 1	unknown	IARS RNF20 RNF40 SETD3	unknown	dbPTM	https://awi.cuhk.edu.cn/dbPTM/	https://pubmed.ncbi.nlm.nih.gov/29967540/
CMTR1	Ubiquitination	K509	SHCSLQIKALAKIHA	Cap-specific mRNA (nucleoside-2'-O-)-methyltransferase 1	unknown	IARS RNF20 RNF40 SETD3	unknown	dbPTM	https://awi.cuhk.edu.cn/dbPTM/	https://pubmed.ncbi.nlm.nih.gov/29967540/
CMTR1	Ubiquitination	K513	LQIKALAKIHAFVQD	Cap-specific mRNA (nucleoside-2'-O-)-methyltransferase 1	unknown	IARS RNF20 RNF40 SETD3	unknown	dbPTM	https://awi.cuhk.edu.cn/dbPTM/	https://pubmed.ncbi.nlm.nih.gov/29967540/
CMTR1	Ubiquitination	K555	APSSSDPKSKFFELI	Cap-specific mRNA (nucleoside-2'-O-)-methyltransferase 1	unknown	IARS RNF20 RNF40 SETD3	unknown	dbPTM	https://awi.cuhk.edu.cn/dbPTM/	https://pubmed.ncbi.nlm.nih.gov/29967540/
CMTR1	Ubiquitination	K584	LTSKTLEKIRPVFDY	Cap-specific mRNA (nucleoside-2'-O-)-methyltransferase 1	unknown	IARS RNF20 RNF40 SETD3	unknown	dbPTM	https://awi.cuhk.edu.cn/dbPTM/	https://pubmed.ncbi.nlm.nih.gov/29967540/
CMTR1	Ubiquitination	K608	KFLIGLGKSQIYTWD	Cap-specific mRNA (nucleoside-2'-O-)-methyltransferase 1	unknown	IARS RNF20 RNF40 SETD3	unknown	dbPTM	https://awi.cuhk.edu.cn/dbPTM/	https://pubmed.ncbi.nlm.nih.gov/22505724/
CMTR1	Ubiquitination	K624	RQSDRWIKLDLKTEL	Cap-specific mRNA (nucleoside-2'-O-)-methyltransferase 1	unknown	IARS RNF20 RNF40 SETD3	unknown	dbPTM	https://awi.cuhk.edu.cn/dbPTM/	https://pubmed.ncbi.nlm.nih.gov/29967540/
CMTR1	Ubiquitination	K692	KFVKAVSKPSRPDMN	Cap-specific mRNA (nucleoside-2'-O-)-methyltransferase 1	unknown	IARS RNF20 RNF40 SETD3	unknown	dbPTM	https://awi.cuhk.edu.cn/dbPTM/	https://pubmed.ncbi.nlm.nih.gov/29967540/
CMTR1	Ubiquitination	K725	RLEMKIIKGSSGTPK	Cap-specific mRNA (nucleoside-2'-O-)-methyltransferase 1	unknown	IARS RNF20 RNF40 SETD3	unknown	dbPTM	https://awi.cuhk.edu.cn/dbPTM/	https://pubmed.ncbi.nlm.nih.gov/29967540/
CMTR1	Ubiquitination	K732	KGSSGTPKLSYTGRD	Cap-specific mRNA (nucleoside-2'-O-)-methyltransferase 1	unknown	IARS RNF20 RNF40 SETD3	unknown	dbPTM	https://awi.cuhk.edu.cn/dbPTM/	https://pubmed.ncbi.nlm.nih.gov/29967540/
CMTR1	Ubiquitination	K820	QKPQDQDKLSKEDVL	Cap-specific mRNA (nucleoside-2'-O-)-methyltransferase 1	unknown	IARS RNF20 RNF40 SETD3	unknown	dbPTM	https://awi.cuhk.edu.cn/dbPTM/	https://pubmed.ncbi.nlm.nih.gov/23000965/
CMTR1	Ubiquitination	K823	QDQDKLSKEDVLSFI	Cap-specific mRNA (nucleoside-2'-O-)-methyltransferase 1	unknown	IARS RNF20 RNF40 SETD3	unknown	dbPTM	https://awi.cuhk.edu.cn/dbPTM/	https://pubmed.ncbi.nlm.nih.gov/23000965/
CMTR1	Ubiquitination	K823	QDQDKLSKEDVLSFI	Cap-specific mRNA (nucleoside-2'-O-)-methyltransferase 1	unknown	IARS RNF20 RNF40 SETD3	unknown	dbPTM	https://awi.cuhk.edu.cn/dbPTM/	https://pubmed.ncbi.nlm.nih.gov/21890473/
CMTR1	O-linked_Glycosylation	T5	---MKRRTDPECTAP	Cap-specific mRNA (nucleoside-2'-O-)-methyltransferase 1	unknown	IARS RNF20 RNF40 SETD3	unknown	dbPTM	https://awi.cuhk.edu.cn/dbPTM/	https://pubmed.ncbi.nlm.nih.gov/30620550/
CMTR2	Phosphorylation	S14	TPVQQLASPASFSPD	Cap-specific mRNA (nucleoside-2'-O-)-methyltransferase 2	unknown	PARVA	unknown	dbPTM	https://awi.cuhk.edu.cn/dbPTM/	https://pubmed.ncbi.nlm.nih.gov/25159151/
CMTR2	Phosphorylation	S17	QQLASPASFSPDILA	Cap-specific mRNA (nucleoside-2'-O-)-methyltransferase 2	unknown	PARVA	unknown	dbPTM	https://awi.cuhk.edu.cn/dbPTM/	https://pubmed.ncbi.nlm.nih.gov/25627689/
CMTR2	Phosphorylation	S311	ATSKAGNSEVYVVCL	Cap-specific mRNA (nucleoside-2'-O-)-methyltransferase 2	unknown	PARVA	unknown	dbPTM	https://awi.cuhk.edu.cn/dbPTM/	https://pubmed.ncbi.nlm.nih.gov/30631047/
CMTR2	Phosphorylation	S355	PHHVIPDSFLKRHEE	Cap-specific mRNA (nucleoside-2'-O-)-methyltransferase 2	unknown	PARVA	unknown	dbPTM	https://awi.cuhk.edu.cn/dbPTM/	https://pubmed.ncbi.nlm.nih.gov/24719451/
CMTR2	Phosphorylation	Y370	CCVFFHKYQLETISE	Cap-specific mRNA (nucleoside-2'-O-)-methyltransferase 2	unknown	PARVA	unknown	dbPTM	https://awi.cuhk.edu.cn/dbPTM/	https://pubmed.ncbi.nlm.nih.gov/29083192/
CMTR2	Phosphorylation	T374	FHKYQLETISENIRL	Cap-specific mRNA (nucleoside-2'-O-)-methyltransferase 2	unknown	PARVA	unknown	dbPTM	https://awi.cuhk.edu.cn/dbPTM/	https://pubmed.ncbi.nlm.nih.gov/29083192/
CMTR2	Phosphorylation	S376	KYQLETISENIRLFE	Cap-specific mRNA (nucleoside-2'-O-)-methyltransferase 2	unknown	PARVA	unknown	dbPTM	https://awi.cuhk.edu.cn/dbPTM/	https://pubmed.ncbi.nlm.nih.gov/29083192/
CMTR2	Phosphorylation	S423	NNWLVKKSSIGCSTN	Cap-specific mRNA (nucleoside-2'-O-)-methyltransferase 2	unknown	PARVA	unknown	dbPTM	https://awi.cuhk.edu.cn/dbPTM/	https://pubmed.ncbi.nlm.nih.gov/26657352/
CMTR2	Phosphorylation	S424	NWLVKKSSIGCSTNT	Cap-specific mRNA (nucleoside-2'-O-)-methyltransferase 2	unknown	PARVA	unknown	dbPTM	https://awi.cuhk.edu.cn/dbPTM/	https://pubmed.ncbi.nlm.nih.gov/24719451/
CMTR2	Phosphorylation	T608	LLESAELTTFSCSLL	Cap-specific mRNA (nucleoside-2'-O-)-methyltransferase 2	unknown	PARVA	unknown	dbPTM	https://awi.cuhk.edu.cn/dbPTM/	https://pubmed.ncbi.nlm.nih.gov/24719451/
CMTR2	Phosphorylation	T609	LESAELTTFSCSLLH	Cap-specific mRNA (nucleoside-2'-O-)-methyltransferase 2	unknown	PARVA	unknown	dbPTM	https://awi.cuhk.edu.cn/dbPTM/	https://pubmed.ncbi.nlm.nih.gov/24719451/
CMTR2	Acetylation	K74	KNSLNEVKNLLSDKK	Cap-specific mRNA (nucleoside-2'-O-)-methyltransferase 2	unknown	PARVA	unknown	dbPTM	https://awi.cuhk.edu.cn/dbPTM/	https://pubmed.ncbi.nlm.nih.gov/25953088/
CMTR2	Acetylation	K342	LNFGTEMKRKALFPH	Cap-specific mRNA (nucleoside-2'-O-)-methyltransferase 2	unknown	PARVA	unknown	dbPTM	https://awi.cuhk.edu.cn/dbPTM/	https://pubmed.ncbi.nlm.nih.gov/25953088/
CMTR2	Acetylation	K456	MLEALSWKDKVAKGY	Cap-specific mRNA (nucleoside-2'-O-)-methyltransferase 2	unknown	PARVA	unknown	dbPTM	https://awi.cuhk.edu.cn/dbPTM/	https://pubmed.ncbi.nlm.nih.gov/19826891/
CMTR2	Ubiquitination	K74	KNSLNEVKNLLSDKK	Cap-specific mRNA (nucleoside-2'-O-)-methyltransferase 2	unknown	PARVA	unknown	dbPTM	https://awi.cuhk.edu.cn/dbPTM/	https://pubmed.ncbi.nlm.nih.gov/29967540/
CMTR2	Ubiquitination	K81	KNLLSDKKLDEWHEH	Cap-specific mRNA (nucleoside-2'-O-)-methyltransferase 2	unknown	PARVA	unknown	dbPTM	https://awi.cuhk.edu.cn/dbPTM/	https://pubmed.ncbi.nlm.nih.gov/29967540/
CMTR2	Ubiquitination	K94	EHTAFTNKAGKIISH	Cap-specific mRNA (nucleoside-2'-O-)-methyltransferase 2	unknown	PARVA	unknown	dbPTM	https://awi.cuhk.edu.cn/dbPTM/	https://pubmed.ncbi.nlm.nih.gov/29967540/
CMTR2	Ubiquitination	K97	AFTNKAGKIISHVRK	Cap-specific mRNA (nucleoside-2'-O-)-methyltransferase 2	unknown	PARVA	unknown	dbPTM	https://awi.cuhk.edu.cn/dbPTM/	https://pubmed.ncbi.nlm.nih.gov/29967540/
CMTR2	Ubiquitination	K332	AIHPLLSKMTLNFGT	Cap-specific mRNA (nucleoside-2'-O-)-methyltransferase 2	unknown	PARVA	unknown	dbPTM	https://awi.cuhk.edu.cn/dbPTM/	https://pubmed.ncbi.nlm.nih.gov/29967540/
CMTR2	Ubiquitination	K344	FGTEMKRKALFPHHV	Cap-specific mRNA (nucleoside-2'-O-)-methyltransferase 2	unknown	PARVA	unknown	dbPTM	https://awi.cuhk.edu.cn/dbPTM/	https://pubmed.ncbi.nlm.nih.gov/29967540/
CMTR2	Ubiquitination	K387	RLFECMGKAEQEKLN	Cap-specific mRNA (nucleoside-2'-O-)-methyltransferase 2	unknown	PARVA	unknown	dbPTM	https://awi.cuhk.edu.cn/dbPTM/	https://pubmed.ncbi.nlm.nih.gov/22817900/
CMTR2	Ubiquitination	K392	MGKAEQEKLNNLRDC	Cap-specific mRNA (nucleoside-2'-O-)-methyltransferase 2	unknown	PARVA	unknown	dbPTM	https://awi.cuhk.edu.cn/dbPTM/	https://pubmed.ncbi.nlm.nih.gov/21906983/
CMTR2	Ubiquitination	K422	RNNWLVKKSSIGCST	Cap-specific mRNA (nucleoside-2'-O-)-methyltransferase 2	unknown	PARVA	unknown	dbPTM	https://awi.cuhk.edu.cn/dbPTM/	https://pubmed.ncbi.nlm.nih.gov/29967540/
CMTR2	Ubiquitination	K439	KWFGQRNKYFKTYNE	Cap-specific mRNA (nucleoside-2'-O-)-methyltransferase 2	unknown	PARVA	unknown	dbPTM	https://awi.cuhk.edu.cn/dbPTM/	https://pubmed.ncbi.nlm.nih.gov/23000965/
CMTR2	Ubiquitination	K442	GQRNKYFKTYNERKM	Cap-specific mRNA (nucleoside-2'-O-)-methyltransferase 2	unknown	PARVA	unknown	dbPTM	https://awi.cuhk.edu.cn/dbPTM/	https://pubmed.ncbi.nlm.nih.gov/23000965/
CMTR2	Ubiquitination	K448	FKTYNERKMLEALSW	Cap-specific mRNA (nucleoside-2'-O-)-methyltransferase 2	unknown	PARVA	unknown	dbPTM	https://awi.cuhk.edu.cn/dbPTM/	https://pubmed.ncbi.nlm.nih.gov/23000965/
CMTR2	Ubiquitination	K456	MLEALSWKDKVAKGY	Cap-specific mRNA (nucleoside-2'-O-)-methyltransferase 2	unknown	PARVA	unknown	dbPTM	https://awi.cuhk.edu.cn/dbPTM/	https://pubmed.ncbi.nlm.nih.gov/29967540/
CMTR2	Ubiquitination	K525	TLNEAIEKSLGGAFN	Cap-specific mRNA (nucleoside-2'-O-)-methyltransferase 2	unknown	PARVA	unknown	dbPTM	https://awi.cuhk.edu.cn/dbPTM/	https://pubmed.ncbi.nlm.nih.gov/21906983/
CMTR2	Ubiquitination	K536	GAFNLDSKFRPKQQY	Cap-specific mRNA (nucleoside-2'-O-)-methyltransferase 2	unknown	PARVA	unknown	dbPTM	https://awi.cuhk.edu.cn/dbPTM/	https://pubmed.ncbi.nlm.nih.gov/29967540/
CMTR2	Malonylation	K74	KNSLNEVKNLLSDKK	Cap-specific mRNA (nucleoside-2'-O-)-methyltransferase 2	unknown	PARVA	unknown	dbPTM	https://awi.cuhk.edu.cn/dbPTM/	https://pubmed.ncbi.nlm.nih.gov/26320211/
CTU1	Phosphorylation	T126	EDLFGGWTMDAVARS	Cytoplasmic tRNA 2-thiolation protein 1 {ECO:0000255|HAMAP-Rule:MF_03053}	unknown	URM1 HSPA4 CTU2	unknown	dbPTM	https://awi.cuhk.edu.cn/dbPTM/	https://pubmed.ncbi.nlm.nih.gov/26074081/
CTU1	Phosphorylation	S133	TMDAVARSTAGSGRS	Cytoplasmic tRNA 2-thiolation protein 1 {ECO:0000255|HAMAP-Rule:MF_03053}	unknown	URM1 HSPA4 CTU2	unknown	dbPTM	https://awi.cuhk.edu.cn/dbPTM/	https://pubmed.ncbi.nlm.nih.gov/26074081/
CTU1	Phosphorylation	T134	MDAVARSTAGSGRSR	Cytoplasmic tRNA 2-thiolation protein 1 {ECO:0000255|HAMAP-Rule:MF_03053}	unknown	URM1 HSPA4 CTU2	unknown	dbPTM	https://awi.cuhk.edu.cn/dbPTM/	https://pubmed.ncbi.nlm.nih.gov/26074081/
CTU1	Phosphorylation	S137	VARSTAGSGRSRSCC	Cytoplasmic tRNA 2-thiolation protein 1 {ECO:0000255|HAMAP-Rule:MF_03053}	unknown	URM1 HSPA4 CTU2	unknown	dbPTM	https://awi.cuhk.edu.cn/dbPTM/	https://pubmed.ncbi.nlm.nih.gov/26074081/
CTU1	Phosphorylation	S140	STAGSGRSRSCCTFC	Cytoplasmic tRNA 2-thiolation protein 1 {ECO:0000255|HAMAP-Rule:MF_03053}	unknown	URM1 HSPA4 CTU2	unknown	dbPTM	https://awi.cuhk.edu.cn/dbPTM/	https://pubmed.ncbi.nlm.nih.gov/26074081/
CTU1	Phosphorylation	S142	AGSGRSRSCCTFCGV	Cytoplasmic tRNA 2-thiolation protein 1 {ECO:0000255|HAMAP-Rule:MF_03053}	unknown	URM1 HSPA4 CTU2	unknown	dbPTM	https://awi.cuhk.edu.cn/dbPTM/	https://pubmed.ncbi.nlm.nih.gov/26074081/
CTU1	Phosphorylation	T145	GRSRSCCTFCGVLRR	Cytoplasmic tRNA 2-thiolation protein 1 {ECO:0000255|HAMAP-Rule:MF_03053}	unknown	URM1 HSPA4 CTU2	unknown	dbPTM	https://awi.cuhk.edu.cn/dbPTM/	https://pubmed.ncbi.nlm.nih.gov/26074081/
CTU1	Phosphorylation	S200	ARGGGLGSPGEGGAL	Cytoplasmic tRNA 2-thiolation protein 1 {ECO:0000255|HAMAP-Rule:MF_03053}	unknown	URM1 HSPA4 CTU2	unknown	dbPTM	https://awi.cuhk.edu.cn/dbPTM/	https://pubmed.ncbi.nlm.nih.gov/29255136/
CTU1	Phosphorylation	S234	FRRLDYFSEECVYAP	Cytoplasmic tRNA 2-thiolation protein 1 {ECO:0000255|HAMAP-Rule:MF_03053}	unknown	URM1 HSPA4 CTU2	unknown	dbPTM	https://awi.cuhk.edu.cn/dbPTM/	https://pubmed.ncbi.nlm.nih.gov/28348404/
CTU1	Phosphorylation	T329	RGLDEEATPGTPGDP	Cytoplasmic tRNA 2-thiolation protein 1 {ECO:0000255|HAMAP-Rule:MF_03053}	unknown	URM1 HSPA4 CTU2	unknown	dbPTM	https://awi.cuhk.edu.cn/dbPTM/	https://pubmed.ncbi.nlm.nih.gov/29255136/
CTU1	Phosphorylation	T332	DEEATPGTPGDPARP	Cytoplasmic tRNA 2-thiolation protein 1 {ECO:0000255|HAMAP-Rule:MF_03053}	unknown	URM1 HSPA4 CTU2	unknown	dbPTM	https://awi.cuhk.edu.cn/dbPTM/	https://pubmed.ncbi.nlm.nih.gov/29255136/
CTU1	Phosphorylation	S342	DPARPPASKAVPTF-	Cytoplasmic tRNA 2-thiolation protein 1 {ECO:0000255|HAMAP-Rule:MF_03053}	unknown	URM1 HSPA4 CTU2	unknown	dbPTM	https://awi.cuhk.edu.cn/dbPTM/	https://pubmed.ncbi.nlm.nih.gov/22199227/
CTU1	Ubiquitination	K319	RPRLAIGKGRRGLDE	Cytoplasmic tRNA 2-thiolation protein 1 {ECO:0000255|HAMAP-Rule:MF_03053}	unknown	URM1 HSPA4 CTU2	unknown	dbPTM	https://awi.cuhk.edu.cn/dbPTM/	https://pubmed.ncbi.nlm.nih.gov/27667366/
CTU1	Ubiquitination	K343	PARPPASKAVPTF--	Cytoplasmic tRNA 2-thiolation protein 1 {ECO:0000255|HAMAP-Rule:MF_03053}	unknown	URM1 HSPA4 CTU2	unknown	dbPTM	https://awi.cuhk.edu.cn/dbPTM/	https://pubmed.ncbi.nlm.nih.gov/29967540/
CTU2	Phosphorylation	Y8	MCQVGEDYGEPAPEE	Cytoplasmic tRNA 2-thiolation protein 2 {ECO:0000255|HAMAP-Rule:MF_03054}	unknown	URM1 HSPA4 CTU2	unknown	dbPTM	https://awi.cuhk.edu.cn/dbPTM/	https://pubmed.ncbi.nlm.nih.gov/26552605/
CTU2	Phosphorylation	S23	PPPAPRPSREQKCVK	Cytoplasmic tRNA 2-thiolation protein 2 {ECO:0000255|HAMAP-Rule:MF_03054}	unknown	URM1 HSPA4 CTU2	unknown	dbPTM	https://awi.cuhk.edu.cn/dbPTM/	https://pubmed.ncbi.nlm.nih.gov/26552605/
CTU2	Phosphorylation	T264	HGYSKVMTGDSCTRL	Cytoplasmic tRNA 2-thiolation protein 2 {ECO:0000255|HAMAP-Rule:MF_03054}	unknown	URM1 HSPA4 CTU2	unknown	dbPTM	https://awi.cuhk.edu.cn/dbPTM/	https://pubmed.ncbi.nlm.nih.gov/30576142/
CTU2	Phosphorylation	T269	VMTGDSCTRLAIKLM	Cytoplasmic tRNA 2-thiolation protein 2 {ECO:0000255|HAMAP-Rule:MF_03054}	unknown	URM1 HSPA4 CTU2	unknown	dbPTM	https://awi.cuhk.edu.cn/dbPTM/	https://pubmed.ncbi.nlm.nih.gov/30576142/
CTU2	Phosphorylation	S323	AFYNRLFSVPSVFTP	Cytoplasmic tRNA 2-thiolation protein 2 {ECO:0000255|HAMAP-Rule:MF_03054}	unknown	URM1 HSPA4 CTU2	unknown	dbPTM	https://awi.cuhk.edu.cn/dbPTM/	https://pubmed.ncbi.nlm.nih.gov/27050516/
CTU2	Phosphorylation	S368	VSTVYRTSEKLVKGP	Cytoplasmic tRNA 2-thiolation protein 2 {ECO:0000255|HAMAP-Rule:MF_03054}	unknown	URM1 HSPA4 CTU2	unknown	dbPTM	https://awi.cuhk.edu.cn/dbPTM/	https://pubmed.ncbi.nlm.nih.gov/28555341/
CTU2	Phosphorylation	S415	AQTSSRLSQMQSPIP	Cytoplasmic tRNA 2-thiolation protein 2 {ECO:0000255|HAMAP-Rule:MF_03054}	unknown	URM1 HSPA4 CTU2	unknown	dbPTM	https://awi.cuhk.edu.cn/dbPTM/	https://pubmed.ncbi.nlm.nih.gov/21712546/
CTU2	Phosphorylation	S419	SRLSQMQSPIPLTET	Cytoplasmic tRNA 2-thiolation protein 2 {ECO:0000255|HAMAP-Rule:MF_03054}	unknown	URM1 HSPA4 CTU2	unknown	dbPTM	https://awi.cuhk.edu.cn/dbPTM/	https://pubmed.ncbi.nlm.nih.gov/29255136/
CTU2	Phosphorylation	T424	MQSPIPLTETRTPPG	Cytoplasmic tRNA 2-thiolation protein 2 {ECO:0000255|HAMAP-Rule:MF_03054}	unknown	URM1 HSPA4 CTU2	unknown	dbPTM	https://awi.cuhk.edu.cn/dbPTM/	https://pubmed.ncbi.nlm.nih.gov/23403867/
CTU2	Phosphorylation	T426	SPIPLTETRTPPGPC	Cytoplasmic tRNA 2-thiolation protein 2 {ECO:0000255|HAMAP-Rule:MF_03054}	unknown	URM1 HSPA4 CTU2	unknown	dbPTM	https://awi.cuhk.edu.cn/dbPTM/	https://pubmed.ncbi.nlm.nih.gov/23403867/
CTU2	Phosphorylation	T428	IPLTETRTPPGPCCS	Cytoplasmic tRNA 2-thiolation protein 2 {ECO:0000255|HAMAP-Rule:MF_03054}	unknown	URM1 HSPA4 CTU2	unknown	dbPTM	https://awi.cuhk.edu.cn/dbPTM/	https://pubmed.ncbi.nlm.nih.gov/25159151/
CTU2	Phosphorylation	S435	TPPGPCCSPGVGWAQ	Cytoplasmic tRNA 2-thiolation protein 2 {ECO:0000255|HAMAP-Rule:MF_03054}	unknown	URM1 HSPA4 CTU2	unknown	dbPTM	https://awi.cuhk.edu.cn/dbPTM/	https://pubmed.ncbi.nlm.nih.gov/23401153/
CTU2	Phosphorylation	S508	RDCLIEDSDDEAGQS	Cytoplasmic tRNA 2-thiolation protein 2 {ECO:0000255|HAMAP-Rule:MF_03054}	unknown	URM1 HSPA4 CTU2	unknown	dbPTM	https://awi.cuhk.edu.cn/dbPTM/	https://pubmed.ncbi.nlm.nih.gov/26503892/
CTU2	Phosphorylation	S515	SDDEAGQS-------	Cytoplasmic tRNA 2-thiolation protein 2 {ECO:0000255|HAMAP-Rule:MF_03054}	unknown	URM1 HSPA4 CTU2	unknown	dbPTM	https://awi.cuhk.edu.cn/dbPTM/	https://pubmed.ncbi.nlm.nih.gov/21712546/
CTU2	Acetylation	C2	------MCQVGEDYG	Cytoplasmic tRNA 2-thiolation protein 2 {ECO:0000255|HAMAP-Rule:MF_03054}	unknown	URM1 HSPA4 CTU2	unknown	dbPTM	https://awi.cuhk.edu.cn/dbPTM/	https://pubmed.ncbi.nlm.nih.gov/19413330/
CTU2	Ubiquitination	151 (in isoform 3)	-	Cytoplasmic tRNA 2-thiolation protein 2 {ECO:0000255|HAMAP-Rule:MF_03054}	unknown	URM1 HSPA4 CTU2	unknown	dbPTM	https://awi.cuhk.edu.cn/dbPTM/	https://pubmed.ncbi.nlm.nih.gov/21906983/
CTU2	Ubiquitination	226 (in isoform 3)	-	Cytoplasmic tRNA 2-thiolation protein 2 {ECO:0000255|HAMAP-Rule:MF_03054}	unknown	URM1 HSPA4 CTU2	unknown	dbPTM	https://awi.cuhk.edu.cn/dbPTM/	https://pubmed.ncbi.nlm.nih.gov/21906983/
CTU2	Ubiquitination	K238	SVRTLTAKEELLQTL	Cytoplasmic tRNA 2-thiolation protein 2 {ECO:0000255|HAMAP-Rule:MF_03054}	unknown	URM1 HSPA4 CTU2	unknown	dbPTM	https://awi.cuhk.edu.cn/dbPTM/	https://pubmed.ncbi.nlm.nih.gov/21906983/
CTU2	Ubiquitination	238 (in isoform 1)	-	Cytoplasmic tRNA 2-thiolation protein 2 {ECO:0000255|HAMAP-Rule:MF_03054}	unknown	URM1 HSPA4 CTU2	unknown	dbPTM	https://awi.cuhk.edu.cn/dbPTM/	https://pubmed.ncbi.nlm.nih.gov/21906983/
CTU2	Ubiquitination	248 (in isoform 3)	-	Cytoplasmic tRNA 2-thiolation protein 2 {ECO:0000255|HAMAP-Rule:MF_03054}	unknown	URM1 HSPA4 CTU2	unknown	dbPTM	https://awi.cuhk.edu.cn/dbPTM/	https://pubmed.ncbi.nlm.nih.gov/21906983/
CTU2	Ubiquitination	K313	PMRDHTLKEVAFYNR	Cytoplasmic tRNA 2-thiolation protein 2 {ECO:0000255|HAMAP-Rule:MF_03054}	unknown	URM1 HSPA4 CTU2	unknown	dbPTM	https://awi.cuhk.edu.cn/dbPTM/	https://pubmed.ncbi.nlm.nih.gov/21906983/
CTU2	Ubiquitination	313 (in isoform 1)	-	Cytoplasmic tRNA 2-thiolation protein 2 {ECO:0000255|HAMAP-Rule:MF_03054}	unknown	URM1 HSPA4 CTU2	unknown	dbPTM	https://awi.cuhk.edu.cn/dbPTM/	https://pubmed.ncbi.nlm.nih.gov/21906983/
CTU2	Ubiquitination	K335	FTPAVDTKAPEKASI	Cytoplasmic tRNA 2-thiolation protein 2 {ECO:0000255|HAMAP-Rule:MF_03054}	unknown	URM1 HSPA4 CTU2	unknown	dbPTM	https://awi.cuhk.edu.cn/dbPTM/	https://pubmed.ncbi.nlm.nih.gov/21906983/
CTU2	Ubiquitination	335 (in isoform 1)	-	Cytoplasmic tRNA 2-thiolation protein 2 {ECO:0000255|HAMAP-Rule:MF_03054}	unknown	URM1 HSPA4 CTU2	unknown	dbPTM	https://awi.cuhk.edu.cn/dbPTM/	https://pubmed.ncbi.nlm.nih.gov/21906983/
CTU2	Ubiquitination	384 (in isoform 3)	-	Cytoplasmic tRNA 2-thiolation protein 2 {ECO:0000255|HAMAP-Rule:MF_03054}	unknown	URM1 HSPA4 CTU2	unknown	dbPTM	https://awi.cuhk.edu.cn/dbPTM/	https://pubmed.ncbi.nlm.nih.gov/21906983/
CTU2	Ubiquitination	K471	YSCRVNMKDLPSLDP	Cytoplasmic tRNA 2-thiolation protein 2 {ECO:0000255|HAMAP-Rule:MF_03054}	unknown	URM1 HSPA4 CTU2	unknown	dbPTM	https://awi.cuhk.edu.cn/dbPTM/	https://pubmed.ncbi.nlm.nih.gov/2190698/
CTU2	Ubiquitination	471 (in isoform 1)	-	Cytoplasmic tRNA 2-thiolation protein 2 {ECO:0000255|HAMAP-Rule:MF_03054}	unknown	URM1 HSPA4 CTU2	unknown	dbPTM	https://awi.cuhk.edu.cn/dbPTM/	https://pubmed.ncbi.nlm.nih.gov/2190698/
DCP2	Phosphorylation	Y93	VLDEWKEYKMGVPTY	m7GpppN-mRNA hydrolase {ECO:0000305}	unknown	PSMB1 DCP1A UPF1 TRIM21 DCP1B EDC4 POLA2 NAGK ABCE1 ANGEL2 AP1M1 ARMCX5 CAPN2 DARS2 ELP3 EIF5A FANCD2 GFPT2 GARS GFPT1 FBXO3 GGCX GGT7 GLUD1 IKBKAP IDE GTPBP2 INTS7 PHKB PFKM SFXN2 PGM3 POLD3 QPCTL SLC25A10 TRMT2A SQSTM1 TARS TRRAP EDC3 PCBP3 TUBB8 GAPDHS GBAS EEF1A2	unknown	dbPTM	https://awi.cuhk.edu.cn/dbPTM/	https://pubmed.ncbi.nlm.nih.gov/22817900/
DCP2	Phosphorylation	Y100	YKMGVPTYGAIILDE	m7GpppN-mRNA hydrolase {ECO:0000305}	unknown	PSMB1 DCP1A UPF1 TRIM21 DCP1B EDC4 POLA2 NAGK ABCE1 ANGEL2 AP1M1 ARMCX5 CAPN2 DARS2 ELP3 EIF5A FANCD2 GFPT2 GARS GFPT1 FBXO3 GGCX GGT7 GLUD1 IKBKAP IDE GTPBP2 INTS7 PHKB PFKM SFXN2 PGM3 POLD3 QPCTL SLC25A10 TRMT2A SQSTM1 TARS TRRAP EDC3 PCBP3 TUBB8 GAPDHS GBAS EEF1A2	unknown	dbPTM	https://awi.cuhk.edu.cn/dbPTM/	https://pubmed.ncbi.nlm.nih.gov/22817900/
DCP2	Phosphorylation	Y162	DYICKDDYIELRIND	m7GpppN-mRNA hydrolase {ECO:0000305}	unknown	PSMB1 DCP1A UPF1 TRIM21 DCP1B EDC4 POLA2 NAGK ABCE1 ANGEL2 AP1M1 ARMCX5 CAPN2 DARS2 ELP3 EIF5A FANCD2 GFPT2 GARS GFPT1 FBXO3 GGCX GGT7 GLUD1 IKBKAP IDE GTPBP2 INTS7 PHKB PFKM SFXN2 PGM3 POLD3 QPCTL SLC25A10 TRMT2A SQSTM1 TARS TRRAP EDC3 PCBP3 TUBB8 GAPDHS GBAS EEF1A2	unknown	dbPTM	https://awi.cuhk.edu.cn/dbPTM/	https://pubmed.ncbi.nlm.nih.gov/25147952/
DCP2	Phosphorylation	T213	PCHRNDMTPKSKLGL	m7GpppN-mRNA hydrolase {ECO:0000305}	unknown	PSMB1 DCP1A UPF1 TRIM21 DCP1B EDC4 POLA2 NAGK ABCE1 ANGEL2 AP1M1 ARMCX5 CAPN2 DARS2 ELP3 EIF5A FANCD2 GFPT2 GARS GFPT1 FBXO3 GGCX GGT7 GLUD1 IKBKAP IDE GTPBP2 INTS7 PHKB PFKM SFXN2 PGM3 POLD3 QPCTL SLC25A10 TRMT2A SQSTM1 TARS TRRAP EDC3 PCBP3 TUBB8 GAPDHS GBAS EEF1A2	unknown	dbPTM	https://awi.cuhk.edu.cn/dbPTM/	https://pubmed.ncbi.nlm.nih.gov/24719451/
DCP2	Phosphorylation	S246	LSRRFGDSSDSDNGF	m7GpppN-mRNA hydrolase {ECO:0000305}	unknown	PSMB1 DCP1A UPF1 TRIM21 DCP1B EDC4 POLA2 NAGK ABCE1 ANGEL2 AP1M1 ARMCX5 CAPN2 DARS2 ELP3 EIF5A FANCD2 GFPT2 GARS GFPT1 FBXO3 GGCX GGT7 GLUD1 IKBKAP IDE GTPBP2 INTS7 PHKB PFKM SFXN2 PGM3 POLD3 QPCTL SLC25A10 TRMT2A SQSTM1 TARS TRRAP EDC3 PCBP3 TUBB8 GAPDHS GBAS EEF1A2	unknown	dbPTM	https://awi.cuhk.edu.cn/dbPTM/	https://pubmed.ncbi.nlm.nih.gov/26503892/
DCP2	Phosphorylation	S247	SRRFGDSSDSDNGFS	m7GpppN-mRNA hydrolase {ECO:0000305}	unknown	PSMB1 DCP1A UPF1 TRIM21 DCP1B EDC4 POLA2 NAGK ABCE1 ANGEL2 AP1M1 ARMCX5 CAPN2 DARS2 ELP3 EIF5A FANCD2 GFPT2 GARS GFPT1 FBXO3 GGCX GGT7 GLUD1 IKBKAP IDE GTPBP2 INTS7 PHKB PFKM SFXN2 PGM3 POLD3 QPCTL SLC25A10 TRMT2A SQSTM1 TARS TRRAP EDC3 PCBP3 TUBB8 GAPDHS GBAS EEF1A2	unknown	dbPTM	https://awi.cuhk.edu.cn/dbPTM/	https://pubmed.ncbi.nlm.nih.gov/26503892/
DCP2	Phosphorylation	S249	RFGDSSDSDNGFSST	m7GpppN-mRNA hydrolase {ECO:0000305}	unknown	PSMB1 DCP1A UPF1 TRIM21 DCP1B EDC4 POLA2 NAGK ABCE1 ANGEL2 AP1M1 ARMCX5 CAPN2 DARS2 ELP3 EIF5A FANCD2 GFPT2 GARS GFPT1 FBXO3 GGCX GGT7 GLUD1 IKBKAP IDE GTPBP2 INTS7 PHKB PFKM SFXN2 PGM3 POLD3 QPCTL SLC25A10 TRMT2A SQSTM1 TARS TRRAP EDC3 PCBP3 TUBB8 GAPDHS GBAS EEF1A2	unknown	dbPTM	https://awi.cuhk.edu.cn/dbPTM/	https://pubmed.ncbi.nlm.nih.gov/26503892/
DCP2	Phosphorylation	S254	SDSDNGFSSTGSTPA	m7GpppN-mRNA hydrolase {ECO:0000305}	unknown	PSMB1 DCP1A UPF1 TRIM21 DCP1B EDC4 POLA2 NAGK ABCE1 ANGEL2 AP1M1 ARMCX5 CAPN2 DARS2 ELP3 EIF5A FANCD2 GFPT2 GARS GFPT1 FBXO3 GGCX GGT7 GLUD1 IKBKAP IDE GTPBP2 INTS7 PHKB PFKM SFXN2 PGM3 POLD3 QPCTL SLC25A10 TRMT2A SQSTM1 TARS TRRAP EDC3 PCBP3 TUBB8 GAPDHS GBAS EEF1A2	unknown	dbPTM	https://awi.cuhk.edu.cn/dbPTM/	https://pubmed.ncbi.nlm.nih.gov/23927012/
DCP2	Phosphorylation	S255	DSDNGFSSTGSTPAK	m7GpppN-mRNA hydrolase {ECO:0000305}	unknown	PSMB1 DCP1A UPF1 TRIM21 DCP1B EDC4 POLA2 NAGK ABCE1 ANGEL2 AP1M1 ARMCX5 CAPN2 DARS2 ELP3 EIF5A FANCD2 GFPT2 GARS GFPT1 FBXO3 GGCX GGT7 GLUD1 IKBKAP IDE GTPBP2 INTS7 PHKB PFKM SFXN2 PGM3 POLD3 QPCTL SLC25A10 TRMT2A SQSTM1 TARS TRRAP EDC3 PCBP3 TUBB8 GAPDHS GBAS EEF1A2	unknown	dbPTM	https://awi.cuhk.edu.cn/dbPTM/	https://pubmed.ncbi.nlm.nih.gov/23927012/
DCP2	Phosphorylation	T256	SDNGFSSTGSTPAKP	m7GpppN-mRNA hydrolase {ECO:0000305}	unknown	PSMB1 DCP1A UPF1 TRIM21 DCP1B EDC4 POLA2 NAGK ABCE1 ANGEL2 AP1M1 ARMCX5 CAPN2 DARS2 ELP3 EIF5A FANCD2 GFPT2 GARS GFPT1 FBXO3 GGCX GGT7 GLUD1 IKBKAP IDE GTPBP2 INTS7 PHKB PFKM SFXN2 PGM3 POLD3 QPCTL SLC25A10 TRMT2A SQSTM1 TARS TRRAP EDC3 PCBP3 TUBB8 GAPDHS GBAS EEF1A2	unknown	dbPTM	https://awi.cuhk.edu.cn/dbPTM/	https://pubmed.ncbi.nlm.nih.gov/23927012/
DCP2	Phosphorylation	S258	NGFSSTGSTPAKPTV	m7GpppN-mRNA hydrolase {ECO:0000305}	unknown	PSMB1 DCP1A UPF1 TRIM21 DCP1B EDC4 POLA2 NAGK ABCE1 ANGEL2 AP1M1 ARMCX5 CAPN2 DARS2 ELP3 EIF5A FANCD2 GFPT2 GARS GFPT1 FBXO3 GGCX GGT7 GLUD1 IKBKAP IDE GTPBP2 INTS7 PHKB PFKM SFXN2 PGM3 POLD3 QPCTL SLC25A10 TRMT2A SQSTM1 TARS TRRAP EDC3 PCBP3 TUBB8 GAPDHS GBAS EEF1A2	unknown	dbPTM	https://awi.cuhk.edu.cn/dbPTM/	https://pubmed.ncbi.nlm.nih.gov/23663014/
DCP2	Phosphorylation	T259	GFSSTGSTPAKPTVE	m7GpppN-mRNA hydrolase {ECO:0000305}	unknown	PSMB1 DCP1A UPF1 TRIM21 DCP1B EDC4 POLA2 NAGK ABCE1 ANGEL2 AP1M1 ARMCX5 CAPN2 DARS2 ELP3 EIF5A FANCD2 GFPT2 GARS GFPT1 FBXO3 GGCX GGT7 GLUD1 IKBKAP IDE GTPBP2 INTS7 PHKB PFKM SFXN2 PGM3 POLD3 QPCTL SLC25A10 TRMT2A SQSTM1 TARS TRRAP EDC3 PCBP3 TUBB8 GAPDHS GBAS EEF1A2	unknown	dbPTM	https://awi.cuhk.edu.cn/dbPTM/	https://pubmed.ncbi.nlm.nih.gov/23663014/
DCP2	Phosphorylation	T264	GSTPAKPTVEKLSRT	m7GpppN-mRNA hydrolase {ECO:0000305}	unknown	PSMB1 DCP1A UPF1 TRIM21 DCP1B EDC4 POLA2 NAGK ABCE1 ANGEL2 AP1M1 ARMCX5 CAPN2 DARS2 ELP3 EIF5A FANCD2 GFPT2 GARS GFPT1 FBXO3 GGCX GGT7 GLUD1 IKBKAP IDE GTPBP2 INTS7 PHKB PFKM SFXN2 PGM3 POLD3 QPCTL SLC25A10 TRMT2A SQSTM1 TARS TRRAP EDC3 PCBP3 TUBB8 GAPDHS GBAS EEF1A2	unknown	dbPTM	https://awi.cuhk.edu.cn/dbPTM/	https://pubmed.ncbi.nlm.nih.gov/20873877/
DCP2	Phosphorylation	S276	SRTKFRHSQQLFPDG	m7GpppN-mRNA hydrolase {ECO:0000305}	unknown	PSMB1 DCP1A UPF1 TRIM21 DCP1B EDC4 POLA2 NAGK ABCE1 ANGEL2 AP1M1 ARMCX5 CAPN2 DARS2 ELP3 EIF5A FANCD2 GFPT2 GARS GFPT1 FBXO3 GGCX GGT7 GLUD1 IKBKAP IDE GTPBP2 INTS7 PHKB PFKM SFXN2 PGM3 POLD3 QPCTL SLC25A10 TRMT2A SQSTM1 TARS TRRAP EDC3 PCBP3 TUBB8 GAPDHS GBAS EEF1A2	unknown	dbPTM	https://awi.cuhk.edu.cn/dbPTM/	https://pubmed.ncbi.nlm.nih.gov/17525332/
DCP2	Phosphorylation	S284	QQLFPDGSPGDQWVK	m7GpppN-mRNA hydrolase {ECO:0000305}	unknown	PSMB1 DCP1A UPF1 TRIM21 DCP1B EDC4 POLA2 NAGK ABCE1 ANGEL2 AP1M1 ARMCX5 CAPN2 DARS2 ELP3 EIF5A FANCD2 GFPT2 GARS GFPT1 FBXO3 GGCX GGT7 GLUD1 IKBKAP IDE GTPBP2 INTS7 PHKB PFKM SFXN2 PGM3 POLD3 QPCTL SLC25A10 TRMT2A SQSTM1 TARS TRRAP EDC3 PCBP3 TUBB8 GAPDHS GBAS EEF1A2	unknown	dbPTM	https://awi.cuhk.edu.cn/dbPTM/	https://pubmed.ncbi.nlm.nih.gov/25159151/
DCP2	Phosphorylation	S308	YNNHSEMSDLLKGKN	m7GpppN-mRNA hydrolase {ECO:0000305}	unknown	PSMB1 DCP1A UPF1 TRIM21 DCP1B EDC4 POLA2 NAGK ABCE1 ANGEL2 AP1M1 ARMCX5 CAPN2 DARS2 ELP3 EIF5A FANCD2 GFPT2 GARS GFPT1 FBXO3 GGCX GGT7 GLUD1 IKBKAP IDE GTPBP2 INTS7 PHKB PFKM SFXN2 PGM3 POLD3 QPCTL SLC25A10 TRMT2A SQSTM1 TARS TRRAP EDC3 PCBP3 TUBB8 GAPDHS GBAS EEF1A2	unknown	dbPTM	https://awi.cuhk.edu.cn/dbPTM/	https://pubmed.ncbi.nlm.nih.gov/25159151/
DCP2	Phosphorylation	S329	GRKQYQDSPNQKKRT	m7GpppN-mRNA hydrolase {ECO:0000305}	unknown	PSMB1 DCP1A UPF1 TRIM21 DCP1B EDC4 POLA2 NAGK ABCE1 ANGEL2 AP1M1 ARMCX5 CAPN2 DARS2 ELP3 EIF5A FANCD2 GFPT2 GARS GFPT1 FBXO3 GGCX GGT7 GLUD1 IKBKAP IDE GTPBP2 INTS7 PHKB PFKM SFXN2 PGM3 POLD3 QPCTL SLC25A10 TRMT2A SQSTM1 TARS TRRAP EDC3 PCBP3 TUBB8 GAPDHS GBAS EEF1A2	unknown	dbPTM	https://awi.cuhk.edu.cn/dbPTM/	https://pubmed.ncbi.nlm.nih.gov/30576142/
DCP2	Phosphorylation	T336	SPNQKKRTNGLQPAK	m7GpppN-mRNA hydrolase {ECO:0000305}	unknown	PSMB1 DCP1A UPF1 TRIM21 DCP1B EDC4 POLA2 NAGK ABCE1 ANGEL2 AP1M1 ARMCX5 CAPN2 DARS2 ELP3 EIF5A FANCD2 GFPT2 GARS GFPT1 FBXO3 GGCX GGT7 GLUD1 IKBKAP IDE GTPBP2 INTS7 PHKB PFKM SFXN2 PGM3 POLD3 QPCTL SLC25A10 TRMT2A SQSTM1 TARS TRRAP EDC3 PCBP3 TUBB8 GAPDHS GBAS EEF1A2	unknown	dbPTM	https://awi.cuhk.edu.cn/dbPTM/	https://pubmed.ncbi.nlm.nih.gov/28674151/
DCP2	Phosphorylation	T366	KLQDNFETDAVYDLP	m7GpppN-mRNA hydrolase {ECO:0000305}	unknown	PSMB1 DCP1A UPF1 TRIM21 DCP1B EDC4 POLA2 NAGK ABCE1 ANGEL2 AP1M1 ARMCX5 CAPN2 DARS2 ELP3 EIF5A FANCD2 GFPT2 GARS GFPT1 FBXO3 GGCX GGT7 GLUD1 IKBKAP IDE GTPBP2 INTS7 PHKB PFKM SFXN2 PGM3 POLD3 QPCTL SLC25A10 TRMT2A SQSTM1 TARS TRRAP EDC3 PCBP3 TUBB8 GAPDHS GBAS EEF1A2	unknown	dbPTM	https://awi.cuhk.edu.cn/dbPTM/	https://pubmed.ncbi.nlm.nih.gov/28122231/
DCP2	Phosphorylation	S347	QPAKQQNSLMKCEKK	m7GpppN-mRNA hydrolase {ECO:0000305}	unknown	PSMB1 DCP1A UPF1 TRIM21 DCP1B EDC4 POLA2 NAGK ABCE1 ANGEL2 AP1M1 ARMCX5 CAPN2 DARS2 ELP3 EIF5A FANCD2 GFPT2 GARS GFPT1 FBXO3 GGCX GGT7 GLUD1 IKBKAP IDE GTPBP2 INTS7 PHKB PFKM SFXN2 PGM3 POLD3 QPCTL SLC25A10 TRMT2A SQSTM1 TARS TRRAP EDC3 PCBP3 TUBB8 GAPDHS GBAS EEF1A2	unknown	dbPTM	https://awi.cuhk.edu.cn/dbPTM/	https://pubmed.ncbi.nlm.nih.gov/22817900/
DCP2	Phosphorylation	Y370	NFETDAVYDLPSSSE	m7GpppN-mRNA hydrolase {ECO:0000305}	unknown	PSMB1 DCP1A UPF1 TRIM21 DCP1B EDC4 POLA2 NAGK ABCE1 ANGEL2 AP1M1 ARMCX5 CAPN2 DARS2 ELP3 EIF5A FANCD2 GFPT2 GARS GFPT1 FBXO3 GGCX GGT7 GLUD1 IKBKAP IDE GTPBP2 INTS7 PHKB PFKM SFXN2 PGM3 POLD3 QPCTL SLC25A10 TRMT2A SQSTM1 TARS TRRAP EDC3 PCBP3 TUBB8 GAPDHS GBAS EEF1A2	unknown	dbPTM	https://awi.cuhk.edu.cn/dbPTM/	https://pubmed.ncbi.nlm.nih.gov/28796482/
DCP2	Phosphorylation	S374	DAVYDLPSSSEDQLL	m7GpppN-mRNA hydrolase {ECO:0000305}	unknown	PSMB1 DCP1A UPF1 TRIM21 DCP1B EDC4 POLA2 NAGK ABCE1 ANGEL2 AP1M1 ARMCX5 CAPN2 DARS2 ELP3 EIF5A FANCD2 GFPT2 GARS GFPT1 FBXO3 GGCX GGT7 GLUD1 IKBKAP IDE GTPBP2 INTS7 PHKB PFKM SFXN2 PGM3 POLD3 QPCTL SLC25A10 TRMT2A SQSTM1 TARS TRRAP EDC3 PCBP3 TUBB8 GAPDHS GBAS EEF1A2	unknown	dbPTM	https://awi.cuhk.edu.cn/dbPTM/	https://pubmed.ncbi.nlm.nih.gov/28122231/
DCP2	Phosphorylation	S375	AVYDLPSSSEDQLLE	m7GpppN-mRNA hydrolase {ECO:0000305}	unknown	PSMB1 DCP1A UPF1 TRIM21 DCP1B EDC4 POLA2 NAGK ABCE1 ANGEL2 AP1M1 ARMCX5 CAPN2 DARS2 ELP3 EIF5A FANCD2 GFPT2 GARS GFPT1 FBXO3 GGCX GGT7 GLUD1 IKBKAP IDE GTPBP2 INTS7 PHKB PFKM SFXN2 PGM3 POLD3 QPCTL SLC25A10 TRMT2A SQSTM1 TARS TRRAP EDC3 PCBP3 TUBB8 GAPDHS GBAS EEF1A2	unknown	dbPTM	https://awi.cuhk.edu.cn/dbPTM/	https://pubmed.ncbi.nlm.nih.gov/25159151/
DCP2	Phosphorylation	S376	VYDLPSSSEDQLLEH	m7GpppN-mRNA hydrolase {ECO:0000305}	unknown	PSMB1 DCP1A UPF1 TRIM21 DCP1B EDC4 POLA2 NAGK ABCE1 ANGEL2 AP1M1 ARMCX5 CAPN2 DARS2 ELP3 EIF5A FANCD2 GFPT2 GARS GFPT1 FBXO3 GGCX GGT7 GLUD1 IKBKAP IDE GTPBP2 INTS7 PHKB PFKM SFXN2 PGM3 POLD3 QPCTL SLC25A10 TRMT2A SQSTM1 TARS TRRAP EDC3 PCBP3 TUBB8 GAPDHS GBAS EEF1A2	unknown	dbPTM	https://awi.cuhk.edu.cn/dbPTM/	https://pubmed.ncbi.nlm.nih.gov/30576142/
DCP2	Phosphorylation	S406	FSSRAFLSFKFDHNA	m7GpppN-mRNA hydrolase {ECO:0000305}	unknown	PSMB1 DCP1A UPF1 TRIM21 DCP1B EDC4 POLA2 NAGK ABCE1 ANGEL2 AP1M1 ARMCX5 CAPN2 DARS2 ELP3 EIF5A FANCD2 GFPT2 GARS GFPT1 FBXO3 GGCX GGT7 GLUD1 IKBKAP IDE GTPBP2 INTS7 PHKB PFKM SFXN2 PGM3 POLD3 QPCTL SLC25A10 TRMT2A SQSTM1 TARS TRRAP EDC3 PCBP3 TUBB8 GAPDHS GBAS EEF1A2	unknown	dbPTM	https://awi.cuhk.edu.cn/dbPTM/	https://pubmed.ncbi.nlm.nih.gov/23186163/
DCP2	Acetylation	K215	HRNDMTPKSKLGLAP	m7GpppN-mRNA hydrolase {ECO:0000305}	unknown	PSMB1 DCP1A UPF1 TRIM21 DCP1B EDC4 POLA2 NAGK ABCE1 ANGEL2 AP1M1 ARMCX5 CAPN2 DARS2 ELP3 EIF5A FANCD2 GFPT2 GARS GFPT1 FBXO3 GGCX GGT7 GLUD1 IKBKAP IDE GTPBP2 INTS7 PHKB PFKM SFXN2 PGM3 POLD3 QPCTL SLC25A10 TRMT2A SQSTM1 TARS TRRAP EDC3 PCBP3 TUBB8 GAPDHS GBAS EEF1A2	unknown	dbPTM	https://awi.cuhk.edu.cn/dbPTM/	https://pubmed.ncbi.nlm.nih.gov/19813427/
DCP2	Ubiquitination	K85	PQGEDVEKVLDEWKE	m7GpppN-mRNA hydrolase {ECO:0000305}	unknown	PSMB1 DCP1A UPF1 TRIM21 DCP1B EDC4 POLA2 NAGK ABCE1 ANGEL2 AP1M1 ARMCX5 CAPN2 DARS2 ELP3 EIF5A FANCD2 GFPT2 GARS GFPT1 FBXO3 GGCX GGT7 GLUD1 IKBKAP IDE GTPBP2 INTS7 PHKB PFKM SFXN2 PGM3 POLD3 QPCTL SLC25A10 TRMT2A SQSTM1 TARS TRRAP EDC3 PCBP3 TUBB8 GAPDHS GBAS EEF1A2	unknown	dbPTM	https://awi.cuhk.edu.cn/dbPTM/	https://pubmed.ncbi.nlm.nih.gov/29967540/
DCP2	Ubiquitination	K91	EKVLDEWKEYKMGVP	m7GpppN-mRNA hydrolase {ECO:0000305}	unknown	PSMB1 DCP1A UPF1 TRIM21 DCP1B EDC4 POLA2 NAGK ABCE1 ANGEL2 AP1M1 ARMCX5 CAPN2 DARS2 ELP3 EIF5A FANCD2 GFPT2 GARS GFPT1 FBXO3 GGCX GGT7 GLUD1 IKBKAP IDE GTPBP2 INTS7 PHKB PFKM SFXN2 PGM3 POLD3 QPCTL SLC25A10 TRMT2A SQSTM1 TARS TRRAP EDC3 PCBP3 TUBB8 GAPDHS GBAS EEF1A2	unknown	dbPTM	https://awi.cuhk.edu.cn/dbPTM/	https://pubmed.ncbi.nlm.nih.gov/29967540/
DCP2	Ubiquitination	K154	EETGFDIKDYICKDD	m7GpppN-mRNA hydrolase {ECO:0000305}	unknown	PSMB1 DCP1A UPF1 TRIM21 DCP1B EDC4 POLA2 NAGK ABCE1 ANGEL2 AP1M1 ARMCX5 CAPN2 DARS2 ELP3 EIF5A FANCD2 GFPT2 GARS GFPT1 FBXO3 GGCX GGT7 GLUD1 IKBKAP IDE GTPBP2 INTS7 PHKB PFKM SFXN2 PGM3 POLD3 QPCTL SLC25A10 TRMT2A SQSTM1 TARS TRRAP EDC3 PCBP3 TUBB8 GAPDHS GBAS EEF1A2	unknown	dbPTM	https://awi.cuhk.edu.cn/dbPTM/	https://pubmed.ncbi.nlm.nih.gov/29967540/
DCP2	Ubiquitination	K159	DIKDYICKDDYIELR	m7GpppN-mRNA hydrolase {ECO:0000305}	unknown	PSMB1 DCP1A UPF1 TRIM21 DCP1B EDC4 POLA2 NAGK ABCE1 ANGEL2 AP1M1 ARMCX5 CAPN2 DARS2 ELP3 EIF5A FANCD2 GFPT2 GARS GFPT1 FBXO3 GGCX GGT7 GLUD1 IKBKAP IDE GTPBP2 INTS7 PHKB PFKM SFXN2 PGM3 POLD3 QPCTL SLC25A10 TRMT2A SQSTM1 TARS TRRAP EDC3 PCBP3 TUBB8 GAPDHS GBAS EEF1A2	unknown	dbPTM	https://awi.cuhk.edu.cn/dbPTM/	https://pubmed.ncbi.nlm.nih.gov/29967540/
DCP2	Ubiquitination	K204	IEWFSIEKLPCHRND	m7GpppN-mRNA hydrolase {ECO:0000305}	unknown	PSMB1 DCP1A UPF1 TRIM21 DCP1B EDC4 POLA2 NAGK ABCE1 ANGEL2 AP1M1 ARMCX5 CAPN2 DARS2 ELP3 EIF5A FANCD2 GFPT2 GARS GFPT1 FBXO3 GGCX GGT7 GLUD1 IKBKAP IDE GTPBP2 INTS7 PHKB PFKM SFXN2 PGM3 POLD3 QPCTL SLC25A10 TRMT2A SQSTM1 TARS TRRAP EDC3 PCBP3 TUBB8 GAPDHS GBAS EEF1A2	unknown	dbPTM	https://awi.cuhk.edu.cn/dbPTM/	https://pubmed.ncbi.nlm.nih.gov/29967540/
DCP2	Ubiquitination	K217	NDMTPKSKLGLAPNK	m7GpppN-mRNA hydrolase {ECO:0000305}	unknown	PSMB1 DCP1A UPF1 TRIM21 DCP1B EDC4 POLA2 NAGK ABCE1 ANGEL2 AP1M1 ARMCX5 CAPN2 DARS2 ELP3 EIF5A FANCD2 GFPT2 GARS GFPT1 FBXO3 GGCX GGT7 GLUD1 IKBKAP IDE GTPBP2 INTS7 PHKB PFKM SFXN2 PGM3 POLD3 QPCTL SLC25A10 TRMT2A SQSTM1 TARS TRRAP EDC3 PCBP3 TUBB8 GAPDHS GBAS EEF1A2	unknown	dbPTM	https://awi.cuhk.edu.cn/dbPTM/	https://pubmed.ncbi.nlm.nih.gov/29967540/
DCP2	Ubiquitination	K291	SPGDQWVKHRQPLQQ	m7GpppN-mRNA hydrolase {ECO:0000305}	unknown	PSMB1 DCP1A UPF1 TRIM21 DCP1B EDC4 POLA2 NAGK ABCE1 ANGEL2 AP1M1 ARMCX5 CAPN2 DARS2 ELP3 EIF5A FANCD2 GFPT2 GARS GFPT1 FBXO3 GGCX GGT7 GLUD1 IKBKAP IDE GTPBP2 INTS7 PHKB PFKM SFXN2 PGM3 POLD3 QPCTL SLC25A10 TRMT2A SQSTM1 TARS TRRAP EDC3 PCBP3 TUBB8 GAPDHS GBAS EEF1A2	unknown	dbPTM	https://awi.cuhk.edu.cn/dbPTM/	https://pubmed.ncbi.nlm.nih.gov/29967540/
DCP2	Ubiquitination	K299	HRQPLQQKPYNNHSE	m7GpppN-mRNA hydrolase {ECO:0000305}	unknown	PSMB1 DCP1A UPF1 TRIM21 DCP1B EDC4 POLA2 NAGK ABCE1 ANGEL2 AP1M1 ARMCX5 CAPN2 DARS2 ELP3 EIF5A FANCD2 GFPT2 GARS GFPT1 FBXO3 GGCX GGT7 GLUD1 IKBKAP IDE GTPBP2 INTS7 PHKB PFKM SFXN2 PGM3 POLD3 QPCTL SLC25A10 TRMT2A SQSTM1 TARS TRRAP EDC3 PCBP3 TUBB8 GAPDHS GBAS EEF1A2	unknown	dbPTM	https://awi.cuhk.edu.cn/dbPTM/	https://pubmed.ncbi.nlm.nih.gov/29967540/
DCP2	Ubiquitination	K312	SEMSDLLKGKNQSMR	m7GpppN-mRNA hydrolase {ECO:0000305}	unknown	PSMB1 DCP1A UPF1 TRIM21 DCP1B EDC4 POLA2 NAGK ABCE1 ANGEL2 AP1M1 ARMCX5 CAPN2 DARS2 ELP3 EIF5A FANCD2 GFPT2 GARS GFPT1 FBXO3 GGCX GGT7 GLUD1 IKBKAP IDE GTPBP2 INTS7 PHKB PFKM SFXN2 PGM3 POLD3 QPCTL SLC25A10 TRMT2A SQSTM1 TARS TRRAP EDC3 PCBP3 TUBB8 GAPDHS GBAS EEF1A2	unknown	dbPTM	https://awi.cuhk.edu.cn/dbPTM/	https://pubmed.ncbi.nlm.nih.gov/29967540/
DCP2	Ubiquitination	R319	KGKNQSMRGNGRKQY	m7GpppN-mRNA hydrolase {ECO:0000305}	unknown	PSMB1 DCP1A UPF1 TRIM21 DCP1B EDC4 POLA2 NAGK ABCE1 ANGEL2 AP1M1 ARMCX5 CAPN2 DARS2 ELP3 EIF5A FANCD2 GFPT2 GARS GFPT1 FBXO3 GGCX GGT7 GLUD1 IKBKAP IDE GTPBP2 INTS7 PHKB PFKM SFXN2 PGM3 POLD3 QPCTL SLC25A10 TRMT2A SQSTM1 TARS TRRAP EDC3 PCBP3 TUBB8 GAPDHS GBAS EEF1A2	unknown	dbPTM	https://awi.cuhk.edu.cn/dbPTM/	https://pubmed.ncbi.nlm.nih.gov/24816145/
DCP2	Ubiquitination	K334	QDSPNQKKRTNGLQP	m7GpppN-mRNA hydrolase {ECO:0000305}	unknown	PSMB1 DCP1A UPF1 TRIM21 DCP1B EDC4 POLA2 NAGK ABCE1 ANGEL2 AP1M1 ARMCX5 CAPN2 DARS2 ELP3 EIF5A FANCD2 GFPT2 GARS GFPT1 FBXO3 GGCX GGT7 GLUD1 IKBKAP IDE GTPBP2 INTS7 PHKB PFKM SFXN2 PGM3 POLD3 QPCTL SLC25A10 TRMT2A SQSTM1 TARS TRRAP EDC3 PCBP3 TUBB8 GAPDHS GBAS EEF1A2	unknown	dbPTM	https://awi.cuhk.edu.cn/dbPTM/	https://pubmed.ncbi.nlm.nih.gov/24816145/
DCP2	Ubiquitination	L381	SSSEDQLLEHAEGQP	m7GpppN-mRNA hydrolase {ECO:0000305}	unknown	PSMB1 DCP1A UPF1 TRIM21 DCP1B EDC4 POLA2 NAGK ABCE1 ANGEL2 AP1M1 ARMCX5 CAPN2 DARS2 ELP3 EIF5A FANCD2 GFPT2 GARS GFPT1 FBXO3 GGCX GGT7 GLUD1 IKBKAP IDE GTPBP2 INTS7 PHKB PFKM SFXN2 PGM3 POLD3 QPCTL SLC25A10 TRMT2A SQSTM1 TARS TRRAP EDC3 PCBP3 TUBB8 GAPDHS GBAS EEF1A2	unknown	dbPTM	https://awi.cuhk.edu.cn/dbPTM/	https://pubmed.ncbi.nlm.nih.gov/29967540/
DCP2	Ubiquitination	K416	FDHNAIMKILDL---	m7GpppN-mRNA hydrolase {ECO:0000305}	unknown	PSMB1 DCP1A UPF1 TRIM21 DCP1B EDC4 POLA2 NAGK ABCE1 ANGEL2 AP1M1 ARMCX5 CAPN2 DARS2 ELP3 EIF5A FANCD2 GFPT2 GARS GFPT1 FBXO3 GGCX GGT7 GLUD1 IKBKAP IDE GTPBP2 INTS7 PHKB PFKM SFXN2 PGM3 POLD3 QPCTL SLC25A10 TRMT2A SQSTM1 TARS TRRAP EDC3 PCBP3 TUBB8 GAPDHS GBAS EEF1A2	unknown	dbPTM	https://awi.cuhk.edu.cn/dbPTM/	https://pubmed.ncbi.nlm.nih.gov/29967540/
DCPS	Phosphorylation	S24	VEEAHAASTEEKEAG	m7GpppX diphosphatase	unknown	GPC5 ACO1 ASNS ECHS1 GAPDH GINS3 GINS4 GSS HSPA5 MSN PDCD10 PDHA1 PFAS PPP1R2 PPP5C VCL XPO1 CA14 FLNB	unknown	dbPTM	https://awi.cuhk.edu.cn/dbPTM/	https://pubmed.ncbi.nlm.nih.gov/29255136/
DCPS	Phosphorylation	T25	EEAHAASTEEKEAGV	m7GpppX diphosphatase	unknown	GPC5 ACO1 ASNS ECHS1 GAPDH GINS3 GINS4 GSS HSPA5 MSN PDCD10 PDHA1 PFAS PPP1R2 PPP5C VCL XPO1 CA14 FLNB	unknown	dbPTM	https://awi.cuhk.edu.cn/dbPTM/	https://pubmed.ncbi.nlm.nih.gov/29255136/
DCPS	Phosphorylation	S45	APVRLPFSGFRLQKV	m7GpppX diphosphatase	unknown	GPC5 ACO1 ASNS ECHS1 GAPDH GINS3 GINS4 GSS HSPA5 MSN PDCD10 PDHA1 PFAS PPP1R2 PPP5C VCL XPO1 CA14 FLNB	unknown	dbPTM	https://awi.cuhk.edu.cn/dbPTM/	https://pubmed.ncbi.nlm.nih.gov/24719451/
DCPS	Phosphorylation	S72	HGKVNEASGDGDGED	m7GpppX diphosphatase	unknown	GPC5 ACO1 ASNS ECHS1 GAPDH GINS3 GINS4 GSS HSPA5 MSN PDCD10 PDHA1 PFAS PPP1R2 PPP5C VCL XPO1 CA14 FLNB	unknown	dbPTM	https://awi.cuhk.edu.cn/dbPTM/	https://pubmed.ncbi.nlm.nih.gov/28450419/
DCPS	Phosphorylation	T99	EQVAQLLTGSPELQL	m7GpppX diphosphatase	unknown	GPC5 ACO1 ASNS ECHS1 GAPDH GINS3 GINS4 GSS HSPA5 MSN PDCD10 PDHA1 PFAS PPP1R2 PPP5C VCL XPO1 CA14 FLNB	unknown	dbPTM	https://awi.cuhk.edu.cn/dbPTM/	https://pubmed.ncbi.nlm.nih.gov/24275569/
DCPS	Phosphorylation	S197	VFENPDPSDGFVLIP	m7GpppX diphosphatase	unknown	GPC5 ACO1 ASNS ECHS1 GAPDH GINS3 GINS4 GSS HSPA5 MSN PDCD10 PDHA1 PFAS PPP1R2 PPP5C VCL XPO1 CA14 FLNB	unknown	dbPTM	https://awi.cuhk.edu.cn/dbPTM/	https://pubmed.ncbi.nlm.nih.gov/26074081/
DCPS	Acetylation	A2	------MADAAPQLG	m7GpppX diphosphatase	unknown	GPC5 ACO1 ASNS ECHS1 GAPDH GINS3 GINS4 GSS HSPA5 MSN PDCD10 PDHA1 PFAS PPP1R2 PPP5C VCL XPO1 CA14 FLNB	unknown	dbPTM	https://awi.cuhk.edu.cn/dbPTM/	https://pubmed.ncbi.nlm.nih.gov/22223895/
DCPS	Acetylation	K10	DAAPQLGKRKRELDV	m7GpppX diphosphatase	unknown	GPC5 ACO1 ASNS ECHS1 GAPDH GINS3 GINS4 GSS HSPA5 MSN PDCD10 PDHA1 PFAS PPP1R2 PPP5C VCL XPO1 CA14 FLNB	unknown	dbPTM	https://awi.cuhk.edu.cn/dbPTM/	https://pubmed.ncbi.nlm.nih.gov/23954790/
DCPS	Acetylation	K128	PRQLNDVKTTVVYPA	m7GpppX diphosphatase	unknown	GPC5 ACO1 ASNS ECHS1 GAPDH GINS3 GINS4 GSS HSPA5 MSN PDCD10 PDHA1 PFAS PPP1R2 PPP5C VCL XPO1 CA14 FLNB	unknown	dbPTM	https://awi.cuhk.edu.cn/dbPTM/	https://pubmed.ncbi.nlm.nih.gov/23954790/
DCPS	Acetylation	K138	VVYPATEKHLQKYLR	m7GpppX diphosphatase	unknown	GPC5 ACO1 ASNS ECHS1 GAPDH GINS3 GINS4 GSS HSPA5 MSN PDCD10 PDHA1 PFAS PPP1R2 PPP5C VCL XPO1 CA14 FLNB	unknown	dbPTM	https://awi.cuhk.edu.cn/dbPTM/	https://pubmed.ncbi.nlm.nih.gov/19608861/
DCPS	Acetylation	K142	ATEKHLQKYLRQDLR	m7GpppX diphosphatase	unknown	GPC5 ACO1 ASNS ECHS1 GAPDH GINS3 GINS4 GSS HSPA5 MSN PDCD10 PDHA1 PFAS PPP1R2 PPP5C VCL XPO1 CA14 FLNB	unknown	dbPTM	https://awi.cuhk.edu.cn/dbPTM/	https://pubmed.ncbi.nlm.nih.gov/19608861/
DCPS	Ubiquitination	K128	PRQLNDVKTTVVYPA	m7GpppX diphosphatase	unknown	GPC5 ACO1 ASNS ECHS1 GAPDH GINS3 GINS4 GSS HSPA5 MSN PDCD10 PDHA1 PFAS PPP1R2 PPP5C VCL XPO1 CA14 FLNB	unknown	dbPTM	https://awi.cuhk.edu.cn/dbPTM/	https://pubmed.ncbi.nlm.nih.gov/21906983/
DCPS	Ubiquitination	K138	VVYPATEKHLQKYLR	m7GpppX diphosphatase	unknown	GPC5 ACO1 ASNS ECHS1 GAPDH GINS3 GINS4 GSS HSPA5 MSN PDCD10 PDHA1 PFAS PPP1R2 PPP5C VCL XPO1 CA14 FLNB	unknown	dbPTM	https://awi.cuhk.edu.cn/dbPTM/	https://pubmed.ncbi.nlm.nih.gov/21890473/
DCPS	Ubiquitination	K142	ATEKHLQKYLRQDLR	m7GpppX diphosphatase	unknown	GPC5 ACO1 ASNS ECHS1 GAPDH GINS3 GINS4 GSS HSPA5 MSN PDCD10 PDHA1 PFAS PPP1R2 PPP5C VCL XPO1 CA14 FLNB	unknown	dbPTM	https://awi.cuhk.edu.cn/dbPTM/	https://pubmed.ncbi.nlm.nih.gov/19608861/
DCPS	Ubiquitination	K329	RADDPLLKLLQEAQQ	m7GpppX diphosphatase	unknown	GPC5 ACO1 ASNS ECHS1 GAPDH GINS3 GINS4 GSS HSPA5 MSN PDCD10 PDHA1 PFAS PPP1R2 PPP5C VCL XPO1 CA14 FLNB	unknown	dbPTM	https://awi.cuhk.edu.cn/dbPTM/	https://pubmed.ncbi.nlm.nih.gov/2190698/
DDX46	Phosphorylation	S18	RSASRGRSGSRSRSR	Probable ATP-dependent RNA helicase DDX46	unknown	unknown	unknown	dbPTM	https://awi.cuhk.edu.cn/dbPTM/	https://pubmed.ncbi.nlm.nih.gov/21601212/
DDX46	Phosphorylation	S20	ASRGRSGSRSRSRSP	Probable ATP-dependent RNA helicase DDX46	unknown	unknown	unknown	dbPTM	https://awi.cuhk.edu.cn/dbPTM/	https://pubmed.ncbi.nlm.nih.gov/21601212/
DDX46	Phosphorylation	S22	RGRSGSRSRSRSPSD	Probable ATP-dependent RNA helicase DDX46	unknown	unknown	unknown	dbPTM	https://awi.cuhk.edu.cn/dbPTM/	https://pubmed.ncbi.nlm.nih.gov/24144214/
DDX46	Phosphorylation	S24	RSGSRSRSRSPSDKR	Probable ATP-dependent RNA helicase DDX46	unknown	unknown	unknown	dbPTM	https://awi.cuhk.edu.cn/dbPTM/	https://pubmed.ncbi.nlm.nih.gov/27794612/
DDX46	Phosphorylation	S26	GSRSRSRSPSDKRSK	Probable ATP-dependent RNA helicase DDX46	unknown	unknown	unknown	dbPTM	https://awi.cuhk.edu.cn/dbPTM/	https://pubmed.ncbi.nlm.nih.gov/27794612/
DDX46	Phosphorylation	S28	RSRSRSPSDKRSKRG	Probable ATP-dependent RNA helicase DDX46	unknown	unknown	unknown	dbPTM	https://awi.cuhk.edu.cn/dbPTM/	https://pubmed.ncbi.nlm.nih.gov/22496350/
DDX46	Phosphorylation	S40	KRGDDRRSRSRDRDR	Probable ATP-dependent RNA helicase DDX46	unknown	unknown	unknown	dbPTM	https://awi.cuhk.edu.cn/dbPTM/	https://pubmed.ncbi.nlm.nih.gov/20068231/
DDX46	Phosphorylation	S42	GDDRRSRSRDRDRRR	Probable ATP-dependent RNA helicase DDX46	unknown	unknown	unknown	dbPTM	https://awi.cuhk.edu.cn/dbPTM/	https://pubmed.ncbi.nlm.nih.gov/20068231/
DDX46	Phosphorylation	S52	RDRRRERSRSRDKRR	Probable ATP-dependent RNA helicase DDX46	unknown	unknown	unknown	dbPTM	https://awi.cuhk.edu.cn/dbPTM/	https://pubmed.ncbi.nlm.nih.gov/20068231/
DDX46	Phosphorylation	S54	RRRERSRSRDKRRSR	Probable ATP-dependent RNA helicase DDX46	unknown	unknown	unknown	dbPTM	https://awi.cuhk.edu.cn/dbPTM/	https://pubmed.ncbi.nlm.nih.gov/20068231/
DDX46	Phosphorylation	S60	RSRDKRRSRSRDRKR	Probable ATP-dependent RNA helicase DDX46	unknown	unknown	unknown	dbPTM	https://awi.cuhk.edu.cn/dbPTM/	https://pubmed.ncbi.nlm.nih.gov/20068231/
DDX46	Phosphorylation	S62	RDKRRSRSRDRKRLR	Probable ATP-dependent RNA helicase DDX46	unknown	unknown	unknown	dbPTM	https://awi.cuhk.edu.cn/dbPTM/	https://pubmed.ncbi.nlm.nih.gov/20068231/
DDX46	Phosphorylation	S71	DRKRLRRSRSRERDR	Probable ATP-dependent RNA helicase DDX46	unknown	unknown	unknown	dbPTM	https://awi.cuhk.edu.cn/dbPTM/	https://pubmed.ncbi.nlm.nih.gov/24719451/
DDX46	Phosphorylation	S73	KRLRRSRSRERDRSR	Probable ATP-dependent RNA helicase DDX46	unknown	unknown	unknown	dbPTM	https://awi.cuhk.edu.cn/dbPTM/	https://pubmed.ncbi.nlm.nih.gov/20068231/
DDX46	Phosphorylation	S79	RSRERDRSRERRRSR	Probable ATP-dependent RNA helicase DDX46	unknown	unknown	unknown	dbPTM	https://awi.cuhk.edu.cn/dbPTM/	https://pubmed.ncbi.nlm.nih.gov/30576142/
DDX46	Phosphorylation	S85	RSRERRRSRSRDRRR	Probable ATP-dependent RNA helicase DDX46	unknown	unknown	unknown	dbPTM	https://awi.cuhk.edu.cn/dbPTM/	https://pubmed.ncbi.nlm.nih.gov/20068231/
DDX46	Phosphorylation	S87	RERRRSRSRDRRRSR	Probable ATP-dependent RNA helicase DDX46	unknown	unknown	unknown	dbPTM	https://awi.cuhk.edu.cn/dbPTM/	https://pubmed.ncbi.nlm.nih.gov/20068231/
DDX46	Phosphorylation	S102	SRSRGRRSRSSSPGN	Probable ATP-dependent RNA helicase DDX46	unknown	unknown	unknown	dbPTM	https://awi.cuhk.edu.cn/dbPTM/	https://pubmed.ncbi.nlm.nih.gov/30576142/
DDX46	Phosphorylation	S104	SRGRRSRSSSPGNKS	Probable ATP-dependent RNA helicase DDX46	unknown	unknown	unknown	dbPTM	https://awi.cuhk.edu.cn/dbPTM/	https://pubmed.ncbi.nlm.nih.gov/20068231/
DDX46	Phosphorylation	S105	RGRRSRSSSPGNKSK	Probable ATP-dependent RNA helicase DDX46	unknown	unknown	unknown	dbPTM	https://awi.cuhk.edu.cn/dbPTM/	https://pubmed.ncbi.nlm.nih.gov/30576142/
DDX46	Phosphorylation	S106	GRRSRSSSPGNKSKK	Probable ATP-dependent RNA helicase DDX46	unknown	unknown	unknown	dbPTM	https://awi.cuhk.edu.cn/dbPTM/	https://pubmed.ncbi.nlm.nih.gov/28176443/
DDX46	Phosphorylation	S118	SKKTENRSRSKEKTD	Probable ATP-dependent RNA helicase DDX46	unknown	unknown	unknown	dbPTM	https://awi.cuhk.edu.cn/dbPTM/	https://pubmed.ncbi.nlm.nih.gov/24719451/
DDX46	Phosphorylation	S120	KTENRSRSKEKTDGG	Probable ATP-dependent RNA helicase DDX46	unknown	unknown	unknown	dbPTM	https://awi.cuhk.edu.cn/dbPTM/	https://pubmed.ncbi.nlm.nih.gov/25072903/
DDX46	Phosphorylation	T124	RSRSKEKTDGGESSK	Probable ATP-dependent RNA helicase DDX46	unknown	unknown	unknown	dbPTM	https://awi.cuhk.edu.cn/dbPTM/	https://pubmed.ncbi.nlm.nih.gov/25072903/
DDX46	Phosphorylation	S129	EKTDGGESSKEKKKD	Probable ATP-dependent RNA helicase DDX46	unknown	unknown	unknown	dbPTM	https://awi.cuhk.edu.cn/dbPTM/	https://pubmed.ncbi.nlm.nih.gov/25072903/
DDX46	Phosphorylation	S130	KTDGGESSKEKKKDK	Probable ATP-dependent RNA helicase DDX46	unknown	unknown	unknown	dbPTM	https://awi.cuhk.edu.cn/dbPTM/	https://pubmed.ncbi.nlm.nih.gov/28985074/
DDX46	Phosphorylation	S199	MKQGKKWSLEDDDDD	Probable ATP-dependent RNA helicase DDX46	unknown	unknown	unknown	dbPTM	https://awi.cuhk.edu.cn/dbPTM/	https://pubmed.ncbi.nlm.nih.gov/25159151/
DDX46	Phosphorylation	S246	VKKFNMRSVKGGGGN	Probable ATP-dependent RNA helicase DDX46	unknown	unknown	unknown	dbPTM	https://awi.cuhk.edu.cn/dbPTM/	https://pubmed.ncbi.nlm.nih.gov/26074081/
DDX46	Phosphorylation	T262	KKSGPTVTKVVTVVT	Probable ATP-dependent RNA helicase DDX46	unknown	unknown	unknown	dbPTM	https://awi.cuhk.edu.cn/dbPTM/	https://pubmed.ncbi.nlm.nih.gov/21601212/
DDX46	Phosphorylation	T266	PTVTKVVTVVTTKKA	Probable ATP-dependent RNA helicase DDX46	unknown	unknown	unknown	dbPTM	https://awi.cuhk.edu.cn/dbPTM/	https://pubmed.ncbi.nlm.nih.gov/21601212/
DDX46	Phosphorylation	S277	TKKAVVDSDKKKGEL	Probable ATP-dependent RNA helicase DDX46	unknown	unknown	unknown	dbPTM	https://awi.cuhk.edu.cn/dbPTM/	https://pubmed.ncbi.nlm.nih.gov/21815630/
DDX46	Phosphorylation	Y294	NDQDAMEYSSEEEEV	Probable ATP-dependent RNA helicase DDX46	unknown	unknown	unknown	dbPTM	https://awi.cuhk.edu.cn/dbPTM/	https://pubmed.ncbi.nlm.nih.gov/21712546/
DDX46	Phosphorylation	S295	DQDAMEYSSEEEEVD	Probable ATP-dependent RNA helicase DDX46	unknown	unknown	unknown	dbPTM	https://awi.cuhk.edu.cn/dbPTM/	https://pubmed.ncbi.nlm.nih.gov/18388127/
DDX46	Phosphorylation	T305	EEEVDLQTALTGYQT	Probable ATP-dependent RNA helicase DDX46	unknown	unknown	unknown	dbPTM	https://awi.cuhk.edu.cn/dbPTM/	https://pubmed.ncbi.nlm.nih.gov/23898821/
DDX46	Phosphorylation	S296	QDAMEYSSEEEEVDL	Probable ATP-dependent RNA helicase DDX46	unknown	unknown	unknown	dbPTM	https://awi.cuhk.edu.cn/dbPTM/	https://pubmed.ncbi.nlm.nih.gov/18388127/
DDX46	Phosphorylation	T308	VDLQTALTGYQTKQR	Probable ATP-dependent RNA helicase DDX46	unknown	unknown	unknown	dbPTM	https://awi.cuhk.edu.cn/dbPTM/	https://pubmed.ncbi.nlm.nih.gov/20068231/
DDX46	Phosphorylation	Y310	LQTALTGYQTKQRKL	Probable ATP-dependent RNA helicase DDX46	unknown	unknown	unknown	dbPTM	https://awi.cuhk.edu.cn/dbPTM/	https://pubmed.ncbi.nlm.nih.gov/20363803/
DDX46	Phosphorylation	T312	TALTGYQTKQRKLLE	Probable ATP-dependent RNA helicase DDX46	unknown	unknown	unknown	dbPTM	https://awi.cuhk.edu.cn/dbPTM/	https://pubmed.ncbi.nlm.nih.gov/20068231/
DDX46	Phosphorylation	Y328	VDHGKIEYEPFRKNF	Probable ATP-dependent RNA helicase DDX46	unknown	unknown	unknown	dbPTM	https://awi.cuhk.edu.cn/dbPTM/	https://pubmed.ncbi.nlm.nih.gov/21406692/
DDX46	Phosphorylation	Y336	EPFRKNFYVEVPELA	Probable ATP-dependent RNA helicase DDX46	unknown	unknown	unknown	dbPTM	https://awi.cuhk.edu.cn/dbPTM/	https://pubmed.ncbi.nlm.nih.gov/29083192/
DDX46	Phosphorylation	S346	VPELAKMSQEEVNVF	Probable ATP-dependent RNA helicase DDX46	unknown	unknown	unknown	dbPTM	https://awi.cuhk.edu.cn/dbPTM/	https://pubmed.ncbi.nlm.nih.gov/25849741/
DDX46	Phosphorylation	T361	RLEMEGITVKGKGCP	Probable ATP-dependent RNA helicase DDX46	unknown	unknown	unknown	dbPTM	https://awi.cuhk.edu.cn/dbPTM/	https://pubmed.ncbi.nlm.nih.gov/20068231/
DDX46	Phosphorylation	S386	ISMKILNSLKKHGYE	Probable ATP-dependent RNA helicase DDX46	unknown	unknown	unknown	dbPTM	https://awi.cuhk.edu.cn/dbPTM/	https://pubmed.ncbi.nlm.nih.gov/25599653/
DDX46	Phosphorylation	Y392	NSLKKHGYEKPTPIQ	Probable ATP-dependent RNA helicase DDX46	unknown	unknown	unknown	dbPTM	https://awi.cuhk.edu.cn/dbPTM/	https://pubmed.ncbi.nlm.nih.gov/21406692/
DDX46	Phosphorylation	T396	KHGYEKPTPIQTQAI	Probable ATP-dependent RNA helicase DDX46	unknown	unknown	unknown	dbPTM	https://awi.cuhk.edu.cn/dbPTM/	https://pubmed.ncbi.nlm.nih.gov/21406692/
DDX46	Phosphorylation	T400	EKPTPIQTQAIPAIM	Probable ATP-dependent RNA helicase DDX46	unknown	unknown	unknown	dbPTM	https://awi.cuhk.edu.cn/dbPTM/	https://pubmed.ncbi.nlm.nih.gov/21406692/
DDX46	Phosphorylation	S408	QAIPAIMSGRDLIGI	Probable ATP-dependent RNA helicase DDX46	unknown	unknown	unknown	dbPTM	https://awi.cuhk.edu.cn/dbPTM/	https://pubmed.ncbi.nlm.nih.gov/21406692/
DDX46	Phosphorylation	Y480	GLRVVCVYGGTGISE	Probable ATP-dependent RNA helicase DDX46	unknown	unknown	unknown	dbPTM	https://awi.cuhk.edu.cn/dbPTM/	https://pubmed.ncbi.nlm.nih.gov/28152594/
DDX46	Phosphorylation	Y525	TNLRRVTYVVLDEAD	Probable ATP-dependent RNA helicase DDX46	unknown	unknown	unknown	dbPTM	https://awi.cuhk.edu.cn/dbPTM/	https://pubmed.ncbi.nlm.nih.gov/28787133/
DDX46	Phosphorylation	T483	VVCVYGGTGISEQIA	Probable ATP-dependent RNA helicase DDX46	unknown	unknown	unknown	dbPTM	https://awi.cuhk.edu.cn/dbPTM/	https://pubmed.ncbi.nlm.nih.gov/28152594/
DDX46	Phosphorylation	T556	NVRPDRQTVMFSATF	Probable ATP-dependent RNA helicase DDX46	unknown	unknown	unknown	dbPTM	https://awi.cuhk.edu.cn/dbPTM/	https://pubmed.ncbi.nlm.nih.gov/24043423/
DDX46	Phosphorylation	S560	DRQTVMFSATFPRAM	Probable ATP-dependent RNA helicase DDX46	unknown	unknown	unknown	dbPTM	https://awi.cuhk.edu.cn/dbPTM/	https://pubmed.ncbi.nlm.nih.gov/24043423/
DDX46	Phosphorylation	T562	QTVMFSATFPRAMEA	Probable ATP-dependent RNA helicase DDX46	unknown	unknown	unknown	dbPTM	https://awi.cuhk.edu.cn/dbPTM/	https://pubmed.ncbi.nlm.nih.gov/24043423/
DDX46	Phosphorylation	Y616	LLELLGHYQESGSVI	Probable ATP-dependent RNA helicase DDX46	unknown	unknown	unknown	dbPTM	https://awi.cuhk.edu.cn/dbPTM/	https://pubmed.ncbi.nlm.nih.gov/22167270/
DDX46	Phosphorylation	S619	LLGHYQESGSVIIFV	Probable ATP-dependent RNA helicase DDX46	unknown	unknown	unknown	dbPTM	https://awi.cuhk.edu.cn/dbPTM/	https://pubmed.ncbi.nlm.nih.gov/22167270/
DDX46	Phosphorylation	S621	GHYQESGSVIIFVDK	Probable ATP-dependent RNA helicase DDX46	unknown	unknown	unknown	dbPTM	https://awi.cuhk.edu.cn/dbPTM/	https://pubmed.ncbi.nlm.nih.gov/22167270/
DDX46	Phosphorylation	S643	LKDLMRASYPCMSLH	Probable ATP-dependent RNA helicase DDX46	unknown	unknown	unknown	dbPTM	https://awi.cuhk.edu.cn/dbPTM/	https://pubmed.ncbi.nlm.nih.gov/26126808/
DDX46	Phosphorylation	Y644	KDLMRASYPCMSLHG	Probable ATP-dependent RNA helicase DDX46	unknown	unknown	unknown	dbPTM	https://awi.cuhk.edu.cn/dbPTM/	https://pubmed.ncbi.nlm.nih.gov/26126808/
DDX46	Phosphorylation	Y656	LHGGIDQYDRDSIIN	Probable ATP-dependent RNA helicase DDX46	unknown	unknown	unknown	dbPTM	https://awi.cuhk.edu.cn/dbPTM/	https://pubmed.ncbi.nlm.nih.gov/24719451/
DDX46	Phosphorylation	S660	IDQYDRDSIINDFKN	Probable ATP-dependent RNA helicase DDX46	unknown	unknown	unknown	dbPTM	https://awi.cuhk.edu.cn/dbPTM/	https://pubmed.ncbi.nlm.nih.gov/23532336/
DDX46	Phosphorylation	T710	YVHRAGRTGRAGNKG	Probable ATP-dependent RNA helicase DDX46	unknown	unknown	unknown	dbPTM	https://awi.cuhk.edu.cn/dbPTM/	https://pubmed.ncbi.nlm.nih.gov/21406692/
DDX46	Phosphorylation	Y718	GRAGNKGYAYTFITE	Probable ATP-dependent RNA helicase DDX46	unknown	unknown	unknown	dbPTM	https://awi.cuhk.edu.cn/dbPTM/	https://pubmed.ncbi.nlm.nih.gov/28152594/
DDX46	Phosphorylation	T721	GNKGYAYTFITEDQA	Probable ATP-dependent RNA helicase DDX46	unknown	unknown	unknown	dbPTM	https://awi.cuhk.edu.cn/dbPTM/	https://pubmed.ncbi.nlm.nih.gov/28152594/
DDX46	Phosphorylation	Y720	AGNKGYAYTFITEDQ	Probable ATP-dependent RNA helicase DDX46	unknown	unknown	unknown	dbPTM	https://awi.cuhk.edu.cn/dbPTM/	https://pubmed.ncbi.nlm.nih.gov/21406692/
DDX46	Phosphorylation	T724	GYAYTFITEDQARYA	Probable ATP-dependent RNA helicase DDX46	unknown	unknown	unknown	dbPTM	https://awi.cuhk.edu.cn/dbPTM/	https://pubmed.ncbi.nlm.nih.gov/21406692/
DDX46	Phosphorylation	Y730	ITEDQARYAGDIIKA	Probable ATP-dependent RNA helicase DDX46	unknown	unknown	unknown	dbPTM	https://awi.cuhk.edu.cn/dbPTM/	https://pubmed.ncbi.nlm.nih.gov/24719451/
DDX46	Phosphorylation	S741	IIKALELSGTAVPPD	Probable ATP-dependent RNA helicase DDX46	unknown	unknown	unknown	dbPTM	https://awi.cuhk.edu.cn/dbPTM/	https://pubmed.ncbi.nlm.nih.gov/28348404/
DDX46	Phosphorylation	T743	KALELSGTAVPPDLE	Probable ATP-dependent RNA helicase DDX46	unknown	unknown	unknown	dbPTM	https://awi.cuhk.edu.cn/dbPTM/	https://pubmed.ncbi.nlm.nih.gov/28348404/
DDX46	Phosphorylation	S770	EGKIIKKSSGFSGKG	Probable ATP-dependent RNA helicase DDX46	unknown	unknown	unknown	dbPTM	https://awi.cuhk.edu.cn/dbPTM/	https://pubmed.ncbi.nlm.nih.gov/28985074/
DDX46	Phosphorylation	S774	IKKSSGFSGKGFKFD	Probable ATP-dependent RNA helicase DDX46	unknown	unknown	unknown	dbPTM	https://awi.cuhk.edu.cn/dbPTM/	https://pubmed.ncbi.nlm.nih.gov/26546556/
DDX46	Phosphorylation	S771	GKIIKKSSGFSGKGF	Probable ATP-dependent RNA helicase DDX46	unknown	unknown	unknown	dbPTM	https://awi.cuhk.edu.cn/dbPTM/	https://pubmed.ncbi.nlm.nih.gov/26546556/
DDX46	Phosphorylation	S804	AALGLQDSDDEDAAV	Probable ATP-dependent RNA helicase DDX46	unknown	unknown	unknown	dbPTM	https://awi.cuhk.edu.cn/dbPTM/	https://pubmed.ncbi.nlm.nih.gov/29255136/
DDX46	Phosphorylation	T783	KGFKFDETEQALANE	Probable ATP-dependent RNA helicase DDX46	unknown	unknown	unknown	dbPTM	https://awi.cuhk.edu.cn/dbPTM/	https://pubmed.ncbi.nlm.nih.gov/25159151/
DDX46	Phosphorylation	S819	DIDEQIESMFNSKKR	Probable ATP-dependent RNA helicase DDX46	unknown	unknown	unknown	dbPTM	https://awi.cuhk.edu.cn/dbPTM/	https://pubmed.ncbi.nlm.nih.gov/28176443/
DDX46	Phosphorylation	S823	QIESMFNSKKRVKDM	Probable ATP-dependent RNA helicase DDX46	unknown	unknown	unknown	dbPTM	https://awi.cuhk.edu.cn/dbPTM/	https://pubmed.ncbi.nlm.nih.gov/23403867/
DDX46	Phosphorylation	T835	KDMAAPGTSSVPAPT	Probable ATP-dependent RNA helicase DDX46	unknown	unknown	unknown	dbPTM	https://awi.cuhk.edu.cn/dbPTM/	https://pubmed.ncbi.nlm.nih.gov/28348404/
DDX46	Phosphorylation	S836	DMAAPGTSSVPAPTA	Probable ATP-dependent RNA helicase DDX46	unknown	unknown	unknown	dbPTM	https://awi.cuhk.edu.cn/dbPTM/	https://pubmed.ncbi.nlm.nih.gov/28348404/
DDX46	Phosphorylation	S837	MAAPGTSSVPAPTAG	Probable ATP-dependent RNA helicase DDX46	unknown	unknown	unknown	dbPTM	https://awi.cuhk.edu.cn/dbPTM/	https://pubmed.ncbi.nlm.nih.gov/28348404/
DDX46	Phosphorylation	S869	QKNLGIESQDVMQQA	Probable ATP-dependent RNA helicase DDX46	unknown	unknown	unknown	dbPTM	https://awi.cuhk.edu.cn/dbPTM/	https://pubmed.ncbi.nlm.nih.gov/24532841/
DDX46	Phosphorylation	T885	NAILRGGTILAPTVS	Probable ATP-dependent RNA helicase DDX46	unknown	unknown	unknown	dbPTM	https://awi.cuhk.edu.cn/dbPTM/	https://pubmed.ncbi.nlm.nih.gov/28555341/
DDX46	Phosphorylation	T890	GGTILAPTVSAKTIA	Probable ATP-dependent RNA helicase DDX46	unknown	unknown	unknown	dbPTM	https://awi.cuhk.edu.cn/dbPTM/	https://pubmed.ncbi.nlm.nih.gov/25159151/
DDX46	Phosphorylation	S892	TILAPTVSAKTIAEQ	Probable ATP-dependent RNA helicase DDX46	unknown	unknown	unknown	dbPTM	https://awi.cuhk.edu.cn/dbPTM/	https://pubmed.ncbi.nlm.nih.gov/25159151/
DDX46	Phosphorylation	T895	APTVSAKTIAEQLAE	Probable ATP-dependent RNA helicase DDX46	unknown	unknown	unknown	dbPTM	https://awi.cuhk.edu.cn/dbPTM/	https://pubmed.ncbi.nlm.nih.gov/21406692/
DDX46	Phosphorylation	Y910	KINAKLNYVPLEKQE	Probable ATP-dependent RNA helicase DDX46	unknown	unknown	unknown	dbPTM	https://awi.cuhk.edu.cn/dbPTM/	https://pubmed.ncbi.nlm.nih.gov/28796482/
DDX46	Phosphorylation	S928	QDGGQNESFKRYEEE	Probable ATP-dependent RNA helicase DDX46	unknown	unknown	unknown	dbPTM	https://awi.cuhk.edu.cn/dbPTM/	https://pubmed.ncbi.nlm.nih.gov/29255136/
DDX46	Phosphorylation	Y932	QNESFKRYEEELEIN	Probable ATP-dependent RNA helicase DDX46	unknown	unknown	unknown	dbPTM	https://awi.cuhk.edu.cn/dbPTM/	https://pubmed.ncbi.nlm.nih.gov/28122231/
DDX46	Phosphorylation	F929	DGGQNESFKRYEEEL	Probable ATP-dependent RNA helicase DDX46	unknown	unknown	unknown	dbPTM	https://awi.cuhk.edu.cn/dbPTM/	https://pubmed.ncbi.nlm.nih.gov/20068231/
DDX46	Phosphorylation	S959	KEALQRISEYSEAAI	Probable ATP-dependent RNA helicase DDX46	unknown	unknown	unknown	dbPTM	https://awi.cuhk.edu.cn/dbPTM/	https://pubmed.ncbi.nlm.nih.gov/25072903/
DDX46	Phosphorylation	Y961	ALQRISEYSEAAITI	Probable ATP-dependent RNA helicase DDX46	unknown	unknown	unknown	dbPTM	https://awi.cuhk.edu.cn/dbPTM/	https://pubmed.ncbi.nlm.nih.gov/25072903/
DDX46	Phosphorylation	S962	LQRISEYSEAAITIR	Probable ATP-dependent RNA helicase DDX46	unknown	unknown	unknown	dbPTM	https://awi.cuhk.edu.cn/dbPTM/	https://pubmed.ncbi.nlm.nih.gov/25072903/
DDX46	Phosphorylation	T967	EYSEAAITIRGTYFP	Probable ATP-dependent RNA helicase DDX46	unknown	unknown	unknown	dbPTM	https://awi.cuhk.edu.cn/dbPTM/	https://pubmed.ncbi.nlm.nih.gov/25072903/
DDX46	Phosphorylation	T971	AAITIRGTYFPPGKE	Probable ATP-dependent RNA helicase DDX46	unknown	unknown	unknown	dbPTM	https://awi.cuhk.edu.cn/dbPTM/	https://pubmed.ncbi.nlm.nih.gov/25072903/
DDX46	Phosphorylation	Y972	AITIRGTYFPPGKEP	Probable ATP-dependent RNA helicase DDX46	unknown	unknown	unknown	dbPTM	https://awi.cuhk.edu.cn/dbPTM/	https://pubmed.ncbi.nlm.nih.gov/25072903/
DDX46	Phosphorylation	T1006	QKAKAEITRLIKEEL	Probable ATP-dependent RNA helicase DDX46	unknown	unknown	unknown	dbPTM	https://awi.cuhk.edu.cn/dbPTM/	https://pubmed.ncbi.nlm.nih.gov/21406692/
DDX46	Phosphorylation	S1019	ELIRLQNSYQPTNKG	Probable ATP-dependent RNA helicase DDX46	unknown	unknown	unknown	dbPTM	https://awi.cuhk.edu.cn/dbPTM/	https://pubmed.ncbi.nlm.nih.gov/28152594/
DDX46	Phosphorylation	Y1020	LIRLQNSYQPTNKGR	Probable ATP-dependent RNA helicase DDX46	unknown	unknown	unknown	dbPTM	https://awi.cuhk.edu.cn/dbPTM/	https://pubmed.ncbi.nlm.nih.gov/28152594/
DDX46	Phosphorylation	T1023	LQNSYQPTNKGRYKV	Probable ATP-dependent RNA helicase DDX46	unknown	unknown	unknown	dbPTM	https://awi.cuhk.edu.cn/dbPTM/	https://pubmed.ncbi.nlm.nih.gov/28152594/
DDX46	Acetylation	K263	KSGPTVTKVVTVVTT	Probable ATP-dependent RNA helicase DDX46	unknown	unknown	unknown	dbPTM	https://awi.cuhk.edu.cn/dbPTM/	https://pubmed.ncbi.nlm.nih.gov/19608861/
DDX46	Acetylation	K271	VVTVVTTKKAVVDSD	Probable ATP-dependent RNA helicase DDX46	unknown	unknown	unknown	dbPTM	https://awi.cuhk.edu.cn/dbPTM/	https://pubmed.ncbi.nlm.nih.gov/25953088/
DDX46	Acetylation	K279	KAVVDSDKKKGELME	Probable ATP-dependent RNA helicase DDX46	unknown	unknown	unknown	dbPTM	https://awi.cuhk.edu.cn/dbPTM/	https://pubmed.ncbi.nlm.nih.gov/23749302/
DDX46	Acetylation	K280	AVVDSDKKKGELMEN	Probable ATP-dependent RNA helicase DDX46	unknown	unknown	unknown	dbPTM	https://awi.cuhk.edu.cn/dbPTM/	https://pubmed.ncbi.nlm.nih.gov/30583755/
DDX46	Acetylation	K325	LEPVDHGKIEYEPFR	Probable ATP-dependent RNA helicase DDX46	unknown	unknown	unknown	dbPTM	https://awi.cuhk.edu.cn/dbPTM/	https://pubmed.ncbi.nlm.nih.gov/26051181/
DDX46	Acetylation	K363	EMEGITVKGKGCPKP	Probable ATP-dependent RNA helicase DDX46	unknown	unknown	unknown	dbPTM	https://awi.cuhk.edu.cn/dbPTM/	https://pubmed.ncbi.nlm.nih.gov/25953088/
DDX46	Acetylation	K365	EGITVKGKGCPKPIK	Probable ATP-dependent RNA helicase DDX46	unknown	unknown	unknown	dbPTM	https://awi.cuhk.edu.cn/dbPTM/	https://pubmed.ncbi.nlm.nih.gov/25953088/
DDX46	Acetylation	K382	VQCGISMKILNSLKK	Probable ATP-dependent RNA helicase DDX46	unknown	unknown	unknown	dbPTM	https://awi.cuhk.edu.cn/dbPTM/	https://pubmed.ncbi.nlm.nih.gov/26051181/
DDX46	Acetylation	K388	MKILNSLKKHGYEKP	Probable ATP-dependent RNA helicase DDX46	unknown	unknown	unknown	dbPTM	https://awi.cuhk.edu.cn/dbPTM/	https://pubmed.ncbi.nlm.nih.gov/25953088/
DDX46	Acetylation	K394	LKKHGYEKPTPIQTQ	Probable ATP-dependent RNA helicase DDX46	unknown	unknown	unknown	dbPTM	https://awi.cuhk.edu.cn/dbPTM/	https://pubmed.ncbi.nlm.nih.gov/26051181/
DDX46	Acetylation	K417	RDLIGIAKTGSGKTI	Probable ATP-dependent RNA helicase DDX46	unknown	unknown	unknown	dbPTM	https://awi.cuhk.edu.cn/dbPTM/	https://pubmed.ncbi.nlm.nih.gov/25953088/
DDX46	Acetylation	K463	ELALQITKECKKFSK	Probable ATP-dependent RNA helicase DDX46	unknown	unknown	unknown	dbPTM	https://awi.cuhk.edu.cn/dbPTM/	https://pubmed.ncbi.nlm.nih.gov/26051181/
DDX46	Acetylation	K470	KECKKFSKTLGLRVV	Probable ATP-dependent RNA helicase DDX46	unknown	unknown	unknown	dbPTM	https://awi.cuhk.edu.cn/dbPTM/	https://pubmed.ncbi.nlm.nih.gov/26051181/
DDX46	Acetylation	K493	SEQIAELKRGAEIIV	Probable ATP-dependent RNA helicase DDX46	unknown	unknown	unknown	dbPTM	https://awi.cuhk.edu.cn/dbPTM/	https://pubmed.ncbi.nlm.nih.gov/25953088/
DDX46	Acetylation	K577	LARRILSKPIEVQVG	Probable ATP-dependent RNA helicase DDX46	unknown	unknown	unknown	dbPTM	https://awi.cuhk.edu.cn/dbPTM/	https://pubmed.ncbi.nlm.nih.gov/26051181/
DDX46	Acetylation	K604	VIVIEEEKKFLKLLE	Probable ATP-dependent RNA helicase DDX46	unknown	unknown	unknown	dbPTM	https://awi.cuhk.edu.cn/dbPTM/	https://pubmed.ncbi.nlm.nih.gov/26051181/
DDX46	Acetylation	K666	DSIINDFKNGTCKLL	Probable ATP-dependent RNA helicase DDX46	unknown	unknown	unknown	dbPTM	https://awi.cuhk.edu.cn/dbPTM/	https://pubmed.ncbi.nlm.nih.gov/26051181/
DDX46	Acetylation	K757	EKLWSDFKDQQKAEG	Probable ATP-dependent RNA helicase DDX46	unknown	unknown	unknown	dbPTM	https://awi.cuhk.edu.cn/dbPTM/	https://pubmed.ncbi.nlm.nih.gov/25953088/
DDX46	Acetylation	K768	KAEGKIIKKSSGFSG	Probable ATP-dependent RNA helicase DDX46	unknown	unknown	unknown	dbPTM	https://awi.cuhk.edu.cn/dbPTM/	https://pubmed.ncbi.nlm.nih.gov/18527865/
DDX46	Acetylation	K776	KSSGFSGKGFKFDET	Probable ATP-dependent RNA helicase DDX46	unknown	unknown	unknown	dbPTM	https://awi.cuhk.edu.cn/dbPTM/	https://pubmed.ncbi.nlm.nih.gov/19608861/
DDX46	Acetylation	K779	GFSGKGFKFDETEQA	Probable ATP-dependent RNA helicase DDX46	unknown	unknown	unknown	dbPTM	https://awi.cuhk.edu.cn/dbPTM/	https://pubmed.ncbi.nlm.nih.gov/23954790/
DDX46	Acetylation	K848	PTAGNAEKLEIAKRL	Probable ATP-dependent RNA helicase DDX46	unknown	unknown	unknown	dbPTM	https://awi.cuhk.edu.cn/dbPTM/	https://pubmed.ncbi.nlm.nih.gov/23954790/
DDX46	Acetylation	K894	LAPTVSAKTIAEQLA	Probable ATP-dependent RNA helicase DDX46	unknown	unknown	unknown	dbPTM	https://awi.cuhk.edu.cn/dbPTM/	https://pubmed.ncbi.nlm.nih.gov/25953088/
DDX46	Acetylation	K903	IAEQLAEKINAKLNY	Probable ATP-dependent RNA helicase DDX46	unknown	unknown	unknown	dbPTM	https://awi.cuhk.edu.cn/dbPTM/	https://pubmed.ncbi.nlm.nih.gov/25953088/
DDX46	Acetylation	K907	LAEKINAKLNYVPLE	Probable ATP-dependent RNA helicase DDX46	unknown	unknown	unknown	dbPTM	https://awi.cuhk.edu.cn/dbPTM/	https://pubmed.ncbi.nlm.nih.gov/20167786/
DDX46	Acetylation	K915	LNYVPLEKQEEERQD	Probable ATP-dependent RNA helicase DDX46	unknown	unknown	unknown	dbPTM	https://awi.cuhk.edu.cn/dbPTM/	https://pubmed.ncbi.nlm.nih.gov/20167786/
DDX46	Acetylation	K930	GGQNESFKRYEEELE	Probable ATP-dependent RNA helicase DDX46	unknown	unknown	unknown	dbPTM	https://awi.cuhk.edu.cn/dbPTM/	https://pubmed.ncbi.nlm.nih.gov/20167786/
DDX46	Acetylation	K1010	AEITRLIKEELIRLQ	Probable ATP-dependent RNA helicase DDX46	unknown	unknown	unknown	dbPTM	https://awi.cuhk.edu.cn/dbPTM/	https://pubmed.ncbi.nlm.nih.gov/26051181/
DDX46	Acetylation	K1025	NSYQPTNKGRYKVL-	Probable ATP-dependent RNA helicase DDX46	unknown	unknown	unknown	dbPTM	https://awi.cuhk.edu.cn/dbPTM/	https://pubmed.ncbi.nlm.nih.gov/25953088/
DDX46	Ubiquitination	K776	KSSGFSGKGFKFDET	Probable ATP-dependent RNA helicase DDX46	unknown	unknown	unknown	dbPTM	https://awi.cuhk.edu.cn/dbPTM/	https://pubmed.ncbi.nlm.nih.gov/19608861/
DDX46	Ubiquitination	K848	PTAGNAEKLEIAKRL	Probable ATP-dependent RNA helicase DDX46	unknown	unknown	unknown	dbPTM	https://awi.cuhk.edu.cn/dbPTM/	https://pubmed.ncbi.nlm.nih.gov/19608861/
DDX46	Ubiquitination	K894	LAPTVSAKTIAEQLA	Probable ATP-dependent RNA helicase DDX46	unknown	unknown	unknown	dbPTM	https://awi.cuhk.edu.cn/dbPTM/	https://pubmed.ncbi.nlm.nih.gov/21906983/
DDX46	Ubiquitination	T895	APTVSAKTIAEQLAE	Probable ATP-dependent RNA helicase DDX46	unknown	unknown	unknown	dbPTM	https://awi.cuhk.edu.cn/dbPTM/	https://pubmed.ncbi.nlm.nih.gov/21890473/
DDX46	Ubiquitination	K903	IAEQLAEKINAKLNY	Probable ATP-dependent RNA helicase DDX46	unknown	unknown	unknown	dbPTM	https://awi.cuhk.edu.cn/dbPTM/	https://pubmed.ncbi.nlm.nih.gov/21890473/
DDX46	Ubiquitination	K907	LAEKINAKLNYVPLE	Probable ATP-dependent RNA helicase DDX46	unknown	unknown	unknown	dbPTM	https://awi.cuhk.edu.cn/dbPTM/	https://pubmed.ncbi.nlm.nih.gov/21906983/
DDX46	Ubiquitination	L908	AEKINAKLNYVPLEK	Probable ATP-dependent RNA helicase DDX46	unknown	unknown	unknown	dbPTM	https://awi.cuhk.edu.cn/dbPTM/	https://pubmed.ncbi.nlm.nih.gov/21890473/
DDX46	Ubiquitination	K1010	AEITRLIKEELIRLQ	Probable ATP-dependent RNA helicase DDX46	unknown	unknown	unknown	dbPTM	https://awi.cuhk.edu.cn/dbPTM/	https://pubmed.ncbi.nlm.nih.gov/21890473/
DDX46	Myristoylation	G2	------MGRESRHYR	Probable ATP-dependent RNA helicase DDX46	unknown	unknown	unknown	dbPTM	https://awi.cuhk.edu.cn/dbPTM/	https://pubmed.ncbi.nlm.nih.gov/25255805/
DDX46	Malonylation	K577	LARRILSKPIEVQVG	Probable ATP-dependent RNA helicase DDX46	unknown	unknown	unknown	dbPTM	https://awi.cuhk.edu.cn/dbPTM/	https://pubmed.ncbi.nlm.nih.gov/30639696/
DDX46	O-linked_Glycosylation	S677	CKLLVATSVAARGLD	Probable ATP-dependent RNA helicase DDX46	unknown	unknown	unknown	dbPTM	https://awi.cuhk.edu.cn/dbPTM/	https://pubmed.ncbi.nlm.nih.gov/30059200/
DDX46	Methylation	K113	SPGNKSKKTENRSRS	Probable ATP-dependent RNA helicase DDX46	unknown	unknown	unknown	dbPTM	https://awi.cuhk.edu.cn/dbPTM/	https://pubmed.ncbi.nlm.nih.gov/23748837/
DDX46	Methylation	K389	KILNSLKKHGYEKPT	Probable ATP-dependent RNA helicase DDX46	unknown	unknown	unknown	dbPTM	https://awi.cuhk.edu.cn/dbPTM/	https://pubmed.ncbi.nlm.nih.gov/23748837/
DDX46	Sulfoxidation	M160	QNKLEEEMRKRKERV	Probable ATP-dependent RNA helicase DDX46	unknown	unknown	unknown	dbPTM	https://awi.cuhk.edu.cn/dbPTM/	https://pubmed.ncbi.nlm.nih.gov/21406390/
DDX46	Sulfoxidation	M179	EEQRKKAMENIGELK	Probable ATP-dependent RNA helicase DDX46	unknown	unknown	unknown	dbPTM	https://awi.cuhk.edu.cn/dbPTM/	https://pubmed.ncbi.nlm.nih.gov/21406390/
DDX46	Sulfoxidation	M345	EVPELAKMSQEEVNV	Probable ATP-dependent RNA helicase DDX46	unknown	unknown	unknown	dbPTM	https://awi.cuhk.edu.cn/dbPTM/	https://pubmed.ncbi.nlm.nih.gov/21406390/
DDX46	Sulfoxidation	M357	VNVFRLEMEGITVKG	Probable ATP-dependent RNA helicase DDX46	unknown	unknown	unknown	dbPTM	https://awi.cuhk.edu.cn/dbPTM/	https://pubmed.ncbi.nlm.nih.gov/21406390/
DDX46	Sulfoxidation	M830	SKKRVKDMAAPGTSS	Probable ATP-dependent RNA helicase DDX46	unknown	unknown	unknown	dbPTM	https://awi.cuhk.edu.cn/dbPTM/	https://pubmed.ncbi.nlm.nih.gov/21406390/
DDX46	Sumoylation	K186	MENIGELKKEIEEMK	Probable ATP-dependent RNA helicase DDX46	unknown	unknown	unknown	dbPTM	https://awi.cuhk.edu.cn/dbPTM/	https://pubmed.ncbi.nlm.nih.gov/28112733/
DDX46	Sumoylation	K325	LEPVDHGKIEYEPFR	Probable ATP-dependent RNA helicase DDX46	unknown	unknown	unknown	dbPTM	https://awi.cuhk.edu.cn/dbPTM/	https://pubmed.ncbi.nlm.nih.gov/28112733/
DDX46	Sumoylation	K779	GFSGKGFKFDETEQA	Probable ATP-dependent RNA helicase DDX46	unknown	unknown	unknown	dbPTM	https://awi.cuhk.edu.cn/dbPTM/	https://pubmed.ncbi.nlm.nih.gov/28112733/
DDX46	Sumoylation	K907	LAEKINAKLNYVPLE	Probable ATP-dependent RNA helicase DDX46	unknown	unknown	unknown	dbPTM	https://awi.cuhk.edu.cn/dbPTM/	https://pubmed.ncbi.nlm.nih.gov/28112733/
DDX46	Sumoylation	K915	LNYVPLEKQEEERQD	Probable ATP-dependent RNA helicase DDX46	unknown	unknown	unknown	dbPTM	https://awi.cuhk.edu.cn/dbPTM/	https://pubmed.ncbi.nlm.nih.gov/28112733/
DGCR8	Phosphorylation	T3	-----METDESPSPL	Microprocessor complex subunit DGCR8	unknown	NCL HSPA5 HSPA5 HNRNPR DDX5 DDX17 FUS HNRNPH1 DHX9 HNRNPU ILF3 DROSHA APP PRPF4 MAPRE2 NAT10 PLEK2 RPRD2 FLII CDKN2A DROSHA ERH MAPK1 PRMT1 PYCRL RAE1 HNRNPUL1 DROSHA KIF15 TLN2 DROSHA RRP8 ZNF7 CENPI ITGB3BP CENPO SHQ1 CENPC CENPN CENPU ZNF189 PAPD5 ZNF70 CENPQ ZNF483 ZNF800 NSA2 WHSC1 GNL2 UPF1 BEND7 NMNAT1 RPL26L1 DKC1 TTF1 DDX31 KNOP1 BRIX1 RALY GTPBP4 MPHOSPH10 DDX24 CCDC137 ZNF689 NOP2 GLYR…	unknown	dbPTM	https://awi.cuhk.edu.cn/dbPTM/	https://pubmed.ncbi.nlm.nih.gov/26552605/
DGCR8	Phosphorylation	S6	--METDESPSPLPCG	Microprocessor complex subunit DGCR8	unknown	NCL HSPA5 HSPA5 HNRNPR DDX5 DDX17 FUS HNRNPH1 DHX9 HNRNPU ILF3 DROSHA APP PRPF4 MAPRE2 NAT10 PLEK2 RPRD2 FLII CDKN2A DROSHA ERH MAPK1 PRMT1 PYCRL RAE1 HNRNPUL1 DROSHA KIF15 TLN2 DROSHA RRP8 ZNF7 CENPI ITGB3BP CENPO SHQ1 CENPC CENPN CENPU ZNF189 PAPD5 ZNF70 CENPQ ZNF483 ZNF800 NSA2 WHSC1 GNL2 UPF1 BEND7 NMNAT1 RPL26L1 DKC1 TTF1 DDX31 KNOP1 BRIX1 RALY GTPBP4 MPHOSPH10 DDX24 CCDC137 ZNF689 NOP2 GLYR…	unknown	dbPTM	https://awi.cuhk.edu.cn/dbPTM/	https://pubmed.ncbi.nlm.nih.gov/22199227/
DGCR8	Phosphorylation	S8	METDESPSPLPCGPA	Microprocessor complex subunit DGCR8	unknown	NCL HSPA5 HSPA5 HNRNPR DDX5 DDX17 FUS HNRNPH1 DHX9 HNRNPU ILF3 DROSHA APP PRPF4 MAPRE2 NAT10 PLEK2 RPRD2 FLII CDKN2A DROSHA ERH MAPK1 PRMT1 PYCRL RAE1 HNRNPUL1 DROSHA KIF15 TLN2 DROSHA RRP8 ZNF7 CENPI ITGB3BP CENPO SHQ1 CENPC CENPN CENPU ZNF189 PAPD5 ZNF70 CENPQ ZNF483 ZNF800 NSA2 WHSC1 GNL2 UPF1 BEND7 NMNAT1 RPL26L1 DKC1 TTF1 DDX31 KNOP1 BRIX1 RALY GTPBP4 MPHOSPH10 DDX24 CCDC137 ZNF689 NOP2 GLYR…	unknown	dbPTM	https://awi.cuhk.edu.cn/dbPTM/	https://pubmed.ncbi.nlm.nih.gov/25159151/
DGCR8	Phosphorylation	S22	AGEAVMESRARPFQA	Microprocessor complex subunit DGCR8	unknown	NCL HSPA5 HSPA5 HNRNPR DDX5 DDX17 FUS HNRNPH1 DHX9 HNRNPU ILF3 DROSHA APP PRPF4 MAPRE2 NAT10 PLEK2 RPRD2 FLII CDKN2A DROSHA ERH MAPK1 PRMT1 PYCRL RAE1 HNRNPUL1 DROSHA KIF15 TLN2 DROSHA RRP8 ZNF7 CENPI ITGB3BP CENPO SHQ1 CENPC CENPN CENPU ZNF189 PAPD5 ZNF70 CENPQ ZNF483 ZNF800 NSA2 WHSC1 GNL2 UPF1 BEND7 NMNAT1 RPL26L1 DKC1 TTF1 DDX31 KNOP1 BRIX1 RALY GTPBP4 MPHOSPH10 DDX24 CCDC137 ZNF689 NOP2 GLYR…	unknown	dbPTM	https://awi.cuhk.edu.cn/dbPTM/	https://pubmed.ncbi.nlm.nih.gov/26552605/
DGCR8	Phosphorylation	S35	QALPREQSPPPPLQT	Microprocessor complex subunit DGCR8	unknown	NCL HSPA5 HSPA5 HNRNPR DDX5 DDX17 FUS HNRNPH1 DHX9 HNRNPU ILF3 DROSHA APP PRPF4 MAPRE2 NAT10 PLEK2 RPRD2 FLII CDKN2A DROSHA ERH MAPK1 PRMT1 PYCRL RAE1 HNRNPUL1 DROSHA KIF15 TLN2 DROSHA RRP8 ZNF7 CENPI ITGB3BP CENPO SHQ1 CENPC CENPN CENPU ZNF189 PAPD5 ZNF70 CENPQ ZNF483 ZNF800 NSA2 WHSC1 GNL2 UPF1 BEND7 NMNAT1 RPL26L1 DKC1 TTF1 DDX31 KNOP1 BRIX1 RALY GTPBP4 MPHOSPH10 DDX24 CCDC137 ZNF689 NOP2 GLYR…	unknown	dbPTM	https://awi.cuhk.edu.cn/dbPTM/	https://pubmed.ncbi.nlm.nih.gov/21082442/
DGCR8	Phosphorylation	T42	SPPPPLQTSSGAEVM	Microprocessor complex subunit DGCR8	unknown	NCL HSPA5 HSPA5 HNRNPR DDX5 DDX17 FUS HNRNPH1 DHX9 HNRNPU ILF3 DROSHA APP PRPF4 MAPRE2 NAT10 PLEK2 RPRD2 FLII CDKN2A DROSHA ERH MAPK1 PRMT1 PYCRL RAE1 HNRNPUL1 DROSHA KIF15 TLN2 DROSHA RRP8 ZNF7 CENPI ITGB3BP CENPO SHQ1 CENPC CENPN CENPU ZNF189 PAPD5 ZNF70 CENPQ ZNF483 ZNF800 NSA2 WHSC1 GNL2 UPF1 BEND7 NMNAT1 RPL26L1 DKC1 TTF1 DDX31 KNOP1 BRIX1 RALY GTPBP4 MPHOSPH10 DDX24 CCDC137 ZNF689 NOP2 GLYR…	unknown	dbPTM	https://awi.cuhk.edu.cn/dbPTM/	https://pubmed.ncbi.nlm.nih.gov/26074081/
DGCR8	Phosphorylation	S43	PPPPLQTSSGAEVMD	Microprocessor complex subunit DGCR8	unknown	NCL HSPA5 HSPA5 HNRNPR DDX5 DDX17 FUS HNRNPH1 DHX9 HNRNPU ILF3 DROSHA APP PRPF4 MAPRE2 NAT10 PLEK2 RPRD2 FLII CDKN2A DROSHA ERH MAPK1 PRMT1 PYCRL RAE1 HNRNPUL1 DROSHA KIF15 TLN2 DROSHA RRP8 ZNF7 CENPI ITGB3BP CENPO SHQ1 CENPC CENPN CENPU ZNF189 PAPD5 ZNF70 CENPQ ZNF483 ZNF800 NSA2 WHSC1 GNL2 UPF1 BEND7 NMNAT1 RPL26L1 DKC1 TTF1 DDX31 KNOP1 BRIX1 RALY GTPBP4 MPHOSPH10 DDX24 CCDC137 ZNF689 NOP2 GLYR…	unknown	dbPTM	https://awi.cuhk.edu.cn/dbPTM/	https://pubmed.ncbi.nlm.nih.gov/26074081/
DGCR8	Phosphorylation	S44	PPPLQTSSGAEVMDV	Microprocessor complex subunit DGCR8	unknown	NCL HSPA5 HSPA5 HNRNPR DDX5 DDX17 FUS HNRNPH1 DHX9 HNRNPU ILF3 DROSHA APP PRPF4 MAPRE2 NAT10 PLEK2 RPRD2 FLII CDKN2A DROSHA ERH MAPK1 PRMT1 PYCRL RAE1 HNRNPUL1 DROSHA KIF15 TLN2 DROSHA RRP8 ZNF7 CENPI ITGB3BP CENPO SHQ1 CENPC CENPN CENPU ZNF189 PAPD5 ZNF70 CENPQ ZNF483 ZNF800 NSA2 WHSC1 GNL2 UPF1 BEND7 NMNAT1 RPL26L1 DKC1 TTF1 DDX31 KNOP1 BRIX1 RALY GTPBP4 MPHOSPH10 DDX24 CCDC137 ZNF689 NOP2 GLYR…	unknown	dbPTM	https://awi.cuhk.edu.cn/dbPTM/	https://pubmed.ncbi.nlm.nih.gov/28464451/
DGCR8	Phosphorylation	S53	AEVMDVGSGGDGQSE	Microprocessor complex subunit DGCR8	unknown	NCL HSPA5 HSPA5 HNRNPR DDX5 DDX17 FUS HNRNPH1 DHX9 HNRNPU ILF3 DROSHA APP PRPF4 MAPRE2 NAT10 PLEK2 RPRD2 FLII CDKN2A DROSHA ERH MAPK1 PRMT1 PYCRL RAE1 HNRNPUL1 DROSHA KIF15 TLN2 DROSHA RRP8 ZNF7 CENPI ITGB3BP CENPO SHQ1 CENPC CENPN CENPU ZNF189 PAPD5 ZNF70 CENPQ ZNF483 ZNF800 NSA2 WHSC1 GNL2 UPF1 BEND7 NMNAT1 RPL26L1 DKC1 TTF1 DDX31 KNOP1 BRIX1 RALY GTPBP4 MPHOSPH10 DDX24 CCDC137 ZNF689 NOP2 GLYR…	unknown	dbPTM	https://awi.cuhk.edu.cn/dbPTM/	https://pubmed.ncbi.nlm.nih.gov/25921289/
DGCR8	Phosphorylation	Y70	AEDPFNFYGASLLSK	Microprocessor complex subunit DGCR8	unknown	NCL HSPA5 HSPA5 HNRNPR DDX5 DDX17 FUS HNRNPH1 DHX9 HNRNPU ILF3 DROSHA APP PRPF4 MAPRE2 NAT10 PLEK2 RPRD2 FLII CDKN2A DROSHA ERH MAPK1 PRMT1 PYCRL RAE1 HNRNPUL1 DROSHA KIF15 TLN2 DROSHA RRP8 ZNF7 CENPI ITGB3BP CENPO SHQ1 CENPC CENPN CENPU ZNF189 PAPD5 ZNF70 CENPQ ZNF483 ZNF800 NSA2 WHSC1 GNL2 UPF1 BEND7 NMNAT1 RPL26L1 DKC1 TTF1 DDX31 KNOP1 BRIX1 RALY GTPBP4 MPHOSPH10 DDX24 CCDC137 ZNF689 NOP2 GLYR…	unknown	dbPTM	https://awi.cuhk.edu.cn/dbPTM/	https://pubmed.ncbi.nlm.nih.gov/27080861/
DGCR8	Phosphorylation	S73	PFNFYGASLLSKGSF	Microprocessor complex subunit DGCR8	unknown	NCL HSPA5 HSPA5 HNRNPR DDX5 DDX17 FUS HNRNPH1 DHX9 HNRNPU ILF3 DROSHA APP PRPF4 MAPRE2 NAT10 PLEK2 RPRD2 FLII CDKN2A DROSHA ERH MAPK1 PRMT1 PYCRL RAE1 HNRNPUL1 DROSHA KIF15 TLN2 DROSHA RRP8 ZNF7 CENPI ITGB3BP CENPO SHQ1 CENPC CENPN CENPU ZNF189 PAPD5 ZNF70 CENPQ ZNF483 ZNF800 NSA2 WHSC1 GNL2 UPF1 BEND7 NMNAT1 RPL26L1 DKC1 TTF1 DDX31 KNOP1 BRIX1 RALY GTPBP4 MPHOSPH10 DDX24 CCDC137 ZNF689 NOP2 GLYR…	unknown	dbPTM	https://awi.cuhk.edu.cn/dbPTM/	https://pubmed.ncbi.nlm.nih.gov/24905233/
DGCR8	Phosphorylation	S76	FYGASLLSKGSFSKG	Microprocessor complex subunit DGCR8	unknown	NCL HSPA5 HSPA5 HNRNPR DDX5 DDX17 FUS HNRNPH1 DHX9 HNRNPU ILF3 DROSHA APP PRPF4 MAPRE2 NAT10 PLEK2 RPRD2 FLII CDKN2A DROSHA ERH MAPK1 PRMT1 PYCRL RAE1 HNRNPUL1 DROSHA KIF15 TLN2 DROSHA RRP8 ZNF7 CENPI ITGB3BP CENPO SHQ1 CENPC CENPN CENPU ZNF189 PAPD5 ZNF70 CENPQ ZNF483 ZNF800 NSA2 WHSC1 GNL2 UPF1 BEND7 NMNAT1 RPL26L1 DKC1 TTF1 DDX31 KNOP1 BRIX1 RALY GTPBP4 MPHOSPH10 DDX24 CCDC137 ZNF689 NOP2 GLYR…	unknown	dbPTM	https://awi.cuhk.edu.cn/dbPTM/	https://pubmed.ncbi.nlm.nih.gov/27080861/
DGCR8	Phosphorylation	S79	ASLLSKGSFSKGRLL	Microprocessor complex subunit DGCR8	unknown	NCL HSPA5 HSPA5 HNRNPR DDX5 DDX17 FUS HNRNPH1 DHX9 HNRNPU ILF3 DROSHA APP PRPF4 MAPRE2 NAT10 PLEK2 RPRD2 FLII CDKN2A DROSHA ERH MAPK1 PRMT1 PYCRL RAE1 HNRNPUL1 DROSHA KIF15 TLN2 DROSHA RRP8 ZNF7 CENPI ITGB3BP CENPO SHQ1 CENPC CENPN CENPU ZNF189 PAPD5 ZNF70 CENPQ ZNF483 ZNF800 NSA2 WHSC1 GNL2 UPF1 BEND7 NMNAT1 RPL26L1 DKC1 TTF1 DDX31 KNOP1 BRIX1 RALY GTPBP4 MPHOSPH10 DDX24 CCDC137 ZNF689 NOP2 GLYR…	unknown	dbPTM	https://awi.cuhk.edu.cn/dbPTM/	https://pubmed.ncbi.nlm.nih.gov/24719451/
DGCR8	Phosphorylation	S92	LLIDPNCSGHSPRTA	Microprocessor complex subunit DGCR8	unknown	NCL HSPA5 HSPA5 HNRNPR DDX5 DDX17 FUS HNRNPH1 DHX9 HNRNPU ILF3 DROSHA APP PRPF4 MAPRE2 NAT10 PLEK2 RPRD2 FLII CDKN2A DROSHA ERH MAPK1 PRMT1 PYCRL RAE1 HNRNPUL1 DROSHA KIF15 TLN2 DROSHA RRP8 ZNF7 CENPI ITGB3BP CENPO SHQ1 CENPC CENPN CENPU ZNF189 PAPD5 ZNF70 CENPQ ZNF483 ZNF800 NSA2 WHSC1 GNL2 UPF1 BEND7 NMNAT1 RPL26L1 DKC1 TTF1 DDX31 KNOP1 BRIX1 RALY GTPBP4 MPHOSPH10 DDX24 CCDC137 ZNF689 NOP2 GLYR…	unknown	dbPTM	https://awi.cuhk.edu.cn/dbPTM/	https://pubmed.ncbi.nlm.nih.gov/29255136/
DGCR8	Phosphorylation	S95	DPNCSGHSPRTARHA	Microprocessor complex subunit DGCR8	unknown	NCL HSPA5 HSPA5 HNRNPR DDX5 DDX17 FUS HNRNPH1 DHX9 HNRNPU ILF3 DROSHA APP PRPF4 MAPRE2 NAT10 PLEK2 RPRD2 FLII CDKN2A DROSHA ERH MAPK1 PRMT1 PYCRL RAE1 HNRNPUL1 DROSHA KIF15 TLN2 DROSHA RRP8 ZNF7 CENPI ITGB3BP CENPO SHQ1 CENPC CENPN CENPU ZNF189 PAPD5 ZNF70 CENPQ ZNF483 ZNF800 NSA2 WHSC1 GNL2 UPF1 BEND7 NMNAT1 RPL26L1 DKC1 TTF1 DDX31 KNOP1 BRIX1 RALY GTPBP4 MPHOSPH10 DDX24 CCDC137 ZNF689 NOP2 GLYR…	unknown	dbPTM	https://awi.cuhk.edu.cn/dbPTM/	https://pubmed.ncbi.nlm.nih.gov/29255136/
DGCR8	Phosphorylation	T98	CSGHSPRTARHAPAV	Microprocessor complex subunit DGCR8	unknown	NCL HSPA5 HSPA5 HNRNPR DDX5 DDX17 FUS HNRNPH1 DHX9 HNRNPU ILF3 DROSHA APP PRPF4 MAPRE2 NAT10 PLEK2 RPRD2 FLII CDKN2A DROSHA ERH MAPK1 PRMT1 PYCRL RAE1 HNRNPUL1 DROSHA KIF15 TLN2 DROSHA RRP8 ZNF7 CENPI ITGB3BP CENPO SHQ1 CENPC CENPN CENPU ZNF189 PAPD5 ZNF70 CENPQ ZNF483 ZNF800 NSA2 WHSC1 GNL2 UPF1 BEND7 NMNAT1 RPL26L1 DKC1 TTF1 DDX31 KNOP1 BRIX1 RALY GTPBP4 MPHOSPH10 DDX24 CCDC137 ZNF689 NOP2 GLYR…	unknown	dbPTM	https://awi.cuhk.edu.cn/dbPTM/	https://pubmed.ncbi.nlm.nih.gov/28111955/
DGCR8	Phosphorylation	S109	APAVRKFSPDLKLLK	Microprocessor complex subunit DGCR8	unknown	NCL HSPA5 HSPA5 HNRNPR DDX5 DDX17 FUS HNRNPH1 DHX9 HNRNPU ILF3 DROSHA APP PRPF4 MAPRE2 NAT10 PLEK2 RPRD2 FLII CDKN2A DROSHA ERH MAPK1 PRMT1 PYCRL RAE1 HNRNPUL1 DROSHA KIF15 TLN2 DROSHA RRP8 ZNF7 CENPI ITGB3BP CENPO SHQ1 CENPC CENPN CENPU ZNF189 PAPD5 ZNF70 CENPQ ZNF483 ZNF800 NSA2 WHSC1 GNL2 UPF1 BEND7 NMNAT1 RPL26L1 DKC1 TTF1 DDX31 KNOP1 BRIX1 RALY GTPBP4 MPHOSPH10 DDX24 CCDC137 ZNF689 NOP2 GLYR…	unknown	dbPTM	https://awi.cuhk.edu.cn/dbPTM/	https://pubmed.ncbi.nlm.nih.gov/23401153/
DGCR8	Phosphorylation	S123	KDVKISVSFTESCRS	Microprocessor complex subunit DGCR8	unknown	NCL HSPA5 HSPA5 HNRNPR DDX5 DDX17 FUS HNRNPH1 DHX9 HNRNPU ILF3 DROSHA APP PRPF4 MAPRE2 NAT10 PLEK2 RPRD2 FLII CDKN2A DROSHA ERH MAPK1 PRMT1 PYCRL RAE1 HNRNPUL1 DROSHA KIF15 TLN2 DROSHA RRP8 ZNF7 CENPI ITGB3BP CENPO SHQ1 CENPC CENPN CENPU ZNF189 PAPD5 ZNF70 CENPQ ZNF483 ZNF800 NSA2 WHSC1 GNL2 UPF1 BEND7 NMNAT1 RPL26L1 DKC1 TTF1 DDX31 KNOP1 BRIX1 RALY GTPBP4 MPHOSPH10 DDX24 CCDC137 ZNF689 NOP2 GLYR…	unknown	dbPTM	https://awi.cuhk.edu.cn/dbPTM/	https://pubmed.ncbi.nlm.nih.gov/23403867/
DGCR8	Phosphorylation	T125	VKISVSFTESCRSKD	Microprocessor complex subunit DGCR8	unknown	NCL HSPA5 HSPA5 HNRNPR DDX5 DDX17 FUS HNRNPH1 DHX9 HNRNPU ILF3 DROSHA APP PRPF4 MAPRE2 NAT10 PLEK2 RPRD2 FLII CDKN2A DROSHA ERH MAPK1 PRMT1 PYCRL RAE1 HNRNPUL1 DROSHA KIF15 TLN2 DROSHA RRP8 ZNF7 CENPI ITGB3BP CENPO SHQ1 CENPC CENPN CENPU ZNF189 PAPD5 ZNF70 CENPQ ZNF483 ZNF800 NSA2 WHSC1 GNL2 UPF1 BEND7 NMNAT1 RPL26L1 DKC1 TTF1 DDX31 KNOP1 BRIX1 RALY GTPBP4 MPHOSPH10 DDX24 CCDC137 ZNF689 NOP2 GLYR…	unknown	dbPTM	https://awi.cuhk.edu.cn/dbPTM/	https://pubmed.ncbi.nlm.nih.gov/23403867/
DGCR8	Phosphorylation	S153	AECGLLLSPVSGDVH	Microprocessor complex subunit DGCR8	unknown	NCL HSPA5 HSPA5 HNRNPR DDX5 DDX17 FUS HNRNPH1 DHX9 HNRNPU ILF3 DROSHA APP PRPF4 MAPRE2 NAT10 PLEK2 RPRD2 FLII CDKN2A DROSHA ERH MAPK1 PRMT1 PYCRL RAE1 HNRNPUL1 DROSHA KIF15 TLN2 DROSHA RRP8 ZNF7 CENPI ITGB3BP CENPO SHQ1 CENPC CENPN CENPU ZNF189 PAPD5 ZNF70 CENPQ ZNF483 ZNF800 NSA2 WHSC1 GNL2 UPF1 BEND7 NMNAT1 RPL26L1 DKC1 TTF1 DDX31 KNOP1 BRIX1 RALY GTPBP4 MPHOSPH10 DDX24 CCDC137 ZNF689 NOP2 GLYR…	unknown	dbPTM	https://awi.cuhk.edu.cn/dbPTM/	https://pubmed.ncbi.nlm.nih.gov/25159151/
DGCR8	Phosphorylation	S156	GLLLSPVSGDVHACP	Microprocessor complex subunit DGCR8	unknown	NCL HSPA5 HSPA5 HNRNPR DDX5 DDX17 FUS HNRNPH1 DHX9 HNRNPU ILF3 DROSHA APP PRPF4 MAPRE2 NAT10 PLEK2 RPRD2 FLII CDKN2A DROSHA ERH MAPK1 PRMT1 PYCRL RAE1 HNRNPUL1 DROSHA KIF15 TLN2 DROSHA RRP8 ZNF7 CENPI ITGB3BP CENPO SHQ1 CENPC CENPN CENPU ZNF189 PAPD5 ZNF70 CENPQ ZNF483 ZNF800 NSA2 WHSC1 GNL2 UPF1 BEND7 NMNAT1 RPL26L1 DKC1 TTF1 DDX31 KNOP1 BRIX1 RALY GTPBP4 MPHOSPH10 DDX24 CCDC137 ZNF689 NOP2 GLYR…	unknown	dbPTM	https://awi.cuhk.edu.cn/dbPTM/	https://pubmed.ncbi.nlm.nih.gov/30576142/
DGCR8	Phosphorylation	S167	HACPFGGSVGDGVGI	Microprocessor complex subunit DGCR8	unknown	NCL HSPA5 HSPA5 HNRNPR DDX5 DDX17 FUS HNRNPH1 DHX9 HNRNPU ILF3 DROSHA APP PRPF4 MAPRE2 NAT10 PLEK2 RPRD2 FLII CDKN2A DROSHA ERH MAPK1 PRMT1 PYCRL RAE1 HNRNPUL1 DROSHA KIF15 TLN2 DROSHA RRP8 ZNF7 CENPI ITGB3BP CENPO SHQ1 CENPC CENPN CENPU ZNF189 PAPD5 ZNF70 CENPQ ZNF483 ZNF800 NSA2 WHSC1 GNL2 UPF1 BEND7 NMNAT1 RPL26L1 DKC1 TTF1 DDX31 KNOP1 BRIX1 RALY GTPBP4 MPHOSPH10 DDX24 CCDC137 ZNF689 NOP2 GLYR…	unknown	dbPTM	https://awi.cuhk.edu.cn/dbPTM/	https://pubmed.ncbi.nlm.nih.gov/27732954/
DGCR8	Phosphorylation	S178	GVGIGGESADKKDEE	Microprocessor complex subunit DGCR8	unknown	NCL HSPA5 HSPA5 HNRNPR DDX5 DDX17 FUS HNRNPH1 DHX9 HNRNPU ILF3 DROSHA APP PRPF4 MAPRE2 NAT10 PLEK2 RPRD2 FLII CDKN2A DROSHA ERH MAPK1 PRMT1 PYCRL RAE1 HNRNPUL1 DROSHA KIF15 TLN2 DROSHA RRP8 ZNF7 CENPI ITGB3BP CENPO SHQ1 CENPC CENPN CENPU ZNF189 PAPD5 ZNF70 CENPQ ZNF483 ZNF800 NSA2 WHSC1 GNL2 UPF1 BEND7 NMNAT1 RPL26L1 DKC1 TTF1 DDX31 KNOP1 BRIX1 RALY GTPBP4 MPHOSPH10 DDX24 CCDC137 ZNF689 NOP2 GLYR…	unknown	dbPTM	https://awi.cuhk.edu.cn/dbPTM/	https://pubmed.ncbi.nlm.nih.gov/27251275/
DGCR8	Phosphorylation	T263	CAPKKRRTEEKYGGD	Microprocessor complex subunit DGCR8	unknown	NCL HSPA5 HSPA5 HNRNPR DDX5 DDX17 FUS HNRNPH1 DHX9 HNRNPU ILF3 DROSHA APP PRPF4 MAPRE2 NAT10 PLEK2 RPRD2 FLII CDKN2A DROSHA ERH MAPK1 PRMT1 PYCRL RAE1 HNRNPUL1 DROSHA KIF15 TLN2 DROSHA RRP8 ZNF7 CENPI ITGB3BP CENPO SHQ1 CENPC CENPN CENPU ZNF189 PAPD5 ZNF70 CENPQ ZNF483 ZNF800 NSA2 WHSC1 GNL2 UPF1 BEND7 NMNAT1 RPL26L1 DKC1 TTF1 DDX31 KNOP1 BRIX1 RALY GTPBP4 MPHOSPH10 DDX24 CCDC137 ZNF689 NOP2 GLYR…	unknown	dbPTM	https://awi.cuhk.edu.cn/dbPTM/	https://pubmed.ncbi.nlm.nih.gov/22210691/
DGCR8	Phosphorylation	Y267	KRRTEEKYGGDSDHP	Microprocessor complex subunit DGCR8	unknown	NCL HSPA5 HSPA5 HNRNPR DDX5 DDX17 FUS HNRNPH1 DHX9 HNRNPU ILF3 DROSHA APP PRPF4 MAPRE2 NAT10 PLEK2 RPRD2 FLII CDKN2A DROSHA ERH MAPK1 PRMT1 PYCRL RAE1 HNRNPUL1 DROSHA KIF15 TLN2 DROSHA RRP8 ZNF7 CENPI ITGB3BP CENPO SHQ1 CENPC CENPN CENPU ZNF189 PAPD5 ZNF70 CENPQ ZNF483 ZNF800 NSA2 WHSC1 GNL2 UPF1 BEND7 NMNAT1 RPL26L1 DKC1 TTF1 DDX31 KNOP1 BRIX1 RALY GTPBP4 MPHOSPH10 DDX24 CCDC137 ZNF689 NOP2 GLYR…	unknown	dbPTM	https://awi.cuhk.edu.cn/dbPTM/	https://pubmed.ncbi.nlm.nih.gov/26846344/
DGCR8	Phosphorylation	S271	EEKYGGDSDHPSDGE	Microprocessor complex subunit DGCR8	unknown	NCL HSPA5 HSPA5 HNRNPR DDX5 DDX17 FUS HNRNPH1 DHX9 HNRNPU ILF3 DROSHA APP PRPF4 MAPRE2 NAT10 PLEK2 RPRD2 FLII CDKN2A DROSHA ERH MAPK1 PRMT1 PYCRL RAE1 HNRNPUL1 DROSHA KIF15 TLN2 DROSHA RRP8 ZNF7 CENPI ITGB3BP CENPO SHQ1 CENPC CENPN CENPU ZNF189 PAPD5 ZNF70 CENPQ ZNF483 ZNF800 NSA2 WHSC1 GNL2 UPF1 BEND7 NMNAT1 RPL26L1 DKC1 TTF1 DDX31 KNOP1 BRIX1 RALY GTPBP4 MPHOSPH10 DDX24 CCDC137 ZNF689 NOP2 GLYR…	unknown	dbPTM	https://awi.cuhk.edu.cn/dbPTM/	https://pubmed.ncbi.nlm.nih.gov/26846344/
DGCR8	Phosphorylation	S275	GGDSDHPSDGETSVQ	Microprocessor complex subunit DGCR8	unknown	NCL HSPA5 HSPA5 HNRNPR DDX5 DDX17 FUS HNRNPH1 DHX9 HNRNPU ILF3 DROSHA APP PRPF4 MAPRE2 NAT10 PLEK2 RPRD2 FLII CDKN2A DROSHA ERH MAPK1 PRMT1 PYCRL RAE1 HNRNPUL1 DROSHA KIF15 TLN2 DROSHA RRP8 ZNF7 CENPI ITGB3BP CENPO SHQ1 CENPC CENPN CENPU ZNF189 PAPD5 ZNF70 CENPQ ZNF483 ZNF800 NSA2 WHSC1 GNL2 UPF1 BEND7 NMNAT1 RPL26L1 DKC1 TTF1 DDX31 KNOP1 BRIX1 RALY GTPBP4 MPHOSPH10 DDX24 CCDC137 ZNF689 NOP2 GLYR…	unknown	dbPTM	https://awi.cuhk.edu.cn/dbPTM/	https://pubmed.ncbi.nlm.nih.gov/26846344/
DGCR8	Phosphorylation	T279	DHPSDGETSVQPMMT	Microprocessor complex subunit DGCR8	unknown	NCL HSPA5 HSPA5 HNRNPR DDX5 DDX17 FUS HNRNPH1 DHX9 HNRNPU ILF3 DROSHA APP PRPF4 MAPRE2 NAT10 PLEK2 RPRD2 FLII CDKN2A DROSHA ERH MAPK1 PRMT1 PYCRL RAE1 HNRNPUL1 DROSHA KIF15 TLN2 DROSHA RRP8 ZNF7 CENPI ITGB3BP CENPO SHQ1 CENPC CENPN CENPU ZNF189 PAPD5 ZNF70 CENPQ ZNF483 ZNF800 NSA2 WHSC1 GNL2 UPF1 BEND7 NMNAT1 RPL26L1 DKC1 TTF1 DDX31 KNOP1 BRIX1 RALY GTPBP4 MPHOSPH10 DDX24 CCDC137 ZNF689 NOP2 GLYR…	unknown	dbPTM	https://awi.cuhk.edu.cn/dbPTM/	https://pubmed.ncbi.nlm.nih.gov/23927012/
DGCR8	Phosphorylation	S280	HPSDGETSVQPMMTK	Microprocessor complex subunit DGCR8	unknown	NCL HSPA5 HSPA5 HNRNPR DDX5 DDX17 FUS HNRNPH1 DHX9 HNRNPU ILF3 DROSHA APP PRPF4 MAPRE2 NAT10 PLEK2 RPRD2 FLII CDKN2A DROSHA ERH MAPK1 PRMT1 PYCRL RAE1 HNRNPUL1 DROSHA KIF15 TLN2 DROSHA RRP8 ZNF7 CENPI ITGB3BP CENPO SHQ1 CENPC CENPN CENPU ZNF189 PAPD5 ZNF70 CENPQ ZNF483 ZNF800 NSA2 WHSC1 GNL2 UPF1 BEND7 NMNAT1 RPL26L1 DKC1 TTF1 DDX31 KNOP1 BRIX1 RALY GTPBP4 MPHOSPH10 DDX24 CCDC137 ZNF689 NOP2 GLYR…	unknown	dbPTM	https://awi.cuhk.edu.cn/dbPTM/	https://pubmed.ncbi.nlm.nih.gov/23927012/
DGCR8	Phosphorylation	T286	TSVQPMMTKIKTVLK	Microprocessor complex subunit DGCR8	unknown	NCL HSPA5 HSPA5 HNRNPR DDX5 DDX17 FUS HNRNPH1 DHX9 HNRNPU ILF3 DROSHA APP PRPF4 MAPRE2 NAT10 PLEK2 RPRD2 FLII CDKN2A DROSHA ERH MAPK1 PRMT1 PYCRL RAE1 HNRNPUL1 DROSHA KIF15 TLN2 DROSHA RRP8 ZNF7 CENPI ITGB3BP CENPO SHQ1 CENPC CENPN CENPU ZNF189 PAPD5 ZNF70 CENPQ ZNF483 ZNF800 NSA2 WHSC1 GNL2 UPF1 BEND7 NMNAT1 RPL26L1 DKC1 TTF1 DDX31 KNOP1 BRIX1 RALY GTPBP4 MPHOSPH10 DDX24 CCDC137 ZNF689 NOP2 GLYR…	unknown	dbPTM	https://awi.cuhk.edu.cn/dbPTM/	https://pubmed.ncbi.nlm.nih.gov/23403867/
DGCR8	Phosphorylation	S330	ESRVVTWSRPYFLGT	Microprocessor complex subunit DGCR8	unknown	NCL HSPA5 HSPA5 HNRNPR DDX5 DDX17 FUS HNRNPH1 DHX9 HNRNPU ILF3 DROSHA APP PRPF4 MAPRE2 NAT10 PLEK2 RPRD2 FLII CDKN2A DROSHA ERH MAPK1 PRMT1 PYCRL RAE1 HNRNPUL1 DROSHA KIF15 TLN2 DROSHA RRP8 ZNF7 CENPI ITGB3BP CENPO SHQ1 CENPC CENPN CENPU ZNF189 PAPD5 ZNF70 CENPQ ZNF483 ZNF800 NSA2 WHSC1 GNL2 UPF1 BEND7 NMNAT1 RPL26L1 DKC1 TTF1 DDX31 KNOP1 BRIX1 RALY GTPBP4 MPHOSPH10 DDX24 CCDC137 ZNF689 NOP2 GLYR…	unknown	dbPTM	https://awi.cuhk.edu.cn/dbPTM/	https://pubmed.ncbi.nlm.nih.gov/28851738/
DGCR8	Phosphorylation	Y333	VVTWSRPYFLGTGSI	Microprocessor complex subunit DGCR8	unknown	NCL HSPA5 HSPA5 HNRNPR DDX5 DDX17 FUS HNRNPH1 DHX9 HNRNPU ILF3 DROSHA APP PRPF4 MAPRE2 NAT10 PLEK2 RPRD2 FLII CDKN2A DROSHA ERH MAPK1 PRMT1 PYCRL RAE1 HNRNPUL1 DROSHA KIF15 TLN2 DROSHA RRP8 ZNF7 CENPI ITGB3BP CENPO SHQ1 CENPC CENPN CENPU ZNF189 PAPD5 ZNF70 CENPQ ZNF483 ZNF800 NSA2 WHSC1 GNL2 UPF1 BEND7 NMNAT1 RPL26L1 DKC1 TTF1 DDX31 KNOP1 BRIX1 RALY GTPBP4 MPHOSPH10 DDX24 CCDC137 ZNF689 NOP2 GLYR…	unknown	dbPTM	https://awi.cuhk.edu.cn/dbPTM/	https://pubmed.ncbi.nlm.nih.gov/28851738/
DGCR8	Phosphorylation	T337	SRPYFLGTGSIRKHD	Microprocessor complex subunit DGCR8	unknown	NCL HSPA5 HSPA5 HNRNPR DDX5 DDX17 FUS HNRNPH1 DHX9 HNRNPU ILF3 DROSHA APP PRPF4 MAPRE2 NAT10 PLEK2 RPRD2 FLII CDKN2A DROSHA ERH MAPK1 PRMT1 PYCRL RAE1 HNRNPUL1 DROSHA KIF15 TLN2 DROSHA RRP8 ZNF7 CENPI ITGB3BP CENPO SHQ1 CENPC CENPN CENPU ZNF189 PAPD5 ZNF70 CENPQ ZNF483 ZNF800 NSA2 WHSC1 GNL2 UPF1 BEND7 NMNAT1 RPL26L1 DKC1 TTF1 DDX31 KNOP1 BRIX1 RALY GTPBP4 MPHOSPH10 DDX24 CCDC137 ZNF689 NOP2 GLYR…	unknown	dbPTM	https://awi.cuhk.edu.cn/dbPTM/	https://pubmed.ncbi.nlm.nih.gov/30108239/
DGCR8	Phosphorylation	S339	PYFLGTGSIRKHDPP	Microprocessor complex subunit DGCR8	unknown	NCL HSPA5 HSPA5 HNRNPR DDX5 DDX17 FUS HNRNPH1 DHX9 HNRNPU ILF3 DROSHA APP PRPF4 MAPRE2 NAT10 PLEK2 RPRD2 FLII CDKN2A DROSHA ERH MAPK1 PRMT1 PYCRL RAE1 HNRNPUL1 DROSHA KIF15 TLN2 DROSHA RRP8 ZNF7 CENPI ITGB3BP CENPO SHQ1 CENPC CENPN CENPU ZNF189 PAPD5 ZNF70 CENPQ ZNF483 ZNF800 NSA2 WHSC1 GNL2 UPF1 BEND7 NMNAT1 RPL26L1 DKC1 TTF1 DDX31 KNOP1 BRIX1 RALY GTPBP4 MPHOSPH10 DDX24 CCDC137 ZNF689 NOP2 GLYR…	unknown	dbPTM	https://awi.cuhk.edu.cn/dbPTM/	https://pubmed.ncbi.nlm.nih.gov/30108239/
DGCR8	Phosphorylation	S367	DNEEREQSSDLTPSG	Microprocessor complex subunit DGCR8	unknown	NCL HSPA5 HSPA5 HNRNPR DDX5 DDX17 FUS HNRNPH1 DHX9 HNRNPU ILF3 DROSHA APP PRPF4 MAPRE2 NAT10 PLEK2 RPRD2 FLII CDKN2A DROSHA ERH MAPK1 PRMT1 PYCRL RAE1 HNRNPUL1 DROSHA KIF15 TLN2 DROSHA RRP8 ZNF7 CENPI ITGB3BP CENPO SHQ1 CENPC CENPN CENPU ZNF189 PAPD5 ZNF70 CENPQ ZNF483 ZNF800 NSA2 WHSC1 GNL2 UPF1 BEND7 NMNAT1 RPL26L1 DKC1 TTF1 DDX31 KNOP1 BRIX1 RALY GTPBP4 MPHOSPH10 DDX24 CCDC137 ZNF689 NOP2 GLYR…	unknown	dbPTM	https://awi.cuhk.edu.cn/dbPTM/	https://pubmed.ncbi.nlm.nih.gov/30266825/
DGCR8	Phosphorylation	S368	NEEREQSSDLTPSGD	Microprocessor complex subunit DGCR8	unknown	NCL HSPA5 HSPA5 HNRNPR DDX5 DDX17 FUS HNRNPH1 DHX9 HNRNPU ILF3 DROSHA APP PRPF4 MAPRE2 NAT10 PLEK2 RPRD2 FLII CDKN2A DROSHA ERH MAPK1 PRMT1 PYCRL RAE1 HNRNPUL1 DROSHA KIF15 TLN2 DROSHA RRP8 ZNF7 CENPI ITGB3BP CENPO SHQ1 CENPC CENPN CENPU ZNF189 PAPD5 ZNF70 CENPQ ZNF483 ZNF800 NSA2 WHSC1 GNL2 UPF1 BEND7 NMNAT1 RPL26L1 DKC1 TTF1 DDX31 KNOP1 BRIX1 RALY GTPBP4 MPHOSPH10 DDX24 CCDC137 ZNF689 NOP2 GLYR…	unknown	dbPTM	https://awi.cuhk.edu.cn/dbPTM/	https://pubmed.ncbi.nlm.nih.gov/30266825/
DGCR8	Phosphorylation	T371	REQSSDLTPSGDVSP	Microprocessor complex subunit DGCR8	unknown	NCL HSPA5 HSPA5 HNRNPR DDX5 DDX17 FUS HNRNPH1 DHX9 HNRNPU ILF3 DROSHA APP PRPF4 MAPRE2 NAT10 PLEK2 RPRD2 FLII CDKN2A DROSHA ERH MAPK1 PRMT1 PYCRL RAE1 HNRNPUL1 DROSHA KIF15 TLN2 DROSHA RRP8 ZNF7 CENPI ITGB3BP CENPO SHQ1 CENPC CENPN CENPU ZNF189 PAPD5 ZNF70 CENPQ ZNF483 ZNF800 NSA2 WHSC1 GNL2 UPF1 BEND7 NMNAT1 RPL26L1 DKC1 TTF1 DDX31 KNOP1 BRIX1 RALY GTPBP4 MPHOSPH10 DDX24 CCDC137 ZNF689 NOP2 GLYR…	unknown	dbPTM	https://awi.cuhk.edu.cn/dbPTM/	https://pubmed.ncbi.nlm.nih.gov/30266825/
DGCR8	Phosphorylation	S373	QSSDLTPSGDVSPVK	Microprocessor complex subunit DGCR8	unknown	NCL HSPA5 HSPA5 HNRNPR DDX5 DDX17 FUS HNRNPH1 DHX9 HNRNPU ILF3 DROSHA APP PRPF4 MAPRE2 NAT10 PLEK2 RPRD2 FLII CDKN2A DROSHA ERH MAPK1 PRMT1 PYCRL RAE1 HNRNPUL1 DROSHA KIF15 TLN2 DROSHA RRP8 ZNF7 CENPI ITGB3BP CENPO SHQ1 CENPC CENPN CENPU ZNF189 PAPD5 ZNF70 CENPQ ZNF483 ZNF800 NSA2 WHSC1 GNL2 UPF1 BEND7 NMNAT1 RPL26L1 DKC1 TTF1 DDX31 KNOP1 BRIX1 RALY GTPBP4 MPHOSPH10 DDX24 CCDC137 ZNF689 NOP2 GLYR…	unknown	dbPTM	https://awi.cuhk.edu.cn/dbPTM/	https://pubmed.ncbi.nlm.nih.gov/29255136/
DGCR8	Phosphorylation	S377	LTPSGDVSPVKPLSR	Microprocessor complex subunit DGCR8	unknown	NCL HSPA5 HSPA5 HNRNPR DDX5 DDX17 FUS HNRNPH1 DHX9 HNRNPU ILF3 DROSHA APP PRPF4 MAPRE2 NAT10 PLEK2 RPRD2 FLII CDKN2A DROSHA ERH MAPK1 PRMT1 PYCRL RAE1 HNRNPUL1 DROSHA KIF15 TLN2 DROSHA RRP8 ZNF7 CENPI ITGB3BP CENPO SHQ1 CENPC CENPN CENPU ZNF189 PAPD5 ZNF70 CENPQ ZNF483 ZNF800 NSA2 WHSC1 GNL2 UPF1 BEND7 NMNAT1 RPL26L1 DKC1 TTF1 DDX31 KNOP1 BRIX1 RALY GTPBP4 MPHOSPH10 DDX24 CCDC137 ZNF689 NOP2 GLYR…	unknown	dbPTM	https://awi.cuhk.edu.cn/dbPTM/	https://pubmed.ncbi.nlm.nih.gov/29255136/
DGCR8	Phosphorylation	S383	VSPVKPLSRSAELEF	Microprocessor complex subunit DGCR8	unknown	NCL HSPA5 HSPA5 HNRNPR DDX5 DDX17 FUS HNRNPH1 DHX9 HNRNPU ILF3 DROSHA APP PRPF4 MAPRE2 NAT10 PLEK2 RPRD2 FLII CDKN2A DROSHA ERH MAPK1 PRMT1 PYCRL RAE1 HNRNPUL1 DROSHA KIF15 TLN2 DROSHA RRP8 ZNF7 CENPI ITGB3BP CENPO SHQ1 CENPC CENPN CENPU ZNF189 PAPD5 ZNF70 CENPQ ZNF483 ZNF800 NSA2 WHSC1 GNL2 UPF1 BEND7 NMNAT1 RPL26L1 DKC1 TTF1 DDX31 KNOP1 BRIX1 RALY GTPBP4 MPHOSPH10 DDX24 CCDC137 ZNF689 NOP2 GLYR…	unknown	dbPTM	https://awi.cuhk.edu.cn/dbPTM/	https://pubmed.ncbi.nlm.nih.gov/30266825/
DGCR8	Phosphorylation	S385	PVKPLSRSAELEFPL	Microprocessor complex subunit DGCR8	unknown	NCL HSPA5 HSPA5 HNRNPR DDX5 DDX17 FUS HNRNPH1 DHX9 HNRNPU ILF3 DROSHA APP PRPF4 MAPRE2 NAT10 PLEK2 RPRD2 FLII CDKN2A DROSHA ERH MAPK1 PRMT1 PYCRL RAE1 HNRNPUL1 DROSHA KIF15 TLN2 DROSHA RRP8 ZNF7 CENPI ITGB3BP CENPO SHQ1 CENPC CENPN CENPU ZNF189 PAPD5 ZNF70 CENPQ ZNF483 ZNF800 NSA2 WHSC1 GNL2 UPF1 BEND7 NMNAT1 RPL26L1 DKC1 TTF1 DDX31 KNOP1 BRIX1 RALY GTPBP4 MPHOSPH10 DDX24 CCDC137 ZNF689 NOP2 GLYR…	unknown	dbPTM	https://awi.cuhk.edu.cn/dbPTM/	https://pubmed.ncbi.nlm.nih.gov/25159151/
DGCR8	Phosphorylation	S397	FPLDEPDSMGADPGP	Microprocessor complex subunit DGCR8	unknown	NCL HSPA5 HSPA5 HNRNPR DDX5 DDX17 FUS HNRNPH1 DHX9 HNRNPU ILF3 DROSHA APP PRPF4 MAPRE2 NAT10 PLEK2 RPRD2 FLII CDKN2A DROSHA ERH MAPK1 PRMT1 PYCRL RAE1 HNRNPUL1 DROSHA KIF15 TLN2 DROSHA RRP8 ZNF7 CENPI ITGB3BP CENPO SHQ1 CENPC CENPN CENPU ZNF189 PAPD5 ZNF70 CENPQ ZNF483 ZNF800 NSA2 WHSC1 GNL2 UPF1 BEND7 NMNAT1 RPL26L1 DKC1 TTF1 DDX31 KNOP1 BRIX1 RALY GTPBP4 MPHOSPH10 DDX24 CCDC137 ZNF689 NOP2 GLYR…	unknown	dbPTM	https://awi.cuhk.edu.cn/dbPTM/	https://pubmed.ncbi.nlm.nih.gov/21815630/
DGCR8	Phosphorylation	S434	VEVCKDESVDLEEFR	Microprocessor complex subunit DGCR8	unknown	NCL HSPA5 HSPA5 HNRNPR DDX5 DDX17 FUS HNRNPH1 DHX9 HNRNPU ILF3 DROSHA APP PRPF4 MAPRE2 NAT10 PLEK2 RPRD2 FLII CDKN2A DROSHA ERH MAPK1 PRMT1 PYCRL RAE1 HNRNPUL1 DROSHA KIF15 TLN2 DROSHA RRP8 ZNF7 CENPI ITGB3BP CENPO SHQ1 CENPC CENPN CENPU ZNF189 PAPD5 ZNF70 CENPQ ZNF483 ZNF800 NSA2 WHSC1 GNL2 UPF1 BEND7 NMNAT1 RPL26L1 DKC1 TTF1 DDX31 KNOP1 BRIX1 RALY GTPBP4 MPHOSPH10 DDX24 CCDC137 ZNF689 NOP2 GLYR…	unknown	dbPTM	https://awi.cuhk.edu.cn/dbPTM/	https://pubmed.ncbi.nlm.nih.gov/25849741/
DGCR8	Phosphorylation	S585	PDFVKQTSEEKPKDS	Microprocessor complex subunit DGCR8	unknown	NCL HSPA5 HSPA5 HNRNPR DDX5 DDX17 FUS HNRNPH1 DHX9 HNRNPU ILF3 DROSHA APP PRPF4 MAPRE2 NAT10 PLEK2 RPRD2 FLII CDKN2A DROSHA ERH MAPK1 PRMT1 PYCRL RAE1 HNRNPUL1 DROSHA KIF15 TLN2 DROSHA RRP8 ZNF7 CENPI ITGB3BP CENPO SHQ1 CENPC CENPN CENPU ZNF189 PAPD5 ZNF70 CENPQ ZNF483 ZNF800 NSA2 WHSC1 GNL2 UPF1 BEND7 NMNAT1 RPL26L1 DKC1 TTF1 DDX31 KNOP1 BRIX1 RALY GTPBP4 MPHOSPH10 DDX24 CCDC137 ZNF689 NOP2 GLYR…	unknown	dbPTM	https://awi.cuhk.edu.cn/dbPTM/	https://pubmed.ncbi.nlm.nih.gov/24719451/
DGCR8	Phosphorylation	Y597	KDSEELEYFNHISIE	Microprocessor complex subunit DGCR8	unknown	NCL HSPA5 HSPA5 HNRNPR DDX5 DDX17 FUS HNRNPH1 DHX9 HNRNPU ILF3 DROSHA APP PRPF4 MAPRE2 NAT10 PLEK2 RPRD2 FLII CDKN2A DROSHA ERH MAPK1 PRMT1 PYCRL RAE1 HNRNPUL1 DROSHA KIF15 TLN2 DROSHA RRP8 ZNF7 CENPI ITGB3BP CENPO SHQ1 CENPC CENPN CENPU ZNF189 PAPD5 ZNF70 CENPQ ZNF483 ZNF800 NSA2 WHSC1 GNL2 UPF1 BEND7 NMNAT1 RPL26L1 DKC1 TTF1 DDX31 KNOP1 BRIX1 RALY GTPBP4 MPHOSPH10 DDX24 CCDC137 ZNF689 NOP2 GLYR…	unknown	dbPTM	https://awi.cuhk.edu.cn/dbPTM/	https://pubmed.ncbi.nlm.nih.gov/27642862/
DGCR8	Phosphorylation	Y609	SIEDSRVYELTSKAG	Microprocessor complex subunit DGCR8	unknown	NCL HSPA5 HSPA5 HNRNPR DDX5 DDX17 FUS HNRNPH1 DHX9 HNRNPU ILF3 DROSHA APP PRPF4 MAPRE2 NAT10 PLEK2 RPRD2 FLII CDKN2A DROSHA ERH MAPK1 PRMT1 PYCRL RAE1 HNRNPUL1 DROSHA KIF15 TLN2 DROSHA RRP8 ZNF7 CENPI ITGB3BP CENPO SHQ1 CENPC CENPN CENPU ZNF189 PAPD5 ZNF70 CENPQ ZNF483 ZNF800 NSA2 WHSC1 GNL2 UPF1 BEND7 NMNAT1 RPL26L1 DKC1 TTF1 DDX31 KNOP1 BRIX1 RALY GTPBP4 MPHOSPH10 DDX24 CCDC137 ZNF689 NOP2 GLYR…	unknown	dbPTM	https://awi.cuhk.edu.cn/dbPTM/	https://pubmed.ncbi.nlm.nih.gov/27642862/
DGCR8	Phosphorylation	S619	TSKAGLLSPYQILHE	Microprocessor complex subunit DGCR8	unknown	NCL HSPA5 HSPA5 HNRNPR DDX5 DDX17 FUS HNRNPH1 DHX9 HNRNPU ILF3 DROSHA APP PRPF4 MAPRE2 NAT10 PLEK2 RPRD2 FLII CDKN2A DROSHA ERH MAPK1 PRMT1 PYCRL RAE1 HNRNPUL1 DROSHA KIF15 TLN2 DROSHA RRP8 ZNF7 CENPI ITGB3BP CENPO SHQ1 CENPC CENPN CENPU ZNF189 PAPD5 ZNF70 CENPQ ZNF483 ZNF800 NSA2 WHSC1 GNL2 UPF1 BEND7 NMNAT1 RPL26L1 DKC1 TTF1 DDX31 KNOP1 BRIX1 RALY GTPBP4 MPHOSPH10 DDX24 CCDC137 ZNF689 NOP2 GLYR…	unknown	dbPTM	https://awi.cuhk.edu.cn/dbPTM/	https://pubmed.ncbi.nlm.nih.gov/28122231/
DGCR8	Phosphorylation	S702	LRMYGRESSKMVKQE	Microprocessor complex subunit DGCR8	unknown	NCL HSPA5 HSPA5 HNRNPR DDX5 DDX17 FUS HNRNPH1 DHX9 HNRNPU ILF3 DROSHA APP PRPF4 MAPRE2 NAT10 PLEK2 RPRD2 FLII CDKN2A DROSHA ERH MAPK1 PRMT1 PYCRL RAE1 HNRNPUL1 DROSHA KIF15 TLN2 DROSHA RRP8 ZNF7 CENPI ITGB3BP CENPO SHQ1 CENPC CENPN CENPU ZNF189 PAPD5 ZNF70 CENPQ ZNF483 ZNF800 NSA2 WHSC1 GNL2 UPF1 BEND7 NMNAT1 RPL26L1 DKC1 TTF1 DDX31 KNOP1 BRIX1 RALY GTPBP4 MPHOSPH10 DDX24 CCDC137 ZNF689 NOP2 GLYR…	unknown	dbPTM	https://awi.cuhk.edu.cn/dbPTM/	https://pubmed.ncbi.nlm.nih.gov/29083192/
DGCR8	Phosphorylation	S703	RMYGRESSKMVKQET	Microprocessor complex subunit DGCR8	unknown	NCL HSPA5 HSPA5 HNRNPR DDX5 DDX17 FUS HNRNPH1 DHX9 HNRNPU ILF3 DROSHA APP PRPF4 MAPRE2 NAT10 PLEK2 RPRD2 FLII CDKN2A DROSHA ERH MAPK1 PRMT1 PYCRL RAE1 HNRNPUL1 DROSHA KIF15 TLN2 DROSHA RRP8 ZNF7 CENPI ITGB3BP CENPO SHQ1 CENPC CENPN CENPU ZNF189 PAPD5 ZNF70 CENPQ ZNF483 ZNF800 NSA2 WHSC1 GNL2 UPF1 BEND7 NMNAT1 RPL26L1 DKC1 TTF1 DDX31 KNOP1 BRIX1 RALY GTPBP4 MPHOSPH10 DDX24 CCDC137 ZNF689 NOP2 GLYR…	unknown	dbPTM	https://awi.cuhk.edu.cn/dbPTM/	https://pubmed.ncbi.nlm.nih.gov/29083192/
DGCR8	Phosphorylation	T710	SKMVKQETSDKSVIE	Microprocessor complex subunit DGCR8	unknown	NCL HSPA5 HSPA5 HNRNPR DDX5 DDX17 FUS HNRNPH1 DHX9 HNRNPU ILF3 DROSHA APP PRPF4 MAPRE2 NAT10 PLEK2 RPRD2 FLII CDKN2A DROSHA ERH MAPK1 PRMT1 PYCRL RAE1 HNRNPUL1 DROSHA KIF15 TLN2 DROSHA RRP8 ZNF7 CENPI ITGB3BP CENPO SHQ1 CENPC CENPN CENPU ZNF189 PAPD5 ZNF70 CENPQ ZNF483 ZNF800 NSA2 WHSC1 GNL2 UPF1 BEND7 NMNAT1 RPL26L1 DKC1 TTF1 DDX31 KNOP1 BRIX1 RALY GTPBP4 MPHOSPH10 DDX24 CCDC137 ZNF689 NOP2 GLYR…	unknown	dbPTM	https://awi.cuhk.edu.cn/dbPTM/	https://pubmed.ncbi.nlm.nih.gov/23312004/
DGCR8	Phosphorylation	S711	KMVKQETSDKSVIEL	Microprocessor complex subunit DGCR8	unknown	NCL HSPA5 HSPA5 HNRNPR DDX5 DDX17 FUS HNRNPH1 DHX9 HNRNPU ILF3 DROSHA APP PRPF4 MAPRE2 NAT10 PLEK2 RPRD2 FLII CDKN2A DROSHA ERH MAPK1 PRMT1 PYCRL RAE1 HNRNPUL1 DROSHA KIF15 TLN2 DROSHA RRP8 ZNF7 CENPI ITGB3BP CENPO SHQ1 CENPC CENPN CENPU ZNF189 PAPD5 ZNF70 CENPQ ZNF483 ZNF800 NSA2 WHSC1 GNL2 UPF1 BEND7 NMNAT1 RPL26L1 DKC1 TTF1 DDX31 KNOP1 BRIX1 RALY GTPBP4 MPHOSPH10 DDX24 CCDC137 ZNF689 NOP2 GLYR…	unknown	dbPTM	https://awi.cuhk.edu.cn/dbPTM/	https://pubmed.ncbi.nlm.nih.gov/28985074/
DGCR8	Phosphorylation	S714	KQETSDKSVIELQQY	Microprocessor complex subunit DGCR8	unknown	NCL HSPA5 HSPA5 HNRNPR DDX5 DDX17 FUS HNRNPH1 DHX9 HNRNPU ILF3 DROSHA APP PRPF4 MAPRE2 NAT10 PLEK2 RPRD2 FLII CDKN2A DROSHA ERH MAPK1 PRMT1 PYCRL RAE1 HNRNPUL1 DROSHA KIF15 TLN2 DROSHA RRP8 ZNF7 CENPI ITGB3BP CENPO SHQ1 CENPC CENPN CENPU ZNF189 PAPD5 ZNF70 CENPQ ZNF483 ZNF800 NSA2 WHSC1 GNL2 UPF1 BEND7 NMNAT1 RPL26L1 DKC1 TTF1 DDX31 KNOP1 BRIX1 RALY GTPBP4 MPHOSPH10 DDX24 CCDC137 ZNF689 NOP2 GLYR…	unknown	dbPTM	https://awi.cuhk.edu.cn/dbPTM/	https://pubmed.ncbi.nlm.nih.gov/25159151/
DGCR8	Acetylation	K356	SIPCLHYKKMKDNEE	Microprocessor complex subunit DGCR8	unknown	NCL HSPA5 HSPA5 HNRNPR DDX5 DDX17 FUS HNRNPH1 DHX9 HNRNPU ILF3 DROSHA APP PRPF4 MAPRE2 NAT10 PLEK2 RPRD2 FLII CDKN2A DROSHA ERH MAPK1 PRMT1 PYCRL RAE1 HNRNPUL1 DROSHA KIF15 TLN2 DROSHA RRP8 ZNF7 CENPI ITGB3BP CENPO SHQ1 CENPC CENPN CENPU ZNF189 PAPD5 ZNF70 CENPQ ZNF483 ZNF800 NSA2 WHSC1 GNL2 UPF1 BEND7 NMNAT1 RPL26L1 DKC1 TTF1 DDX31 KNOP1 BRIX1 RALY GTPBP4 MPHOSPH10 DDX24 CCDC137 ZNF689 NOP2 GLYR…	unknown	dbPTM	https://awi.cuhk.edu.cn/dbPTM/	https://pubmed.ncbi.nlm.nih.gov/26051181/
DGCR8	Acetylation	K629	QILHECLKRNHGMGD	Microprocessor complex subunit DGCR8	unknown	NCL HSPA5 HSPA5 HNRNPR DDX5 DDX17 FUS HNRNPH1 DHX9 HNRNPU ILF3 DROSHA APP PRPF4 MAPRE2 NAT10 PLEK2 RPRD2 FLII CDKN2A DROSHA ERH MAPK1 PRMT1 PYCRL RAE1 HNRNPUL1 DROSHA KIF15 TLN2 DROSHA RRP8 ZNF7 CENPI ITGB3BP CENPO SHQ1 CENPC CENPN CENPU ZNF189 PAPD5 ZNF70 CENPQ ZNF483 ZNF800 NSA2 WHSC1 GNL2 UPF1 BEND7 NMNAT1 RPL26L1 DKC1 TTF1 DDX31 KNOP1 BRIX1 RALY GTPBP4 MPHOSPH10 DDX24 CCDC137 ZNF689 NOP2 GLYR…	unknown	dbPTM	https://awi.cuhk.edu.cn/dbPTM/	https://pubmed.ncbi.nlm.nih.gov/25953088/
DGCR8	Acetylation	K640	GMGDTSIKFEVVPGK	Microprocessor complex subunit DGCR8	unknown	NCL HSPA5 HSPA5 HNRNPR DDX5 DDX17 FUS HNRNPH1 DHX9 HNRNPU ILF3 DROSHA APP PRPF4 MAPRE2 NAT10 PLEK2 RPRD2 FLII CDKN2A DROSHA ERH MAPK1 PRMT1 PYCRL RAE1 HNRNPUL1 DROSHA KIF15 TLN2 DROSHA RRP8 ZNF7 CENPI ITGB3BP CENPO SHQ1 CENPC CENPN CENPU ZNF189 PAPD5 ZNF70 CENPQ ZNF483 ZNF800 NSA2 WHSC1 GNL2 UPF1 BEND7 NMNAT1 RPL26L1 DKC1 TTF1 DDX31 KNOP1 BRIX1 RALY GTPBP4 MPHOSPH10 DDX24 CCDC137 ZNF689 NOP2 GLYR…	unknown	dbPTM	https://awi.cuhk.edu.cn/dbPTM/	https://pubmed.ncbi.nlm.nih.gov/25953088/
DGCR8	Acetylation	K650	VVPGKNQKSEYVMAC	Microprocessor complex subunit DGCR8	unknown	NCL HSPA5 HSPA5 HNRNPR DDX5 DDX17 FUS HNRNPH1 DHX9 HNRNPU ILF3 DROSHA APP PRPF4 MAPRE2 NAT10 PLEK2 RPRD2 FLII CDKN2A DROSHA ERH MAPK1 PRMT1 PYCRL RAE1 HNRNPUL1 DROSHA KIF15 TLN2 DROSHA RRP8 ZNF7 CENPI ITGB3BP CENPO SHQ1 CENPC CENPN CENPU ZNF189 PAPD5 ZNF70 CENPQ ZNF483 ZNF800 NSA2 WHSC1 GNL2 UPF1 BEND7 NMNAT1 RPL26L1 DKC1 TTF1 DDX31 KNOP1 BRIX1 RALY GTPBP4 MPHOSPH10 DDX24 CCDC137 ZNF689 NOP2 GLYR…	unknown	dbPTM	https://awi.cuhk.edu.cn/dbPTM/	https://pubmed.ncbi.nlm.nih.gov/26051181/
[truncated: 16,416 more rows]
