# Supplementary material for: RMzyme: regulations of RNA-modifying enzymes in humans
Source: Signal Transduct Target Ther. 2026 Feb 12;11:52. doi: 10.1038/s41392-025-02568-2 (PMC12895048; doi:10.1038/s41392-025-02568-2)
Supplement: Supplementary file 2 — Supplementary Tables [file 41392_2025_2568_MOESM2_ESM.zip › TableS/TableS8.xlsx]

## Sheet: Sheet1
SNVTarSite	SNVsiteID	SNVID	SNVScore	geneName	Cancer	Pubmed	GeneSymbol	Modification_type	Dataset	Enzyme	RNAmodSite
chr1:235753201-235753202:-	SNV_site_58805	COSV67706127	0	LYST	STAD		LYST	m6A	GSE144984	ALKBH5	chr1:235753188-235753409
chr1:235753201-235753202:-	SNV_site_58806	COSV67706127	0	LYST	STAD		LYST	m6A	GSE144984	ALKBH5	chr1:235753188-235753409
chr1:235753200-235753201:-	SNV_site_251553	COSV67709455	0	LYST	BRCA		LYST	m6A	GSE144984	ALKBH5	chr1:235753188-235753409
chr1:235753200-235753201:-	SNV_site_251554	COSV67709455	0	LYST	BRCA		LYST	m6A	GSE144984	ALKBH5	chr1:235753188-235753409
chr1:235753198-235753199:-	SNV_site_517253	COSV67715955	0	LYST	large_intestine|carcinoma	LYST	m6A	GSE144984	ALKBH5	chr1:235753188-235753409
chr1:235753198-235753199:-	SNV_site_517254	COSV67715955	0	LYST	large_intestine|carcinoma	LYST	m6A	GSE144984	ALKBH5	chr1:235753188-235753409
chr1:235753256-235753257:-	SNV_site_517255	COSV67713803	0	LYST	large_intestine|carcinoma	27149842	LYST	m6A	GSE144984	ALKBH5	chr1:235753188-235753409
chr6:89699706-89699707:-	SNV_site_393108	COSV65520007	0	MDN1	MEL	24265153	MDN1	m6A	GSE144984	ALKBH5	chr6:89699686-89699900
chr8:99275139-99275140:+	SNV_site_39968	COSV62133094	0	VPS13B	MEL;;SKCM	26214590	VPS13B	m6A	GSE144984	ALKBH5	chr8:99274951-99275204
chr8:99275138-99275139:+	SNV_site_448098	COSV62133084	0	VPS13B	MEL;;SKCM	26214590	VPS13B	m6A	GSE144984	ALKBH5	chr8:99274951-99275204
chr8:99275142-99275143:+	SNV_site_812423	COSV62161746	0	VPS13B	large_intestine|carcinoma	27149842	VPS13B	m6A	GSE144984	ALKBH5	chr8:99274951-99275204
chr8:99275142-99275143:+	SNV_site_963772	COSV62161746	0	geneName	large_intestine|carcinoma	27149842	VPS13B	m6A	GSE144984	ALKBH5	chr8:99274951-99275204
chr2:61204591-61204592:-	SNV_site_66568	COSV68405636	0	USP34	BRCA		USP34	m6A	GSE144984	ALKBH5	chr2:61204393-61204714
chr2:61204589-61204590:-	SNV_site_77976	COSV68398131	0	USP34	ESCA	25839328;;26759717	USP34	m6A	GSE144984	ALKBH5	chr2:61204393-61204714
chr15:25117446-25117447:+	SNV_site_878731	COSV73427492	0	geneName	ovary|carcinoma	SNHG14	m6A	GSE144984	ALKBH5	chr15:25117268-25117495
chr15:25059204-25059205:+	SNV_site_77824	COSV65903717	0	SNHG14	ESCA		SNHG14	m6A	GSE144984	ALKBH5	chr15:25058996-25059225
chr15:48463209-48463210:-	SNV_site_161873	COSV57318970	0	FBN1	LUSC	22510280	FBN1	m6A	GSE144984	ALKBH5	chr15:48463124-48463327
chr15:48463199-48463200:-	SNV_site_424560	COSV57333326	0	FBN1	PA	22156295	FBN1	m6A	GSE144984	ALKBH5	chr15:48463124-48463327
chr15:48463218-48463219:-	SNV_site_563638	COSV57311268	0	FBN1	liver|carcinoma	FBN1	m6A	GSE144984	ALKBH5	chr15:48463124-48463327
chr15:48463221-48463222:-	SNV_site_563639	COSV57329613	0	FBN1	lung|carcinoma	FBN1	m6A	GSE144984	ALKBH5	chr15:48463124-48463327
chr15:48463221-48463222:-	SNV_site_563640	COSV57312693	0	FBN1	lung|carcinoma	22980975	FBN1	m6A	GSE144984	ALKBH5	chr15:48463124-48463327
chr6:111329682-111329683:-	SNV_site_761380	COSV62615936	0	REV3L	lung|carcinoma	REV3L	m6A	GSE144984	ALKBH5	chr6:111329655-111329890
chr6:111329682-111329683:-	SNV_site_761381	COSV62615936	0	REV3L	urinary_tract|carcinoma	REV3L	m6A	GSE144984	ALKBH5	chr6:111329655-111329890
chr6:111329726-111329727:-	SNV_site_761382	COSV62623579	0	REV3L	large_intestine|carcinoma	REV3L	m6A	GSE144984	ALKBH5	chr6:111329655-111329890
chr14:71047868-71047869:+	SNV_site_155139	PUB101509915	0	PCNX	LUAD	PMID24390350;;PMID23945592	PCNX1	m6A	GSE144984	ALKBH5	chr14:71047669-71047930
chr14:71047872-71047873:+	SNV_site_218761	COSV53100180	0	PCNX1	STAD		PCNX1	m6A	GSE144984	ALKBH5	chr14:71047669-71047930
chr14:71047867-71047868:+	SNV_site_310568	PUB103015710	0	PCNX	MEL	PMID24390350;;PMID23945592	PCNX1	m6A	GSE144984	ALKBH5	chr14:71047669-71047930
chr14:71047865-71047866:+	SNV_site_319654	COSV53100450	0	PCNX1	MEL;;SKCM	26214590	PCNX1	m6A	GSE144984	ALKBH5	chr14:71047669-71047930
chr14:71047876-71047877:+	SNV_site_555191	COSV53089250	0	PCNX1	large_intestine|carcinoma	24211491	PCNX1	m6A	GSE144984	ALKBH5	chr14:71047669-71047930
chr14:71047876-71047877:+	SNV_site_877287	COSV53089250	0	geneName	large_intestine|carcinoma	24211491	PCNX1	m6A	GSE144984	ALKBH5	chr14:71047669-71047930
chr18:13099528-13099529:+	SNV_site_117456	COSV58067731	0	CEP192	BRCA	27535334;;28027327	CEP192	m6A	GSE144984	ALKBH5	chr18:13099331-13099530
chr18:13099491-13099492:+	SNV_site_203221	COSV58061364	0	CEP192	UCEC;;CESC;;MEL;;SKCM	PMID24390350;;PMID23945592;;22842228	CEP192	m6A	GSE144984	ALKBH5	chr18:13099331-13099530
chr18:13099484-13099485:+	SNV_site_222483	COSV58060859	0	CEP192	LIHC		CEP192	m6A	GSE144984	ALKBH5	chr18:13099331-13099530
chr18:13099479-13099480:+	SNV_site_326030	PUB103163862	0	CEP192	SCLC	PMID23945592	CEP192	m6A	GSE144984	ALKBH5	chr18:13099331-13099530
chr18:13099478-13099479:+	SNV_site_421679	COSV58065044	0	CEP192	STAD	PMID23945592	CEP192	m6A	GSE144984	ALKBH5	chr18:13099331-13099530
chr4:48567337-48567338:-	SNV_site_82373	COSV51944249	0	FRYL	ESCA	26873401	FRYL	m6A	GSE144984	ALKBH5	chr4:48567318-48567551
chr4:48567338-48567339:-	SNV_site_735179	COSV51944391	0	FRYL	central_nervous_system|glioma	FRYL	m6A	GSE144984	ALKBH5	chr4:48567318-48567551
chr4:48567349-48567350:-	SNV_site_735180	COSV51946725	0	FRYL	lung|carcinoma	22980975	FRYL	m6A	GSE144984	ALKBH5	chr4:48567318-48567551
chr4:48567394-48567395:-	SNV_site_735181	COSV51966241	0	FRYL	liver|neoplasm	FRYL	m6A	GSE144984	ALKBH5	chr4:48567318-48567551
chr19:11243818-11243819:-	SNV_site_198622	COSV52948923	0	DOCK6	LIHC		DOCK6	m6A	GSE144984	ALKBH5	chr19:11243658-11244010
chr19:11243858-11243859:-	SNV_site_622278	COSV52948616	0	DOCK6	liver|carcinoma	DOCK6	m6A	GSE144984	ALKBH5	chr19:11243658-11244010
chr17:75613117-75613118:+	SNV_site_607469	COSV73850772	0	MYO15B	prostate|carcinoma	MYO15B	m6A	GSE144984	ALKBH5	chr17:75612932-75613155
chr17:75613117-75613118:+	SNV_site_607470	COSV73850772	0	MYO15B	prostate|carcinoma	MYO15B	m6A	GSE144984	ALKBH5	chr17:75612932-75613155
chr17:75613117-75613118:+	SNV_site_896984	COSV73850772	0	geneName	prostate|carcinoma	MYO15B	m6A	GSE144984	ALKBH5	chr17:75612932-75613155
chr17:75613117-75613118:+	SNV_site_896985	COSV73850772	0	geneName	prostate|carcinoma	MYO15B	m6A	GSE144984	ALKBH5	chr17:75612932-75613155
chr21:39236718-39236719:-	SNV_site_315061	COSV60894563	0	BRWD1	CESC		BRWD1	m6A	GSE144984	ALKBH5	chr21:39236717-39236916
chr21:39236724-39236725:-	SNV_site_349660	COSV60897624	0	BRWD1	LIHC		BRWD1	m6A	GSE144984	ALKBH5	chr21:39236717-39236916
chr21:39236762-39236763:-	SNV_site_667733	COSV60899829	0	BRWD1	upper_aerodigestive_tract|carcinoma	28098136	BRWD1	m6A	GSE144984	ALKBH5	chr21:39236717-39236916
chr1:173978574-173978575:-	SNV_site_32357	COSV51205349	0	RC3H1	PA		RC3H1	m6A	GSE144984	ALKBH5	chr1:173978524-173978732
chr1:173978609-173978610:-	SNV_site_178895	COSV51197881	0	RC3H1	CESC	28042953	RC3H1	m6A	GSE144984	ALKBH5	chr1:173978524-173978732
chr1:173978535-173978536:-	SNV_site_493574	COSV51202736	0	RC3H1	large_intestine|carcinoma	25344691	RC3H1	m6A	GSE144984	ALKBH5	chr1:173978524-173978732
chr1:173978535-173978536:-	SNV_site_493575	COSV51202736	0	RC3H1	large_intestine|carcinoma	25344691	RC3H1	m6A	GSE144984	ALKBH5	chr1:173978524-173978732
chr1:173978535-173978536:-	SNV_site_493576	COSV51202736	0	RC3H1	large_intestine|carcinoma	25344691	RC3H1	m6A	GSE144984	ALKBH5	chr1:173978524-173978732
chr1:173978535-173978536:-	SNV_site_493577	COSV51202736	0	RC3H1	large_intestine|carcinoma	27149842	RC3H1	m6A	GSE144984	ALKBH5	chr1:173978524-173978732
chr1:173978535-173978536:-	SNV_site_493578	COSV51202736	0	RC3H1	large_intestine|carcinoma	27149842	RC3H1	m6A	GSE144984	ALKBH5	chr1:173978524-173978732
chr1:173978535-173978536:-	SNV_site_493579	COSV51202736	0	RC3H1	large_intestine|carcinoma	27149842	RC3H1	m6A	GSE144984	ALKBH5	chr1:173978524-173978732
chr1:173978561-173978562:-	SNV_site_493580	COSV51214904	0	RC3H1	large_intestine|carcinoma	25344691	RC3H1	m6A	GSE144984	ALKBH5	chr1:173978524-173978732
chr1:173978561-173978562:-	SNV_site_493581	COSV51214904	0	RC3H1	large_intestine|carcinoma	25344691	RC3H1	m6A	GSE144984	ALKBH5	chr1:173978524-173978732
chr1:173978561-173978562:-	SNV_site_493582	COSV51214904	0	RC3H1	large_intestine|carcinoma	27149842	RC3H1	m6A	GSE144984	ALKBH5	chr1:173978524-173978732
chr1:173978561-173978562:-	SNV_site_493583	COSV51214904	0	RC3H1	large_intestine|carcinoma	27149842	RC3H1	m6A	GSE144984	ALKBH5	chr1:173978524-173978732
chr1:173978583-173978584:-	SNV_site_493584	COSV51218318	0	RC3H1	urinary_tract|carcinoma	RC3H1	m6A	GSE144984	ALKBH5	chr1:173978524-173978732
chr1:173978589-173978590:-	SNV_site_493585	COSV51201384	0	RC3H1	lung|carcinoma	26168399	RC3H1	m6A	GSE144984	ALKBH5	chr1:173978524-173978732
chr1:173978614-173978615:-	SNV_site_493586	COSV51203116	0	RC3H1	lung|carcinoma	RC3H1	m6A	GSE144984	ALKBH5	chr1:173978524-173978732
chr17:4102408-4102409:-	SNV_site_15481	COSV67557438	0	ZZEF1	BRCA	26249178	ZZEF1	m6A	GSE144984	ALKBH5	chr17:4102370-4102580
chr17:4102412-4102413:-	SNV_site_293963	COSV67558583	0	ZZEF1	MEL	22842228	ZZEF1	m6A	GSE144984	ALKBH5	chr17:4102370-4102580
chr17:4102413-4102414:-	SNV_site_597077	COSV67559896	0	ZZEF1	large_intestine|carcinoma	27149842	ZZEF1	m6A	GSE144984	ALKBH5	chr17:4102370-4102580
chr15:48427697-48427698:-	SNV_site_47098	COSV57313099	0	FBN1	MEL		FBN1	m6A	GSE144984	ALKBH5	chr15:48427648-48427941
chr15:48427698-48427699:-	SNV_site_102725	COSV57315683	0	FBN1	UCEC		FBN1	m6A	GSE144984	ALKBH5	chr15:48427648-48427941
chr15:48427699-48427700:-	SNV_site_390480	COSV57322022	0	FBN1	MEL	22197931	FBN1	m6A	GSE144984	ALKBH5	chr15:48427648-48427941
chr15:48427693-48427694:-	SNV_site_439731	COSV57313092	0	FBN1	MEL		FBN1	m6A	GSE144984	ALKBH5	chr15:48427648-48427941
chr15:48427700-48427701:-	SNV_site_447764	COSV57326071	0	FBN1	MEL	22197931	FBN1	m6A	GSE144984	ALKBH5	chr15:48427648-48427941
chr15:48427729-48427730:-	SNV_site_563632	COSV57324623	0	FBN1	lung|carcinoma	22980975	FBN1	m6A	GSE144984	ALKBH5	chr15:48427648-48427941
chr10:91984247-91984248:+	SNV_site_327158	COSV56438611	0	BTAF1	ESCA		BTAF1	m6A	GSE144984	ALKBH5	chr10:91984066-91984269
chr10:91984262-91984263:+	SNV_site_414754	COSV56430995	0	BTAF1	UCEC	PMID24390350;;PMID23945592	BTAF1	m6A	GSE144984	ALKBH5	chr10:91984066-91984269
chr4:84796714-84796715:+	SNV_site_337312	PUB103273601	0	WDFY3	LUSC	PMID24390350;;PMID23945592	WDFY3	m6A	GSE144984	ALKBH5	chr4:84796594-84796793
chr4:84796693-84796694:-	SNV_site_378873	COSV55705274	0	WDFY3	OV	21720365	WDFY3	m6A	GSE144984	ALKBH5	chr4:84796594-84796793
chr4:84796730-84796731:-	SNV_site_738649	COSV55711395	0	WDFY3	large_intestine|carcinoma	24755471	WDFY3	m6A	GSE144984	ALKBH5	chr4:84796594-84796793
chr4:84796749-84796750:-	SNV_site_738650	COSV55709771	0	WDFY3	large_intestine|carcinoma	25957691	WDFY3	m6A	GSE144984	ALKBH5	chr4:84796594-84796793
chr15:48464006-48464007:-	SNV_site_175273	COSV57330357	0	FBN1	BRCA		FBN1	m6A	GSE144984	ALKBH5	chr15:48463951-48464150
chr15:48463974-48463975:-	SNV_site_383802	COSV57310239	0	FBN1	ESCA;;MEL	28548104	FBN1	m6A	GSE144984	ALKBH5	chr15:48463951-48464150
chr15:48463970-48463974:-	SNV_site_403901	COSV57334337	0	FBN1	ESCA	28548104	FBN1	m6A	GSE144984	ALKBH5	chr15:48463951-48464150
chr15:48464012-48464013:-	SNV_site_563642	COSV57316378	0	FBN1	urinary_tract|carcinoma	FBN1	m6A	GSE144984	ALKBH5	chr15:48463951-48464150
chr10:63168507-63168508:-	SNV_site_117965	COSV67860385	0	JMJD1C	BRCA	27535334;;28027327	JMJD1C	m6A	GSE144984	ALKBH5	chr10:63168478-63168677
chr10:63168551-63168552:-	SNV_site_152335	COSV67859764	0	JMJD1C	MEL	22622578	JMJD1C	m6A	GSE144984	ALKBH5	chr10:63168478-63168677
chr10:63168482-63168483:-	SNV_site_458025	COSV67858929	0	JMJD1C	skin|carcinoma	24662767	JMJD1C	m6A	GSE144984	ALKBH5	chr10:63168478-63168677
chr10:63168482-63168483:-	SNV_site_458026	COSV67858929	0	JMJD1C	skin|carcinoma	24662767	JMJD1C	m6A	GSE144984	ALKBH5	chr10:63168478-63168677
chr1:12253737-12253738:+	SNV_site_374636	PUB103632566	0	VPS13D	LUAD	PMID24390350;;PMID23945592	VPS13D	m6A	GSE144984	ALKBH5	chr1:12253561-12253760
chr18:70109563-70109564:-	SNV_site_296580	COSV55346379	0	RTTN	ESCA	23525077	RTTN	m6A	GSE144984	ALKBH5	chr18:70109559-70109768
chr11:74092553-74092554:-	SNV_site_35169	COSV58097141	0	C2CD3	THCA		C2CD3	m6A	GSE144984	ALKBH5	chr11:74092478-74092693
chr11:74092560-74092561:-	SNV_site_493659	COSV58089659	0	C2CD3	ovary|carcinoma	20826764	C2CD3	m6A	GSE144984	ALKBH5	chr11:74092478-74092693
chr5:76707298-76707299:+	SNV_site_168958	COSV57168603	0	IQGAP2	PRAD		IQGAP2	m6A	GSE144984	ALKBH5	chr5:76707116-76707356
chrX:154466056-154466057:+	SNV_site_320603	COSV63753165	0	PLXNA3	MM;;CRC;;BRCA	PMID24390350;;PMID23945592	PLXNA3	m6A	GSE144984	ALKBH5	chrX:154465971-154466170
chrX:154465988-154465989:+	SNV_site_351576	COSV63755724	0	PLXNA3	CHOL	29360550	PLXNA3	m6A	GSE144984	ALKBH5	chrX:154465971-154466170
chrX:154465982-154465983:+	SNV_site_393174	COSV63753998	0	PLXNA3	UCEC	PMID24390350;;PMID23945592	PLXNA3	m6A	GSE144984	ALKBH5	chrX:154465971-154466170
chrX:154466002-154466003:+	SNV_site_442031	COSV63755658	0	PLXNA3	MEL	23890154	PLXNA3	m6A	GSE144984	ALKBH5	chrX:154465971-154466170
chr1:234446956-234446957:-	SNV_site_321109	COSV50182193	0	TARBP1	UCEC		TARBP1	m6A	GSE144984	ALKBH5	chr1:234446887-234447134
chr1:234446958-234446959:-	SNV_site_516990	COSV50204637	0	TARBP1	upper_aerodigestive_tract|carcinoma	28098136	TARBP1	m6A	GSE144984	ALKBH5	chr1:234446887-234447134
chr6:89700804-89700805:-	SNV_site_778660	COSV65520872	0	MDN1	large_intestine|carcinoma	27149842	MDN1	m6A	GSE144984	ALKBH5	chr6:89700751-89700985
chr1:43442367-43442368:+	SNV_site_225843	COSV65170409	0	SZT2	PET		SZT2	m6A	GSE144984	ALKBH5	chr1:43442163-43442492
chr1:43442468-43442469:+	SNV_site_262187	COSV65168666	0	SZT2	UCEC	PMID24390350;;PMID23945592	SZT2	m6A	GSE144984	ALKBH5	chr1:43442163-43442492
chr1:43442471-43442472:+	SNV_site_404605	PUB103923211	0	SZT2	BLCA	PMID24390350;;PMID23945592	SZT2	m6A	GSE144984	ALKBH5	chr1:43442163-43442492
chr1:43442359-43442360:+	SNV_site_549352	COSV65167484	0	SZT2	urinary_tract|carcinoma	SZT2	m6A	GSE144984	ALKBH5	chr1:43442163-43442492
chr1:43442480-43442481:+	SNV_site_549353	COSV65168936	0	SZT2	liver|carcinoma	SZT2	m6A	GSE144984	ALKBH5	chr1:43442163-43442492
chr1:43442359-43442360:+	SNV_site_875285	COSV65167484	0	geneName	urinary_tract|carcinoma	SZT2	m6A	GSE144984	ALKBH5	chr1:43442163-43442492
chr1:43442480-43442481:+	SNV_site_875286	COSV65168936	0	geneName	liver|carcinoma	SZT2	m6A	GSE144984	ALKBH5	chr1:43442163-43442492
chr18:76913801-76913802:+	SNV_site_119584	COSV53498275	0	ZNF236	LUSC	PMID24390350;;PMID23945592	ZNF236	m6A	GSE144984	ALKBH5	chr18:76913632-76913845
chr18:76913817-76913818:+	SNV_site_283498	PUB102752534	0	ZNF236	DLBCL;;STAD	PMID24390350;;PMID23945592	ZNF236	m6A	GSE144984	ALKBH5	chr18:76913632-76913845
chr18:76913806-76913807:+	SNV_site_619385	COSV53488195	0	ZNF236	urinary_tract|carcinoma	ZNF236	m6A	GSE144984	ALKBH5	chr18:76913632-76913845
chr12:112228763-112228764:-	SNV_site_209043	COSV66393768	0	HECTD4	THCA	25387265	HECTD4	m6A	GSE144984	ALKBH5	chr12:112228747-112228952
chr12:112228767-112228768:-	SNV_site_505007	COSV66399522	0	HECTD4	skin|carcinoma	24662767	HECTD4	m6A	GSE144984	ALKBH5	chr12:112228747-112228952
chr3:48648353-48648354:-	SNV_site_152576	COSV50895702	0	CELSR3	BRCA		CELSR3	m6A	GSE144984	ALKBH5	chr3:48648341-48648596
chr3:48648362-48648363:-	SNV_site_718081	COSV51193512	0	CELSR3	large_intestine|carcinoma	CELSR3	m6A	GSE144984	ALKBH5	chr3:48648341-48648596
chr3:48648415-48648416:-	SNV_site_718082	COSV51159271	0	CELSR3	large_intestine|carcinoma	24755471	CELSR3	m6A	GSE144984	ALKBH5	chr3:48648341-48648596
chr3:48648415-48648416:-	SNV_site_718083	COSV51159271	0	CELSR3	large_intestine|carcinoma	24755471	CELSR3	m6A	GSE144984	ALKBH5	chr3:48648341-48648596
chr3:48648418-48648419:-	SNV_site_718084	COSV50894973	0	CELSR3	large_intestine|carcinoma	27149842	CELSR3	m6A	GSE144984	ALKBH5	chr3:48648341-48648596
chr3:48648418-48648419:-	SNV_site_718085	COSV50894973	0	CELSR3	large_intestine|carcinoma	27149842	CELSR3	m6A	GSE144984	ALKBH5	chr3:48648341-48648596
chr18:70088051-70088052:-	SNV_site_262934	COSV55350396	0	RTTN	PRAD	26928463	RTTN	m6A	GSE144984	ALKBH5	chr18:70088044-70088243
chr18:70088045-70088046:-	SNV_site_618846	COSV55342133	0	RTTN	lung|carcinoma	29681454	RTTN	m6A	GSE144984	ALKBH5	chr18:70088044-70088243
chr18:70088058-70088059:-	SNV_site_618847	COSV55343975	0	RTTN	skin|carcinoma	25759019	RTTN	m6A	GSE144984	ALKBH5	chr18:70088044-70088243
chr18:70088086-70088087:-	SNV_site_618848	COSV55347787	0	RTTN	prostate|carcinoma	22610119	RTTN	m6A	GSE144984	ALKBH5	chr18:70088044-70088243
chr2:202942883-202942884:+	SNV_site_230621	PUB102240453	0	CARF	LGG	PMID23945592	CARF	m6A	GSE144984	ALKBH5	chr2:202942673-202942913
chr11:108250880-108250881:+	SNV_site_51931	PUB100506450	0	ATM	HNSC	PMID24390350;;PMID23945592	ATM	m6A	GSE144984	ALKBH5	chr11:108250621-108250888
chr11:108250884-108250885:+	SNV_site_157409	COSV53728473	0	ATM	LIHC		ATM	m6A	GSE144984	ALKBH5	chr11:108250621-108250888
chr11:108250881-108250882:+	SNV_site_465383	COSV53728723	0	ATM	urinary_tract|carcinoma	28481359	ATM	m6A	GSE144984	ALKBH5	chr11:108250621-108250888
chr11:108250881-108250882:+	SNV_site_847799	COSV53728723	0	geneName	urinary_tract|carcinoma	28481359	ATM	m6A	GSE144984	ALKBH5	chr11:108250621-108250888
chr6:89750507-89750508:-	SNV_site_210440	COSV65531111	0	MDN1	LUSC		MDN1	m6A	GSE144984	ALKBH5	chr6:89750408-89750644
chr6:89750478-89750479:-	SNV_site_360110	COSV65521127	0	MDN1	BRCA		MDN1	m6A	GSE144984	ALKBH5	chr6:89750408-89750644
chr6:89750425-89750426:-	SNV_site_778747	COSV65529001	0	MDN1	large_intestine|carcinoma	27149842	MDN1	m6A	GSE144984	ALKBH5	chr6:89750408-89750644
chr18:13068917-13068918:+	SNV_site_69225	PUB100674038	0	CEP192	CRC	PMID23945592	CEP192	m6A	GSE144984	ALKBH5	chr18:13068738-13069050
chr18:13068913-13068914:+	SNV_site_193122	PUB101878833	0	CEP192	MEL	PMID24390350;;PMID23945592	CEP192	m6A	GSE144984	ALKBH5	chr18:13068738-13069050
chr18:13068863-13068864:+	SNV_site_204736	COSV58060624	0	CEP192	MEL;;SKCM	26343386	CEP192	m6A	GSE144984	ALKBH5	chr18:13068738-13069050
chr18:13068921-13068922:+	SNV_site_324168	COSV58070374	0	CEP192	LUAD;;ESCA	PMID24390350;;26873401	CEP192	m6A	GSE144984	ALKBH5	chr18:13068738-13069050
chr18:13068906-13068907:+	SNV_site_613397	COSV58064405	0	CEP192	large_intestine|carcinoma	CEP192	m6A	GSE144984	ALKBH5	chr18:13068738-13069050
chr18:13068907-13068908:+	SNV_site_613398	COSV58069275	0	CEP192	genital_tract|germ_cell_tumour	26956871	CEP192	m6A	GSE144984	ALKBH5	chr18:13068738-13069050
chr18:13068918-13068919:+	SNV_site_613399	COSV58072027	0	CEP192	liver|neoplasm	CEP192	m6A	GSE144984	ALKBH5	chr18:13068738-13069050
chr18:13068907-13068908:+	SNV_site_898855	COSV58069275	0	geneName	genital_tract|germ_cell_tumour	26956871	CEP192	m6A	GSE144984	ALKBH5	chr18:13068738-13069050
chr18:13068918-13068919:+	SNV_site_898856	COSV58072027	0	geneName	liver|other		CEP192	m6A	GSE144984	ALKBH5	chr18:13068738-13069050
chr1:155378312-155378313:-	SNV_site_21586	COSV64206871	0	ASH1L	MEL		ASH1L	m6A	GSE144984	ALKBH5	chr1:155378311-155378695
chr1:155378376-155378379:-	SNV_site_76359	COSV64206847	0	ASH1L	OV		ASH1L	m6A	GSE144984	ALKBH5	chr1:155378311-155378695
chr1:155378365-155378366:-	SNV_site_171285	COSV64206146	0	ASH1L	MEL	24265153	ASH1L	m6A	GSE144984	ALKBH5	chr1:155378311-155378695
chr1:155378361-155378362:-	SNV_site_182251	COSV64206767	0	ASH1L	MEL		ASH1L	m6A	GSE144984	ALKBH5	chr1:155378311-155378695
chr1:155378359-155378360:-	SNV_site_481497	COSV64211143	0	ASH1L	urinary_tract|carcinoma	24121792	ASH1L	m6A	GSE144984	ALKBH5	chr1:155378311-155378695
chr1:155378359-155378360:-	SNV_site_481498	COSV64211143	0	ASH1L	urinary_tract|carcinoma	ASH1L	m6A	GSE144984	ALKBH5	chr1:155378311-155378695
chr1:155378363-155378364:-	SNV_site_481499	COSV64214964	0	ASH1L	skin|carcinoma	24662767	ASH1L	m6A	GSE144984	ALKBH5	chr1:155378311-155378695
chr1:155378365-155378367:-	SNV_site_481500	COSV64213771	0	ASH1L	skin|carcinoma	25303977	ASH1L	m6A	GSE144984	ALKBH5	chr1:155378311-155378695
chr1:155378366-155378367:-	SNV_site_481501	COSV64206150	0	ASH1L	skin|carcinoma	24662767	ASH1L	m6A	GSE144984	ALKBH5	chr1:155378311-155378695
chr1:155378371-155378372:-	SNV_site_481502	COSV64213185	0	ASH1L	stomach|carcinoma	25042771	ASH1L	m6A	GSE144984	ALKBH5	chr1:155378311-155378695
chr1:43440470-43440471:+	SNV_site_243723	PUB102368510	0	SZT2	STAD	PMID23945592	SZT2	m6A	GSE144984	ALKBH5	chr1:43440298-43440541
chr1:43440474-43440475:+	SNV_site_549338	COSV65173147	0	SZT2	large_intestine|carcinoma	27149842	SZT2	m6A	GSE144984	ALKBH5	chr1:43440298-43440541
chr1:43440474-43440475:+	SNV_site_875273	COSV65173147	0	geneName	large_intestine|carcinoma	27149842	SZT2	m6A	GSE144984	ALKBH5	chr1:43440298-43440541
chr1:12322662-12322663:+	SNV_site_35285	COSV50621693	0	VPS13D	MEL	22842228;;26343386	VPS13D	m6A	GSE144984	ALKBH5	chr1:12322416-12322711
chr1:12322564-12322565:+	SNV_site_93742	COSV50654309	0	VPS13D	LUAD;;BRCA	PMID23945592;;27535334;;28027327	VPS13D	m6A	GSE144984	ALKBH5	chr1:12322416-12322711
chr1:12322659-12322660:+	SNV_site_117998	PUB101146294	0	VPS13D	CRC	PMID24390350;;PMID23945592	VPS13D	m6A	GSE144984	ALKBH5	chr1:12322416-12322711
chr1:12322563-12322564:+	SNV_site_155558	COSV50651134	0	VPS13D	KIRC	23797736	VPS13D	m6A	GSE144984	ALKBH5	chr1:12322416-12322711
chr1:12322664-12322665:+	SNV_site_210603	COSV50668432	0	VPS13D	BRCA	28027327	VPS13D	m6A	GSE144984	ALKBH5	chr1:12322416-12322711
chr1:12322567-12322568:+	SNV_site_310425	PUB103014327	0	VPS13D	CRC	PMID23945592	VPS13D	m6A	GSE144984	ALKBH5	chr1:12322416-12322711
chr1:12322566-12322567:+	SNV_site_473637	COSV50697569	0	VPS13D	skin|carcinoma	25759019	VPS13D	m6A	GSE144984	ALKBH5	chr1:12322416-12322711
chr18:13067914-13067915:+	SNV_site_17647	COSV58068186	0	CEP192	CHOL	29360550	CEP192	m6A	GSE144984	ALKBH5	chr18:13067666-13067915
chr18:13067839-13067840:+	SNV_site_613394	COSV58062124	0	CEP192	large_intestine|carcinoma	24755471	CEP192	m6A	GSE144984	ALKBH5	chr18:13067666-13067915
chr18:13067846-13067847:+	SNV_site_613395	COSV58071369	0	CEP192	haematopoietic_and_lymphoid_tissue|lymphoid_neoplasm	26647218	CEP192	m6A	GSE144984	ALKBH5	chr18:13067666-13067915
chr18:13067839-13067840:+	SNV_site_898852	COSV58062124	0	geneName	large_intestine|carcinoma	24755471	CEP192	m6A	GSE144984	ALKBH5	chr18:13067666-13067915
chr18:13067846-13067847:+	SNV_site_898853	COSV58071369	0	geneName	haematopoietic_and_lymphoid_tissue|lymphoid_neoplasm	26647218	CEP192	m6A	GSE144984	ALKBH5	chr18:13067666-13067915
chr12:122557496-122557497:+	SNV_site_45347	PUB100442953	0	KNTC1	MEL	PMID24390350;;PMID23945592	KNTC1	m6A	GSE144984	ALKBH5	chr12:122557310-122557509
chr12:122557418-122557419:+	SNV_site_265594	PUB102578974	0	KNTC1	LUAD	PMID24390350	KNTC1	m6A	GSE144984	ALKBH5	chr12:122557310-122557509
chr12:122557452-122557453:+	SNV_site_300693	PUB102920766	0	KNTC1	CRC	PMID23945592	KNTC1	m6A	GSE144984	ALKBH5	chr12:122557310-122557509
chr12:122557454-122557455:+	SNV_site_310477	COSV61079406	0	KNTC1	OV;;LUSC	PMID24390350;;PMID23945592;;21720365	KNTC1	m6A	GSE144984	ALKBH5	chr12:122557310-122557509
chr12:122557453-122557454:+	SNV_site_325077	PUB103154209	0	KNTC1	CRC	PMID23945592	KNTC1	m6A	GSE144984	ALKBH5	chr12:122557310-122557509
chr12:122557444-122557445:+	SNV_site_434081	PUB104205766	0	KNTC1	BLCA	PMID24390350;;PMID23945592	KNTC1	m6A	GSE144984	ALKBH5	chr12:122557310-122557509
chr12:122557456-122557457:+	SNV_site_507622	COSV61085400	0	KNTC1	soft_tissue|gastrointestinal_stromal_tumor	28130400	KNTC1	m6A	GSE144984	ALKBH5	chr12:122557310-122557509
chr12:122557458-122557459:+	SNV_site_507623	COSV61079581	0	KNTC1	upper_aerodigestive_tract|carcinoma	28098136	KNTC1	m6A	GSE144984	ALKBH5	chr12:122557310-122557509
chr1:160753676-160753677:+	SNV_site_433359	PUB104198996	0	SLAMF7	HCC	PMID23945592	SLAMF7	m6A	GSE144984	ALKBH5	chr1:160753496-160754061
chr1:43438795-43438796:+	SNV_site_130171	PUB101265156	0	SZT2	LUAD	PMID24390350;;PMID23945592	SZT2	m6A	GSE144984	ALKBH5	chr1:43438795-43439030
chr1:43439021-43439022:+	SNV_site_219228	COSV65170918	0	SZT2	SKCM		SZT2	m6A	GSE144984	ALKBH5	chr1:43438795-43439030
chr3:52326842-52326843:+	SNV_site_59238	COSV70232066	0	DNAH1	MEL		DNAH1	m6A	GSE144984	ALKBH5	chr3:52326637-52326852
chr3:52326842-52326843:+	SNV_site_59239	COSV70232066	0	DNAH1	MEL		DNAH1	m6A	GSE144984	ALKBH5	chr3:52326637-52326852
chr3:52326826-52326827:+	SNV_site_98310	COSV70226411	0	DNAH1	MEL		DNAH1	m6A	GSE144984	ALKBH5	chr3:52326637-52326852
chr3:52326825-52326826:+	SNV_site_405942	PUB103936533	0	DNAH1	LUAD	PMID24390350;;PMID23945592	DNAH1	m6A	GSE144984	ALKBH5	chr3:52326637-52326852
chr3:52326734-52326735:+	SNV_site_720308	COSV70238507	0	DNAH1	large_intestine|carcinoma	27149842	DNAH1	m6A	GSE144984	ALKBH5	chr3:52326637-52326852
chr3:52326737-52326738:+	SNV_site_720309	COSV70238527	0	DNAH1	large_intestine|carcinoma	27149842	DNAH1	m6A	GSE144984	ALKBH5	chr3:52326637-52326852
chr3:52326754-52326755:+	SNV_site_720310	COSV70238452	0	DNAH1	liver|neoplasm	DNAH1	m6A	GSE144984	ALKBH5	chr3:52326637-52326852
chr3:52326837-52326838:+	SNV_site_720311	COSV70225996	0	DNAH1	large_intestine|carcinoma	25344691	DNAH1	m6A	GSE144984	ALKBH5	chr3:52326637-52326852
chr3:52326837-52326838:+	SNV_site_720312	COSV70225996	0	DNAH1	large_intestine|carcinoma	27149842	DNAH1	m6A	GSE144984	ALKBH5	chr3:52326637-52326852
chr15:25089825-25089826:+	SNV_site_209836	COSV65933832	0	SNHG14	SKCM		SNHG14	m6A	GSE144984	ALKBH5	chr15:25089479-25089833
chr15:25089632-25089633:+	SNV_site_878700	COSV65934524	0	geneName	lung|carcinoma	SNHG14	m6A	GSE144984	ALKBH5	chr15:25089479-25089833
chr15:25089814-25089815:+	SNV_site_878701	COSV65935098	0	geneName	lung|carcinoma	SNHG14	m6A	GSE144984	ALKBH5	chr15:25089479-25089833
chr14:71102092-71102093:+	SNV_site_17488	COSV53090870	0	PCNX1	BRCA		PCNX1	m6A	GSE144984	ALKBH5	chr14:71101859-71102098
chr14:71102063-71102064:+	SNV_site_272043	COSV53094905	0	PCNX;;PCNX1	LUSC	PMID24390350;;PMID23945592	PCNX1	m6A	GSE144984	ALKBH5	chr14:71101859-71102098
chr14:71102056-71102057:+	SNV_site_439115	COSV53094498	0	PCNX;;PCNX1	LUSC	PMID24390350;;PMID23945592	PCNX1	m6A	GSE144984	ALKBH5	chr14:71101859-71102098
chr14:71102082-71102082:+	SNV_site_448189	PUB104343407	0	PCNX	BLCA	PMID24390350	PCNX1	m6A	GSE144984	ALKBH5	chr14:71101859-71102098
chr14:71102055-71102056:+	SNV_site_555213	COSV53093256	0	PCNX1	urinary_tract|carcinoma	PCNX1	m6A	GSE144984	ALKBH5	chr14:71101859-71102098
chr15:64816334-64816335:-	SNV_site_341659	COSV51422280	0	PIF1	CHOL	29360550	PIF1	m6A	GSE144984	ALKBH5	chr15:64816184-64816477
chr15:64816304-64816305:-	SNV_site_566366	COSV51421804	0	PIF1	lung|carcinoma	PIF1	m6A	GSE144984	ALKBH5	chr15:64816184-64816477
chr15:64816321-64816322:-	SNV_site_566367	COSV51422599	0	PIF1	skin|carcinoma	25303977	PIF1	m6A	GSE144984	ALKBH5	chr15:64816184-64816477
chr15:64816321-64816322:-	SNV_site_566368	COSV51422599	0	PIF1	skin|carcinoma	25303977	PIF1	m6A	GSE144984	ALKBH5	chr15:64816184-64816477
chr15:64816323-64816324:-	SNV_site_566369	COSV51423172	0	PIF1	central_nervous_system|primitive_neuroectodermal_tumour-medulloblastoma	PIF1	m6A	GSE144984	ALKBH5	chr15:64816184-64816477
chr15:64816323-64816324:-	SNV_site_566370	COSV51423172	0	PIF1	central_nervous_system|primitive_neuroectodermal_tumour-medulloblastoma	PIF1	m6A	GSE144984	ALKBH5	chr15:64816184-64816477
chr15:64816354-64816355:-	SNV_site_566371	COSV51423924	0	PIF1	large_intestine|carcinoma	27149842	PIF1	m6A	GSE144984	ALKBH5	chr15:64816184-64816477
chr2:54844082-54844083:+	SNV_site_420530	COSV62866515	0	EML6	CESC		EML6	m6A	GSE144984	ALKBH5	chr2:54843940-54844147
chr2:54844100-54844101:+	SNV_site_695774	COSV62873658	0	EML6	liver|neoplasm	EML6	m6A	GSE144984	ALKBH5	chr2:54843940-54844147
chr2:54844100-54844101:+	SNV_site_695775	COSV62873658	0	EML6	liver|neoplasm	EML6	m6A	GSE144984	ALKBH5	chr2:54843940-54844147
chr13:32208997-32208998:+	SNV_site_220598	PUB102144509	0	FRY	BRCA	PMID24390350;;PMID23945592	FRY	m6A	GSE144984	ALKBH5	chr13:32208769-32209007
chr13:32208945-32208946:+	SNV_site_244059	COSV66577782	0	FRY	CHOL		FRY	m6A	GSE144984	ALKBH5	chr13:32208769-32209007
chr13:32208943-32208944:+	SNV_site_295993	COSV66583514	0	FRY	BRCA	28027327	FRY	m6A	GSE144984	ALKBH5	chr13:32208769-32209007
chr13:32209004-32209005:+	SNV_site_415558	COSV66564689	0	FRY	ESO;;ESCA	PMID24390350;;PMID23945592;;23525077	FRY	m6A	GSE144984	ALKBH5	chr13:32208769-32209007
chr13:32208952-32208953:+	SNV_site_536353	COSV66576101	0	FRY	liver|neoplasm	FRY	m6A	GSE144984	ALKBH5	chr13:32208769-32209007
chr13:32208954-32208955:+	SNV_site_536354	COSV66569947	0	FRY	skin|carcinoma	25303977	FRY	m6A	GSE144984	ALKBH5	chr13:32208769-32209007
chr13:32208954-32208955:+	SNV_site_536355	COSV66569947	0	FRY	skin|carcinoma	25303977	FRY	m6A	GSE144984	ALKBH5	chr13:32208769-32209007
chr13:32208993-32208994:+	SNV_site_536356	COSV66567707	0	FRY	large_intestine|carcinoma	FRY	m6A	GSE144984	ALKBH5	chr13:32208769-32209007
chr15:25059557-25059558:+	SNV_site_6526	COSV65906888	0	SNORD116-4,SNHG14	ESCA		SNHG14	m6A	GSE144984	ALKBH5	chr15:25059359-25059698
chr15:25059572-25059573:+	SNV_site_114833	PUB101116074	0	SNORD116-4,SNHG14	LUAD	PMID23945592	SNHG14	m6A	GSE144984	ALKBH5	chr15:25059359-25059698
chr15:25059573-25059574:+	SNV_site_219580	PUB102135263	0	SNORD116-4,SNHG14	LUSC	PMID23945592	SNHG14	m6A	GSE144984	ALKBH5	chr15:25059359-25059698
chr15:25059570-25059571:+	SNV_site_341841	PUB103316547	0	SNORD116-4,SNHG14	MEL	PMID23945592	SNHG14	m6A	GSE144984	ALKBH5	chr15:25059359-25059698
chr15:25059558-25059559:+	SNV_site_347738	PUB103373198	0	SNORD116-4,SNHG14	STAD	PMID23945592	SNHG14	m6A	GSE144984	ALKBH5	chr15:25059359-25059698
chr15:25059653-25059654:+	SNV_site_424330	COSV65906891	0	SNHG14	SKCM	24265154	SNHG14	m6A	GSE144984	ALKBH5	chr15:25059359-25059698
chr15:25059556-25059557:+	SNV_site_878647	COSV65907130	0	geneName	skin|carcinoma	25759019	SNHG14	m6A	GSE144984	ALKBH5	chr15:25059359-25059698
chr15:25059564-25059565:+	SNV_site_878648	COSV65907048	0	geneName	large_intestine|carcinoma	27149842	SNHG14	m6A	GSE144984	ALKBH5	chr15:25059359-25059698
chr15:25059564-25059565:+	SNV_site_878649	COSV65907048	0	geneName	stomach|carcinoma	22037554	SNHG14	m6A	GSE144984	ALKBH5	chr15:25059359-25059698
chr15:25059595-25059596:+	SNV_site_878650	COSV65906985	0	geneName	skin|carcinoma	25759019	SNHG14	m6A	GSE144984	ALKBH5	chr15:25059359-25059698
chr15:25059620-25059621:+	SNV_site_878651	COSV65907037	0	geneName	liver|other		SNHG14	m6A	GSE144984	ALKBH5	chr15:25059359-25059698
chr15:25059621-25059622:+	SNV_site_878652	COSV65906884	0	geneName	liver|other		SNHG14	m6A	GSE144984	ALKBH5	chr15:25059359-25059698
chr15:49972767-49972769:-	SNV_site_52335	COSV52715759	0	ATP8B4	BRCA		ATP8B4	m6A	GSE144984	ALKBH5	chr15:49972642-49972893
chr15:49972743-49972744:-	SNV_site_237715	COSV52714778	0	ATP8B4	MEL	24265153	ATP8B4	m6A	GSE144984	ALKBH5	chr15:49972642-49972893
chr15:49972743-49972744:-	SNV_site_237716	COSV52714778	0	ATP8B4	MEL	24265153	ATP8B4	m6A	GSE144984	ALKBH5	chr15:49972642-49972893
chr15:49972775-49972776:-	SNV_site_256560	COSV52708773	0	ATP8B4	UCEC		ATP8B4	m6A	GSE144984	ALKBH5	chr15:49972642-49972893
chr15:49972776-49972777:-	SNV_site_276870	COSV52718864	0	ATP8B4	MEL		ATP8B4	m6A	GSE144984	ALKBH5	chr15:49972642-49972893
chr15:49972742-49972743:-	SNV_site_348425	COSV52711717	0	ATP8B4	LIHC	23788652	ATP8B4	m6A	GSE144984	ALKBH5	chr15:49972642-49972893
chr15:49972742-49972743:-	SNV_site_348426	COSV52711717	0	ATP8B4	LIHC	23788652	ATP8B4	m6A	GSE144984	ALKBH5	chr15:49972642-49972893
chr15:49972738-49972739:-	SNV_site_563992	COSV52726066	0	ATP8B4	urinary_tract|carcinoma	ATP8B4	m6A	GSE144984	ALKBH5	chr15:49972642-49972893
chr15:49972755-49972756:-	SNV_site_563993	COSV52708407	0	ATP8B4	haematopoietic_and_lymphoid_tissue|lymphoid_neoplasm	26437031	ATP8B4	m6A	GSE144984	ALKBH5	chr15:49972642-49972893
chr15:49972755-49972756:-	SNV_site_563994	COSV52708407	0	ATP8B4	haematopoietic_and_lymphoid_tissue|lymphoid_neoplasm	26437031	ATP8B4	m6A	GSE144984	ALKBH5	chr15:49972642-49972893
chr1:43448173-43448174:+	SNV_site_42500	COSV65095501	0	SZT2	MEL;;SKCM		SZT2	m6A	GSE144984	ALKBH5	chr1:43448142-43448378
chr1:43448156-43448157:+	SNV_site_57850	COSV65095490	0	SZT2	UCEC	PMID24390350;;PMID23945592	SZT2	m6A	GSE144984	ALKBH5	chr1:43448142-43448378
chr1:43448236-43448237:+	SNV_site_177717	COSV65094341	0	SZT2	STAD		SZT2	m6A	GSE144984	ALKBH5	chr1:43448142-43448378
chr1:43448244-43448245:+	SNV_site_233707	PUB102270392	0	SZT2	CRC	PMID24390350;;PMID23945592	SZT2	m6A	GSE144984	ALKBH5	chr1:43448142-43448378
chr1:43448164-43448165:+	SNV_site_549364	COSV65095162	0	SZT2	prostate|carcinoma	26000489	SZT2	m6A	GSE144984	ALKBH5	chr1:43448142-43448378
chr1:43448245-43448246:+	SNV_site_549365	COSV65095232	0	SZT2	large_intestine|carcinoma	SZT2	m6A	GSE144984	ALKBH5	chr1:43448142-43448378
chr1:43448164-43448165:+	SNV_site_875301	COSV65095162	0	geneName	prostate|carcinoma	26000489	SZT2	m6A	GSE144984	ALKBH5	chr1:43448142-43448378
chr1:43448245-43448246:+	SNV_site_875302	COSV65095232	0	geneName	large_intestine|carcinoma	SZT2	m6A	GSE144984	ALKBH5	chr1:43448142-43448378
chr6:89678703-89678704:-	SNV_site_303571	COSV65521527	0	MDN1	BRCA	27406316	MDN1	m6A	GSE144984	ALKBH5	chr6:89678662-89678862
chr6:89678693-89678694:-	SNV_site_778610	COSV65517614	0	MDN1	upper_aerodigestive_tract|carcinoma	26619122	MDN1	m6A	GSE144984	ALKBH5	chr6:89678662-89678862
chr16:88726788-88726789:-	SNV_site_589258	COSV56339700	0	PIEZO1	thyroid|neoplasm	PIEZO1	m6A	GSE144984	ALKBH5	chr16:88726753-88726969
chr16:88726799-88726800:-	SNV_site_589259	COSV56344666	0	PIEZO1	large_intestine|carcinoma	24755471	PIEZO1	m6A	GSE144984	ALKBH5	chr16:88726753-88726969
chr8:11821755-11821756:+	SNV_site_245027	PUB102380815	0	FDFT1	MEL	PMID24390350;;PMID23945592	FDFT1	m6A	GSE144984	ALKBH5	chr8:11821576-11821781
chr8:11821753-11821754:+	SNV_site_801093	COSV55042229	0	FDFT1	upper_aerodigestive_tract|carcinoma	24292195	FDFT1	m6A	GSE144984	ALKBH5	chr8:11821576-11821781
chr8:11821753-11821754:+	SNV_site_801094	COSV55042229	0	FDFT1	upper_aerodigestive_tract|carcinoma	FDFT1	m6A	GSE144984	ALKBH5	chr8:11821576-11821781
chr8:99832499-99832500:+	SNV_site_24466	PUB100239126	0	VPS13B	DLBCL	PMID24390350	VPS13B	m6A	GSE144984	ALKBH5	chr8:99832348-99832547
chr8:99832455-99832456:+	SNV_site_64242	COSV62151476	0	VPS13B	THCA		VPS13B	m6A	GSE144984	ALKBH5	chr8:99832348-99832547
chr8:99832448-99832449:+	SNV_site_221524	COSV62141146	0	VPS13B	CESC		VPS13B	m6A	GSE144984	ALKBH5	chr8:99832348-99832547
chr8:99832450-99832451:+	SNV_site_241328	COSV62137827	0	VPS13B	LUSC		VPS13B	m6A	GSE144984	ALKBH5	chr8:99832348-99832547
chr8:99832509-99832510:+	SNV_site_275447	COSV62134132	0	VPS13B	THCA		VPS13B	m6A	GSE144984	ALKBH5	chr8:99832348-99832547
chr8:99832464-99832465:+	SNV_site_301498	COSV62137208	0	VPS13B	MEL	24265154	VPS13B	m6A	GSE144984	ALKBH5	chr8:99832348-99832547
chr8:99832517-99832518:+	SNV_site_322001	PUB103124922	0	VPS13B	LUAD	PMID24390350;;PMID23945592	VPS13B	m6A	GSE144984	ALKBH5	chr8:99832348-99832547
chr8:99832374-99832375:+	SNV_site_346182	COSV62137007	0	VPS13B	MEL	26286987	VPS13B	m6A	GSE144984	ALKBH5	chr8:99832348-99832547
chr8:99832386-99832387:+	SNV_site_812505	COSV62142011	0	VPS13B	large_intestine|carcinoma	25957691	VPS13B	m6A	GSE144984	ALKBH5	chr8:99832348-99832547
chr8:99832460-99832461:+	SNV_site_812506	COSV62155532	0	VPS13B	liver|neoplasm	VPS13B	m6A	GSE144984	ALKBH5	chr8:99832348-99832547
chr1:19123040-19123041:-	SNV_site_19699	COSV64397814	0	UBR4	CESC	28042953	UBR4	m6A	GSE144984	ALKBH5	chr1:19122948-19123153
chr1:19123017-19123018:-	SNV_site_343962	COSV64391113	0	UBR4	MEL	26214590	UBR4	m6A	GSE144984	ALKBH5	chr1:19122948-19123153
chr1:19123017-19123018:-	SNV_site_343963	COSV64391113	0	UBR4	MEL	26214590	UBR4	m6A	GSE144984	ALKBH5	chr1:19122948-19123153
chr1:19122959-19122960:-	SNV_site_380358	COSV64393472	0	UBR4	UCEC		UBR4	m6A	GSE144984	ALKBH5	chr1:19122948-19123153
chr1:19123021-19123022:-	SNV_site_497663	COSV64383433	0	UBR4	liver|neoplasm	UBR4	m6A	GSE144984	ALKBH5	chr1:19122948-19123153
chr1:19123021-19123022:-	SNV_site_497664	COSV64383433	0	UBR4	liver|neoplasm	UBR4	m6A	GSE144984	ALKBH5	chr1:19122948-19123153
chr1:19123038-19123039:-	SNV_site_497665	COSV64388193	0	UBR4	skin|carcinoma	25759019	UBR4	m6A	GSE144984	ALKBH5	chr1:19122948-19123153
chr16:22915396-22915397:+	SNV_site_9233	COSV54462576	0	HS3ST2	STAD		HS3ST2	m6A	GSE144984	ALKBH5	chr16:22915292-22915654
chr16:22915447-22915448:+	SNV_site_24646	COSV54462373	0	HS3ST2	PRAD		HS3ST2	m6A	GSE144984	ALKBH5	chr16:22915292-22915654
chr16:22915483-22915484:+	SNV_site_47587	COSV54469536	0	HS3ST2	BRCA		HS3ST2	m6A	GSE144984	ALKBH5	chr16:22915292-22915654
chr16:22915541-22915542:+	SNV_site_53683	COSV54464761	0	HS3ST2	BRCA	PMID24390350;;PMID23945592	HS3ST2	m6A	GSE144984	ALKBH5	chr16:22915292-22915654
chr16:22915541-22915542:+	SNV_site_53684	COSV54464761	0	HS3ST2	BRCA	PMID24390350;;PMID23945592	HS3ST2	m6A	GSE144984	ALKBH5	chr16:22915292-22915654
chr16:22915482-22915483:+	SNV_site_63681	COSV54469523	0	HS3ST2	BRCA		HS3ST2	m6A	GSE144984	ALKBH5	chr16:22915292-22915654
chr16:22915316-22915317:+	SNV_site_81001	COSV54466823	0	HS3ST2	LUAD;;PA	PMID23945592	HS3ST2	m6A	GSE144984	ALKBH5	chr16:22915292-22915654
chr16:22915524-22915525:+	SNV_site_91663	PUB100889405	0	HS3ST2	LUAD	PMID23945592	HS3ST2	m6A	GSE144984	ALKBH5	chr16:22915292-22915654
chr16:22915494-22915495:+	SNV_site_106326	COSV54459285	0	HS3ST2	MEL	23890154	HS3ST2	m6A	GSE144984	ALKBH5	chr16:22915292-22915654
chr16:22915456-22915457:+	SNV_site_113437	COSV54466089	0	HS3ST2	STAD		HS3ST2	m6A	GSE144984	ALKBH5	chr16:22915292-22915654
chr16:22915493-22915494:+	SNV_site_122591	COSV54457839	0	HS3ST2	MEL		HS3ST2	m6A	GSE144984	ALKBH5	chr16:22915292-22915654
chr16:22915527-22915528:+	SNV_site_122786	PUB101192745	0	HS3ST2	LUAD	PMID24390350;;PMID23945592	HS3ST2	m6A	GSE144984	ALKBH5	chr16:22915292-22915654
chr16:22915544-22915545:+	SNV_site_133236	COSV54465340	0	HS3ST2	BRCA		HS3ST2	m6A	GSE144984	ALKBH5	chr16:22915292-22915654
chr16:22915354-22915355:+	SNV_site_135562	COSV54466454	0	HS3ST2	MEL	26343386	HS3ST2	m6A	GSE144984	ALKBH5	chr16:22915292-22915654
chr16:22915355-22915356:+	SNV_site_176052	COSV54461098	0	HS3ST2	MEL	26343386	HS3ST2	m6A	GSE144984	ALKBH5	chr16:22915292-22915654
chr16:22915399-22915399:+	SNV_site_215597	COSV54460752	0	HS3ST2	CHOL	24550739	HS3ST2	m6A	GSE144984	ALKBH5	chr16:22915292-22915654
chr16:22915510-22915511:+	SNV_site_262555	COSV54458359	0	HS3ST2	BRCA	PMID24390350	HS3ST2	m6A	GSE144984	ALKBH5	chr16:22915292-22915654
chr16:22915538-22915539:+	SNV_site_265662	PUB102579680	0	HS3ST2	LUAD	PMID23945592	HS3ST2	m6A	GSE144984	ALKBH5	chr16:22915292-22915654
chr16:22915538-22915539:+	SNV_site_265663	PUB102579680	0	HS3ST2	LUAD	PMID23945592	HS3ST2	m6A	GSE144984	ALKBH5	chr16:22915292-22915654
chr16:22915399-22915400:+	SNV_site_320473	COSV54461343	0	HS3ST2	MEL	PMID23945592	HS3ST2	m6A	GSE144984	ALKBH5	chr16:22915292-22915654
chr16:22915509-22915510:+	SNV_site_331248	COSV54465870	0	HS3ST2	MEL	22578220	HS3ST2	m6A	GSE144984	ALKBH5	chr16:22915292-22915654
chr16:22915529-22915530:+	SNV_site_335178	COSV54468654	0	HS3ST2	MEL	23890154	HS3ST2	m6A	GSE144984	ALKBH5	chr16:22915292-22915654
chr16:22915330-22915331:+	SNV_site_377894	PUB103663587	0	HS3ST2	MEL	PMID24390350;;PMID23945592	HS3ST2	m6A	GSE144984	ALKBH5	chr16:22915292-22915654
chr16:22915546-22915547:+	SNV_site_407448	PUB103950355	0	HS3ST2	PET	PMID23945592	HS3ST2	m6A	GSE144984	ALKBH5	chr16:22915292-22915654
chr16:22915319-22915320:+	SNV_site_575409	COSV54469070	0	HS3ST2	upper_aerodigestive_tract|carcinoma	27245685	HS3ST2	m6A	GSE144984	ALKBH5	chr16:22915292-22915654
chr16:22915361-22915362:+	SNV_site_575410	COSV54460104	0	HS3ST2	skin|carcinoma	24662767	HS3ST2	m6A	GSE144984	ALKBH5	chr16:22915292-22915654
chr16:22915366-22915367:+	SNV_site_575411	COSV54463903	0	HS3ST2	skin|carcinoma	25303977	HS3ST2	m6A	GSE144984	ALKBH5	chr16:22915292-22915654
chr16:22915409-22915410:+	SNV_site_575412	COSV54460334	0	HS3ST2	skin|carcinoma	25759019	HS3ST2	m6A	GSE144984	ALKBH5	chr16:22915292-22915654
chr16:22915461-22915462:+	SNV_site_575413	COSV54462062	0	HS3ST2	large_intestine|carcinoma	HS3ST2	m6A	GSE144984	ALKBH5	chr16:22915292-22915654
chr16:22915535-22915536:+	SNV_site_575414	COSV54460343	0	HS3ST2	bone|Ewings_sarcoma-peripheral_primitive	25186949	HS3ST2	m6A	GSE144984	ALKBH5	chr16:22915292-22915654
chr16:22915535-22915536:+	SNV_site_575415	COSV54460343	0	HS3ST2	bone|Ewings_sarcoma-peripheral_primitive	25186949	HS3ST2	m6A	GSE144984	ALKBH5	chr16:22915292-22915654
chr16:22915535-22915536:+	SNV_site_575416	COSV54460343	0	HS3ST2	large_intestine|carcinoma	27149842	HS3ST2	m6A	GSE144984	ALKBH5	chr16:22915292-22915654
chr16:22915535-22915536:+	SNV_site_575417	COSV54460343	0	HS3ST2	large_intestine|carcinoma	27149842	HS3ST2	m6A	GSE144984	ALKBH5	chr16:22915292-22915654
chr16:22915535-22915536:+	SNV_site_575418	COSV54460343	0	HS3ST2	large_intestine|other	27245685	HS3ST2	m6A	GSE144984	ALKBH5	chr16:22915292-22915654
chr16:22915535-22915536:+	SNV_site_575419	COSV54460343	0	HS3ST2	large_intestine|other	27245685	HS3ST2	m6A	GSE144984	ALKBH5	chr16:22915292-22915654
chr1:43427567-43427568:+	SNV_site_420484	COSV65173621	0	SZT2	MEL;;SKCM	PMID23945592	SZT2	m6A	GSE144984	ALKBH5	chr1:43427351-43427580
chr1:43427378-43427379:+	SNV_site_549303	COSV65173937	0	SZT2	skin|carcinoma	25759019	SZT2	m6A	GSE144984	ALKBH5	chr1:43427351-43427580
chr8:99143031-99143032:+	SNV_site_26890	COSV62017938	0	VPS13B	UCEC	PMID24390350;;PMID23945592	VPS13B	m6A	GSE144984	ALKBH5	chr8:99142884-99143121
chr8:99143015-99143016:+	SNV_site_366856	PUB103557340	0	VPS13B	LUAD	PMID24390350;;PMID23945592	VPS13B	m6A	GSE144984	ALKBH5	chr8:99142884-99143121
chr8:99143014-99143015:+	SNV_site_812411	COSV62019215	0	VPS13B	large_intestine|carcinoma	VPS13B	m6A	GSE144984	ALKBH5	chr8:99142884-99143121
chr8:99143020-99143021:+	SNV_site_812412	COSV62023861	0	VPS13B	liver|neoplasm	VPS13B	m6A	GSE144984	ALKBH5	chr8:99142884-99143121
chr8:99143021-99143022:+	SNV_site_812413	COSV99050330	0	VPS13B	lung|carcinoma	29681454	VPS13B	m6A	GSE144984	ALKBH5	chr8:99142884-99143121
chr1:39454962-39454963:+	SNV_site_40819	COSV57116587	0	MACF1	MEL	23890154	MACF1	m6A	GSE144984	ALKBH5	chr1:39454770-39454979
chr1:39454970-39454971:+	SNV_site_222193	COSV57121053	0	MACF1	LIHC		MACF1	m6A	GSE144984	ALKBH5	chr1:39454770-39454979
chr15:63659864-63659865:-	SNV_site_25525	COSV71247572	0	HERC1	ESCA	25151357	HERC1	m6A	GSE144984	ALKBH5	chr15:63659856-63660061
chr15:63659872-63659873:-	SNV_site_105112	COSV71246579	0	HERC1	OV	21720365	HERC1	m6A	GSE144984	ALKBH5	chr15:63659856-63660061
chr15:63659859-63659860:-	SNV_site_441670	COSV71245800	0	HERC1	ESCA	25839328;;26759717	HERC1	m6A	GSE144984	ALKBH5	chr15:63659856-63660061
chrX:71563177-71563178:+	SNV_site_223045	COSV65479282	0	OGT	ESCA	25839328;;26759717	OGT	m6A	GSE144984	ALKBH5	chrX:71563029-71563347
chrX:71563182-71563183:+	SNV_site_269098	PUB102613428	0	OGT	LUAD	PMID24390350;;PMID23945592	OGT	m6A	GSE144984	ALKBH5	chrX:71563029-71563347
chrX:71563346-71563347:+	SNV_site_334390	PUB103244800	0	OGT	LUAD	PMID23945592	OGT	m6A	GSE144984	ALKBH5	chrX:71563029-71563347
chr4:48527592-48527593:-	SNV_site_256411	COSV51961982	0	FRYL	LIHC	23788652	FRYL	m6A	GSE144984	ALKBH5	chr4:48527557-48527771
chr4:48527584-48527585:-	SNV_site_735127	COSV51954305	0	FRYL	large_intestine|carcinoma	24755471	FRYL	m6A	GSE144984	ALKBH5	chr4:48527557-48527771
chr4:48527600-48527601:-	SNV_site_735128	COSV51963689	0	FRYL	large_intestine|carcinoma	27149842	FRYL	m6A	GSE144984	ALKBH5	chr4:48527557-48527771
chr15:41044963-41044964:-	SNV_site_77984	COSV62742476	0	INO80	MEL	26343386	INO80	m6A	GSE144984	ALKBH5	chr15:41044943-41045142
chr15:41044973-41044974:-	SNV_site_561622	COSV62740769	0	INO80	urinary_tract|carcinoma	INO80	m6A	GSE144984	ALKBH5	chr15:41044943-41045142
chr1:5905394-5905395:-	SNV_site_94632	COSV65396979	0	NPHP4	LIHC		NPHP4	m6A	GSE144984	ALKBH5	chr1:5905367-5905566
chr1:5905410-5905411:-	SNV_site_224206	COSV65394080	0	NPHP4	STAD		NPHP4	m6A	GSE144984	ALKBH5	chr1:5905367-5905566
chr1:5905382-5905383:-	SNV_site_571184	COSV65395169	0	NPHP4	bone|Ewings_sarcoma-peripheral_primitive	25186949	NPHP4	m6A	GSE144984	ALKBH5	chr1:5905367-5905566
chr1:5905382-5905383:-	SNV_site_571185	COSV65395169	0	NPHP4	large_intestine|carcinoma	25344691	NPHP4	m6A	GSE144984	ALKBH5	chr1:5905367-5905566
chr1:5905382-5905383:-	SNV_site_571186	COSV65395169	0	NPHP4	small_intestine|carcinoma	27900363	NPHP4	m6A	GSE144984	ALKBH5	chr1:5905367-5905566
chr1:5905395-5905396:-	SNV_site_571187	COSV65396247	0	NPHP4	lung|carcinoma	NPHP4	m6A	GSE144984	ALKBH5	chr1:5905367-5905566
chr1:5905398-5905399:-	SNV_site_571188	COSV65393299	0	NPHP4	lung|carcinoma	26168399	NPHP4	m6A	GSE144984	ALKBH5	chr1:5905367-5905566
chr3:183790934-183790935:+	SNV_site_17074	PUB100167880	0	YEATS2	HNSC	PMID24390350;;PMID23945592	YEATS2	m6A	GSE144984	ALKBH5	chr3:183790627-183790956
chr3:183790938-183790939:+	SNV_site_17933	COSV59372145	0	YEATS2	KIRP	PMID23945592	YEATS2	m6A	GSE144984	ALKBH5	chr3:183790627-183790956
chr3:183790955-183790956:+	SNV_site_91092	PUB100884001	0	YEATS2	CRC	PMID24390350;;PMID23945592	YEATS2	m6A	GSE144984	ALKBH5	chr3:183790627-183790956
chr3:183790842-183790843:+	SNV_site_312966	COSV59366890	0	YEATS2	CRC;;KIRC	PMID23945592;;24504440	YEATS2	m6A	GSE144984	ALKBH5	chr3:183790627-183790956
chr3:183790843-183790844:+	SNV_site_386364	COSV59367344	0	YEATS2	UCEC	PMID24390350;;PMID23945592	YEATS2	m6A	GSE144984	ALKBH5	chr3:183790627-183790956
chr12:49044928-49044929:-	SNV_site_259797	COSV56490615	0	KMT2D	BRCA	28481359	KMT2D	m6A	GSE144984	ALKBH5	chr12:49044855-49045055
chr12:49044887-49044888:-	SNV_site_328975	COSV56498702	0	KMT2D	UCEC	29420467	KMT2D	m6A	GSE144984	ALKBH5	chr12:49044855-49045055
chr12:49044919-49044920:-	SNV_site_390460	COSV56424279	0	KMT2D	ESCA	25151357	KMT2D	m6A	GSE144984	ALKBH5	chr12:49044855-49045055
chr12:49044879-49044880:-	SNV_site_429885	COSV56412831	0	KMT2D	THCA		KMT2D	m6A	GSE144984	ALKBH5	chr12:49044855-49045055
chr12:49044871-49044872:-	SNV_site_430773	COSV56484339	0	KMT2D	UCEC	28481359	KMT2D	m6A	GSE144984	ALKBH5	chr12:49044855-49045055
chr12:49044874-49044875:-	SNV_site_521600	COSV56446919	0	KMT2D	large_intestine|carcinoma	27149842	KMT2D	m6A	GSE144984	ALKBH5	chr12:49044855-49045055
chr12:49044878-49044879:-	SNV_site_521601	COSV56489645	0	KMT2D	haematopoietic_and_lymphoid_tissue|lymphoid_neoplasm	KMT2D	m6A	GSE144984	ALKBH5	chr12:49044855-49045055
chr12:49044878-49044879:-	SNV_site_521602	COSV56417034	0	KMT2D	large_intestine|carcinoma	24755471	KMT2D	m6A	GSE144984	ALKBH5	chr12:49044855-49045055
chr12:49044881-49044882:-	SNV_site_521603	COSV56476888	0	KMT2D	lung|carcinoma	28481359	KMT2D	m6A	GSE144984	ALKBH5	chr12:49044855-49045055
chr12:49044920-49044922:-	SNV_site_521604	COSV56497533	0	KMT2D	haematopoietic_and_lymphoid_tissue|lymphoid_neoplasm	28481359	KMT2D	m6A	GSE144984	ALKBH5	chr12:49044855-49045055
chr12:49044926-49044928:-	SNV_site_521605	COSV56416649	0	KMT2D	urinary_tract|carcinoma	24121792	KMT2D	m6A	GSE144984	ALKBH5	chr12:49044855-49045055
chr10:92013745-92013746:+	SNV_site_122735	COSV56429578	0	BTAF1	ESO;;ESCA	PMID24390350;;PMID23945592;;23525077	BTAF1	m6A	GSE144984	ALKBH5	chr10:92013577-92013961
chr10:92013761-92013762:+	SNV_site_143698	COSV56440521	0	BTAF1	MEL	PMID23945592	BTAF1	m6A	GSE144984	ALKBH5	chr10:92013577-92013961
chr19:11202034-11202035:-	SNV_site_274382	COSV53914237	0	DOCK6	UCEC		DOCK6	m6A	GSE144984	ALKBH5	chr19:11202027-11202237
chr19:11202033-11202034:-	SNV_site_356226	COSV53912681	0	DOCK6	STAD		DOCK6	m6A	GSE144984	ALKBH5	chr19:11202027-11202237
chr19:11202038-11202039:-	SNV_site_622244	COSV53913014	0	DOCK6	liver|neoplasm	DOCK6	m6A	GSE144984	ALKBH5	chr19:11202027-11202237
chr19:11202039-11202040:-	SNV_site_622245	COSV53916309	0	DOCK6	soft_tissue|haemangioblastoma	25589003	DOCK6	m6A	GSE144984	ALKBH5	chr19:11202027-11202237
chr1:235810490-235810491:-	SNV_site_64361	COSV67703829	0	LYST	KIRC		LYST	m6A	GSE144984	ALKBH5	chr1:235810387-235810658
chr1:235810477-235810478:-	SNV_site_517326	COSV67707587	0	LYST	haematopoietic_and_lymphoid_tissue|lymphoid_neoplasm	24145436	LYST	m6A	GSE144984	ALKBH5	chr1:235810387-235810658
chr1:235810480-235810481:-	SNV_site_517327	COSV67714267	0	LYST	liver|carcinoma	LYST	m6A	GSE144984	ALKBH5	chr1:235810387-235810658
chr1:235810486-235810487:-	SNV_site_517328	COSV67704234	0	LYST	urinary_tract|carcinoma	24469795	LYST	m6A	GSE144984	ALKBH5	chr1:235810387-235810658
chr1:235810486-235810487:-	SNV_site_517329	COSV67704234	0	LYST	urinary_tract|carcinoma	LYST	m6A	GSE144984	ALKBH5	chr1:235810387-235810658
chr9:73158694-73158695:+	SNV_site_69536	PUB100677033	0	ANXA1	LGG	PMID23945592	ANXA1	m6A	GSE144984	ALKBH5	chr9:73158509-73158709
chr9:73158707-73158708:+	SNV_site_425728	COSV57412576	0	ANXA1	BRCA	PMID24390350;;PMID23945592	ANXA1	m6A	GSE144984	ALKBH5	chr9:73158509-73158709
chr12:62508373-62508374:+	SNV_site_79483	COSV54811147	0	MON2	CESC	28042953	MON2	m6A	GSE144984	ALKBH5	chr12:62508142-62508399
chr12:62508375-62508376:+	SNV_site_526410	COSV54805112	0	MON2	prostate|adenoma	23265383	MON2	m6A	GSE144984	ALKBH5	chr12:62508142-62508399
chr4:122281576-122281577:+	SNV_site_14403	COSV52669821	0	KIAA1109	BRCA;;MEL	25961742	KIAA1109	m6A	GSE144984	ALKBH5	chr4:122281398-122281659
chr4:122281612-122281613:+	SNV_site_43009	COSV52671947	0	KIAA1109	BRCA	PMID24390350;;PMID23945592	KIAA1109	m6A	GSE144984	ALKBH5	chr4:122281398-122281659
chr4:122281612-122281613:+	SNV_site_43010	COSV52671947	0	KIAA1109	BRCA	PMID24390350;;PMID23945592	KIAA1109	m6A	GSE144984	ALKBH5	chr4:122281398-122281659
chr4:122281579-122281580:+	SNV_site_153134	PUB101490151	0	KIAA1109	STAD	PMID23945592	KIAA1109	m6A	GSE144984	ALKBH5	chr4:122281398-122281659
chr4:122281614-122281615:+	SNV_site_193031	COSV52692438	0	KIAA1109	CHOL	29360550	KIAA1109	m6A	GSE144984	ALKBH5	chr4:122281398-122281659
chr4:122281614-122281615:+	SNV_site_193032	COSV52692438	0	KIAA1109	CHOL	29360550	KIAA1109	m6A	GSE144984	ALKBH5	chr4:122281398-122281659
chr4:122281598-122281599:+	SNV_site_341874	PUB103316891	0	KIAA1109	BRCA	PMID24390350;;PMID23945592	KIAA1109	m6A	GSE144984	ALKBH5	chr4:122281398-122281659
chr4:122281579-122281579:+	SNV_site_344682	PUB103343340	0	KIAA1109	STAD	PMID24390350	KIAA1109	m6A	GSE144984	ALKBH5	chr4:122281398-122281659
chr4:122281585-122281586:+	SNV_site_414279	COSV52681109	0	KIAA1109	CRC;;STAD	PMID23945592	KIAA1109	m6A	GSE144984	ALKBH5	chr4:122281398-122281659
chr4:122281599-122281600:+	SNV_site_444190	COSV52664788	0	KIAA1109	PA	26806338	KIAA1109	m6A	GSE144984	ALKBH5	chr4:122281398-122281659
chr4:122281594-122281595:+	SNV_site_726818	COSV52690943	0	KIAA1109	skin|carcinoma	27592799	KIAA1109	m6A	GSE144984	ALKBH5	chr4:122281398-122281659
chr16:88726440-88726441:-	SNV_site_245062	COSV56338986	0	PIEZO1	CESC		PIEZO1	m6A	GSE144984	ALKBH5	chr16:88726403-88726633
chr16:88726440-88726441:-	SNV_site_245063	COSV56338986	0	PIEZO1	CESC		PIEZO1	m6A	GSE144984	ALKBH5	chr16:88726403-88726633
chr16:88726425-88726426:-	SNV_site_366029	COSV56334589	0	PIEZO1	THCA		PIEZO1	m6A	GSE144984	ALKBH5	chr16:88726403-88726633
chr16:88726425-88726426:-	SNV_site_366030	COSV56334589	0	PIEZO1	THCA		PIEZO1	m6A	GSE144984	ALKBH5	chr16:88726403-88726633
chr1:96770772-96770774:+	SNV_site_1665	PUB100015902	0	PTBP2	MEL	PMID23945592	PTBP2	m6A	GSE144984	ALKBH5	chr1:96770602-96770830
chr1:96770728-96770729:+	SNV_site_147870	COSV64623688	0	PTBP2	PRAD		PTBP2	m6A	GSE144984	ALKBH5	chr1:96770602-96770830
chr1:96770710-96770711:+	SNV_site_149154	PUB101450564	0	PTBP2	CRC	PMID23945592	PTBP2	m6A	GSE144984	ALKBH5	chr1:96770602-96770830
chr1:96770727-96770728:+	SNV_site_211125	COSV64624064	0	PTBP2	MEL	PMID23945592	PTBP2	m6A	GSE144984	ALKBH5	chr1:96770602-96770830
chr1:96770776-96770777:+	SNV_site_310658	PUB103016589	0	PTBP2	BLCA	PMID23945592	PTBP2	m6A	GSE144984	ALKBH5	chr1:96770602-96770830
chr1:96770813-96770814:+	SNV_site_648201	COSV64626988	0	PTBP2	lung|carcinoma	PTBP2	m6A	GSE144984	ALKBH5	chr1:96770602-96770830
chr1:96770813-96770814:+	SNV_site_648202	COSV64626988	0	PTBP2	lung|carcinoma	PTBP2	m6A	GSE144984	ALKBH5	chr1:96770602-96770830
chr19:1051997-1051998:+	SNV_site_76136	COSV54030874	0	ABCA7	UCEC	PMID24390350	ABCA7	m6A	GSE144984	ALKBH5	chr19:1051812-1052225
chr19:1051998-1051999:+	SNV_site_217742	COSV54030432	0	ABCA7	PET	21252315	ABCA7	m6A	GSE144984	ALKBH5	chr19:1051812-1052225
chr19:1052000-1052001:+	SNV_site_232549	COSV54028691	0	ABCA7	MEL;;SKCM	22842228	ABCA7	m6A	GSE144984	ALKBH5	chr19:1051812-1052225
chr19:1051987-1051988:+	SNV_site_447913	PUB104340776	0	ABCA7	LUAD	PMID24390350;;PMID23945592	ABCA7	m6A	GSE144984	ALKBH5	chr19:1051812-1052225
chr19:1051990-1051991:+	SNV_site_621518	COSV54032874	0	ABCA7	liver|neoplasm	ABCA7	m6A	GSE144984	ALKBH5	chr19:1051812-1052225
chr19:1052002-1052003:+	SNV_site_621519	COSV54030696	0	ABCA7	large_intestine|carcinoma	25344691	ABCA7	m6A	GSE144984	ALKBH5	chr19:1051812-1052225
chr19:1052005-1052006:+	SNV_site_621520	COSV54028603	0	ABCA7	lung|carcinoma	ABCA7	m6A	GSE144984	ALKBH5	chr19:1051812-1052225
chr19:1051990-1051991:+	SNV_site_901247	COSV54032874	0	geneName	liver|other		ABCA7	m6A	GSE144984	ALKBH5	chr19:1051812-1052225
chr19:1052002-1052003:+	SNV_site_901248	COSV54030696	0	geneName	large_intestine|carcinoma	25344691	ABCA7	m6A	GSE144984	ALKBH5	chr19:1051812-1052225
chr6:89693093-89693094:-	SNV_site_413148	COSV65529442	0	MDN1	MEL		MDN1	m6A	GSE144984	ALKBH5	chr6:89692991-89693255
chr6:89692991-89692992:-	SNV_site_445166	COSV65519315	0	MDN1	STAD		MDN1	m6A	GSE144984	ALKBH5	chr6:89692991-89693255
chr6:89692997-89692998:-	SNV_site_778640	COSV65523996	0	MDN1	urinary_tract|carcinoma	MDN1	m6A	GSE144984	ALKBH5	chr6:89692991-89693255
chr6:89693072-89693073:-	SNV_site_778641	COSV65518906	0	MDN1	large_intestine|carcinoma	24755471	MDN1	m6A	GSE144984	ALKBH5	chr6:89692991-89693255
chr6:89693079-89693080:-	SNV_site_778642	COSV65533584	0	MDN1	lung|carcinoma	29681454	MDN1	m6A	GSE144984	ALKBH5	chr6:89692991-89693255
chr6:89693089-89693090:-	SNV_site_778643	COSV65519699	0	MDN1	lung|carcinoma	22980975	MDN1	m6A	GSE144984	ALKBH5	chr6:89692991-89693255
chr3:52331209-52331210:+	SNV_site_86582	PUB100841624	0	DNAH1	UCEC	PMID24390350	DNAH1	m6A	GSE144984	ALKBH5	chr3:52331014-52331245
chr3:52331159-52331160:+	SNV_site_163608	PUB101592557	0	DNAH1	CRC	PMID23945592	DNAH1	m6A	GSE144984	ALKBH5	chr3:52331014-52331245
chr3:52331206-52331207:+	SNV_site_280350	COSV99066700	0	DNAH1	LUSC	29681454	DNAH1	m6A	GSE144984	ALKBH5	chr3:52331014-52331245
chr3:52331151-52331152:+	SNV_site_720314	COSV70228945	0	DNAH1	fallopian_tube|carcinoma	23563269	DNAH1	m6A	GSE144984	ALKBH5	chr3:52331014-52331245
chr3:52331197-52331198:+	SNV_site_720315	COSV70229057	0	DNAH1	haematopoietic_and_lymphoid_tissue|lymphoid_neoplasm	DNAH1	m6A	GSE144984	ALKBH5	chr3:52331014-52331245
chr11:108281022-108281023:+	SNV_site_32562	COSV53733934	0	ATM	CHOL	28481359	ATM	m6A	GSE144984	ALKBH5	chr11:108280857-108281105
chr11:108281097-108281098:+	SNV_site_212603	PUB102067844	0	ATM	CRC	PMID23945592	ATM	m6A	GSE144984	ALKBH5	chr11:108280857-108281105
chr11:108281092-108281093:+	SNV_site_239669	COSV53765718	0	ATM	MEL	28481359	ATM	m6A	GSE144984	ALKBH5	chr11:108280857-108281105
chr11:108281095-108281096:+	SNV_site_352287	PUB103416873	0	ATM	CRC	PMID24390350;;PMID23945592	ATM	m6A	GSE144984	ALKBH5	chr11:108280857-108281105
chr11:108281010-108281011:+	SNV_site_465441	COSV53743393	0	ATM	large_intestine|carcinoma	28978093	ATM	m6A	GSE144984	ALKBH5	chr11:108280857-108281105
chr11:108281010-108281011:+	SNV_site_465442	COSV53743393	0	ATM	large_intestine|carcinoma	28978093	ATM	m6A	GSE144984	ALKBH5	chr11:108280857-108281105
chr11:108281101-108281102:+	SNV_site_465443	COSV53723441	0	ATM	large_intestine|carcinoma	28481359	ATM	m6A	GSE144984	ALKBH5	chr11:108280857-108281105
chr11:108281101-108281102:+	SNV_site_465444	COSV53723441	0	ATM	large_intestine|carcinoma	ATM	m6A	GSE144984	ALKBH5	chr11:108280857-108281105
chr11:108281101-108281102:+	SNV_site_465445	COSV53779900	0	ATM	large_intestine|carcinoma	27149842	ATM	m6A	GSE144984	ALKBH5	chr11:108280857-108281105
chr19:35729191-35729192:+	SNV_site_3102	COSV55858691	0	MLL4;;KMT2B	BRCA	PMID24390350;;PMID23945592	KMT2B	m6A	GSE144984	ALKBH5	chr19:35728652-35729194
chr19:35729060-35729061:+	SNV_site_52491	PUB100511399	0	MLL4	GBM	PMID24390350	KMT2B	m6A	GSE144984	ALKBH5	chr19:35728652-35729194
chr19:35729018-35729019:+	SNV_site_97718	COSV55859716	0	MLL4;;KMT2B	LUSC	PMID24390350;;PMID23945592	KMT2B	m6A	GSE144984	ALKBH5	chr19:35728652-35729194
chr19:35729058-35729059:+	SNV_site_248545	COSV55862865	0	KMT2B	CRC;;MEL	PMID23945592;;24265153	KMT2B	m6A	GSE144984	ALKBH5	chr19:35728652-35729194
chr19:35728823-35728824:+	SNV_site_441835	PUB104281590	0	KMT2B	CRC	PMID23945592	KMT2B	m6A	GSE144984	ALKBH5	chr19:35728652-35729194
chr19:35728829-35728830:+	SNV_site_633489	COSV55863561	0	KMT2B	upper_aerodigestive_tract|carcinoma	24292195	KMT2B	m6A	GSE144984	ALKBH5	chr19:35728652-35729194
chr19:35728829-35728830:+	SNV_site_633490	COSV55863561	0	KMT2B	upper_aerodigestive_tract|carcinoma	KMT2B	m6A	GSE144984	ALKBH5	chr19:35728652-35729194
chr19:35728836-35728837:+	SNV_site_633491	COSV55861734	0	KMT2B	large_intestine|carcinoma	KMT2B	m6A	GSE144984	ALKBH5	chr19:35728652-35729194
chr19:35728836-35728837:+	SNV_site_633492	COSV55861734	0	KMT2B	large_intestine|carcinoma	KMT2B	m6A	GSE144984	ALKBH5	chr19:35728652-35729194
chr19:35729059-35729060:+	SNV_site_633493	COSV55861862	0	KMT2B	lung|carcinoma	26168399	KMT2B	m6A	GSE144984	ALKBH5	chr19:35728652-35729194
chr19:35728829-35728830:+	SNV_site_906544	COSV55863561	0	geneName	upper_aerodigestive_tract|carcinoma	24292195	KMT2B	m6A	GSE144984	ALKBH5	chr19:35728652-35729194
chr19:35728829-35728830:+	SNV_site_906545	COSV55863561	0	geneName	upper_aerodigestive_tract|carcinoma	KMT2B	m6A	GSE144984	ALKBH5	chr19:35728652-35729194
chr19:35728836-35728837:+	SNV_site_906546	COSV55861734	0	geneName	large_intestine|carcinoma	KMT2B	m6A	GSE144984	ALKBH5	chr19:35728652-35729194
chr19:35728836-35728837:+	SNV_site_906547	COSV55861734	0	geneName	large_intestine|carcinoma	KMT2B	m6A	GSE144984	ALKBH5	chr19:35728652-35729194
chr19:35729032-35729033:+	SNV_site_906548	COSV55865736	0	geneName	large_intestine|carcinoma	24755471	KMT2B	m6A	GSE144984	ALKBH5	chr19:35728652-35729194
chr19:35729059-35729060:+	SNV_site_906549	COSV55861862	0	geneName	lung|carcinoma	26168399	KMT2B	m6A	GSE144984	ALKBH5	chr19:35728652-35729194
chr19:35729076-35729077:+	SNV_site_906550	COSV55869737	0	geneName	liver|other		KMT2B	m6A	GSE144984	ALKBH5	chr19:35728652-35729194
chr12:112229784-112229785:-	SNV_site_505010	COSV66397329	0	HECTD4	liver|neoplasm	HECTD4	m6A	GSE144984	ALKBH5	chr12:112229734-112230007
chr12:112229784-112229785:-	SNV_site_505011	COSV66397329	0	HECTD4	liver|neoplasm	HECTD4	m6A	GSE144984	ALKBH5	chr12:112229734-112230007
chr6:89725360-89725361:-	SNV_site_9346	COSV65522445	0	MDN1	ESCA	28548104	MDN1	m6A	GSE144984	ALKBH5	chr6:89725281-89725506
chr6:89725358-89725359:-	SNV_site_778721	COSV65516972	0	MDN1	large_intestine|carcinoma	22810696	MDN1	m6A	GSE144984	ALKBH5	chr6:89725281-89725506
chr11:108243976-108243977:+	SNV_site_75148	COSV53752856	0	ATM	LIHC		ATM	m6A	GSE144984	ALKBH5	chr11:108243816-108244049
chr11:108243983-108243984:+	SNV_site_195890	COSV53744147	0	ATM	BRCA		ATM	m6A	GSE144984	ALKBH5	chr11:108243816-108244049
chr11:108243983-108243984:+	SNV_site_195891	COSV53744147	0	ATM	BRCA		ATM	m6A	GSE144984	ALKBH5	chr11:108243816-108244049
chr11:108243960-108243988:+	SNV_site_436759	COSV53784834	0	ATM	CHOL	28481359	ATM	m6A	GSE144984	ALKBH5	chr11:108243816-108244049
chr11:108243960-108243988:+	SNV_site_436760	COSV53784834	0	ATM	CHOL	28481359	ATM	m6A	GSE144984	ALKBH5	chr11:108243816-108244049
chr11:108243977-108243983:+	SNV_site_465368	COSV99074363	0	ATM	haematopoietic_and_lymphoid_tissue|lymphoid_neoplasm	26053404	ATM	m6A	GSE144984	ALKBH5	chr11:108243816-108244049
chr11:108243977-108243983:+	SNV_site_465369	COSV99074363	0	ATM	haematopoietic_and_lymphoid_tissue|lymphoid_neoplasm	26053404	ATM	m6A	GSE144984	ALKBH5	chr11:108243816-108244049
chr15:28238747-28238748:-	SNV_site_206172	COSV55335295	0	HERC2	LIHC		HERC2	m6A	GSE144984	ALKBH5	chr15:28238703-28238919
chr15:28238756-28238757:-	SNV_site_294298	COSV55312962	0	HERC2	KIRC;;LUSC;;THCA	22138691;;26503331	HERC2	m6A	GSE144984	ALKBH5	chr15:28238703-28238919
chr15:28238703-28238704:-	SNV_site_560096	COSV55351470	0	HERC2	lung|carcinoma	26168399	HERC2	m6A	GSE144984	ALKBH5	chr15:28238703-28238919
chrX:53604782-53604783:-	SNV_site_127714	COSV53338131	0	HUWE1	BRCA		HUWE1	m6A	GSE144984	ALKBH5	chrX:53604725-53604947
chrX:53604829-53604830:-	SNV_site_195711	COSV53333425	0	HUWE1	THCA		HUWE1	m6A	GSE144984	ALKBH5	chrX:53604725-53604947
chrX:53604813-53604814:-	SNV_site_256131	COSV53334702	0	HUWE1	STAD		HUWE1	m6A	GSE144984	ALKBH5	chrX:53604725-53604947
chrX:53604811-53604812:-	SNV_site_266105	COSV53333407	0	HUWE1	THCA		HUWE1	m6A	GSE144984	ALKBH5	chrX:53604725-53604947
chrX:53604776-53604777:-	SNV_site_839290	COSV53359737	0	HUWE1	lung|carcinoma	29681454	HUWE1	m6A	GSE144984	ALKBH5	chrX:53604725-53604947
chrX:53604810-53604811:-	SNV_site_839291	COSV53355026	0	HUWE1	large_intestine|carcinoma	27149842	HUWE1	m6A	GSE144984	ALKBH5	chrX:53604725-53604947
chr6:89683247-89683248:-	SNV_site_118691	COSV65516355	0	MDN1	BRCA	28027327	MDN1	m6A	GSE144984	ALKBH5	chr6:89683211-89683414
chr6:89683276-89683277:-	SNV_site_409019	COSV65522849	0	MDN1	MEL	26214590	MDN1	m6A	GSE144984	ALKBH5	chr6:89683211-89683414
chr6:89683253-89683254:-	SNV_site_435090	COSV65527640	0	MDN1	KIRP		MDN1	m6A	GSE144984	ALKBH5	chr6:89683211-89683414
chr6:89683287-89683288:-	SNV_site_778615	COSV65526112	0	MDN1	thyroid|neoplasm	MDN1	m6A	GSE144984	ALKBH5	chr6:89683211-89683414
chr15:63640313-63640314:-	SNV_site_129076	COSV71246765	0	HERC1	BRCA;;STAD		HERC1	m6A	GSE144984	ALKBH5	chr15:63640287-63640522
chr15:63640421-63640422:-	SNV_site_206854	COSV71250530	0	HERC1	STAD		HERC1	m6A	GSE144984	ALKBH5	chr15:63640287-63640522
chr15:63640369-63640370:-	SNV_site_294375	COSV71246461	0	HERC1	MEL	27433843	HERC1	m6A	GSE144984	ALKBH5	chr15:63640287-63640522
chr15:63640414-63640415:-	SNV_site_365799	COSV71248494	0	HERC1	ESCA;;UCEC	25839328;;26759717	HERC1	m6A	GSE144984	ALKBH5	chr15:63640287-63640522
chr15:63640329-63640332:-	SNV_site_566031	COSV71247432	0	HERC1	lung|carcinoma	22980975	HERC1	m6A	GSE144984	ALKBH5	chr15:63640287-63640522
chr7:98961263-98961264:+	SNV_site_313400	COSV62855420	0	TRRAP	MEL	PMID23945592	TRRAP	m6A	GSE144984	ALKBH5	chr7:98961102-98961375
chr7:98961274-98961275:+	SNV_site_798946	COSV62847743	0	TRRAP	large_intestine|carcinoma	TRRAP	m6A	GSE144984	ALKBH5	chr7:98961102-98961375
chr7:98961274-98961275:+	SNV_site_798947	COSV62847743	0	TRRAP	large_intestine|carcinoma	TRRAP	m6A	GSE144984	ALKBH5	chr7:98961102-98961375
chr7:98961366-98961367:+	SNV_site_798948	COSV62847216	0	TRRAP	bone|Ewings_sarcoma-peripheral_primitive	25186949	TRRAP	m6A	GSE144984	ALKBH5	chr7:98961102-98961375
chr15:61929740-61929741:-	SNV_site_40117	COSV51131317	0	VPS13C	THCA		VPS13C	m6A	GSE144984	ALKBH5	chr15:61929666-61929894
chr15:61929733-61929734:-	SNV_site_76999	COSV51122599	0	VPS13C	LIHC	25159915	VPS13C	m6A	GSE144984	ALKBH5	chr15:61929666-61929894
chr15:61929746-61929747:-	SNV_site_130650	COSV51121417	0	VPS13C	CHOL		VPS13C	m6A	GSE144984	ALKBH5	chr15:61929666-61929894
chr15:61929745-61929746:-	SNV_site_565769	COSV51428996	0	VPS13C	large_intestine|carcinoma	22895193	VPS13C	m6A	GSE144984	ALKBH5	chr15:61929666-61929894
chr2:113241687-113241688:-	SNV_site_23832	COSV54508263	0	PAX8	UCEC		PAX8	m6A	GSE144984	ALKBH5	chr2:113241647-113241851
chr2:113241680-113241681:-	SNV_site_47803	COSV54511060	0	PAX8	THCA		PAX8	m6A	GSE144984	ALKBH5	chr2:113241647-113241851
chr2:113241675-113241676:-	SNV_site_52859	COSV54509854	0	PAX8	STAD		PAX8	m6A	GSE144984	ALKBH5	chr2:113241647-113241851
chr2:113241672-113241673:-	SNV_site_73101	COSV54507471	0	PAX8	MEL		PAX8	m6A	GSE144984	ALKBH5	chr2:113241647-113241851
chr2:113241671-113241672:-	SNV_site_663430	COSV54508493	0	PAX8	central_nervous_system|glioma	23917401	PAX8	m6A	GSE144984	ALKBH5	chr2:113241647-113241851
chr2:113241671-113241672:-	SNV_site_663431	COSV54508493	0	PAX8	central_nervous_system|glioma	PAX8	m6A	GSE144984	ALKBH5	chr2:113241647-113241851
chr2:113241671-113241672:-	SNV_site_663432	COSV54508493	0	PAX8	lung|carcinoma	PAX8	m6A	GSE144984	ALKBH5	chr2:113241647-113241851
chr14:71046986-71046987:+	SNV_site_192902	COSV53098566	0	PCNX1	CESC		PCNX1	m6A	GSE144984	ALKBH5	chr14:71046874-71047073
chr14:71047050-71047051:+	SNV_site_312576	COSV53089916	0	PCNX1	OV	PMID23945592	PCNX1	m6A	GSE144984	ALKBH5	chr14:71046874-71047073
chr14:71046992-71046993:+	SNV_site_342175	PUB103319552	0	PCNX1	MEL	PMID23945592	PCNX1	m6A	GSE144984	ALKBH5	chr14:71046874-71047073
chr4:122349957-122349958:+	SNV_site_208397	PUB102027596	0	KIAA1109	CRC	PMID23945592	KIAA1109	m6A	GSE144984	ALKBH5	chr4:122349786-122349993
chr4:122349964-122349965:+	SNV_site_255259	COSV52668056	0	KIAA1109	MEL	PMID23945592	KIAA1109	m6A	GSE144984	ALKBH5	chr4:122349786-122349993
chr4:122349964-122349965:+	SNV_site_255260	COSV52668056	0	KIAA1109	MEL	PMID23945592	KIAA1109	m6A	GSE144984	ALKBH5	chr4:122349786-122349993
chr4:122349958-122349959:+	SNV_site_303048	COSV52683670	0	KIAA1109	OV	PMID24390350;;PMID23945592;;21720365	KIAA1109	m6A	GSE144984	ALKBH5	chr4:122349786-122349993
chr4:122349980-122349981:+	SNV_site_310929	COSV52680383	0	KIAA1109	STAD	PMID23945592	KIAA1109	m6A	GSE144984	ALKBH5	chr4:122349786-122349993
chr4:122349929-122349930:+	SNV_site_726848	COSV52667076	0	KIAA1109	liver|neoplasm	KIAA1109	m6A	GSE144984	ALKBH5	chr4:122349786-122349993
chr1:19115588-19115589:-	SNV_site_260635	COSV64390671	0	UBR4	ESCA		UBR4	m6A	GSE144984	ALKBH5	chr1:19115567-19115766
chr1:19115581-19115582:-	SNV_site_374041	COSV64385014	0	UBR4	THCA		UBR4	m6A	GSE144984	ALKBH5	chr1:19115567-19115766
chr18:9557372-9557373:-	SNV_site_36714	COSV53281685	0	PPP4R1	MEL		PPP4R1	m6A	GSE144984	ALKBH5	chr18:9557313-9557560
chr18:9557359-9557360:-	SNV_site_189994	COSV53281466	0	PPP4R1	BRCA	22495314	PPP4R1	m6A	GSE144984	ALKBH5	chr18:9557313-9557560
chr18:9557376-9557377:-	SNV_site_288784	COSV53282406	0	PPP4R1	LIHC		PPP4R1	m6A	GSE144984	ALKBH5	chr18:9557313-9557560
chr18:9557316-9557317:-	SNV_site_355688	COSV53281385	0	PPP4R1	CESC		PPP4R1	m6A	GSE144984	ALKBH5	chr18:9557313-9557560
chr18:9557357-9557358:-	SNV_site_620277	COSV53282289	0	PPP4R1	large_intestine|carcinoma	27149842	PPP4R1	m6A	GSE144984	ALKBH5	chr18:9557313-9557560
chr18:9557368-9557369:-	SNV_site_620278	COSV53285025	0	PPP4R1	large_intestine|carcinoma	22810696	PPP4R1	m6A	GSE144984	ALKBH5	chr18:9557313-9557560
chr18:9557371-9557372:-	SNV_site_620279	COSV53282214	0	PPP4R1	urinary_tract|carcinoma	24121792	PPP4R1	m6A	GSE144984	ALKBH5	chr18:9557313-9557560
chr18:9557371-9557372:-	SNV_site_620280	COSV53282214	0	PPP4R1	urinary_tract|carcinoma	PPP4R1	m6A	GSE144984	ALKBH5	chr18:9557313-9557560
chr1:19112830-19112831:-	SNV_site_8547	COSV64382748	0	UBR4	MEL		UBR4	m6A	GSE144984	ALKBH5	chr1:19112735-19112951
chr1:19112786-19112787:-	SNV_site_165708	COSV64387474	0	UBR4	CHOL		UBR4	m6A	GSE144984	ALKBH5	chr1:19112735-19112951
chr1:19112786-19112787:-	SNV_site_165709	COSV64387474	0	UBR4	CHOL		UBR4	m6A	GSE144984	ALKBH5	chr1:19112735-19112951
chr1:19112766-19112767:-	SNV_site_497628	COSV64402642	0	UBR4	upper_aerodigestive_tract|carcinoma	UBR4	m6A	GSE144984	ALKBH5	chr1:19112735-19112951
chr1:19112782-19112783:-	SNV_site_497629	COSV64402245	0	UBR4	large_intestine|carcinoma	27149842	UBR4	m6A	GSE144984	ALKBH5	chr1:19112735-19112951
chr1:19112782-19112783:-	SNV_site_497630	COSV64402245	0	UBR4	large_intestine|carcinoma	27149842	UBR4	m6A	GSE144984	ALKBH5	chr1:19112735-19112951
chr4:122307989-122307990:+	SNV_site_13446	PUB100131997	0	KIAA1109	CRC	PMID24390350;;PMID23945592	KIAA1109	m6A	GSE144984	ALKBH5	chr4:122307884-122308093
chr4:122308084-122308085:+	SNV_site_96034	COSV52692261	0	KIAA1109	CHOL		KIAA1109	m6A	GSE144984	ALKBH5	chr4:122307884-122308093
chr4:122308087-122308088:+	SNV_site_116294	PUB101130430	0	KIAA1109	MEL	PMID24390350;;PMID23945592	KIAA1109	m6A	GSE144984	ALKBH5	chr4:122307884-122308093
chr4:122308007-122308008:+	SNV_site_133528	COSV52669031	0	KIAA1109	BRCA		KIAA1109	m6A	GSE144984	ALKBH5	chr4:122307884-122308093
chr4:122308080-122308081:+	SNV_site_178545	PUB101737528	0	KIAA1109	STAD	PMID23945592	KIAA1109	m6A	GSE144984	ALKBH5	chr4:122307884-122308093
chr4:122308002-122308003:+	SNV_site_726829	COSV52682868	0	KIAA1109	small_intestine|adenoma	26806338	KIAA1109	m6A	GSE144984	ALKBH5	chr4:122307884-122308093
chr4:122308002-122308003:+	SNV_site_936470	COSV52682868	0	geneName	small_intestine|adenoma	26806338	KIAA1109	m6A	GSE144984	ALKBH5	chr4:122307884-122308093
chr1:12293547-12293548:+	SNV_site_274366	COSV50640885	0	VPS13D	MEL		VPS13D	m6A	GSE144984	ALKBH5	chr1:12293359-12293662
chr1:12293548-12293549:+	SNV_site_473619	COSV50643827	0	VPS13D	large_intestine|carcinoma	27149842	VPS13D	m6A	GSE144984	ALKBH5	chr1:12293359-12293662
chr15:25115480-25115481:+	SNV_site_267217	COSV73427331	0	MER54A,SNHG14	UCEC		SNHG14	m6A	GSE144984	ALKBH5	chr15:25115159-25115603
chr15:25115400-25115401:+	SNV_site_878730	COSV73427584	0	geneName	liver|carcinoma	SNHG14	m6A	GSE144984	ALKBH5	chr15:25115159-25115603
chr19:11251000-11251001:-	SNV_site_209759	COSV53917456	0	DOCK6	THCA		DOCK6	m6A	GSE144984	ALKBH5	chr19:11250994-11251195
chr19:11251011-11251012:-	SNV_site_319953	COSV53912931	0	DOCK6	BRCA		DOCK6	m6A	GSE144984	ALKBH5	chr19:11250994-11251195
chr19:11251044-11251058:-	SNV_site_332681	COSV53911847	0	DOCK6	PRAD	27087322	DOCK6	m6A	GSE144984	ALKBH5	chr19:11250994-11251195
chr19:11250999-11251000:-	SNV_site_349356	COSV53914679	0	DOCK6	LUSC		DOCK6	m6A	GSE144984	ALKBH5	chr19:11250994-11251195
chr19:11251043-11251044:-	SNV_site_622289	COSV53915772	0	DOCK6	central_nervous_system|glioma	DOCK6	m6A	GSE144984	ALKBH5	chr19:11250994-11251195
chr19:11251056-11251057:-	SNV_site_622290	COSV53920045	0	DOCK6	prostate|carcinoma	26000489	DOCK6	m6A	GSE144984	ALKBH5	chr19:11250994-11251195
chr1:235757418-235757419:-	SNV_site_312030	COSV67705772	0	LYST	THCA		LYST	m6A	GSE144984	ALKBH5	chr1:235757363-235757578
chr1:235757450-235757451:-	SNV_site_517256	COSV67715080	0	LYST	urinary_tract|carcinoma	LYST	m6A	GSE144984	ALKBH5	chr1:235757363-235757578
chr19:35738508-35738509:+	SNV_site_70317	COSV53076912	0	MLL4;;KMT2B	UCEC	PMID24390350;;PMID23945592	KMT2B	m6A	GSE144984	ALKBH5	chr19:35738468-35738707
chr19:35738494-35738495:+	SNV_site_161374	COSV53076711	0	MLL4;;KMT2B	UCEC	PMID24390350;;PMID23945592	KMT2B	m6A	GSE144984	ALKBH5	chr19:35738468-35738707
chr19:35738486-35738487:+	SNV_site_187231	COSV53073500	0	KMT2B	ESCA	23525077	KMT2B	m6A	GSE144984	ALKBH5	chr19:35738468-35738707
chr19:35738471-35738472:+	SNV_site_300441	COSV53075101	0	KMT2B	LUSC	26503331	KMT2B	m6A	GSE144984	ALKBH5	chr19:35738468-35738707
chr15:63609115-63609116:-	SNV_site_566007	COSV71248009	0	HERC1	liver|neoplasm	HERC1	m6A	GSE144984	ALKBH5	chr15:63609113-63609341
chr15:63609148-63609149:-	SNV_site_566008	COSV71247277	0	HERC1	salivary_gland|carcinoma	23685749	HERC1	m6A	GSE144984	ALKBH5	chr15:63609113-63609341
chr16:1766136-1766137:+	SNV_site_23788	COSV51716214	0	MAPK8IP3	KIRC	24487277	MAPK8IP3	m6A	GSE144984	ALKBH5	chr16:1765944-1766225
chr16:1766006-1766007:+	SNV_site_313401	PUB103042531	0	MAPK8IP3	LUAD	PMID24390350;;PMID23945592	MAPK8IP3	m6A	GSE144984	ALKBH5	chr16:1765944-1766225
chr16:1766006-1766007:+	SNV_site_313402	PUB103042531	0	MAPK8IP3	LUAD	PMID24390350;;PMID23945592	MAPK8IP3	m6A	GSE144984	ALKBH5	chr16:1765944-1766225
chr16:1766109-1766110:+	SNV_site_319656	COSV51718609	0	MAPK8IP3	ESCA	26873401	MAPK8IP3	m6A	GSE144984	ALKBH5	chr16:1765944-1766225
chr16:1766025-1766026:+	SNV_site_573582	COSV51720421	0	MAPK8IP3	large_intestine|carcinoma	25344691	MAPK8IP3	m6A	GSE144984	ALKBH5	chr16:1765944-1766225
chr16:1766025-1766026:+	SNV_site_573583	COSV51720421	0	MAPK8IP3	large_intestine|carcinoma	27149842	MAPK8IP3	m6A	GSE144984	ALKBH5	chr16:1765944-1766225
chr16:1766132-1766133:+	SNV_site_573584	COSV51728833	0	MAPK8IP3	upper_aerodigestive_tract|carcinoma	MAPK8IP3	m6A	GSE144984	ALKBH5	chr16:1765944-1766225
chr16:1766134-1766135:+	SNV_site_573585	COSV51727577	0	MAPK8IP3	skin|carcinoma	25303977	MAPK8IP3	m6A	GSE144984	ALKBH5	chr16:1765944-1766225
chr16:1766025-1766026:+	SNV_site_883464	COSV51720421	0	geneName	large_intestine|carcinoma	25344691	MAPK8IP3	m6A	GSE144984	ALKBH5	chr16:1765944-1766225
chr16:1766025-1766026:+	SNV_site_883465	COSV51720421	0	geneName	large_intestine|carcinoma	27149842	MAPK8IP3	m6A	GSE144984	ALKBH5	chr16:1765944-1766225
chr16:1766132-1766133:+	SNV_site_883466	COSV51728833	0	geneName	upper_aerodigestive_tract|carcinoma	MAPK8IP3	m6A	GSE144984	ALKBH5	chr16:1765944-1766225
chr16:1766134-1766135:+	SNV_site_883467	COSV51727577	0	geneName	skin|carcinoma	25303977	MAPK8IP3	m6A	GSE144984	ALKBH5	chr16:1765944-1766225
chr15:61941970-61941971:-	SNV_site_151712	COSV51419484	0	VPS13C	BRCA	27406316	VPS13C	m6A	GSE144984	ALKBH5	chr15:61941928-61942189
chr15:61941979-61941980:-	SNV_site_359697	COSV51134510	0	VPS13C	UCEC		VPS13C	m6A	GSE144984	ALKBH5	chr15:61941928-61942189
chr13:77144528-77144529:-	SNV_site_407007	COSV62036073	0	MYCBP2	STAD		MYCBP2	m6A	GSE144984	ALKBH5	chr13:77144524-77144723
chr19:35731938-35731939:+	SNV_site_198153	PUB101927477	0	MLL4	GBM	PMID24390350	KMT2B	m6A	GSE144984	ALKBH5	chr19:35731761-35731993
chr19:35731929-35731931:+	SNV_site_200991	PUB101954983	0	KMT2B	MEL	PMID23945592	KMT2B	m6A	GSE144984	ALKBH5	chr19:35731761-35731993
chr19:35731929-35731931:+	SNV_site_200992	PUB101954983	0	KMT2B	MEL	PMID23945592	KMT2B	m6A	GSE144984	ALKBH5	chr19:35731761-35731993
chr19:35731931-35731932:+	SNV_site_633505	COSV55857846	0	KMT2B	large_intestine|carcinoma	KMT2B	m6A	GSE144984	ALKBH5	chr19:35731761-35731993
chr19:35731931-35731932:+	SNV_site_633506	COSV55857846	0	KMT2B	large_intestine|carcinoma	KMT2B	m6A	GSE144984	ALKBH5	chr19:35731761-35731993
chr19:35731931-35731932:+	SNV_site_633507	COSV55870893	0	KMT2B	urinary_tract|carcinoma	KMT2B	m6A	GSE144984	ALKBH5	chr19:35731761-35731993
chr19:35731931-35731932:+	SNV_site_633508	COSV55870893	0	KMT2B	urinary_tract|carcinoma	KMT2B	m6A	GSE144984	ALKBH5	chr19:35731761-35731993
chr19:35731984-35731985:+	SNV_site_633509	COSV55859153	0	KMT2B	upper_aerodigestive_tract|carcinoma	24292195	KMT2B	m6A	GSE144984	ALKBH5	chr19:35731761-35731993
chr19:35731984-35731985:+	SNV_site_633510	COSV55859153	0	KMT2B	upper_aerodigestive_tract|carcinoma	24292195	KMT2B	m6A	GSE144984	ALKBH5	chr19:35731761-35731993
chr19:35731984-35731985:+	SNV_site_633511	COSV55859153	0	KMT2B	upper_aerodigestive_tract|carcinoma	KMT2B	m6A	GSE144984	ALKBH5	chr19:35731761-35731993
chr19:35731984-35731985:+	SNV_site_633512	COSV55859153	0	KMT2B	upper_aerodigestive_tract|carcinoma	KMT2B	m6A	GSE144984	ALKBH5	chr19:35731761-35731993
chr19:35731988-35731989:+	SNV_site_633513	COSV55869254	0	KMT2B	pleura|mesothelioma	26928227	KMT2B	m6A	GSE144984	ALKBH5	chr19:35731761-35731993
chr19:35731988-35731989:+	SNV_site_633514	COSV55869254	0	KMT2B	pleura|mesothelioma	26928227	KMT2B	m6A	GSE144984	ALKBH5	chr19:35731761-35731993
chr19:35731931-35731932:+	SNV_site_906561	COSV55857846	0	geneName	large_intestine|carcinoma	24755471	KMT2B	m6A	GSE144984	ALKBH5	chr19:35731761-35731993
chr19:35731931-35731932:+	SNV_site_906562	COSV55857846	0	geneName	large_intestine|carcinoma	24755471	KMT2B	m6A	GSE144984	ALKBH5	chr19:35731761-35731993
chr19:35731931-35731932:+	SNV_site_906563	COSV55857846	0	geneName	large_intestine|carcinoma	KMT2B	m6A	GSE144984	ALKBH5	chr19:35731761-35731993
chr19:35731931-35731932:+	SNV_site_906564	COSV55857846	0	geneName	large_intestine|carcinoma	KMT2B	m6A	GSE144984	ALKBH5	chr19:35731761-35731993
chr19:35731984-35731985:+	SNV_site_906565	COSV55859153	0	geneName	upper_aerodigestive_tract|carcinoma	24292195	KMT2B	m6A	GSE144984	ALKBH5	chr19:35731761-35731993
chr19:35731984-35731985:+	SNV_site_906566	COSV55859153	0	geneName	upper_aerodigestive_tract|carcinoma	24292195	KMT2B	m6A	GSE144984	ALKBH5	chr19:35731761-35731993
chr19:35731984-35731985:+	SNV_site_906567	COSV55859153	0	geneName	upper_aerodigestive_tract|carcinoma	KMT2B	m6A	GSE144984	ALKBH5	chr19:35731761-35731993
chr19:35731984-35731985:+	SNV_site_906568	COSV55859153	0	geneName	upper_aerodigestive_tract|carcinoma	KMT2B	m6A	GSE144984	ALKBH5	chr19:35731761-35731993
chr19:35731988-35731989:+	SNV_site_906569	COSV55869254	0	geneName	pleura|mesothelioma	26928227	KMT2B	m6A	GSE144984	ALKBH5	chr19:35731761-35731993
chr19:35731988-35731989:+	SNV_site_906570	COSV55869254	0	geneName	pleura|mesothelioma	26928227	KMT2B	m6A	GSE144984	ALKBH5	chr19:35731761-35731993
chr17:80389915-80389916:+	SNV_site_203158	PUB101976593	0	AC124319.1	CRC	PMID23945592	RNF213	m6A	GSE144984	ALKBH5	chr17:80389825-80390096
chr17:80389891-80389892:+	SNV_site_371883	COSV60407425	0	RNF213	CESC	28042953	RNF213	m6A	GSE144984	ALKBH5	chr17:80389825-80390096
chr17:80389905-80389906:+	SNV_site_406491	COSV60394144	0	RNF213	PRAD		RNF213	m6A	GSE144984	ALKBH5	chr17:80389825-80390096
chr17:80389905-80389906:+	SNV_site_406492	COSV60394144	0	RNF213	PRAD		RNF213	m6A	GSE144984	ALKBH5	chr17:80389825-80390096
chr17:80389902-80389903:+	SNV_site_610812	COSV60411730	0	RNF213	liver|carcinoma	RNF213	m6A	GSE144984	ALKBH5	chr17:80389825-80390096
chr17:80389902-80389903:+	SNV_site_610813	COSV60411730	0	RNF213	liver|carcinoma	RNF213	m6A	GSE144984	ALKBH5	chr17:80389825-80390096
chr17:80389906-80389907:+	SNV_site_610814	COSV60407999	0	RNF213	stomach|carcinoma	25042771	RNF213	m6A	GSE144984	ALKBH5	chr17:80389825-80390096
chr17:80389910-80389911:+	SNV_site_610815	COSV60407282	0	RNF213	large_intestine|carcinoma	RNF213	m6A	GSE144984	ALKBH5	chr17:80389825-80390096
chr17:80389910-80389911:+	SNV_site_610816	COSV60407282	0	RNF213	soft_tissue|haemangioblastoma	25589003	RNF213	m6A	GSE144984	ALKBH5	chr17:80389825-80390096
chr17:80389911-80389912:+	SNV_site_610817	COSV60404793	0	RNF213	large_intestine|carcinoma	RNF213	m6A	GSE144984	ALKBH5	chr17:80389825-80390096
chr17:80389902-80389903:+	SNV_site_898057	COSV60411730	0	geneName	liver|carcinoma	RNF213	m6A	GSE144984	ALKBH5	chr17:80389825-80390096
chr17:80389902-80389903:+	SNV_site_898058	COSV60411730	0	geneName	liver|carcinoma	RNF213	m6A	GSE144984	ALKBH5	chr17:80389825-80390096
chr17:80389911-80389912:+	SNV_site_898059	COSV60404793	0	geneName	large_intestine|carcinoma	RNF213	m6A	GSE144984	ALKBH5	chr17:80389825-80390096
chr1:234437351-234437352:-	SNV_site_54352	COSV50192309	0	TARBP1	BRCA	28153863	TARBP1	m6A	GSE144984	ALKBH5	chr1:234437323-234437525
