# Supplementary material for: RMzyme: regulations of RNA-modifying enzymes in humans
Source: Signal Transduct Target Ther. 2026 Feb 12;11:52. doi: 10.1038/s41392-025-02568-2 (PMC12895048; doi:10.1038/s41392-025-02568-2)
Supplement: Supplementary file 2 — Supplementary Tables [file 41392_2025_2568_MOESM2_ESM.zip › TableS/TableS4.xlsx]

## Sheet: MOLM13 DMG GO analysis
Description	GeneRatio	BgRatio	pvalue	p.adjust	qvalue	geneID	Count
GOBP_HISTONE_MODIFICATION	41/705	498/19637	7.52214e-07	0.00455165	0.00413164	RUVBL2/HDAC1/PRKCD/KDM5A/NIPBL/SIRT2/PRKCA/SETD5/DNMT1/RTF1/PIWIL2/PPP4C/TRIM37/USP49/EP400/SPI1/TWIST1/KMT2C/VRK3/ATM/CTNNB1/ASH1L/VPS72/EP300/HDAC4/CTBP1/UHRF1/BRD4/CCNA2/TRIM16/CHD5/ARRB1/KDM8/PRKCB/MBD3/PKN1/UBE2E1/NFYB/DDB1/ING4/KAT6A	41
GOMF_PROTEIN_SERINE_THREONINE_TYROSINE_KINASE_ACTIVITY	37/705	446/19637	2.18362e-06	0.00660653	0.0059969	EIF2AK4/NTRK3/DYRK1A/PRKCD/CAMK2G/DAPK3/PRKCA/TBK1/FRK/NEK5/STK33/MAPK7/MAP3K1/PAK2/KSR2/ATM/EPHA6/MAST1/STK39/LIMK2/MAP2K3/TYK2/TSSK6/INSR/MERTK/AKT1/RIPK1/RIOK1/HUNK/PRKCB/PSKH1/PKN1/ROR2/ABL1/IKBKB/NTRK1/STK36	37
GOBP_PEPTIDYL_SERINE_MODIFICATION	30/705	338/19637	5.30487e-06	0.0106999	0.00971257	NTRK3/DYRK1A/PRKCD/OPRD1/PRKCA/RPTOR/TBK1/CALCR/EPO/MAPK7/PAK2/RICTOR/PKD1/PDE4D/VRK3/ATM/MAST1/STK39/BAG4/TSSK6/SH2D3C/MTCP1/AKT1/RIPK1/CD44/PRKCB/PKN1/DMTN/PTEN/IKBKB	30
GOMF_TRANSCRIPTION_COREGULATOR_ACTIVITY	38/705	495/19637	9.78327e-06	0.0147996	0.013434	RUVBL2/HDAC1/DYRK1A/KDM5A/BASP1/SMARCA4/DPF2/SUFU/SCAI/TRIM37/ZFPM2/KMT2C/PARP14/RBFOX2/CTNNB1/PARP15/PIAS4/NCOR2/TP53BP1/PTPN14/EP300/SFMBT2/CTBP1/BRD4/ARID1B/ARRB1/SND1/PRKCB/FUS/MED9/ZMYND8/PKN1/ABL1/HMGB1/ING4/CDYL/KAT6A/PSIP1	38
GOBP_B_CELL_DIFFERENTIATION	17/705	142/19637	1.38237e-05	0.0162821	0.0147797	STAT5B/FCGR2B/ITFG2/TLR9/TPD52/SPI1/CDH17/ATM/EP300/NFAM1/PCID2/HDAC4/TCF3/MSH2/ABL1/IRF8/NTRK1	17
GOBP_REGULATION_OF_DNA_BINDING_TRANSCRIPTION_FACTOR_ACTIVITY	35/705	451/19637	1.73912e-05	0.0162821	0.0147797	EIF2AK4/IRAK2/KDM5A/SMARCA4/OPRD1/NOD2/TFDP1/SUFU/TLR9/NLRC5/TRIM37/PKD1/SPI1/TWIST1/NWD1/CTNNB1/PIAS4/TP53BP1/TRAPPC9/EP300/NFAM1/HDAC4/TCF3/CRTC1/RELA/AKT1/TAF3/RIPK1/ARRB1/PRKCB/FAF1/PTEN/IKBKB/NTRK1/STK36	35
GOBP_MONONUCLEAR_CELL_DIFFERENTIATION	34/705	434/19637	1.88357e-05	0.0162821	0.0147797	STAT5B/IL4R/FCGR2B/PTGER4/ITFG2/IKZF1/TLR9/TPD52/TSC1/RHOH/IL7R/SPI1/CDH17/ATM/CTNNB1/NFKBIZ/VAV1/STAT6/EP300/ZNF683/NFAM1/PCID2/HDAC4/TCF3/CD83/MERTK/PREX1/MSH2/PKNOX1/RPS6/ABL1/HMGB1/IRF8/NTRK1	34
GOBP_HISTONE_PHOSPHORYLATION	9/705	45/19637	2.61666e-05	0.0196782	0.0178623	PRKCD/PRKCA/PPP4C/TWIST1/VRK3/ATM/CCNA2/PRKCB/PKN1	9
GOBP_REGULATION_OF_DNA_METABOLIC_PROCESS	32/705	406/19637	2.92684e-05	0.0196782	0.0178623	RUVBL2/NVL/PRKCD/TFDP1/WT1/GRHL2/PPP4C/IL7R/EP400/SPI1/TWIST1/ATM/CTNNB1/STAT6/TP53BP1/SPIRE2/HDAC8/ZRANB3/FAM168A/SMG6/VPS72/SMG5/OGG1/AKT1/GINS3/FUS/MSH2/MBD3/RTEL1/HMGB1/ING4/THOC1	32
GOMF_DNA_BINDING_TRANSCRIPTION_FACTOR_BINDING	35/705	469/19637	3.92174e-05	0.0232091	0.0210674	STAT5B/HDAC1/TP53BP2/PRAME/DAPK3/SMARCA4/SIRT2/TFDP1/TCF12/NFIA/SPI1/TWIST1/ZFPM2/DNAJA1/RBFOX2/CTNNB1/NCOR2/TP53BP1/HDAC8/EP300/HDAC4/CTBP1/TCF3/CRTC1/CRX/RELA/RXRA/IKZF4/PRKCB/ZMYND8/PKN1/NFYB/FAF1/HMGB1/KAT6A	35
GOBP_LYMPHOCYTE_ACTIVATION_INVOLVED_IN_IMMUNE_RESPONSE	20/705	202/19637	4.21913e-05	0.0232091	0.0210674	EIF2AK4/IL4R/FCGR2B/PTGER4/ITFG2/TSC1/SPI1/CDH17/NFKBIZ/STAT6/TP53BP1/SLC11A1/ZNF683/ITGAL/MSH2/RPS6/ABL1/HMGB1/IRF8/THOC1	20
GOCC_NUCLEAR_PERIPHERY	15/705	127/19637	5.1307e-05	0.0254277	0.0230813	RUVBL2/PRKCD/BASP1/STAG1/TPR/GMCL1/RGS12/NUP153/PIAS4/NCOR2/CFL1/UHRF1/OGG1/THOC1/ATXN1	15
GOBP_HISTONE_H4_ACETYLATION	11/705	73/19637	5.53634e-05	0.0254277	0.0230813	RUVBL2/EP400/SPI1/VPS72/EP300/CTBP1/TRIM16/CHD5/ARRB1/ING4/KAT6A	11
REACTOME_CELLULAR_RESPONSES_TO_STRESS	33/705	440/19637	5.88313e-05	0.0254277	0.0230813	H2AFV/CAMK2G/GML/FZR1/RPTOR/TFDP1/EPO/MAPK7/E2F2/TPR/EP400/NUP153/ATM/DNAJA1/TXN2/TUBB6/BAG4/VCP/ST13/MAP2K3/EP300/HIST1H1C/HIST1H3D/RELA/CCNA2/CABIN1/EGLN3/PSMC2/UBE2E1/AGO3/PSMD13/GSTP1/TXNRD1	33
GOBP_REGULATION_OF_CELLULAR_COMPONENT_SIZE	28/705	350/19637	7.02675e-05	0.0266557	0.024196	LMOD3/MACF1/PRKCD/CDH4/SEMA6B/SEMA5B/PEX11A/CLN3/RPTOR/SEMA4B/SLC12A4/TMOD1/SPTBN2/TSC1/TRPV2/IL7R/WNT7B/RICTOR/TMOD2/SEMA4F/VAV1/RAP1GAP2/BAG4/DLG1/RTN4/DMTN/ABL1/PTEN	28
GOCC_ATPASE_COMPLEX	12/705	88/19637	7.04827e-05	0.0266557	0.024196	RUVBL2/HDAC1/SMARCA4/DPF2/HMGXB4/BCL7C/EP400/VCP/CECR2/ARID1B/CHD5/MBD3	12
GOBP_POSITIVE_REGULATION_OF_DNA_BINDING_TRANSCRIPTION_FACTOR_ACTIVITY	23/705	264/19637	8.63898e-05	0.030463	0.027652	IRAK2/SMARCA4/OPRD1/NOD2/TFDP1/TLR9/TRIM37/CTNNB1/TP53BP1/TRAPPC9/EP300/NFAM1/HDAC4/TCF3/CRTC1/RELA/AKT1/RIPK1/PRKCB/PTEN/IKBKB/NTRK1/STK36	23
GOBP_INOSITOL_LIPID_MEDIATED_SIGNALING	18/705	181/19637	9.50061e-05	0.030463	0.027652	PIP5K1C/NTRK3/PIK3C2B/GPR143/PIK3R5/PLCB2/SIRT2/TSC2/TWIST1/PI4KB/INSR/PLXNB1/FBXL2/AKT1/MYO16/ROR2/PTEN/NTRK1	18
GOMF_PROTEIN_SERINE_THREONINE_KINASE_ACTIVITY	32/705	432/19637	9.56533e-05	0.030463	0.027652	EIF2AK4/DYRK1A/IRAK2/PRKCD/CAMK2G/DAPK3/PRKCA/TBK1/NEK5/STK33/MAPK7/MAP3K1/PAK2/KSR2/VRK3/ATM/MAST1/STK39/LIMK2/MAP2K3/TSSK6/BRD4/ACVR1/AKT1/RIPK1/RIOK1/HUNK/PRKCB/PSKH1/PKN1/IKBKB/STK36	32
GOMF_PROTEIN_SERINE_KINASE_ACTIVITY	28/705	360/19637	0.000113912	0.0344642	0.031284	EIF2AK4/DYRK1A/PRKCD/CAMK2G/DAPK3/PRKCA/TBK1/NEK5/STK33/MAPK7/MAP3K1/PAK2/KSR2/ATM/MAST1/STK39/LIMK2/MAP2K3/TSSK6/AKT1/RIPK1/RIOK1/HUNK/PRKCB/PSKH1/PKN1/IKBKB/STK36	28
GOBP_STRESS_ACTIVATED_PROTEIN_KINASE_SIGNALING_CASCADE	22/705	253/19637	0.000125576	0.0361839	0.032845	PJA2/FCGR2B/PTGER4/MAPK8IP3/NOD2/GADD45B/TLR9/WNT7B/SPI1/DNAJA1/STK39/CASR/MAP2K3/CCM2/SH2D3C/ZNF622/DLG1/RIPK1/ROR2/GSTP1/HMGB1/IKBKB	22
GOBP_B_CELL_ACTIVATION	26/705	329/19637	0.000153405	0.0421934	0.0382999	STAT5B/PRKCD/FCGR2B/NOD2/ITFG2/TLR9/TPD52/IL7R/SPI1/CDH17/ATM/STAT6/TP53BP1/BANK1/EP300/NFAM1/PCID2/HDAC4/TCF3/PRKCB/MSH2/PKN1/ABL1/IRF8/THOC1/NTRK1	26
GOMF_TRANSCRIPTION_COREPRESSOR_ACTIVITY	18/705	189/19637	0.000164754	0.0433446	0.0393449	RUVBL2/HDAC1/BASP1/SMARCA4/DPF2/SUFU/SCAI/ZFPM2/PARP14/RBFOX2/PARP15/PIAS4/NCOR2/SFMBT2/CTBP1/ZMYND8/HMGB1/CDYL	18
REACTOME_TOLL_LIKE_RECEPTOR_4_TLR4_CASCADE	14/705	127/19637	0.000190231	0.0458987	0.0416633	IRAK2/NOD2/TBK1/MAPK7/MAP3K1/VRK3/MAP2K3/RELA/BPI/RIPK1/FBXW11/TLR1/HMGB1/IKBKB	14
REACTOME_SIGNALING_BY_RHO_GTPASES	32/705	450/19637	0.000201712	0.0458987	0.0416633	ARHGAP44/PRKCD/MAD1L1/H2AFV/TRIP10/MYO9B/KLC4/CTNNA1/PRKCA/TIAM1/SCAI/RHOH/ARHGAP15/ECT2/PAK2/CTNNB1/TUBB6/VAV1/CENPT/A2M/LIMK2/ARHGAP30/RHPN1/CFL1/HIST1H3D/CLIP1/PPP2R5C/PREX1/PRKCB/MYH10/PKN1/ABL1	32
REACTOME_SIGNALING_BY_NOTCH	21/705	244/19637	0.000204545	0.0458987	0.0416633	HDAC1/H2AFV/ATP2A3/TFDP1/IKZF1/DNER/NCOR2/TACC3/HDAC8/EP300/ST3GAL4/HDAC4/HIST1H3D/AKT1/PTCRA/ARRB1/PSMC2/FBXW7/AGO3/PSMD13/CNTN1	21
GOBP_GERM_CELL_DEVELOPMENT	24/705	298/19637	0.000204804	0.0458987	0.0416633	FNDC3A/MOV10L1/TOPAZ1/BSPH1/SIRT2/WT1/PIWIL2/CELF1/GMCL1/ELSPBP1/ASPM/CCDC136/ATM/FANCC/CTNNB1/TSSK6/ACVR1/CHD5/AKT1/MSH2/FBXW11/RPS6/CCNB1IP1/CDYL	24
GOBP_PHOSPHATIDYLINOSITOL_3_KINASE_SIGNALING	15/705	144/19637	0.000214021	0.0462514	0.0419834	PIP5K1C/NTRK3/PIK3C2B/PIK3R5/SIRT2/TSC2/TWIST1/INSR/PLXNB1/FBXL2/AKT1/MYO16/ROR2/PTEN/NTRK1	15
GOBP_REGULATION_OF_RESPONSE_TO_DNA_DAMAGE_STIMULUS	21/705	246/19637	0.000228783	0.0465873	0.0422884	RUVBL2/DYRK1A/PRKCD/PPP4C/EP400/TWIST1/ATM/PIAS4/TP53BP1/SPIRE2/FAM168A/VPS72/OGG1/FXR1/CD44/FUS/RTEL1/ABL1/HMGB1/ING4/THOC1	21
GOBP_NEGATIVE_REGULATION_OF_PROTEIN_CONTAINING_COMPLEX_ASSEMBLY	15/705	145/19637	0.000230973	0.0465873	0.0422884	LMOD3/DYRK1A/PRKCD/PTGER4/LDLRAD4/OPRD1/SIRT2/TMOD1/SPTBN2/TMOD2/EP300/DDX3X/TRAF3IP1/DMTN/HMGB1	15
GOBP_CELL_CELL_SIGNALING_BY_WNT	32/705	455/19637	0.000245724	0.0479637	0.0435378	RUVBL2/ATP6V1C2/HDAC1/MACF1/CELSR3/DAPK3/SMARCA4/TIAM1/FBXW4/HMGXB4/RTF1/TSC2/RECK/TCF7L1/ZNRF3/WNT7B/DKKL1/ASPM/PKD1/CTNNB1/PIAS4/VCP/VAX2/AMOTL1/TRPM4/DDX3X/CMAHP/FBXW11/ROR2/ABL1/PTEN/DDB1	32
GOBP_REGULATION_OF_CELL_SIZE	17/705	180/19637	0.000273737	0.051762	0.0469856	MACF1/CDH4/SEMA6B/SEMA5B/CLN3/RPTOR/SEMA4B/SLC12A4/TSC1/TRPV2/IL7R/SEMA4F/VAV1/RAP1GAP2/RTN4/ABL1/PTEN	17
GOBP_NEGATIVE_REGULATION_OF_CELL_AGING	6/705	27/19637	0.000325237	0.0578827	0.0525414	FZR1/SLC30A10/TWIST1/ABL1/PTEN/RBL1	6
REACTOME_VEGFR2_MEDIATED_VASCULAR_PERMEABILITY	6/705	27/19637	0.000325237	0.0578827	0.0525414	CTNNA1/PAK2/RICTOR/CTNNB1/VAV1/AKT1	6
GOBP_REGULATION_OF_ANATOMICAL_STRUCTURE_SIZE	33/705	487/19637	0.000386089	0.0653422	0.0593126	LMOD3/HNF1A/MACF1/PRKCD/CDH4/SEMA6B/SEMA5B/PEX11A/CLN3/RPTOR/SEMA4B/SLC12A4/P2RX1/TMOD1/SPTBN2/TSC1/TRPV2/IL7R/WNT7B/RICTOR/TMOD2/SEMA4F/VAV1/RAP1GAP2/BAG4/CASR/TRPM4/DLG1/COMP/RTN4/DMTN/ABL1/PTEN	33
GOBP_POSITIVE_REGULATION_OF_TOLL_LIKE_RECEPTOR_SIGNALING_PATHWAY	6/705	28/19637	0.000401478	0.0653422	0.0593126	PJA2/TLR9/DDX3X/RTN4/TLR1/HMGB1	6
GOBP_REGULATION_OF_ANDROGEN_RECEPTOR_SIGNALING_PATHWAY	6/705	28/19637	0.000401478	0.0653422	0.0593126	HDAC1/SAFB2/SMARCA4/NCOR2/EP300/PKN1	6
REACTOME_TOLL_LIKE_RECEPTOR_CASCADES	15/705	153/19637	0.000413579	0.0653422	0.0593126	IRAK2/NOD2/TBK1/TLR9/MAPK7/MAP3K1/VRK3/MAP2K3/RELA/BPI/RIPK1/FBXW11/TLR1/HMGB1/IKBKB	15
REACTOME_MTOR_SIGNALLING	7/705	39/19637	0.000421145	0.0653422	0.0593126	RPTOR/PRKAB1/TSC2/TSC1/CAB39L/AKT1/RPS6	7
GOBP_NEGATIVE_REGULATION_OF_CAMP_MEDIATED_SIGNALING	4/705	11/19637	0.000444242	0.0665642	0.0604219	PDE3B/PDE4D/PDE2A/RNF157	4
GOBP_REGULATION_OF_NEURON_PROJECTION_DEVELOPMENT	30/705	431/19637	0.000451022	0.0665642	0.0604219	NTRK3/MACF1/ARHGAP44/MYLIP/CAMK2G/CDH4/GORASP1/SEMA6B/SEMA5B/TIAM1/EPO/SEMA4B/FBXO31/TSC1/TRPV2/PAK2/SEMA4F/EP300/CFL1/PLXNB1/CRTC1/AKT1/FIG4/LZTS3/RTN4/ROR2/CNTN1/ABL1/PTEN/NTRK1	30
GOBP_POSITIVE_REGULATION_OF_MAPK_CASCADE	33/705	492/19637	0.000462098	0.0665752	0.0604318	PJA2/NTRK3/FCGR2B/PIK3R5/DDT/MAPK8IP3/NOD2/GADD45B/PRKCA/CALCR/TLR9/EPO/SORBS3/SLC30A10/WNT7B/SPI1/CTNNB1/STK39/CASR/MAP2K3/BANK1/INSR/ZNF622/SHC1/RIPK1/CD44/ARRB1/FBXW7/ROR2/ABL1/HMGB1/PTEN/NTRK1	33
REACTOME_MYOGENESIS	6/705	29/19637	0.000490984	0.0690918	0.0627162	CDH4/CTNNA1/TCF12/CTNNB1/TCF3/ABL1	6
GOBP_NEGATIVE_REGULATION_OF_DNA_BINDING_TRANSCRIPTION_FACTOR_ACTIVITY	17/705	190/19637	0.000514108	0.0707016	0.0641774	EIF2AK4/IRAK2/NOD2/TFDP1/SUFU/TLR9/NLRC5/TRIM37/PKD1/SPI1/TWIST1/NWD1/PIAS4/HDAC4/TAF3/ARRB1/FAF1	17
GOBP_PEPTIDYL_LYSINE_MODIFICATION	28/705	396/19637	0.000540081	0.0723591	0.065682	RUVBL2/SIRT2/SETD5/DNMT1/DHPS/RTF1/PIWIL2/EP400/SPI1/TWIST1/KMT2C/CTNNB1/PIAS4/ASH1L/VPS72/EP300/HDAC4/CTBP1/BRD4/RELA/TRPM4/TRIM16/CHD5/ARRB1/MBD3/NFYB/ING4/KAT6A	28
GOMF_P53_BINDING	9/705	66/19637	0.000558924	0.0723591	0.065682	NTRK3/HDAC1/TP53BP2/SMARCA4/USP10/TP53BP1/EP300/BRD4/TAF3	9
GOBP_REPRODUCTIVE_SYSTEM_DEVELOPMENT	30/705	437/19637	0.00056597	0.0723591	0.065682	STAT5B/FNDC3A/BASP1/SAFB2/NIPBL/CTNNA1/PLEKHA5/WT1/GRHL2/OVOL2/REN/WNT7B/ASPM/PKD1/ZFPM2/EIF2B2/ATM/CTNNB1/ASH1L/A2M/EIF2B5/INSR/DLG1/MERTK/AKT1/MSH2/RPS6/ROR2/PTEN/NTRK1	30
GOBP_JNK_CASCADE	16/705	175/19637	0.00058679	0.0723591	0.065682	PJA2/FCGR2B/PTGER4/MAPK8IP3/NOD2/GADD45B/TLR9/WNT7B/DNAJA1/CASR/SH2D3C/ZNF622/RIPK1/ROR2/GSTP1/HMGB1	16
REACTOME_TOLL_LIKE_RECEPTOR_9_TLR9_CASCADE	11/705	95/19637	0.00059574	0.0723591	0.065682	IRAK2/NOD2/TLR9/MAPK7/MAP3K1/VRK3/MAP2K3/RELA/FBXW11/HMGB1/IKBKB	11
GOMF_HISTONE_BINDING	20/705	246/19637	0.00059791	0.0723591	0.065682	KDM5A/SMARCA4/DPF2/USP49/ATAD2B/NCAPD2/KMT2C/TP53BP1/VPS72/SFMBT2/UHRF1/BRD4/CHD5/KDM8/PRKCB/ZMYND8/PKN1/ING4/CDYL/KAT6A	20
GOCC_NUCLEAR_INCLUSION_BODY	4/705	12/19637	0.00064749	0.0753454	0.0683928	TPR/NUP153/NXF1/ATXN1	4
GOCC_NUCLEAR_PORE_NUCLEAR_BASKET	4/705	12/19637	0.00064749	0.0753454	0.0683928	MAD1L1/TPR/NUP153/PCID2	4
GOBP_APPENDAGE_DEVELOPMENT	16/705	177/19637	0.000664316	0.0755271	0.0685577	HDAC1/NIPBL/HOXC11/CHST11/PRKAB1/FBXW4/SLC7A11/GRHL2/RECK/ZNRF3/IQCE/TWIST1/CTNNB1/PIAS4/COMP/ROR2	16
GOBP_REGULATION_OF_PEPTIDYL_SERINE_PHOSPHORYLATION	14/705	144/19637	0.000692256	0.0755271	0.0685577	NTRK3/OPRD1/RPTOR/TBK1/CALCR/RICTOR/PDE4D/BAG4/SH2D3C/MTCP1/AKT1/CD44/DMTN/PTEN	14
GOBP_POSITIVE_REGULATION_OF_DNA_METABOLIC_PROCESS	19/705	231/19637	0.000704702	0.0755271	0.0685577	RUVBL2/NVL/PRKCD/WT1/GRHL2/EP400/ATM/CTNNB1/STAT6/TP53BP1/SPIRE2/FAM168A/VPS72/AKT1/GINS3/FUS/MSH2/RTEL1/HMGB1	19
REACTOME_TOLL_LIKE_RECEPTOR_TLR1:TLR2_CASCADE	11/705	97/19637	0.00071146	0.0755271	0.0685577	IRAK2/NOD2/MAPK7/MAP3K1/VRK3/MAP2K3/RELA/FBXW11/TLR1/HMGB1/IKBKB	11
REACTOME_TRIF_TICAM1_MEDIATED_TLR4_SIGNALING	11/705	97/19637	0.00071146	0.0755271	0.0685577	IRAK2/NOD2/TBK1/MAPK7/VRK3/MAP2K3/RELA/RIPK1/FBXW11/HMGB1/IKBKB	11
GOMF_NUCLEOSIDE_MONOPHOSPHATE_KINASE_ACTIVITY	5/705	21/19637	0.000741191	0.0771928	0.0700697	MPP1/AK5/DLG2/AK2/DLG1	5
GOBP_POSITIVE_REGULATION_OF_DEFENSE_RESPONSE	22/705	288/19637	0.000757389	0.0771928	0.0700697	STAT5B/FCN1/DDT/PTGER4/NOD2/NLRP1/TBK1/TLR9/FEM1A/NLRC5/PAK2/SPI1/USP29/NFKBIZ/VAV1/LILRA2/PDE2A/EP300/EMILIN2/RIPK1/HMGB1/IKBKB	22
GOBP_CELLULAR_PROCESS_INVOLVED_IN_REPRODUCTION_IN_MULTICELLULAR_ORGANISM	28/705	405/19637	0.000765422	0.0771928	0.0700697	FNDC3A/CCNB2/MOV10L1/TOPAZ1/TDRD12/BSPH1/SIRT2/WT1/PIWIL2/CELF1/FOXJ3/GMCL1/ELSPBP1/ASPM/CCDC136/ATM/FANCC/CTNNB1/SPIRE2/TSSK6/ACVR1/CHD5/AKT1/MSH2/FBXW11/RPS6/CCNB1IP1/CDYL	28
REACTOME_DISEASES_OF_SIGNAL_TRANSDUCTION	27/705	386/19637	0.000792494	0.0777778	0.0706007	STAT5B/HDAC1/CAMK2G/NRG2/TSC2/RICTOR/KSR2/KIAA1549/CTNNB1/VAV1/NCOR2/BAG4/VCP/HDAC8/EP300/HDAC4/CTBP1/SHC1/FXR1/PPP2R5C/AKT1/ARRB1/PSMC2/SND1/FBXW7/PSMD13/PTEN	27
GOBP_REGULATION_OF_HISTONE_MODIFICATION	16/705	180/19637	0.00079693	0.0777778	0.0706007	RUVBL2/KDM5A/NIPBL/SETD5/DNMT1/RTF1/PIWIL2/PPP4C/SPI1/TWIST1/ATM/CTNNB1/CTBP1/BRD4/ARRB1/NFYB	16
REACTOME_SIGNALING_BY_RECEPTOR_TYROSINE_KINASES	31/705	468/19637	0.000833436	0.0783653	0.071134	STAT5B/COL5A3/ATP6V1C2/NTRK3/PRKCD/PDE3B/PTPN12/CTNNA1/NRG2/PRKCA/TIAM1/TLR9/AP2S1/MAPK7/PAK2/RICTOR/VRK3/RBFOX2/CTNNB1/VAV1/STAT6/INSR/SHC1/ATP6V1E2/AKT1/ADAP1/PRKCB/DOCK3/GGA3/EPS15L1/NTRK1	31
REACTOME_MYD88_CASCADE_INITIATED_ON_PLASMA_MEMBRANE	10/705	84/19637	0.000839794	0.0783653	0.071134	IRAK2/NOD2/MAPK7/MAP3K1/VRK3/MAP2K3/RELA/FBXW11/HMGB1/IKBKB	10
GOBP_CELL_DEATH_IN_RESPONSE_TO_OXIDATIVE_STRESS	11/705	99/19637	0.00084527	0.0783653	0.071134	PRKCD/SLC7A11/SIGMAR1/MAPK7/TSC1/CTNNB1/ZNF622/AKT1/RIPK1/FBXW7/ABL1	11
GOBP_PROTEIN_LOCALIZATION_TO_CHROMATIN	6/705	32/19637	0.000854753	0.0783653	0.071134	RUVBL2/NIPBL/SPI1/VCP/HDAC8/MSH2	6
GOBP_RNA_EXPORT_FROM_NUCLEUS	10/705	85/19637	0.000921778	0.082853	0.0752075	SARNP/TSC1/TPR/NUP153/SMG6/PCID2/SMG5/NRDE2/NXF1/THOC1	10
REACTOME_SHC1_EVENTS_IN_ERBB2_SIGNALING	5/705	22/19637	0.000931086	0.082853	0.0752075	PRKCD/PTPN12/NRG2/PRKCA/SHC1	5
GOMF_MODIFICATION_DEPENDENT_PROTEIN_BINDING	15/705	166/19637	0.000970649	0.0851217	0.0772669	KDM5A/SMARCA4/DPF2/ATAD2B/VAV1/TP53BP1/VCP/ZRANB3/UHRF1/BRD4/CHD5/KDM8/ZMYND8/ING4/CDYL	15
GOBP_B_CELL_ACTIVATION_INVOLVED_IN_IMMUNE_RESPONSE	10/705	86/19637	0.00101021	0.0873256	0.0792675	FCGR2B/ITFG2/SPI1/CDH17/STAT6/TP53BP1/MSH2/ABL1/IRF8/THOC1	10
GOBP_REGULATION_OF_CELL_CYCLE_PHASE_TRANSITION	28/705	415/19637	0.00110849	0.0944363	0.085722	EIF2AK4/MAD1L1/TOPAZ1/GML/FZR1/SIRT2/RPTOR/TFDP1/STK33/FBXO31/TPR/PKD1/ATM/TP53BP1/PCID2/BRD4/DLG1/DDX3X/ACVR1/AKT1/FBXW7/MYO16/MSH2/PTEN/DDB1/ING4/THOC1/RBL1	28
GOBP_PROTEIN_ACYLATION	20/705	259/19637	0.00113198	0.0944363	0.085722	RUVBL2/SETD5/PIWIL2/NMT1/EP400/SPI1/TWIST1/VPS72/EP300/CTBP1/TRIM16/DDX3X/CHD5/ARRB1/MBD3/ZDHHC8/NFYB/ING4/CDYL/KAT6A	20
GOMF_LYSINE_ACETYLATED_HISTONE_BINDING	5/705	23/19637	0.0011549	0.0944363	0.085722	SMARCA4/DPF2/ATAD2B/BRD4/ZMYND8	5
GOMF_SEMAPHORIN_RECEPTOR_BINDING	5/705	23/19637	0.0011549	0.0944363	0.085722	SEMA6B/SEMA5B/SEMA4B/SEMA4F/PLXNB1	5
REACTOME_SIGNALING_BY_NOTCH1	9/705	73/19637	0.00117378	0.094633	0.0859005	HDAC1/DNER/NCOR2/HDAC8/EP300/HDAC4/ARRB1/FBXW7/CNTN1	9
GOBP_PEPTIDYL_LYSINE_ACETYLATION	16/705	187/19637	0.00119642	0.094633	0.0859005	RUVBL2/SETD5/PIWIL2/EP400/SPI1/TWIST1/VPS72/EP300/CTBP1/TRIM16/CHD5/ARRB1/MBD3/NFYB/ING4/KAT6A	16
GOBP_PEPTIDYL_TYROSINE_MODIFICATION	26/705	377/19637	0.00120422	0.094633	0.0859005	NTRK3/DYRK1A/PRKCD/NOD2/FRK/EPO/PAK2/RICTOR/PARP14/EPHA6/MAP2K3/BANK1/TYK2/DOK7/INSR/SHC1/MERTK/ACVR1/CD44/FBXW7/DOCK3/DMTN/ROR2/CNTN1/ABL1/NTRK1	26
GOCC_INCLUSION_BODY	9/705	74/19637	0.0012946	0.0996477	0.0904525	TRIM37/TPR/NUP153/EEF2/HOXC9/SFMBT2/CABIN1/NXF1/ATXN1	9
GOBP_SEX_DIFFERENTIATION	21/705	281/19637	0.00130097	0.0996477	0.0904525	STAT5B/FNDC3A/BASP1/SAFB2/NIPBL/CTNNA1/WT1/REN/ASPM/PKD1/ZFPM2/EIF2B2/ATM/CTNNB1/A2M/EIF2B5/INSR/MERTK/MSH2/ROR2/NTRK1	21
HALLMARK_PI3K_AKT_MTOR_SIGNALING	11/705	105/19637	0.00137711	0.104161	0.0945497	RPTOR/TBK1/TIAM1/TSC2/CAB39L/MAP2K3/CFL1/AKT1/RIPK1/PRKCB/PTEN	11
REACTOME_INTRACELLULAR_SIGNALING_BY_SECOND_MESSENGERS	22/705	302/19637	0.00140261	0.10478	0.0951114	PIP5K1C/HDAC1/PRKCD/CAMK2G/ADCY7/NRG2/PRKCA/RPTOR/FRK/MKRN1/TSC2/RICTOR/VAV1/INSR/PRKAR1B/PPP2R5C/AKT1/PSMC2/MBD3/AGO3/PSMD13/PTEN	22
GOBP_REGULATION_OF_IMMUNOGLOBULIN_PRODUCTION	9/705	75/19637	0.00142525	0.105173	0.0954682	IL4R/FCGR2B/TLR9/STAT6/TP53BP1/TMBIM6/MSH2/PKN1/THOC1	9
GOBP_POSITIVE_REGULATION_OF_INNATE_IMMUNE_RESPONSE	13/705	139/19637	0.00151463	0.106415	0.0965952	STAT5B/FCN1/NOD2/TBK1/NLRC5/PAK2/SPI1/USP29/VAV1/LILRA2/EP300/HMGB1/IKBKB	13
GOBP_REGULATION_OF_MYELINATION	7/705	48/19637	0.00152511	0.106415	0.0965952	SIRT2/CTNNB1/DLG1/AKT1/FIG4/ITGAX/PTEN	7
GOCC_BASOLATERAL_PLASMA_MEMBRANE	18/705	228/19637	0.00153234	0.106415	0.0965952	NOD2/MAP7/MPZ/TLR9/SLC2A9/SLC22A6/MYO1D/MEGF11/PKD1/DLG2/CDH17/CTNNB1/STK39/MLC1/CASR/DLG1/CD44/ANK1	18
GOBP_SIGNAL_TRANSDUCTION_IN_RESPONSE_TO_DNA_DAMAGE	15/705	174/19637	0.00155991	0.106415	0.0965952	EIF2AK4/DYRK1A/GML/FZR1/USP10/STK33/FBXO31/TWIST1/ATM/TP53BP1/CD44/MSH2/ABL1/ING4/THOC1	15
GOBP_PEPTIDYL_THREONINE_MODIFICATION	12/705	123/19637	0.0015823	0.106415	0.0965952	DYRK1A/PRKCD/SIRT2/PRKCA/RPTOR/TBK1/STK39/ACVR1/AKT1/PRKCB/PKN1/DMTN	12
GOBP_POSITIVE_REGULATION_OF_CELL_ADHESION	29/705	446/19637	0.00160055	0.106415	0.0965952	STAT5B/IL4R/RREB1/NOD2/DOCK8/PRKCA/DHPS/EPO/CCDC88B/TSC1/RHOH/IL7R/ATM/NFKBIZ/VAV1/BAG4/TYK2/EFEMP2/ST3GAL4/CD83/RELA/EMILIN2/AKT1/CD44/PREX1/DMTN/ABL1/HMGB1/EPB41L4B	29
GOBP_CELLULAR_RESPONSE_TO_MOLECULE_OF_BACTERIAL_ORIGIN	18/705	229/19637	0.00160897	0.106415	0.0965952	IRAK2/FCGR2B/NOD2/SIRT2/PRKCA/SPON2/SPI1/LILRA2/MAP2K3/RELA/BPI/AKT1/LITAF/GSTP1/ABL1/TLR1/HMGB1/IRF8	18
GOBP_POSITIVE_REGULATION_OF_INTERLEUKIN_8_PRODUCTION	8/705	62/19637	0.00161914	0.106415	0.0965952	FCN1/NOD2/TLR9/LILRA2/RELA/RIPK1/TLR1/HMGB1	8
GOBP_REGULATION_OF_NUCLEOBASE_CONTAINING_COMPOUND_TRANSPORT	4/705	15/19637	0.00163841	0.106415	0.0965952	TPR/NUP153/RIPK1/NRDE2	4
GOMF_PROTEIN_MACROMOLECULE_ADAPTOR_ACTIVITY	22/705	306/19637	0.00165695	0.106415	0.0965952	SUN1/PRAME/MAPK8IP3/RPTOR/BICD1/MPP7/FEM1A/AP2S1/TPR/NUP153/TSNARE1/ST13/BANK1/AP1M2/SHC1/ANK1/FBXW7/ZC3H18/CARD10/DDB1/HIP1/CDYL	22
GOMF_NUCLEOSIDE_TRIPHOSPHATASE_REGULATOR_ACTIVITY	31/705	489/19637	0.00167481	0.106415	0.0965952	ARHGAP44/IQSEC3/ARFGAP3/MYO9B/DOCK8/RASGEF1B/DENND5B/RGS8/TIAM1/TBC1D14/TSC2/RHOH/ARHGAP15/ECT2/RGS12/EIF2B2/VAV1/RAP1GAP2/TBC1D5/EIF2B5/DENND1C/FGD6/ARHGAP30/SH2D3C/PLXNB1/RABEP2/ADAP1/ARRB1/PREX1/DOCK3/ACAP2	31
GOCC_NEURON_TO_NEURON_SYNAPSE	24/705	346/19637	0.00169181	0.106415	0.0965952	PJA2/PKP4/ARHGAP44/IQSEC3/OPRD1/CPEB4/PLEKHA5/SORCS2/TSC2/SIGMAR1/TSC1/PAK2/TANC1/DLG2/SEMA4F/CTNNB1/MPP2/CRTC1/PRKAR1B/FXR1/DLG1/LZTS3/RTN4/DMTN	24
GOCC_MYOFILAMENT	5/705	25/19637	0.00171848	0.106415	0.0965952	LMOD3/MYBPC3/TMOD1/TMOD2/TPM2	5
REACTOME_SIGNALING_BY_ERYTHROPOIETIN	5/705	25/19637	0.00171848	0.106415	0.0965952	STAT5B/PIK3R5/EPO/VAV1/SHC1	5
GOMF_TRANSLATION_REGULATOR_ACTIVITY	13/705	141/19637	0.00172346	0.106415	0.0965952	EIF2AK4/EIF5B/CPEB4/SAMD4A/EIF4E3/EIF3C/CELF1/EIF2B2/EEF2/EIF3E/EIF2B5/FXR1/EIF2S3	13
REACTOME_DEATH_RECEPTOR_SIGNALLING	13/705	141/19637	0.00172346	0.106415	0.0965952	HDAC1/TNFRSF10D/TIAM1/SPPL2B/ECT2/VAV1/BAG4/RELA/RIPK1/LINGO1/PREX1/RTN4/IKBKB	13
GOBP_LEUKOCYTE_APOPTOTIC_PROCESS	11/705	109/19637	0.00186489	0.113877	0.103369	NOD2/DOCK8/SLC7A11/IL7R/MERTK/AKT1/RIPK1/PTCRA/PKN1/RPS6/PTEN	11
REACTOME_DDX58_IFIH1_MEDIATED_INDUCTION_OF_INTERFERON_ALPHA_BETA	9/705	78/19637	0.00188195	0.113877	0.103369	TBK1/NLRC5/MAP3K1/UBE2L6/EP300/RELA/RIPK1/HMGB1/IKBKB	9
GOBP_CELL_ACTIVATION_INVOLVED_IN_IMMUNE_RESPONSE	21/705	291/19637	0.00199715	0.118566	0.107625	EIF2AK4/IL4R/FCGR2B/PTGER4/ITFG2/TSC1/SPI1/CDH17/NFKBIZ/LILRA2/STAT6/TP53BP1/SLC11A1/ZNF683/ITGAL/MSH2/RPS6/ABL1/HMGB1/IRF8/THOC1	21
GOMF_METHYLATED_HISTONE_BINDING	9/705	79/19637	0.00205779	0.118566	0.107625	KDM5A/DPF2/TP53BP1/UHRF1/CHD5/KDM8/ZMYND8/ING4/CDYL	9
GOBP_POSITIVE_REGULATION_OF_RESPONSE_TO_BIOTIC_STIMULUS	15/705	179/19637	0.00206189	0.118566	0.107625	STAT5B/FCN1/NOD2/PRKCA/TBK1/NLRC5/PAK2/SPI1/USP29/VAV1/LILRA2/EP300/EMILIN2/HMGB1/IKBKB	15
GOBP_PROTEIN_DEPHOSPHORYLATION	21/705	292/19637	0.00208154	0.118566	0.107625	PRKCD/CAMK2G/PTPN12/PPP4C/TSC1/ILKAP/BOD1L1/VRK3/PPP2R2B/PTPN14/RPAP2/PALD1/MTMR14/DLG1/PPP2R5C/FIG4/PTPRA/FBXW11/PTEN/IKBKB/RNGTT	21
GOMF_INSULIN_LIKE_GROWTH_FACTOR_RECEPTOR_BINDING	4/705	16/19637	0.00212298	0.118566	0.107625	REN/INSR/SHC1/ARRB1	4
REACTOME_TRANSCRIPTION_OF_E2F_TARGETS_UNDER_NEGATIVE_CONTROL_BY_P107_RBL1_AND_P130_RBL2_IN_COMPLEX_WITH_HDAC1	4/705	16/19637	0.00212298	0.118566	0.107625	HDAC1/TFDP1/CCNA2/RBL1	4
GOBP_NEGATIVE_REGULATION_OF_NF_KAPPAB_TRANSCRIPTION_FACTOR_ACTIVITY	10/705	95/19637	0.00216261	0.118566	0.107625	IRAK2/NOD2/TLR9/NLRC5/TRIM37/SPI1/NWD1/PIAS4/ARRB1/FAF1	10
GOBP_POSITIVE_REGULATION_OF_JNK_CASCADE	10/705	95/19637	0.00216261	0.118566	0.107625	PJA2/FCGR2B/MAPK8IP3/NOD2/GADD45B/TLR9/WNT7B/ZNF622/RIPK1/HMGB1	10
GOBP_NEGATIVE_REGULATION_OF_I_KAPPAB_KINASE_NF_KAPPAB_SIGNALING	7/705	51/19637	0.00218583	0.118566	0.107625	HDAC1/USP10/RHOH/ASH1L/RIPK1/GSTP1/ABL1	7
GOMF_TRANSLATION_INITIATION_FACTOR_ACTIVITY	7/705	51/19637	0.00218583	0.118566	0.107625	EIF5B/EIF4E3/EIF3C/EIF2B2/EIF3E/EIF2B5/EIF2S3	7
GOCC_MICROTUBULE	28/705	435/19637	0.0022101	0.118566	0.107625	EML6/MACF1/REEP1/KLC4/MAP7/SIRT2/BICD1/TTLL8/CCDC66/CYP2A6/SNTB2/TBCA/BOD1L1/ASPM/KCNAB2/TUBB6/DNAH6/KIF1B/DNAH2/CLMP/TUBGCP3/DNAH17/HOOK2/DLG1/CLIP1/FBXW11/CEP57L1/ROR2	28
GOBP_PROTEIN_ACETYLATION	17/705	217/19637	0.00221724	0.118566	0.107625	RUVBL2/SETD5/PIWIL2/EP400/SPI1/TWIST1/VPS72/EP300/CTBP1/TRIM16/DDX3X/CHD5/ARRB1/MBD3/NFYB/ING4/KAT6A	17
GOBP_POSITIVE_REGULATION_OF_KINASE_ACTIVITY	30/705	477/19637	0.00222354	0.118566	0.107625	NTRK3/PRKCD/PIK3R5/NOD2/RPTOR/TLR9/EPO/DGKZ/CAB39L/ECT2/PAK2/RICTOR/PKD1/EPHA6/MAP2K3/SLC11A1/DOK7/MTCP1/INSR/ZNF622/DLG1/DDX3X/MERTK/AKT1/FBXW7/CARD10/DOCK3/ROR2/ABL1/NTRK1	30
GOBP_CELL_MATRIX_ADHESION	18/705	236/19637	0.00224147	0.118566	0.107625	COL5A3/MACF1/DAPK3/TIAM1/TSC1/PKD1/CTNNB1/SIGLEC1/EFEMP2/ADAMTS12/ITGAL/CD44/ITGAE/PTPRA/DMTN/ITGAX/ABL1/PTEN	18
GOBP_RESPONSE_TO_MOLECULE_OF_BACTERIAL_ORIGIN	24/705	354/19637	0.00228417	0.118566	0.107625	IRAK2/FCGR2B/PTGER4/NOD2/SIRT2/PRKCA/TLR9/EPO/REN/SPON2/SPI1/LILRA2/MAP2K3/CNP/SLC11A1/RELA/BPI/AKT1/LITAF/GSTP1/ABL1/TLR1/HMGB1/IRF8	24
GOBP_CELLULAR_RESPONSE_TO_CHEMICAL_STRESS	23/705	334/19637	0.00229255	0.118566	0.107625	PRKCD/CLN3/SIRT2/SLC7A11/EPO/SIGMAR1/MAPK7/TSC1/ECT2/ATM/DNAJA1/FANCC/CTNNB1/STAT6/STK39/ZNF622/NQO1/RELA/DDX3X/AKT1/RIPK1/FBXW7/ABL1	23
GOMF_CADHERIN_BINDING	23/705	334/19637	0.00229255	0.118566	0.107625	PKP4/CCNB2/MACF1/EXOC3/CDH4/CTNNA1/MPP7/PDXDC1/SPTBN2/PAK2/CDH17/CTNNB1/EEF2/EIF3E/CTNNA3/ATXN2L/DLG1/DDX3X/ACVR1/SND1/RTN4/EPS15L1/EIF2S3	23
GOBP_CELLULAR_RESPONSE_TO_BIOTIC_STIMULUS	19/705	256/19637	0.0023388	0.11953	0.1085	IRAK2/FCGR2B/NOD2/SIRT2/PRKCA/SPON2/SPI1/LILRA2/MAP2K3/RELA/BPI/AKT1/LITAF/ATG10/GSTP1/ABL1/TLR1/HMGB1/IRF8	19
GOBP_IMMUNE_RESPONSE_REGULATING_SIGNALING_PATHWAY	30/705	479/19637	0.0023664	0.11953	0.1085	PJA2/FCN1/IRAK2/PRKCD/ELF1/FCGR2B/FPR3/NOD2/TLR9/FPR1/DGKZ/MAP3K1/PAK2/PDE4D/EIF2B2/NFKBIZ/VAV1/LILRA2/EIF2B5/BANK1/EP300/NFAM1/RELA/DDX3X/PRKCB/RTN4/ABL1/TLR1/HMGB1/IKBKB	30
GOBP_POSITIVE_REGULATION_OF_RESPONSE_TO_DNA_DAMAGE_STIMULUS	12/705	129/19637	0.00237045	0.11953	0.1085	RUVBL2/PRKCD/EP400/ATM/PIAS4/SPIRE2/FAM168A/VPS72/FXR1/FUS/HMGB1/ING4	12
GOMF_DYNEIN_LIGHT_INTERMEDIATE_CHAIN_BINDING	5/705	27/19637	0.00246107	0.122065	0.110801	CCDC88B/DNAH6/DNAH2/DNAH17/HOOK2	5
REACTOME_G0_AND_EARLY_G1	5/705	27/19637	0.00246107	0.122065	0.110801	HDAC1/DYRK1A/TFDP1/CCNA2/RBL1	5
GOMF_MOLECULAR_ADAPTOR_ACTIVITY	25/705	377/19637	0.00251576	0.123763	0.112342	RUVBL2/SUN1/PRAME/MAPK8IP3/RPTOR/BICD1/MPP7/FEM1A/AP2S1/LINC00324/TPR/NUP153/TSNARE1/ST13/BANK1/AP1M2/SHC1/DLG1/ANK1/FBXW7/ZC3H18/CARD10/DDB1/HIP1/CDYL	25
GOCC_TRANSCRIPTION_REGULATOR_COMPLEX	30/705	483/19637	0.00267585	0.126383	0.114721	HDAC1/HNRNPAB/TFDP1/TCF12/E2F2/TCF7L1/SIX6/SPI1/CTNNB1/STAT6/NCOR2/NFE2L3/CREB3/HOXC9/ASCC1/EP300/HDAC4/CTBP1/TCF3/CRX/RELA/RXRA/CHD5/TAF3/MED9/MBD3/PKNOX1/NFYB/HMGB1/RBL1	30
GOBP_POSITIVE_REGULATION_OF_RESPONSE_TO_EXTERNAL_STIMULUS	28/705	441/19637	0.00268496	0.126383	0.114721	STAT5B/FCN1/NTRK3/MCU/DDT/PTGER4/NOD2/NLRP1/PRKCA/TBK1/TLR9/FEM1A/NLRC5/PAK2/SPI1/USP29/NFKBIZ/VAV1/LILRA2/STK39/CREB3/CASR/PDE2A/EP300/EMILIN2/RIPK1/HMGB1/IKBKB	28
GOBP_REGULATION_OF_DNA_RECOMBINATION	12/705	131/19637	0.00269511	0.126383	0.114721	RUVBL2/PPP4C/IL7R/EP400/STAT6/TP53BP1/ZRANB3/VPS72/FUS/MSH2/RTEL1/THOC1	12
GOBP_ACTIVATION_OF_IMMUNE_RESPONSE	25/705	379/19637	0.00269766	0.126383	0.114721	FCN1/PRKCD/ELF1/FCGR2B/FPR3/NOD2/TBK1/FPR1/DGKZ/PAK2/PDE4D/EIF2B2/NFKBIZ/VAV1/LILRA2/A2M/EIF2B5/BANK1/EP300/NFAM1/RELA/PRKCB/ABL1/HMGB1/IKBKB	25
GOMF_NAD_DEPENDENT_PROTEIN_DEACETYLASE_ACTIVITY	4/705	17/19637	0.00269808	0.126383	0.114721	HDAC1/SIRT2/HDAC8/HDAC4	4
GOMF_PROTEIN_KINASE_C_ACTIVITY	4/705	17/19637	0.00269808	0.126383	0.114721	PRKCD/PRKCA/PRKCB/PKN1	4
REACTOME_G_PROTEIN_MEDIATED_EVENTS	7/705	53/19637	0.00273611	0.126383	0.114721	PRKCD/CAMK2G/PLCB2/ADCY7/PRKCA/PRKAR1B/GNAL	7
REACTOME_SYNTHESIS_OF_PIPS_AT_THE_PLASMA_MEMBRANE	7/705	53/19637	0.00273611	0.126383	0.114721	PIP5K1C/PLEKHA6/PIK3C2B/PIK3R5/PLEKHA5/MTMR14/PTEN	7
GOBP_REGULATION_OF_PROTEIN_CONTAINING_COMPLEX_ASSEMBLY	26/705	401/19637	0.00283062	0.12942	0.117478	LMOD3/DYRK1A/PRKCD/PTGER4/LDLRAD4/OPRD1/SIRT2/MPP7/TMOD1/SPTBN2/RICTOR/TMOD2/CDH17/ATM/BAG4/VCP/EP300/NCLN/DLG1/DDX3X/CLIP1/TRAF3IP1/DMTN/ABL1/FAF1/HMGB1	26
GOBP_REGULATION_OF_PROTEIN_ACETYLATION	9/705	83/19637	0.00289624	0.12942	0.117478	RUVBL2/SETD5/PIWIL2/SPI1/TWIST1/CTBP1/DDX3X/ARRB1/NFYB	9
GOBP_INNATE_IMMUNE_RESPONSE_ACTIVATING_SIGNAL_TRANSDUCTION	5/705	28/19637	0.0029088	0.12942	0.117478	FCN1/PAK2/LILRA2/EP300/IKBKB	5
REACTOME_ENERGY_DEPENDENT_REGULATION_OF_MTOR_BY_LKB1_AMPK	5/705	28/19637	0.0029088	0.12942	0.117478	RPTOR/PRKAB1/TSC2/TSC1/CAB39L	5
REACTOME_THE_ROLE_OF_NEF_IN_HIV_1_REPLICATION_AND_DISEASE_PATHOGENESIS	5/705	28/19637	0.0029088	0.12942	0.117478	AP2S1/PAK2/AP1B1/PACS1/AP1M2	5
GOBP_POSITIVE_REGULATION_OF_ERK1_AND_ERK2_CASCADE	17/705	223/19637	0.00294514	0.130081	0.118077	NTRK3/DDT/NOD2/PRKCA/CALCR/EPO/SLC30A10/CASR/SHC1/CD44/ARRB1/FBXW7/ROR2/ABL1/HMGB1/PTEN/NTRK1	17
GOBP_IMMUNE_RESPONSE_REGULATING_CELL_SURFACE_RECEPTOR_SIGNALING_PATHWAY	22/705	321/19637	0.00299027	0.131117	0.119018	FCN1/PRKCD/ELF1/FCGR2B/FPR3/FPR1/DGKZ/MAP3K1/PAK2/PDE4D/EIF2B2/NFKBIZ/VAV1/LILRA2/EIF2B5/BANK1/EP300/NFAM1/RELA/PRKCB/ABL1/IKBKB	22
GOBP_T_CELL_ACTIVATION_INVOLVED_IN_IMMUNE_RESPONSE	11/705	116/19637	0.0030516	0.132042	0.119858	EIF2AK4/IL4R/FCGR2B/PTGER4/TSC1/NFKBIZ/STAT6/SLC11A1/ITGAL/RPS6/HMGB1	11
GOBP_POSITIVE_REGULATION_OF_STRESS_ACTIVATED_PROTEIN_KINASE_SIGNALING_CASCADE	12/705	133/19637	0.00305501	0.132042	0.119858	PJA2/FCGR2B/MAPK8IP3/NOD2/GADD45B/TLR9/WNT7B/SPI1/STK39/ZNF622/RIPK1/HMGB1	12
REACTOME_PI_METABOLISM	9/705	84/19637	0.00314301	0.133419	0.121108	PIP5K1C/PLEKHA6/PIK3C2B/PIK3R5/PLEKHA5/PI4KB/MTMR14/FIG4/PTEN	9
GOBP_NEGATIVE_REGULATION_OF_IMMUNE_SYSTEM_PROCESS	27/705	425/19637	0.0031433	0.133419	0.121108	ELF1/IL4R/FCGR2B/MAD1L1/DDT/PTGER4/NOD2/NLRC5/DGKZ/IL7R/SPI1/PARP14/ATM/CTNNB1/STAT6/A2M/BANK1/TMBIM6/BPI/DLG1/MERTK/AKT1/FBN1/FBXW7/PKN1/HMGB1/THOC1	27
REACTOME_TRANSCRIPTIONAL_REGULATION_BY_TP53	24/705	363/19637	0.00315302	0.133419	0.121108	HDAC1/TP53BP2/TNFRSF10D/RPTOR/PRKAB1/TFDP1/TSC2/TSC1/RICTOR/ATM/FANCC/CNOT4/EP300/CCNA2/PPP2R5C/AKT1/TAF3/MSH2/MBD3/AGO3/PTEN/TXNRD1/KAT6A/RBL1	24
GOBP_REGULATION_OF_ADAPTIVE_IMMUNE_RESPONSE	15/705	188/19637	0.00330269	0.1374	0.124721	EIF2AK4/IL4R/FCGR2B/ADCY7/NOD2/IL7R/NFKBIZ/STAT6/TP53BP1/SLC11A1/TRPM4/MSH2/PKN1/HMGB1/THOC1	15
GOBP_POSITIVE_REGULATION_OF_LEUKOCYTE_CELL_CELL_ADHESION	18/705	245/19637	0.00334964	0.1374	0.124721	STAT5B/IL4R/NOD2/DOCK8/DHPS/EPO/CCDC88B/RHOH/IL7R/NFKBIZ/VAV1/TYK2/ST3GAL4/CD83/RELA/AKT1/CD44/HMGB1	18
GOCC_EXTRINSIC_COMPONENT_OF_PLASMA_MEMBRANE	14/705	170/19637	0.00335248	0.1374	0.124721	FCN1/CDH4/CTNNA1/RGS8/FRK/TIAM1/KCNAB2/CDH17/CTNNB1/RTBDN/GNAL/AKT1/LPA/HIP1	14
GOBP_MORPHOGENESIS_OF_AN_ENDOTHELIUM	4/705	18/19637	0.00337145	0.1374	0.124721	CTNNB1/CCM2/ADAMTS12/ITGAX	4
GOCC_INTRACILIARY_TRANSPORT_PARTICLE_B	4/705	18/19637	0.00337145	0.1374	0.124721	IFT81/IFT88/CLUAP1/TRAF3IP1	4
REACTOME_CELLULAR_RESPONSE_TO_HEAT_STRESS	10/705	101/19637	0.00339652	0.1374	0.124721	CAMK2G/GML/RPTOR/TPR/NUP153/ATM/BAG4/VCP/ST13/EP300	10
GOMF_TRANSLATION_FACTOR_ACTIVITY_RNA_BINDING	9/705	85/19637	0.00340605	0.1374	0.124721	EIF5B/CPEB4/EIF4E3/EIF3C/EIF2B2/EEF2/EIF3E/EIF2B5/EIF2S3	9
GOBP_SIGNAL_TRANSDUCTION_BY_P53_CLASS_MEDIATOR	14/705	171/19637	0.00353451	0.141638	0.128568	TP53BP2/DYRK1A/GML/USP10/E2F2/TWIST1/ATM/RPL37/EP300/CHD5/AKT1/CD44/ING4/KAT6A	14
GOMF_RNA_POLYMERASE_II_SPECIFIC_DNA_BINDING_TRANSCRIPTION_FACTOR_BINDING	23/705	347/19637	0.00368556	0.146719	0.13318	STAT5B/HDAC1/TP53BP2/PRAME/SMARCA4/SPI1/ZFPM2/DNAJA1/CTNNB1/NCOR2/TP53BP1/EP300/HDAC4/CTBP1/TCF3/CRX/RELA/RXRA/PRKCB/PKN1/FAF1/HMGB1/KAT6A	23
GOCC_NUCLEAR_SPECK	26/705	410/19637	0.00380058	0.149432	0.135643	DYRK1A/BASP1/RREB1/SARNP/OSGEP/WT1/TCF12/DGKZ/EP400/GPATCH2/NFKBIZ/CCNL2/ASCC1/VPS72/SFMBT2/HDAC4/ATXN2L/OGG1/CHD5/NRDE2/PSKH1/ZC3H18/NXF1/THOC1/CDYL/KAT6A	26
GOBP_REGULATION_OF_PEPTIDYL_LYSINE_ACETYLATION	8/705	71/19637	0.00384561	0.149432	0.135643	RUVBL2/SETD5/PIWIL2/SPI1/TWIST1/CTBP1/ARRB1/NFYB	8
GOBP_I_KAPPAB_KINASE_NF_KAPPAB_SIGNALING	20/705	288/19637	0.00390436	0.149432	0.135643	SECTM1/HDAC1/IRAK2/NOD2/USP10/TBK1/TLR9/RHOH/ECT2/CTNNB1/ASH1L/BRD4/RELA/AKT1/RIPK1/LITAF/PRKCB/GSTP1/ABL1/IKBKB	20
GOBP_INTERLEUKIN_8_PRODUCTION	10/705	103/19637	0.00391363	0.149432	0.135643	FCN1/NOD2/TLR9/LILRA2/RELA/BPI/RIPK1/ARRB1/TLR1/HMGB1	10
GOBP_POSITIVE_REGULATION_OF_HISTONE_MODIFICATION	10/705	103/19637	0.00391363	0.149432	0.135643	RUVBL2/NIPBL/DNMT1/RTF1/PIWIL2/ATM/CTNNB1/CTBP1/BRD4/ARRB1	10
GOBP_REGULATION_OF_SIGNAL_TRANSDUCTION_BY_P53_CLASS_MEDIATOR	10/705	103/19637	0.00391363	0.149432	0.135643	DYRK1A/TWIST1/ATM/RPL37/EP300/CHD5/AKT1/CD44/ING4/KAT6A	10
GOBP_TRANSLATIONAL_INITIATION	11/705	120/19637	0.00396397	0.149432	0.135643	EIF2AK4/EIF5B/EIF4E3/EIF3C/TPR/EIF2B2/EIF3E/EIF2B5/BANK1/DDX3X/EIF2S3	11
GOMF_NF_KAPPAB_BINDING	5/705	30/19637	0.00397596	0.149432	0.135643	HDAC1/TP53BP2/EP300/RELA/FAF1	5
REACTOME_REGULATION_OF_TP53_ACTIVITY_THROUGH_ACETYLATION	5/705	30/19637	0.00397596	0.149432	0.135643	HDAC1/EP300/AKT1/MBD3/KAT6A	5
GOBP_REGULATION_OF_INNATE_IMMUNE_RESPONSE	17/705	230/19637	0.00403472	0.149999	0.136158	STAT5B/FCN1/FCGR2B/NOD2/CDC37/TBK1/NLRC5/PAK2/SPI1/USP29/PARP14/VAV1/LILRA2/A2M/EP300/HMGB1/IKBKB	17
GOBP_NEGATIVE_REGULATION_OF_TRANSLATIONAL_INITIATION	4/705	19/19637	0.00415063	0.149999	0.136158	EIF2AK4/TPR/EIF3E/BANK1	4
GOBP_RESPONSE_TO_HEPATOCYTE_GROWTH_FACTOR	4/705	19/19637	0.00415063	0.149999	0.136158	SIRT2/CASR/ADAMTS12/RELA	4
GOBP_NUCLEAR_EXPORT	13/705	156/19637	0.00417221	0.149999	0.136158	SARNP/TSC1/TPR/NUP153/PKD1/PTPN14/SMG6/PCID2/SMG5/NRDE2/NXF1/THOC1/ATXN1	13
GOCC_HISTONE_DEACETYLASE_COMPLEX	8/705	72/19637	0.00419354	0.149999	0.136158	RUVBL2/HDAC1/PHF21A/EP400/HDAC8/HDAC4/CHD5/MBD3	8
GOCC_CYTOPLASMIC_SIDE_OF_MEMBRANE	15/705	193/19637	0.00422248	0.149999	0.136158	PKP4/RGS8/FRK/TIAM1/SPPL2B/KCNAB2/DNAJA1/DLG1/GNAL/AKT1/LITAF/ANK1/PTEN/HIP1/IKBKB	15
GOBP_LEUKOCYTE_PROLIFERATION	22/705	331/19637	0.0043085	0.149999	0.136158	STAT5B/PRKCD/FCGR2B/MAD1L1/CSF2RA/DOCK8/TBK1/TLR9/DHPS/EPO/CCDC88B/IL7R/ATM/CTNNB1/TYK2/SLC11A1/DLG1/PKN1/RPS6/GSTP1/ABL1/HMGB1	22
GOBP_POSITIVE_REGULATION_OF_CELL_CELL_ADHESION	20/705	291/19637	0.00438057	0.149999	0.136158	STAT5B/IL4R/NOD2/DOCK8/DHPS/EPO/CCDC88B/RHOH/IL7R/NFKBIZ/VAV1/TYK2/ST3GAL4/CD83/RELA/EMILIN2/AKT1/CD44/DMTN/HMGB1	20
REACTOME_CELLULAR_SENESCENCE	15/705	194/19637	0.00442939	0.149999	0.136158	H2AFV/FZR1/TFDP1/MAPK7/E2F2/EP400/ATM/MAP2K3/HIST1H1C/HIST1H3D/RELA/CCNA2/CABIN1/UBE2E1/AGO3	15
REACTOME_RAB_REGULATION_OF_TRAFFICKING	11/705	122/19637	0.00449535	0.149999	0.136158	DENND5B/TRAPPC10/TBC1D14/TSC2/TSC1/RAB7A/DENND1C/TRAPPC9/AKT1/RAB6B/GGA3	11
GOBP_REGULATION_OF_CELL_CELL_ADHESION	28/705	458/19637	0.00452758	0.149999	0.136158	STAT5B/PRKCD/IL4R/FCGR2B/MAD1L1/NOD2/DOCK8/PRKCA/DHPS/EPO/MAPK7/CCDC88B/RHOH/IL7R/SPI1/NFKBIZ/VAV1/TYK2/ST3GAL4/CD83/RELA/DLG1/EMILIN2/AKT1/CD44/DMTN/ABL1/HMGB1	28
REACTOME_CHROMATIN_ORGANIZATION	19/705	272/19637	0.00454419	0.149999	0.136158	RUVBL2/HDAC1/H2AFV/KDM5A/SMARCA4/PHF21A/EP400/KMT2C/NCOR2/ASH1L/HDAC8/VPS72/EP300/HIST1H3D/ARID1B/RELA/MBD3/ING4/KAT6A	19
GOBP_ACTIVATION_OF_INNATE_IMMUNE_RESPONSE	7/705	58/19637	0.0045759	0.149999	0.136158	FCN1/TBK1/PAK2/LILRA2/EP300/HMGB1/IKBKB	7
GOBP_EMBRYONIC_DIGIT_MORPHOGENESIS	7/705	58/19637	0.0045759	0.149999	0.136158	HDAC1/HOXC11/CHST11/GRHL2/TWIST1/CTNNB1/ROR2	7
GOBP_NUCLEAR_PORE_COMPLEX_ASSEMBLY	3/705	10/19637	0.00457679	0.149999	0.136158	TPR/NUP153/RTN4	3
GOBP_REGULATION_OF_DEOXYRIBONUCLEASE_ACTIVITY	3/705	10/19637	0.00457679	0.149999	0.136158	PRKCD/AKT1/HMGB1	3
GOCC_JUXTAPARANODE_REGION_OF_AXON	3/705	10/19637	0.00457679	0.149999	0.136158	SIRT2/KCNAB2/DLG2	3
GOMF_HISTONE_DEACETYLASE_ACTIVITY_H3_K14_SPECIFIC	3/705	10/19637	0.00457679	0.149999	0.136158	HDAC1/HDAC8/HDAC4	3
GOMF_NEUROTROPHIN_BINDING	3/705	10/19637	0.00457679	0.149999	0.136158	NTRK3/A2M/NTRK1	3
REACTOME_NEF_MEDIATED_DOWNREGULATION_OF_MHC_CLASS_I_COMPLEX_CELL_SURFACE_EXPRESSION	3/705	10/19637	0.00457679	0.149999	0.136158	AP1B1/PACS1/AP1M2	3
GOCC_CELL_LEADING_EDGE	26/705	416/19637	0.0045919	0.149999	0.136158	PIP5K1C/MACF1/ARHGAP44/OPRD1/DOCK8/CTNNA1/TLN2/DGKZ/MYO1D/TSC1/CTNNB1/MPP2/FGD6/SH3YL1/SH2D3C/CTNNA3/INSR/CFL1/MTMR14/DDX3X/CLIP1/AKT1/CD44/MYH10/ABL1/ACAP2	26
REACTOME_GLUTAMATE_BINDING_ACTIVATION_OF_AMPA_RECEPTORS_AND_SYNAPTIC_PLASTICITY	5/705	31/19637	0.00460288	0.149999	0.136158	CAMK2G/PRKCA/AP2S1/DLG1/PRKCB	5
GOBP_POSITIVE_REGULATION_OF_PATTERN_RECOGNITION_RECEPTOR_SIGNALING_PATHWAY	6/705	44/19637	0.00462727	0.149999	0.136158	PJA2/TLR9/DDX3X/RTN4/TLR1/HMGB1	6
REACTOME_TBC_RABGAPS	6/705	44/19637	0.00462727	0.149999	0.136158	TBC1D14/TSC2/TSC1/RAB7A/RAB6B/GGA3	6
GOBP_ENSHEATHMENT_OF_NEURONS	12/705	140/19637	0.00463246	0.149999	0.136158	SIRT2/MPZ/TSC1/EIF2B2/CTNNB1/EIF2B5/DLG1/AKT1/FIG4/CNTN1/ITGAX/PTEN	12
GOBP_LEUKOCYTE_HOMEOSTASIS	9/705	89/19637	0.00463558	0.149999	0.136158	STAT5B/CCNB2/SLC7A11/MERTK/AKT1/PKN1/RPS6/ABL1/HMGB1	9
GOBP_CELLULAR_NITROGEN_COMPOUND_CATABOLIC_PROCESS	28/705	459/19637	0.00466293	0.150082	0.136233	DPYSL5/PRKCD/PRKCA/HNRNPAB/SAMD4A/CELF1/PDE4D/ATM/DPEP1/EIF3E/VCP/CNP/SLC11A1/PDE2A/SMG6/CECR2/PCID2/SMG5/OGG1/FXR1/AKT1/SND1/PAN2/NRDE2/FUS/ZC3H18/AGO3/AMPD3	28
GOBP_AGING	21/705	313/19637	0.00468775	0.150082	0.136233	PRKCD/FZR1/CTNNA1/EPO/SLC30A10/SPI1/TWIST1/ATM/EIF2B5/MAP2K3/CNP/NQO1/OGG1/COMP/MSH2/MBD3/ABL1/PTEN/NTRK1/KAT6A/RBL1	21
GOCC_EXTRINSIC_COMPONENT_OF_MEMBRANE	21/705	314/19637	0.00485994	0.152146	0.138106	FCN1/PIK3C2B/PIK3R5/CDH4/GML/CTNNA1/RGS8/FRK/TIAM1/NMT1/TPR/KCNAB2/CDH17/RAB7A/CTNNB1/RTBDN/STK39/GNAL/AKT1/LPA/HIP1	21
GOBP_CYTOSKELETON_DEPENDENT_INTRACELLULAR_TRANSPORT	15/705	196/19637	0.00486797	0.152146	0.138106	SUN1/MAPK8IP3/CLN3/BICD1/BLOC1S5/IFT81/CCDC88B/MYO1D/DLG2/IFT88/KIF1B/SPG7/HOOK2/TRAF3IP1/FBXW11	15
GOBP_POSITIVE_REGULATION_OF_PROTEIN_KINASE_ACTIVITY	25/705	397/19637	0.00489799	0.152146	0.138106	NTRK3/PRKCD/PIK3R5/NOD2/RPTOR/TLR9/EPO/CAB39L/ECT2/PAK2/RICTOR/PKD1/MAP2K3/SLC11A1/DOK7/MTCP1/INSR/DLG1/DDX3X/AKT1/FBXW7/CARD10/DOCK3/ROR2/ABL1	25
GOBP_REGULATION_OF_GENE_EXPRESSION_EPIGENETIC	12/705	141/19637	0.00490307	0.152146	0.138106	HDAC1/SIRT2/DNMT1/TPR/SPI1/EP300/HDAC4/CTBP1/ARID1B/NRDE2/MBD3/CDYL	12
GOBP_REGULATION_OF_JNK_CASCADE	12/705	141/19637	0.00490307	0.152146	0.138106	PJA2/FCGR2B/MAPK8IP3/NOD2/GADD45B/TLR9/WNT7B/DNAJA1/ZNF622/RIPK1/GSTP1/HMGB1	12
GOMF_PROTEIN_TYROSINE_KINASE_ACTIVITY	12/705	141/19637	0.00490307	0.152146	0.138106	NTRK3/DYRK1A/PRKCD/FRK/EPHA6/MAP2K3/TYK2/INSR/MERTK/ROR2/ABL1/NTRK1	12
GOBP_DNA_METHYLATION	8/705	74/19637	0.00496164	0.152819	0.138717	MOV10L1/TDRD12/WT1/DNMT1/PIWIL2/GRHL2/SPI1/MBD3	8
GOBP_CELLULAR_RESPONSE_TO_HYDROGEN_PEROXIDE	9/705	90/19637	0.00499107	0.152819	0.138717	PRKCD/SIGMAR1/MAPK7/ECT2/STAT6/NQO1/RELA/RIPK1/ABL1	9
GOBP_MRNA_CATABOLIC_PROCESS	17/705	235/19637	0.00500052	0.152819	0.138717	PRKCD/PRKCA/HNRNPAB/SAMD4A/CELF1/ATM/EIF3E/SLC11A1/SMG6/PCID2/SMG5/FXR1/AKT1/SND1/PAN2/FUS/AGO3	17
GOBP_PROTEIN_KINASE_B_SIGNALING	16/705	216/19637	0.00507897	0.153679	0.139498	NTRK3/PIK3R5/SIRT2/CALCR/TSC2/RICTOR/BAG4/BANK1/INSR/DLG1/MERTK/AKT1/RTN4/PTEN/HIP1/NTRK1	16
GOBP_CELL_CYCLE_G1_S_PHASE_TRANSITION	18/705	255/19637	0.00507946	0.153679	0.139498	GML/RPTOR/TFDP1/FBXO31/PKD1/USP29/ATM/BRD4/CCNA2/DLG1/DDX3X/ACVR1/AKT1/FBXW7/MYO16/RPS6/PTEN/RBL1	18
GOBP_POSITIVE_REGULATION_OF_PEPTIDYL_SERINE_PHOSPHORYLATION	10/705	107/19637	0.00513363	0.15378	0.13959	NTRK3/OPRD1/RPTOR/TBK1/CALCR/BAG4/SH2D3C/MTCP1/AKT1/CD44	10
GOBP_POSITIVE_REGULATION_OF_TUMOR_NECROSIS_FACTOR_SUPERFAMILY_CYTOKINE_PRODUCTION	10/705	107/19637	0.00513363	0.15378	0.13959	DDT/NOD2/TLR9/SPON2/TWIST1/LILRA2/TNFRSF8/RIPK1/TLR1/HMGB1	10
GOCC_MYELIN_SHEATH	6/705	45/19637	0.00518048	0.154419	0.14017	SIRT2/MPZ/MYO1D/CNP/DLG1/PTEN	6
GOBP_METANEPHROS_MORPHOGENESIS	5/705	32/19637	0.00529698	0.156351	0.141924	BASP1/WT1/WNT7B/PKD1/CTNNB1	5
REACTOME_TAK1_ACTIVATES_NFKB_BY_PHOSPHORYLATION_AND_ACTIVATION_OF_IKKS_COMPLEX	5/705	32/19637	0.00529698	0.156351	0.141924	IRAK2/NOD2/RELA/HMGB1/IKBKB	5
GOBP_CELL_JUNCTION_ASSEMBLY	26/705	421/19637	0.0053527	0.156625	0.142172	PIP5K1C/PKP4/NTRK3/MACF1/KIRREL3/DAPK3/CTNNA1/PRKCA/MPP7/SETD5/TLN2/GRHL2/SPTBN2/TSC1/ECT2/PAK2/DNER/CTNNB1/PLXNB1/DLG1/PTPRA/DMTN/ABL1/PTEN/IKBKB/NTRK1	26
GOBP_CELLULAR_SENESCENCE	9/705	91/19637	0.00536735	0.156625	0.142172	PRKCD/SLC30A10/SPI1/TWIST1/ATM/MAP2K3/ABL1/KAT6A/RBL1	9
GOBP_LYMPHOCYTE_APOPTOTIC_PROCESS	8/705	75/19637	0.00538389	0.156625	0.142172	DOCK8/IL7R/AKT1/RIPK1/PTCRA/PKN1/RPS6/PTEN	8
GOBP_RESPONSE_TO_HEAT	10/705	108/19637	0.00548079	0.158681	0.144038	TPR/TRPV2/EIF2B2/ATM/DNAJA1/VCP/EIF2B5/EP300/AKT1/PSIP1	10
GOBP_NEURAL_CREST_CELL_MIGRATION	7/705	60/19637	0.00552752	0.159105	0.144423	SEMA6B/SEMA5B/SEMA4B/OVOL2/TWIST1/SEMA4F/ACVR1	7
GOBP_NEGATIVE_REGULATION_OF_CELL_DEVELOPMENT	14/705	180/19637	0.00556351	0.159105	0.144423	NTRK3/GORASP1/SEMA6B/SEMA5B/CTNNA1/SIRT2/SEMA4B/SEMA4F/CTNNB1/FBN1/FBXW7/RTN4/DMTN/PTEN	14
HALLMARK_MITOTIC_SPINDLE	15/705	199/19637	0.00559132	0.159105	0.144423	CCNB2/MYO9B/CEP72/TIAM1/TSC1/ECT2/RICTOR/KIF1B/FGD6/TUBGCP3/DLG1/CLIP1/PREX1/MYH10/ABL1	15
GOBP_ANDROGEN_RECEPTOR_SIGNALING_PATHWAY	6/705	46/19637	0.00578063	0.159105	0.144423	HDAC1/SAFB2/SMARCA4/NCOR2/EP300/PKN1	6
GOBP_GENITALIA_DEVELOPMENT	6/705	46/19637	0.00578063	0.159105	0.144423	NIPBL/WT1/PKD1/CTNNB1/MERTK/ROR2	6
GOBP_NIK_NF_KAPPAB_SIGNALING	12/705	144/19637	0.00579126	0.159105	0.144423	NOD2/TLR9/PPP4C/SPI1/EP300/RELA/DLG1/DDX3X/AKT1/LITAF/CARD10/AGO3	12
GOBP_INTEGRIN_MEDIATED_SIGNALING_PATHWAY	10/705	109/19637	0.00584603	0.159105	0.144423	CTNNA1/CDH17/VAV1/CCM2/ITGAL/ITGAE/PTPRA/DMTN/ITGAX/ABL1	10
GOMF_TRANSLATION_REGULATOR_ACTIVITY_NUCLEIC_ACID_BINDING	10/705	109/19637	0.00584603	0.159105	0.144423	EIF5B/CPEB4/EIF4E3/EIF3C/CELF1/EIF2B2/EEF2/EIF3E/EIF2B5/EIF2S3	10
HALLMARK_ESTROGEN_RESPONSE_EARLY	15/705	200/19637	0.00585087	0.159105	0.144423	REEP1/ELF1/KCNK5/PEX11A/TMPRSS3/FRK/TIAM1/CALCR/OVOL2/NCOR2/SLC26A2/KLK10/FAM102A/CD44/SLC1A4	15
GOBP_DEPHOSPHORYLATION	26/705	425/19637	0.00603454	0.159105	0.144423	PRKCD/CAMK2G/PTPN12/PPP4C/TSC1/ILKAP/BOD1L1/VRK3/PPP2R2B/BAG4/PTPN14/SMG6/RPAP2/SMG5/PALD1/MTMR14/DLG1/PPP2R5C/FIG4/PSPH/PTPRA/PFKFB4/FBXW11/PTEN/IKBKB/RNGTT	26
GOBP_NEGATIVE_REGULATION_OF_CELLULAR_SENESCENCE	4/705	21/19637	0.006055	0.159105	0.144423	SLC30A10/TWIST1/ABL1/RBL1	4
GOBP_NITRIC_OXIDE_SYNTHASE_BIOSYNTHETIC_PROCESS	4/705	21/19637	0.006055	0.159105	0.144423	NOD2/TLR9/MAP2K3/GSTP1	4
GOBP_PEPTIDYL_TYROSINE_AUTOPHOSPHORYLATION	4/705	21/19637	0.006055	0.159105	0.144423	DYRK1A/INSR/ABL1/NTRK1	4
GOBP_POSITIVE_REGULATION_OF_CALCIUM_ION_IMPORT	4/705	21/19637	0.006055	0.159105	0.144423	CALCR/P2RX1/TRPV2/CASR	4
GOBP_REGULATION_OF_NUCLEASE_ACTIVITY	4/705	21/19637	0.006055	0.159105	0.144423	PRKCD/TMBIM6/AKT1/HMGB1	4
GOCC_STRIATED_MUSCLE_THIN_FILAMENT	4/705	21/19637	0.006055	0.159105	0.144423	LMOD3/TMOD1/TMOD2/TPM2	4
REACTOME_NEF_MEDIATES_DOWN_MODULATION_OF_CELL_SURFACE_RECEPTORS_BY_RECRUITING_THEM_TO_CLATHRIN_ADAPTERS	4/705	21/19637	0.006055	0.159105	0.144423	AP2S1/AP1B1/PACS1/AP1M2	4
REACTOME_ZBP1_DAI_MEDIATED_INDUCTION_OF_TYPE_I_IFNS	4/705	21/19637	0.006055	0.159105	0.144423	TBK1/RELA/RIPK1/IKBKB	4
GOBP_GDP_METABOLIC_PROCESS	3/705	11/19637	0.0061265	0.159105	0.144423	MPP1/DLG2/DLG1	3
GOBP_IMMATURE_B_CELL_DIFFERENTIATION	3/705	11/19637	0.0061265	0.159105	0.144423	SPI1/ATM/ABL1	3
GOBP_POSITIVE_REGULATION_OF_CELL_CYCLE_CHECKPOINT	3/705	11/19637	0.0061265	0.159105	0.144423	MAD1L1/TPR/PCID2	3
GOBP_REGULATION_OF_DENDRITIC_CELL_ANTIGEN_PROCESSING_AND_PRESENTATION	3/705	11/19637	0.0061265	0.159105	0.144423	FCGR2B/NOD2/SLC11A1	3
GOBP_REGULATION_OF_TOLL_LIKE_RECEPTOR_9_SIGNALING_PATHWAY	3/705	11/19637	0.0061265	0.159105	0.144423	TLR9/RTN4/HMGB1	3
GOMF_LEUCINE_ZIPPER_DOMAIN_BINDING	3/705	11/19637	0.0061265	0.159105	0.144423	DAPK3/CRX/NRL	3
REACTOME_RHO_GTPASE_EFFECTORS	21/705	321/19637	0.00621771	0.160415	0.145613	PRKCD/MAD1L1/H2AFV/KLC4/CTNNA1/PRKCA/SCAI/PAK2/CTNNB1/TUBB6/CENPT/LIMK2/RHPN1/CFL1/HIST1H3D/CLIP1/PPP2R5C/PRKCB/MYH10/PKN1/ABL1	21
GOBP_REGULATION_OF_DOUBLE_STRAND_BREAK_REPAIR	10/705	110/19637	0.00622998	0.160415	0.145613	RUVBL2/PPP4C/EP400/TWIST1/TP53BP1/SPIRE2/VPS72/OGG1/FUS/RTEL1	10
GOBP_REGULATION_OF_OXIDATIVE_STRESS_INDUCED_CELL_DEATH	8/705	77/19637	0.00631008	0.160999	0.146143	SLC7A11/MAPK7/TSC1/CTNNB1/AKT1/RIPK1/FBXW7/ABL1	8
GOBP_REGULATION_OF_TOLL_LIKE_RECEPTOR_SIGNALING_PATHWAY	8/705	77/19637	0.00631008	0.160999	0.146143	PJA2/NOD2/TLR9/LILRA2/DDX3X/RTN4/TLR1/HMGB1	8
GOBP_MALE_SEX_DIFFERENTIATION	13/705	164/19637	0.00633248	0.160999	0.146143	STAT5B/FNDC3A/SAFB2/CTNNA1/WT1/REN/ASPM/ZFPM2/CTNNB1/INSR/MSH2/ROR2/NTRK1	13
GOBP_PROTEIN_DESTABILIZATION	6/705	47/19637	0.00642995	0.161579	0.146669	MYLIP/EP300/KDM8/FBXW7/FBXW11/GGA3	6
REACTOME_NOTCH1_INTRACELLULAR_DOMAIN_REGULATES_TRANSCRIPTION	6/705	47/19637	0.00642995	0.161579	0.146669	HDAC1/NCOR2/HDAC8/EP300/HDAC4/FBXW7	6
GOBP_CELL_AGING	11/705	128/19637	0.00643538	0.161579	0.146669	PRKCD/FZR1/SLC30A10/SPI1/TWIST1/ATM/MAP2K3/ABL1/PTEN/KAT6A/RBL1	11
GOBP_MRNA_EXPORT_FROM_NUCLEUS	7/705	62/19637	0.00662005	0.163367	0.148292	SARNP/TPR/SMG6/PCID2/SMG5/NXF1/THOC1	7
GOMF_PROMOTER_SPECIFIC_CHROMATIN_BINDING	7/705	62/19637	0.00662005	0.163367	0.148292	HDAC1/NIPBL/ZNF609/DNMT1/ZNF683/NRL/RBL1	7
GOBP_EMBRYONIC_SKELETAL_SYSTEM_MORPHOGENESIS	9/705	94/19637	0.00662885	0.163367	0.148292	NIPBL/HOXC11/CHST11/GRHL2/TWIST1/CTNNB1/HOXC9/DSCAML1/DLG1	9
GOBP_REGULATION_OF_PHOSPHATIDYLINOSITOL_3_KINASE_SIGNALING	10/705	111/19637	0.00663325	0.163367	0.148292	PIP5K1C/NTRK3/TSC2/TWIST1/INSR/PLXNB1/FBXL2/ROR2/PTEN/NTRK1	10
GOBP_RNA_CATABOLIC_PROCESS	19/705	282/19637	0.0066416	0.163367	0.148292	PRKCD/PRKCA/HNRNPAB/SAMD4A/CELF1/ATM/EIF3E/SLC11A1/SMG6/PCID2/SMG5/FXR1/AKT1/SND1/PAN2/NRDE2/FUS/ZC3H18/AGO3	19
GOBP_REGULATION_OF_STRESS_ACTIVATED_PROTEIN_KINASE_SIGNALING_CASCADE	15/705	203/19637	0.0066883	0.16385	0.14873	PJA2/FCGR2B/MAPK8IP3/NOD2/GADD45B/TLR9/WNT7B/SPI1/DNAJA1/STK39/ZNF622/DLG1/RIPK1/GSTP1/HMGB1	15
GOBP_MATURE_B_CELL_DIFFERENTIATION	5/705	34/19637	0.00690127	0.167709	0.152233	FCGR2B/ITFG2/SPI1/CDH17/IRF8	5
GOMF_ADP_BINDING	5/705	34/19637	0.00690127	0.167709	0.152233	RUVBL2/MYO9B/VCP/MYH10/MSH2	5
GOBP_T_CELL_DIFFERENTIATION	18/705	263/19637	0.00693959	0.167966	0.152466	STAT5B/IL4R/PTGER4/TSC1/RHOH/IL7R/SPI1/CTNNB1/NFKBIZ/VAV1/STAT6/ZNF683/CD83/PREX1/PKNOX1/RPS6/ABL1/HMGB1	18
GOCC_FICOLIN_1_RICH_GRANULE	14/705	185/19637	0.0070427	0.169782	0.154115	FCN1/FPR1/EEF2/COPB1/VCP/LRG1/SLC11A1/DDX3X/PSMC2/PSMD13/AMPD3/GSTP1/ITGAX/HMGB1	14
GOBP_SENSORY_SYSTEM_DEVELOPMENT	24/705	388/19637	0.00713594	0.171348	0.155536	HDAC1/FZR1/SMARCA4/NIPBL/WT1/SLC7A11/GRHL2/TMOD1/WNT7B/SIX6/MEGF11/TWIST1/CTNNB1/LIMK2/VAX2/PBX4/CRYGN/DLG1/MERTK/FBN1/SLC17A7/NRL/SLC4A5/PKNOX1	24
GOMF_DNA_POLYMERASE_BINDING	4/705	22/19637	0.00719365	0.172051	0.156174	SMARCA4/SMG6/RTEL1/HMGB1	4
REACTOME_CYTOSOLIC_SENSORS_OF_PATHOGEN_ASSOCIATED_DNA	7/705	63/19637	0.00722287	0.172069	0.156191	TBK1/CTNNB1/STAT6/EP300/RELA/RIPK1/IKBKB	7
GOBP_POSITIVE_REGULATION_OF_CELLULAR_AMIDE_METABOLIC_PROCESS	13/705	167/19637	0.00734134	0.174206	0.15813	EIF2AK4/PRKCD/NOD2/SAMD4A/PIWIL2/EIF3C/EEF2/EIF3E/EIF2B5/RELA/FXR1/DDX3X/EIF2S3	13
GOBP_REGULATION_OF_LEUKOCYTE_DIFFERENTIATION	19/705	285/19637	0.00740572	0.175047	0.158894	STAT5B/IL4R/FCGR2B/PRKCA/TLR9/RHOH/IL7R/CTNNB1/NFKBIZ/ZNF683/NFAM1/PCID2/CD83/FBN1/RIPK1/FBXW7/ROR2/ABL1/HMGB1	19
GOBP_COGNITION	20/705	306/19637	0.00753933	0.176078	0.15983	PJA2/EIF2AK4/SOBP/CLN3/NIPBL/SETD5/SLC7A11/TSC1/TANC1/TMOD2/EP300/ST3GAL4/INSR/CRTC1/PRKAR1B/ABL1/SLC1A4/PTEN/NTRK1/ATXN1	20
GOMF_TRANSCRIPTION_COACTIVATOR_ACTIVITY	18/705	266/19637	0.00776564	0.176078	0.15983	DYRK1A/KDM5A/SMARCA4/TRIM37/ZFPM2/KMT2C/CTNNB1/EP300/BRD4/ARID1B/ARRB1/PRKCB/FUS/PKN1/ABL1/HMGB1/ING4/KAT6A	18
GOBP_NEGATIVE_REGULATION_OF_B_CELL_ACTIVATION	5/705	35/19637	0.00781857	0.176078	0.15983	FCGR2B/ATM/BANK1/PKN1/THOC1	5
GOCC_AGGRESOME	5/705	35/19637	0.00781857	0.176078	0.15983	TRIM37/EEF2/HOXC9/SFMBT2/CABIN1	5
REACTOME_SEMAPHORIN_INTERACTIONS	7/705	64/19637	0.00786539	0.176078	0.15983	PIP5K1C/DPYSL5/PAK2/LIMK2/CFL1/PLXNB1/MYH10	7
GOBP_SCF_DEPENDENT_PROTEASOMAL_UBIQUITIN_DEPENDENT_PROTEIN_CATABOLIC_PROCESS	6/705	49/19637	0.00788489	0.176078	0.15983	FBXW4/FBXO31/FBXL18/FBXL2/FBXW7/FBXW11	6
REACTOME_SIGNALING_BY_ERBB2	6/705	49/19637	0.00788489	0.176078	0.15983	PRKCD/PTPN12/NRG2/PRKCA/SHC1/AKT1	6
GOBP_CELL_CELL_JUNCTION_ASSEMBLY	12/705	150/19637	0.00794808	0.176078	0.15983	PIP5K1C/PKP4/CTNNA1/PRKCA/MPP7/TLN2/GRHL2/ECT2/PAK2/CTNNB1/DLG1/IKBKB	12
GOBP_MEIOTIC_CELL_CYCLE_PROCESS	15/705	207/19637	0.00795163	0.176078	0.15983	CCNB2/SUN1/MOV10L1/TOPAZ1/FZR1/TDRD12/SIRT2/PIWIL2/FOXJ3/ASPM/NCAPD2/ATM/SPIRE2/PSMD13/CCNB1IP1	15
GOBP_ADHERENS_JUNCTION_ASSEMBLY	3/705	12/19637	0.00795283	0.176078	0.15983	PIP5K1C/PAK2/CTNNB1	3
GOBP_GENITALIA_MORPHOGENESIS	3/705	12/19637	0.00795283	0.176078	0.15983	NIPBL/CTNNB1/ROR2	3
GOBP_NEGATIVE_REGULATION_OF_ACUTE_INFLAMMATORY_RESPONSE	3/705	12/19637	0.00795283	0.176078	0.15983	FCGR2B/ASH1L/GSTP1	3
GOBP_NEGATIVE_REGULATION_OF_IMMUNOGLOBULIN_PRODUCTION	3/705	12/19637	0.00795283	0.176078	0.15983	FCGR2B/TMBIM6/THOC1	3
GOBP_REGULATION_OF_RNA_EXPORT_FROM_NUCLEUS	3/705	12/19637	0.00795283	0.176078	0.15983	TPR/NUP153/NRDE2	3
GOBP_REGULATION_OF_TOLL_LIKE_RECEPTOR_2_SIGNALING_PATHWAY	3/705	12/19637	0.00795283	0.176078	0.15983	PJA2/NOD2/TLR1	3
GOBP_REGULATION_OF_VENTRICULAR_CARDIAC_MUSCLE_CELL_ACTION_POTENTIAL	3/705	12/19637	0.00795283	0.176078	0.15983	CTNNA3/TRPM4/DLG1	3
GOBP_REGULATION_OF_CELL_DEVELOPMENT	29/705	500/19637	0.0079731	0.176078	0.15983	LMOD3/NTRK3/HDAC1/MACF1/CDH4/GORASP1/SEMA6B/SEMA5B/RREB1/CTNNA1/SIRT2/TIAM1/SEMA4B/FBXO31/RECK/TRPV2/ASPM/SEMA4F/CTNNB1/PLXNB1/AKT1/FBN1/FBXW7/PREX1/RTN4/DMTN/ABL1/PTEN/IKBKB	29
GOBP_REGULATION_OF_ACTIN_FILAMENT_BASED_PROCESS	24/705	392/19637	0.00805145	0.176078	0.15983	LMOD3/NTRK3/ARHGAP44/MYBPC3/PRKCD/PTGER4/DAPK3/SORBS3/TMOD1/SPTBN2/TSC1/RHOH/ECT2/PAK2/RICTOR/TMOD2/PDE4D/BAG4/RHPN1/CTNNA3/TRPM4/DLG1/DMTN/ABL1	24
GOBP_REGULATION_OF_CELL_CYCLE_G1_S_PHASE_TRANSITION	14/705	188/19637	0.00807065	0.176078	0.15983	GML/RPTOR/TFDP1/FBXO31/PKD1/ATM/DLG1/DDX3X/ACVR1/AKT1/FBXW7/MYO16/PTEN/RBL1	14
GOBP_NUCLEAR_TRANSPORT	20/705	308/19637	0.00807385	0.176078	0.15983	PRKCD/SARNP/SUFU/TSC2/TSC1/TPR/ECT2/NUP153/PKD1/TNPO3/RANBP6/PTPN14/SMG6/PCID2/SMG5/AKT1/NRDE2/NXF1/THOC1/ATXN1	20
REACTOME_ANTIGEN_PROCESSING:_UBIQUITINATION_PROTEASOME_DEGRADATION	20/705	308/19637	0.00807385	0.176078	0.15983	PJA2/TRIM36/MYLIP/FZR1/FBXW4/MKRN1/FBXO31/TRIM37/KLHL9/ZNRF2/FBXL18/UBE2E3/UBE2L6/UBE3B/PSMC2/FBXW7/UNKL/UBE2E1/FBXW11/PSMD13	20
REACTOME_P75_NTR_RECEPTOR_MEDIATED_SIGNALLING	9/705	97/19637	0.00810626	0.176078	0.15983	HDAC1/TIAM1/ECT2/VAV1/RELA/LINGO1/PREX1/RTN4/IKBKB	9
GOBP_CAMERA_TYPE_EYE_DEVELOPMENT	21/705	329/19637	0.0081357	0.176078	0.15983	HDAC1/FZR1/SMARCA4/WT1/SLC7A11/GRHL2/TMOD1/WNT7B/MEGF11/TWIST1/CTNNB1/LIMK2/VAX2/CRYGN/DLG1/MERTK/FBN1/SLC17A7/NRL/SLC4A5/PKNOX1	21
GOBP_REGULATION_OF_RESPONSE_TO_BIOTIC_STIMULUS	22/705	350/19637	0.0081477	0.176078	0.15983	STAT5B/FCN1/EIF2AK4/FCGR2B/NOD2/CDC37/SIRT2/PRKCA/TBK1/NLRC5/PAK2/SPI1/USP29/PARP14/VAV1/LILRA2/A2M/EP300/EMILIN2/TRAF3IP1/HMGB1/IKBKB	22
GOBP_REGULATION_OF_MITOTIC_CELL_CYCLE	28/705	480/19637	0.00839191	0.18071	0.164034	STAT5B/MAD1L1/GML/FZR1/DAPK3/SIRT2/PRKCA/RPTOR/TFDP1/STK33/FBXO31/TPR/PKD1/ATM/CTNNB1/PCID2/INSR/BRD4/DLG1/DDX3X/ACVR1/AKT1/MYO16/MSH2/ABL1/PTEN/DDB1/RBL1	28
GOMF_CALCIUM_DEPENDENT_PROTEIN_KINASE_ACTIVITY	4/705	23/19637	0.00846497	0.180876	0.164185	PRKCD/PRKCA/PRKCB/PKN1	4
GOMF_PROTEIN_DEACETYLASE_ACTIVITY	4/705	23/19637	0.00846497	0.180876	0.164185	HDAC1/SIRT2/HDAC8/HDAC4	4
GOBP_NEGATIVE_REGULATION_OF_GENE_EXPRESSION_EPIGENETIC	8/705	81/19637	0.00851918	0.180876	0.164185	HDAC1/SIRT2/DNMT1/TPR/SPI1/CTBP1/NRDE2/MBD3	8
GOBP_REGULATION_OF_TRANSLATIONAL_INITIATION	8/705	81/19637	0.00851918	0.180876	0.164185	EIF2AK4/EIF5B/TPR/EIF2B2/EIF3E/EIF2B5/BANK1/DDX3X	8
GOBP_NEURON_DEATH	22/705	352/19637	0.00867767	0.182683	0.165826	ADARB1/FCGR2B/CLN3/NLRP1/CPEB4/TBK1/SLC7A11/EPO/SIGMAR1/TSC1/SLC30A10/ATM/CTNNB1/FAM162A/NQO1/EGLN3/AKT1/FBXW7/MSH2/TMEM259/ABL1/NTRK1	22
GOBP_NEGATIVE_REGULATION_OF_HISTONE_MODIFICATION	6/705	50/19637	0.00869488	0.182683	0.165826	KDM5A/DNMT1/PPP4C/SPI1/TWIST1/CTBP1	6
GOBP_T_CELL_APOPTOTIC_PROCESS	6/705	50/19637	0.00869488	0.182683	0.165826	DOCK8/IL7R/AKT1/RIPK1/PTCRA/RPS6	6
GOBP_REGULATION_OF_DNA_REPAIR	12/705	152/19637	0.00879208	0.183344	0.166426	RUVBL2/PPP4C/EP400/TWIST1/TP53BP1/SPIRE2/FAM168A/VPS72/OGG1/FUS/RTEL1/HMGB1	12
GOBP_REGULATION_OF_DNA_DAMAGE_RESPONSE_SIGNAL_TRANSDUCTION_BY_P53_CLASS_MEDIATOR	5/705	36/19637	0.00881726	0.183344	0.166426	DYRK1A/TWIST1/ATM/CD44/ING4	5
REACTOME_CA_DEPENDENT_EVENTS	5/705	36/19637	0.00881726	0.183344	0.166426	PRKCD/CAMK2G/ADCY7/PRKCA/PRKAR1B	5
GOBP_PHOSPHATIDYLINOSITOL_BIOSYNTHETIC_PROCESS	11/705	134/19637	0.00897779	0.186043	0.168876	PIP5K1C/PIK3C2B/PIGK/PGAP1/ATM/PI4KB/SH3YL1/TTC7B/MTMR14/FIG4/PTEN	11
GOBP_MITOTIC_CELL_CYCLE_PHASE_TRANSITION	26/705	440/19637	0.00926487	0.191115	0.17348	CCNB2/MAD1L1/GML/FZR1/SIRT2/RPTOR/TFDP1/FBXO31/TPR/PKD1/USP29/ATM/TACC3/PCID2/BRD4/CCNA2/DLG1/DDX3X/ACVR1/AKT1/KDM8/MYO16/RPS6/PTEN/DDB1/RBL1	26
GOBP_NEURON_PROJECTION_EXTENSION	13/705	172/19637	0.00930112	0.191115	0.17348	EIF2AK4/MACF1/CDH4/SEMA6B/SEMA5B/SEMA4B/TRPV2/SEMA4F/CTNNB1/CPNE5/RTN4/RNF157/ABL1	13
GOCC_BASAL_PART_OF_CELL	18/705	271/19637	0.0093173	0.191115	0.17348	NOD2/MAP7/MPZ/TLR9/SLC2A9/SLC22A6/MYO1D/MEGF11/PKD1/DLG2/CDH17/CTNNB1/STK39/MLC1/CASR/DLG1/CD44/ANK1	18
GOBP_DEVELOPMENT_OF_PRIMARY_SEXUAL_CHARACTERISTICS	16/705	231/19637	0.00946112	0.19341	0.175562	STAT5B/FNDC3A/BASP1/SAFB2/CTNNA1/WT1/REN/ASPM/ZFPM2/EIF2B2/ATM/A2M/EIF2B5/INSR/MSH2/NTRK1	16
GOBP_REGULATION_OF_MEIOTIC_CELL_CYCLE	6/705	51/19637	0.00956276	0.194829	0.176851	TOPAZ1/FZR1/SIRT2/PIWIL2/ASPM/INSR	6
GOBP_REGULATION_OF_AXONOGENESIS	12/705	154/19637	0.00970437	0.197051	0.178868	MACF1/CDH4/SEMA6B/SEMA5B/TIAM1/SEMA4B/TRPV2/PAK2/SEMA4F/PLXNB1/RTN4/PTEN	12
GOMF_DNA_BINDING_TRANSCRIPTION_ACTIVATOR_ACTIVITY	27/705	464/19637	0.00982101	0.198103	0.179823	STAT5B/HNF1A/ELF1/RREB1/HOXC11/ZNF438/TFDP1/WT1/TCF12/GRHL2/OVOL2/FOXJ3/E2F2/NFIA/SPI1/STAT6/CREB3/NR2C2/TCF3/CRX/RELA/ZNF345/LITAF/NRL/ZNF814/ZNF841/NFYB	27
HALLMARK_ANDROGEN_RESPONSE	9/705	100/19637	0.00982169	0.198103	0.179823	MAP7/TPD52/ANKH/STK39/SLC26A2/MERTK/AKT1/SMS/HSD17B14	9
REACTOME_TRAF6_MEDIATED_NF_KB_ACTIVATION	4/705	24/19637	0.00987473	0.198374	0.180068	MAP3K1/RELA/HMGB1/IKBKB	4
REACTOME_REGULATION_OF_TP53_EXPRESSION_AND_DEGRADATION	5/705	37/19637	0.00990065	0.198374	0.180068	RICTOR/ATM/CCNA2/PPP2R5C/AKT1	5
GOMF_PHOSPHATASE_BINDING	14/705	193/19637	0.0100446	0.199051	0.180683	TBK1/STRN4/TSC2/BOD1L1/VRK3/CTNNB1/STAT6/VCP/SH3YL1/SMG5/FBXL2/DLG1/ANK1/MYO16	14
GOBP_CELLULAR_RESPONSE_TO_X_RAY	3/705	13/19637	0.010066	0.199051	0.180683	NIPBL/ATM/TP53BP1	3
GOBP_CYCLIC_NUCLEOTIDE_CATABOLIC_PROCESS	3/705	13/19637	0.010066	0.199051	0.180683	PDE4D/CNP/PDE2A	3
GOMF_ANNEALING_ACTIVITY	3/705	13/19637	0.010066	0.199051	0.180683	ZRANB3/FXR1/DDX3X	3
GOBP_INTRINSIC_APOPTOTIC_SIGNALING_PATHWAY	19/705	295/19637	0.0104822	0.205385	0.186433	HDAC1/TP53BP2/PRKCD/ATP2A3/EPO/MAPK7/E2F2/ATM/DNAJA1/PIAS4/CREB3/EP300/TMBIM6/ZNF622/DDX3X/AKT1/CD44/FBXW7/ABL1	19
GOBP_FC_RECEPTOR_SIGNALING_PATHWAY	6/705	52/19637	0.0104906	0.205385	0.186433	PRKCD/FCGR2B/MAP3K1/VAV1/ABL1/IKBKB	6
GOBP_REGULATION_OF_WNT_SIGNALING_PATHWAY	21/705	337/19637	0.010509	0.205385	0.186433	RUVBL2/ATP6V1C2/HDAC1/MACF1/DAPK3/SMARCA4/TIAM1/HMGXB4/TSC2/RECK/TCF7L1/ZNRF3/DKKL1/ASPM/CTNNB1/VCP/TRPM4/DDX3X/CMAHP/ROR2/ABL1	21
REACTOME_TP53_REGULATES_METABOLIC_GENES	8/705	84/19637	0.0105221	0.205385	0.186433	RPTOR/PRKAB1/TSC2/TSC1/AKT1/AGO3/PTEN/TXNRD1	8
GOBP_NEGATIVE_REGULATION_OF_MITOTIC_CELL_CYCLE	16/705	234/19637	0.0106209	0.206203	0.187175	MAD1L1/GML/FZR1/STK33/FBXO31/TPR/ATM/CTNNB1/PCID2/DLG1/ACVR1/MYO16/MSH2/ABL1/PTEN/RBL1	16
GOBP_EMBRYONIC_APPENDAGE_MORPHOGENESIS	10/705	119/19637	0.0106322	0.206203	0.187175	HDAC1/NIPBL/HOXC11/CHST11/FBXW4/GRHL2/RECK/TWIST1/CTNNB1/ROR2	10
GOBP_TRANSPORT_ALONG_MICROTUBULE	12/705	156/19637	0.0106885	0.206632	0.187565	SUN1/MAPK8IP3/CLN3/BICD1/BLOC1S5/IFT81/DLG2/IFT88/KIF1B/SPG7/TRAF3IP1/FBXW11	12
GOMF_GTPASE_ACTIVATOR_ACTIVITY	18/705	275/19637	0.0107296	0.206767	0.187687	ARHGAP44/ARFGAP3/MYO9B/RGS8/TBC1D14/TSC2/ARHGAP15/ECT2/RGS12/RAP1GAP2/TBC1D5/ARHGAP30/PLXNB1/RABEP2/ADAP1/ARRB1/PREX1/ACAP2	18
GOBP_REGULATION_OF_CELL_SUBSTRATE_JUNCTION_ORGANIZATION	7/705	68/19637	0.0108621	0.208655	0.189401	MACF1/DAPK3/TSC1/PTPRA/DMTN/ABL1/PTEN	7
GOBP_NEGATIVE_REGULATION_OF_CELL_CYCLE_PHASE_TRANSITION	17/705	255/19637	0.0109188	0.209081	0.189787	EIF2AK4/MAD1L1/GML/FZR1/STK33/FBXO31/TPR/ATM/TP53BP1/PCID2/DLG1/ACVR1/MYO16/MSH2/PTEN/THOC1/RBL1	17
GOMF_KINASE_REGULATOR_ACTIVITY	16/705	235/19637	0.0110316	0.210574	0.191143	CCNB2/PIK3R5/CDC37/RPTOR/EPO/RHOH/CAB39L/PAK2/RICTOR/CCNL2/MTCP1/PRKAR1B/CCNA2/DDX3X/GSTP1/FAF1	16
GOMF_DEACETYLASE_ACTIVITY	5/705	38/19637	0.011072	0.210681	0.19124	HDAC1/NDST3/SIRT2/HDAC8/HDAC4	5
GOBP_NEGATIVE_REGULATION_OF_INTRINSIC_APOPTOTIC_SIGNALING_PATHWAY	9/705	102/19637	0.0111085	0.210714	0.19127	HDAC1/EPO/MAPK7/DNAJA1/CREB3/TMBIM6/DDX3X/AKT1/CD44	9
GOBP_POSITIVE_REGULATION_OF_REPRODUCTIVE_PROCESS	8/705	85/19637	0.0112615	0.212947	0.193297	TOPAZ1/SIRT2/WT1/PIWIL2/TAC4/ZFPM2/CTNNB1/INSR	8
GOBP_RNA_LOCALIZATION	14/705	196/19637	0.0113993	0.213434	0.193739	RUVBL2/HNRNPAB/BICD1/SARNP/TSC1/TPR/NUP153/ATM/SMG6/PCID2/SMG5/NRDE2/NXF1/THOC1	14
GOBP_REGULATION_OF_PROTEIN_SUMOYLATION	4/705	25/19637	0.0114283	0.213434	0.193739	CTNNB1/PIAS4/HDAC4/RELA	4
GOCC_INTRACILIARY_TRANSPORT_PARTICLE	4/705	25/19637	0.0114283	0.213434	0.193739	IFT81/IFT88/CLUAP1/TRAF3IP1	4
GOMF_CYCLIC_NUCLEOTIDE_PHOSPHODIESTERASE_ACTIVITY	4/705	25/19637	0.0114283	0.213434	0.193739	PDE3B/PDE4D/CNP/PDE2A	4
GOCC_CELL_PROJECTION_MEMBRANE	21/705	340/19637	0.011531	0.214689	0.194878	PIP5K1C/MACF1/OPRD1/DOCK8/PRCD/SLC7A11/MYO1D/PKD1/IQCE/CTNNB1/DPEP1/MPP2/SLC26A2/SH3YL1/SH2D3C/INSR/CFL1/DLG1/CD44/DMTN/CYS1	21
REACTOME_INTERLEUKIN_1_FAMILY_SIGNALING	11/705	139/19637	0.0116374	0.215346	0.195474	IRAK2/NOD2/PTPN12/TBK1/PTPN14/RELA/PSMC2/FBXW11/PSMD13/HMGB1/IKBKB	11
REACTOME_RHO_GTPASE_CYCLE	11/705	139/19637	0.0116374	0.215346	0.195474	ARHGAP44/TRIP10/MYO9B/TIAM1/RHOH/ARHGAP15/ECT2/VAV1/A2M/ARHGAP30/PREX1	11
GOCC_HETEROCHROMATIN	7/705	69/19637	0.0117252	0.216309	0.196349	HDAC1/SIRT2/IKZF1/DNMT1/UHRF1/CHD5/MBD3	7
GOMF_STRUCTURAL_CONSTITUENT_OF_CYTOSKELETON	9/705	103/19637	0.0117974	0.216425	0.196454	BICD1/TLN2/SORBS3/SPTBN2/TUBB6/TUBGCP3/ANK1/HIP1/EPB41L4B	9
GOBP_ACTIN_FILAMENT_ORGANIZATION	26/705	449/19637	0.0118031	0.216425	0.196454	LMOD3/MCU/PRKCD/PTGER4/CTNNA1/SORBS3/TMOD1/MYO1D/SPTBN2/TSC1/RHOH/PAK2/RICTOR/TMOD2/TPM2/SPIRE2/BAG4/RHPN1/CTNNA3/CFL1/DLG1/ARRB1/PREX1/DMTN/ABL1/HIP1	26
GOBP_ERK1_AND_ERK2_CASCADE	21/705	341/19637	0.0118888	0.216712	0.196714	NTRK3/DDT/PTGER4/NOD2/PRKCA/CALCR/EPO/SLC30A10/VRK3/CASR/SHC1/DLG1/CD44/ARRB1/FBXW7/ROR2/GSTP1/ABL1/HMGB1/PTEN/NTRK1	21
REACTOME_TRANSCRIPTIONAL_REGULATION_BY_RUNX1	16/705	237/19637	0.0118903	0.216712	0.196714	HDAC1/ELF1/H2AFV/SMARCA4/TCF12/SPI1/KMT2C/EP300/TCF3/HIST1H3D/ARID1B/PSMC2/PRKCB/AGO3/PSMD13/ABL1	16
GOMF_ACTIN_FILAMENT_BINDING	15/705	217/19637	0.0119499	0.217144	0.197106	MACF1/CTNNA1/PKNOX2/TLN2/TMOD1/MYO1D/SPTBN2/TPM2/CTNNA3/CFL1/MYO16/MYH10/DMTN/ABL1/HIP1	15
REACTOME_PROGRAMMED_CELL_DEATH	13/705	178/19637	0.0121687	0.217524	0.197452	TP53BP2/PRKCD/DAPK3/TFDP1/NMT1/PAK2/CTNNB1/HIST1H1C/AKT1/RIPK1/PSMC2/PSMD13/HMGB1	13
GOBP_REGULATION_OF_T_CELL_ACTIVATION	21/705	342/19637	0.0122554	0.217524	0.197452	STAT5B/IL4R/FCGR2B/MAD1L1/NOD2/DOCK8/DHPS/EPO/CCDC88B/RHOH/IL7R/CTNNB1/NFKBIZ/VAV1/TYK2/ZNF683/CD83/DLG1/AKT1/ABL1/HMGB1	21
GOMF_PHOSPHOTRANSFERASE_ACTIVITY_PHOSPHATE_GROUP_AS_ACCEPTOR	5/705	39/19637	0.0123344	0.217524	0.197452	MPP1/AK5/DLG2/AK2/DLG1	5
GOBP_REGULATION_OF_MITOTIC_CELL_CYCLE_PHASE_TRANSITION	20/705	321/19637	0.0123424	0.217524	0.197452	MAD1L1/GML/FZR1/SIRT2/RPTOR/TFDP1/FBXO31/TPR/PKD1/ATM/PCID2/BRD4/DLG1/DDX3X/ACVR1/AKT1/MYO16/PTEN/DDB1/RBL1	20
GOBP_REGULATION_OF_SMALL_GTPASE_MEDIATED_SIGNAL_TRANSDUCTION	19/705	300/19637	0.0123642	0.217524	0.197452	ARHGAP44/IQSEC3/MYO9B/P2RY8/DOCK8/TIAM1/EPO/TSC2/SCAI/ARHGAP15/ECT2/VAV1/RAP1GAP2/ARHGAP30/ARRB1/PREX1/DOCK3/ABL1/NTRK1	19
GOBP_NUCLEAR_PORE_ORGANIZATION	3/705	14/19637	0.0124741	0.217524	0.197452	TPR/NUP153/RTN4	3
GOBP_PLATELET_DERIVED_GROWTH_FACTOR_RECEPTOR_BETA_SIGNALING_PATHWAY	3/705	14/19637	0.0124741	0.217524	0.197452	PTPN12/ABL1/HIP1	3
GOBP_REGULATION_OF_GONAD_DEVELOPMENT	3/705	14/19637	0.0124741	0.217524	0.197452	WT1/ZFPM2/INSR	3
GOBP_REGULATION_OF_HISTONE_H4_ACETYLATION	3/705	14/19637	0.0124741	0.217524	0.197452	SPI1/CTBP1/ARRB1	3
GOBP_REGULATION_OF_RESPONSE_TO_OSMOTIC_STRESS	3/705	14/19637	0.0124741	0.217524	0.197452	CLN3/EPO/MLC1	3
GOCC_NURD_COMPLEX	3/705	14/19637	0.0124741	0.217524	0.197452	HDAC1/CHD5/MBD3	3
REACTOME_AKT_PHOSPHORYLATES_TARGETS_IN_THE_CYTOSOL	3/705	14/19637	0.0124741	0.217524	0.197452	MKRN1/TSC2/AKT1	3
REACTOME_ERYTHROPOIETIN_ACTIVATES_RAS	3/705	14/19637	0.0124741	0.217524	0.197452	EPO/VAV1/SHC1	3
REACTOME_REPRESSION_OF_WNT_TARGET_GENES	3/705	14/19637	0.0124741	0.217524	0.197452	HDAC1/TCF7L1/CTBP1	3
GOBP_ERBB_SIGNALING_PATHWAY	10/705	122/19637	0.0125289	0.217851	0.197748	PTPN12/FAM83A/SLC30A10/RAB7A/SHC1/AKT1/FBXW7/RTN4/ABL1/HIP1	10
GOBP_POSITIVE_REGULATION_OF_DNA_RECOMBINATION	7/705	70/19637	0.0126369	0.218431	0.198275	RUVBL2/EP400/STAT6/TP53BP1/VPS72/FUS/MSH2	7
GOBP_REGULATION_OF_DOUBLE_STRAND_BREAK_REPAIR_VIA_HOMOLOGOUS_RECOMBINATION	7/705	70/19637	0.0126369	0.218431	0.198275	RUVBL2/PPP4C/EP400/TP53BP1/VPS72/FUS/RTEL1	7
GOBP_RESPONSE_TO_TEMPERATURE_STIMULUS	13/705	179/19637	0.0127066	0.218431	0.198275	EIF2AK4/TPR/TRPV2/EIF2B2/ATM/DNAJA1/VCP/EIF2B5/EP300/PCSK1N/AKT1/NTRK1/PSIP1	13
GOMF_PHOSPHOPROTEIN_PHOSPHATASE_ACTIVITY	13/705	179/19637	0.0127066	0.218431	0.198275	CAMK2G/PTPN12/PPP4C/ILKAP/PTPN14/RPAP2/PALD1/MTMR14/DLG1/FIG4/PTPRA/PTEN/RNGTT	13
GOBP_CELL_SUBSTRATE_ADHESION	22/705	365/19637	0.0128434	0.219136	0.198915	COL5A3/MACF1/DAPK3/RREB1/TIAM1/SORBS3/TSC1/PKD1/CTNNB1/SIGLEC1/EFEMP2/ADAMTS12/MERTK/ITGAL/CD44/ITGAE/PREX1/PTPRA/DMTN/ITGAX/ABL1/PTEN	22
REACTOME_REGULATION_OF_TP53_ACTIVITY	12/705	160/19637	0.0128864	0.219136	0.198915	HDAC1/TP53BP2/PRKAB1/RICTOR/ATM/EP300/CCNA2/PPP2R5C/AKT1/TAF3/MBD3/KAT6A	12
GOBP_ACTOMYOSIN_STRUCTURE_ORGANIZATION	14/705	199/19637	0.0128925	0.219136	0.198915	LMOD3/PTGER4/SORBS3/TMOD1/TSC1/ECT2/PAK2/TMOD2/BAG4/RHPN1/ARRB1/MYH10/ABL1/EPB41L4B	14
HALLMARK_IL2_STAT5_SIGNALING	14/705	199/19637	0.0128925	0.219136	0.198915	IL4R/IL3RA/GADD45B/TIAM1/RHOH/NFKBIZ/TNFRSF8/ST3GAL4/CD83/IKZF4/CD44/ITGAE/CDCP1/IRF8	14
GOBP_POSITIVE_REGULATION_OF_MEIOTIC_CELL_CYCLE	4/705	26/19637	0.0131306	0.221937	0.201457	TOPAZ1/SIRT2/PIWIL2/INSR	4
GOBP_REGULATION_OF_SKELETAL_MUSCLE_TISSUE_DEVELOPMENT	4/705	26/19637	0.0131306	0.221937	0.201457	LMOD3/TWIST1/CTNNB1/ACVR1	4
GOMF_CHROMATIN_DNA_BINDING	9/705	105/19637	0.0132702	0.223049	0.202467	RUVBL2/HDAC1/KDM5A/SMARCA4/GRHL2/VAX2/EP300/RELA/MBD3	9
REACTOME_SIGNALING_BY_VEGF	9/705	105/19637	0.0132702	0.223049	0.202467	PRKCD/CTNNA1/PRKCA/PAK2/RICTOR/CTNNB1/VAV1/AKT1/PRKCB	9
GOBP_POSITIVE_REGULATION_OF_CYTOKINE_PRODUCTION	27/705	476/19637	0.0133799	0.224271	0.203576	STAT5B/FCN1/IL4R/DDT/PTGER4/NOD2/NLRP1/TBK1/TLR9/CCDC88B/SPON2/TWIST1/PDE4D/LILRA2/TYK2/SLC11A1/TNFRSF8/NFAM1/CD83/RELA/TRIM16/DDX3X/RIPK1/ABL1/TLR1/HMGB1/IRF8	27
GOBP_MYELOID_CELL_HOMEOSTASIS	12/705	161/19637	0.0134863	0.224418	0.203709	STAT5B/IKZF1/SLC7A11/EPO/SPI1/RBFOX2/FANCC/MERTK/PKNOX1/DMTN/RPS6/HMGB1	12
GOBP_APPENDAGE_MORPHOGENESIS	11/705	142/19637	0.0134991	0.224418	0.203709	HDAC1/NIPBL/HOXC11/CHST11/FBXW4/GRHL2/RECK/IQCE/TWIST1/CTNNB1/ROR2	11
GOCC_RIBONUCLEOPROTEIN_GRANULE	17/705	261/19637	0.0134999	0.224418	0.203709	MOV10L1/RPTOR/HNRNPAB/SARNP/SAMD4A/PIWIL2/CELF1/NFKBIZ/VCP/ATXN2L/FXR1/DDX3X/PSMC2/PAN2/RPS6/AGO3/NXF1	17
REACTOME_INTERLEUKIN_17_SIGNALING	7/705	71/19637	0.0135984	0.225116	0.204343	IRAK2/NOD2/MAPK7/VRK3/MAP2K3/FBXW11/IKBKB	7
GOMF_PROTEIN_PHOSPHORYLATED_AMINO_ACID_BINDING	6/705	55/19637	0.0136547	0.225116	0.204343	RTF1/VAV1/SH2D3C/SHC1/FBXW7/ABL1	6
GOBP_REGULATION_OF_ACTIN_FILAMENT_BASED_MOVEMENT	5/705	40/19637	0.0136908	0.225116	0.204343	MYBPC3/PDE4D/CTNNA3/TRPM4/DLG1	5
REACTOME_DAG_AND_IP3_SIGNALING	5/705	40/19637	0.0136908	0.225116	0.204343	PRKCD/CAMK2G/ADCY7/PRKCA/PRKAR1B	5
GOBP_FEMALE_SEX_DIFFERENTIATION	10/705	124/19637	0.0139279	0.227163	0.206201	STAT5B/CTNNA1/WT1/ZFPM2/EIF2B2/ATM/A2M/EIF2B5/INSR/MERTK	10
GOCC_FICOLIN_1_RICH_GRANULE_LUMEN	10/705	124/19637	0.0139279	0.227163	0.206201	FCN1/EEF2/VCP/LRG1/DDX3X/PSMC2/PSMD13/AMPD3/GSTP1/HMGB1	10
REACTOME_GLYCOSAMINOGLYCAN_METABOLISM	10/705	124/19637	0.0139279	0.227163	0.206201	NDST3/CHST11/HPSE2/HGSNAT/CHST3/SLC26A2/CHST15/IDUA/ST3GAL4/CD44	10
REACTOME_NEUTROPHIL_DEGRANULATION	27/705	478/19637	0.0140632	0.228753	0.207644	FCN1/PRKCD/FRK/ATP11A/FPR1/HGSNAT/P2RX1/KCNAB2/RAB7A/EEF2/COPB1/VCP/LRG1/SLC11A1/NFAM1/BPI/DDX3X/ITGAL/CD44/PSMC2/CHRNB4/FCGR3B/PSMD13/AMPD3/GSTP1/ITGAX/HMGB1	27
GOBP_PHOSPHATIDYLINOSITOL_METABOLIC_PROCESS	12/705	162/19637	0.0141073	0.228856	0.207738	PIP5K1C/PIK3C2B/PLCB2/PIGK/PGAP1/ATM/PI4KB/SH3YL1/TTC7B/MTMR14/FIG4/PTEN	12
GOBP_METANEPHROS_DEVELOPMENT	8/705	89/19637	0.0146057	0.232589	0.211126	BASP1/NIPBL/HOXC11/WT1/WNT7B/PKD1/CTNNB1/FBN1	8
REACTOME_OPIOID_SIGNALLING	8/705	89/19637	0.0146057	0.232589	0.211126	PRKCD/CAMK2G/PLCB2/ADCY7/PRKCA/PDE4D/PRKAR1B/GNAL	8
GOBP_DNA_DAMAGE_RESPONSE_SIGNAL_TRANSDUCTION_BY_P53_CLASS_MEDIATOR	7/705	72/19637	0.0146113	0.232589	0.211126	DYRK1A/GML/USP10/TWIST1/ATM/CD44/ING4	7
REACTOME_CLASS_I_MHC_MEDIATED_ANTIGEN_PROCESSING_PRESENTATION	22/705	370/19637	0.0148182	0.232589	0.211126	PJA2/TRIM36/MYLIP/FZR1/FBXW4/MKRN1/FBXO31/TRIM37/KLHL9/ZNRF2/FBXL18/UBE2E3/UBE2L6/UBE3B/PSMC2/FBXW7/UNKL/UBE2E1/FBXW11/PSMD13/TLR1/IKBKB	22
REACTOME_SIGNALING_BY_WNT	20/705	327/19637	0.0148398	0.232589	0.211126	HDAC1/H2AFV/SMARCA4/PLCB2/PRKCA/AP2S1/TCF7L1/ZNRF3/WNT7B/CTNNB1/EP300/CTBP1/HIST1H3D/PPP2R5C/AKT1/PSMC2/PRKCB/ROR2/AGO3/PSMD13	20
GOBP_DSRNA_PROCESSING	6/705	56/19637	0.0148429	0.232589	0.211126	ZC3H7A/NCOR2/PUS10/DDX3X/RIPK1/AGO3	6
GOBP_REGULATION_OF_UBIQUITIN_PROTEIN_TRANSFERASE_ACTIVITY	6/705	56/19637	0.0148429	0.232589	0.211126	FZR1/FEM1A/RPL37/FBXW7/ABL1/PTEN	6
GOBP_POSITIVE_REGULATION_OF_WNT_SIGNALING_PATHWAY	11/705	144/19637	0.0148599	0.232589	0.211126	ATP6V1C2/MACF1/DAPK3/SMARCA4/RECK/ASPM/VCP/TRPM4/DDX3X/ROR2/ABL1	11
GOBP_NEGATIVE_REGULATION_OF_AXON_EXTENSION_INVOLVED_IN_AXON_GUIDANCE	4/705	27/19637	0.0149862	0.232589	0.211126	SEMA6B/SEMA5B/SEMA4B/SEMA4F	4
GOBP_REGULATION_OF_MYELOID_CELL_APOPTOTIC_PROCESS	4/705	27/19637	0.0149862	0.232589	0.211126	NOD2/SLC7A11/EPO/PTEN	4
GOBP_RESPONSE_TO_PROTOZOAN	4/705	27/19637	0.0149862	0.232589	0.211126	IL4R/CCDC88B/SLC11A1/IRF8	4
GOMF_ANDROGEN_RECEPTOR_BINDING	4/705	27/19637	0.0149862	0.232589	0.211126	SMARCA4/EP300/PRKCB/PKN1	4
GOBP_CYTOPLASMIC_SEQUESTERING_OF_TRANSCRIPTION_FACTOR	3/705	15/19637	0.0151831	0.232589	0.211126	SUFU/PKD1/FAF1	3
GOBP_DENDRITIC_CELL_ANTIGEN_PROCESSING_AND_PRESENTATION	3/705	15/19637	0.0151831	0.232589	0.211126	FCGR2B/NOD2/SLC11A1	3
GOBP_HISTONE_H3_K36_METHYLATION	3/705	15/19637	0.0151831	0.232589	0.211126	SETD5/ASH1L/BRD4	3
GOBP_NEGATIVE_REGULATION_OF_ANDROGEN_RECEPTOR_SIGNALING_PATHWAY	3/705	15/19637	0.0151831	0.232589	0.211126	HDAC1/SMARCA4/NCOR2	3
GOBP_NEGATIVE_REGULATION_OF_DNA_DAMAGE_RESPONSE_SIGNAL_TRANSDUCTION_BY_P53_CLASS_MEDIATOR	3/705	15/19637	0.0151831	0.232589	0.211126	DYRK1A/TWIST1/CD44	3
GOBP_POSITIVE_REGULATION_OF_FIBROBLAST_MIGRATION	3/705	15/19637	0.0151831	0.232589	0.211126	BAG4/AKT1/DMTN	3
GOBP_REGULATION_OF_HISTONE_PHOSPHORYLATION	3/705	15/19637	0.0151831	0.232589	0.211126	PPP4C/TWIST1/ATM	3
GOCC_NBAF_COMPLEX	3/705	15/19637	0.0151831	0.232589	0.211126	SMARCA4/DPF2/ARID1B	3
GOMF_3_5_CYCLIC_AMP_PHOSPHODIESTERASE_ACTIVITY	3/705	15/19637	0.0151831	0.232589	0.211126	PDE3B/PDE4D/PDE2A	3
REACTOME_WNT5A_DEPENDENT_INTERNALIZATION_OF_FZD4	3/705	15/19637	0.0151831	0.232589	0.211126	PRKCA/AP2S1/PRKCB	3
GOBP_NEGATIVE_REGULATION_OF_NERVOUS_SYSTEM_DEVELOPMENT	11/705	145/19637	0.0155778	0.238034	0.216069	NTRK3/GORASP1/SEMA6B/SEMA5B/CTNNA1/SIRT2/SEMA4B/SEMA4F/CTNNB1/RTN4/PTEN	11
GOCC_TERTIARY_GRANULE_MEMBRANE	7/705	73/19637	0.0156768	0.238538	0.216527	ATP11A/HGSNAT/KCNAB2/COPB1/SLC11A1/CHRNB4/ITGAX	7
GOBP_REGULATION_OF_EXTENT_OF_CELL_GROWTH	9/705	108/19637	0.0157291	0.238538	0.216527	MACF1/CDH4/SEMA6B/SEMA5B/SEMA4B/TRPV2/SEMA4F/RTN4/ABL1	9
GOMF_TRANSCRIPTION_COREGULATOR_BINDING	9/705	108/19637	0.0157291	0.238538	0.216527	HDAC1/SMARCA4/TWIST1/CTNNB1/EP300/CTBP1/RELA/RXRA/STK36	9
GOBP_REGULATION_OF_PROTEIN_MODIFICATION_BY_SMALL_PROTEIN_CONJUGATION_OR_REMOVAL	16/705	245/19637	0.0158623	0.239958	0.217815	FZR1/NOD2/DNAJA1/CTNNB1/RPL37/PIAS4/VCP/HDAC8/HDAC4/RELA/DDX3X/AKT1/ARRB1/FBXW7/ABL1/PTEN	16
GOBP_MEIOTIC_CELL_CYCLE	17/705	266/19637	0.0159969	0.240993	0.218755	CCNB2/SUN1/MOV10L1/TOPAZ1/FZR1/TDRD12/SIRT2/PIWIL2/FOXJ3/ASPM/NCAPD2/ATM/SPIRE2/TUBGCP3/INSR/PSMD13/CCNB1IP1	17
GOBP_CYTOPLASMIC_MICROTUBULE_ORGANIZATION	6/705	57/19637	0.016101	0.240993	0.218755	CCDC88B/LIMK2/TUBGCP3/HOOK2/DLG1/CLIP1	6
GOBP_REGULATION_OF_CELL_AGING	6/705	57/19637	0.016101	0.240993	0.218755	FZR1/SLC30A10/TWIST1/ABL1/PTEN/RBL1	6
GOBP_CELLULAR_RESPONSE_TO_OXYGEN_LEVELS	12/705	165/19637	0.0161014	0.240993	0.218755	OPRD1/SIRT2/CPEB4/TSC1/TWIST1/CASR/TMBIM6/FAM162A/CCNA2/EGLN3/AKT1/PTEN	12
GOBP_REGULATION_OF_NERVOUS_SYSTEM_DEVELOPMENT	25/705	439/19637	0.0161299	0.240993	0.218755	NTRK3/HDAC1/MACF1/CDH4/GORASP1/SEMA6B/SEMA5B/CTNNA1/SIRT2/TIAM1/SEMA4B/FBXO31/TRPV2/ASPM/SEMA4F/CTNNB1/GBX1/PLXNB1/DLG1/AKT1/FIG4/RTN4/ITGAX/PTEN/NTRK1	25
GOBP_EMBRYONIC_SKELETAL_SYSTEM_DEVELOPMENT	10/705	127/19637	0.0162412	0.241464	0.219182	KIAA1217/NIPBL/HOXC11/CHST11/GRHL2/TWIST1/CTNNB1/HOXC9/DSCAML1/DLG1	10
GOMF_TRANSMEMBRANE_TRANSPORTER_BINDING	10/705	127/19637	0.0162412	0.241464	0.219182	USP10/ATP2A3/KCNAB2/PKD1/PDE4D/CTNNB1/PACS1/CASR/DLG1/ANK1	10
REACTOME_OTHER_INTERLEUKIN_SIGNALING	18/705	288/19637	0.0165274	0.244041	0.221522	STAT5B/CAMK2G/PDE3B/CSF2RA/IL3RA/NRG2/TLR9/SPTBN2/KSR2/DLG2/TYK2/SHC1/DLG1/PPP2R5C/ARRB1/PSMC2/PTPRA/PSMD13	18
GOBP_REGULATION_OF_HEMOPOIESIS	22/705	374/19637	0.0165652	0.244041	0.221522	STAT5B/IL4R/FCGR2B/PRKCA/TLR9/RHOH/IL7R/SPI1/RBFOX2/CTNNB1/NFKBIZ/CNOT4/ZNF683/NFAM1/PCID2/CD83/FBN1/RIPK1/FBXW7/ROR2/ABL1/HMGB1	22
GOBP_SYNAPSE_ORGANIZATION	24/705	418/19637	0.0166078	0.244041	0.221522	NTRK3/ARHGAP44/FCGR2B/KIRREL3/CLN3/SETD5/SLC7A11/SPTBN2/TSC1/WNT7B/NFIA/TANC1/DNER/CTNNB1/VCP/DOK7/INSR/CFL1/PLXNB1/DLG1/LZTS3/ABL1/PTEN/NTRK1	24
GOBP_DEVELOPMENT_OF_PRIMARY_FEMALE_SEXUAL_CHARACTERISTICS	9/705	109/19637	0.0166186	0.244041	0.221522	STAT5B/CTNNA1/WT1/ZFPM2/EIF2B2/ATM/A2M/EIF2B5/INSR	9
GOBP_POSITIVE_REGULATION_OF_INTERLEUKIN_12_PRODUCTION	5/705	42/19637	0.0166969	0.244041	0.221522	NOD2/TLR9/RELA/HMGB1/IRF8	5
GOMF_NUCLEOBASE_CONTAINING_COMPOUND_KINASE_ACTIVITY	5/705	42/19637	0.0166969	0.244041	0.221522	MPP1/AK5/DLG2/AK2/DLG1	5
REACTOME_DEACTIVATION_OF_THE_BETA_CATENIN_TRANSACTIVATING_COMPLEX	5/705	42/19637	0.0166969	0.244041	0.221522	HDAC1/TCF7L1/CTNNB1/CTBP1/AKT1	5
GOBP_REGULATION_OF_ATP_DEPENDENT_ACTIVITY	7/705	74/19637	0.0167963	0.244327	0.221781	MYBPC3/TLR9/TSC1/TPM2/CASR/UHRF1/MSH2	7
GOBP_ACTIN_FILAMENT_POLYMERIZATION	12/705	166/19637	0.0168112	0.244327	0.221781	LMOD3/PRKCD/TMOD1/SPTBN2/RICTOR/TMOD2/SPIRE2/BAG4/DLG1/PREX1/DMTN/ABL1	12
GOBP_POSITIVE_REGULATION_OF_SIGNAL_TRANSDUCTION_BY_P53_CLASS_MEDIATOR	4/705	28/19637	0.0169991	0.244327	0.221781	ATM/RPL37/CHD5/ING4	4
GOBP_REGULATION_OF_DNA_METHYLATION	4/705	28/19637	0.0169991	0.244327	0.221781	WT1/GRHL2/SPI1/MBD3	4
GOBP_REGULATION_OF_PLATELET_AGGREGATION	4/705	28/19637	0.0169991	0.244327	0.221781	PRKCD/PRKCA/EMILIN2/DMTN	4
GOMF_CHEMOREPELLENT_ACTIVITY	4/705	28/19637	0.0169991	0.244327	0.221781	SEMA6B/SEMA5B/SEMA4B/SEMA4F	4
REACTOME_NOTCH_HLH_TRANSCRIPTION_PATHWAY	4/705	28/19637	0.0169991	0.244327	0.221781	HDAC1/NCOR2/HDAC8/HDAC4	4
GOBP_CELLULAR_RESPONSE_TO_REACTIVE_OXYGEN_SPECIES	11/705	147/19637	0.0170914	0.245071	0.222457	PRKCD/SIGMAR1/MAPK7/ECT2/FANCC/STAT6/NQO1/RELA/AKT1/RIPK1/ABL1	11
GOBP_NEGATIVE_REGULATION_OF_APOPTOTIC_SIGNALING_PATHWAY	15/705	227/19637	0.0173718	0.247591	0.224744	HDAC1/CTNNA1/EPO/MAPK7/DNAJA1/CTNNB1/CREB3/TMBIM6/RELA/DDX3X/ACVR1/AKT1/RIPK1/CD44/GSTP1	15
GOBP_NEGATIVE_REGULATION_OF_PHOSPHORUS_METABOLIC_PROCESS	25/705	442/19637	0.0173958	0.247591	0.224744	NTRK3/ADARB1/PRKCD/LDLRAD4/GADD45B/SIRT2/TSC2/PPP4C/PAK2/BOD1L1/TWIST1/PDE4D/PARP14/DNAJA1/BAG4/HDAC4/PRKAR1B/AKT1/TRAF3IP1/PKN1/DMTN/GSTP1/ABL1/PTEN/IKBKB	25
GOBP_P38MAPK_CASCADE	6/705	58/19637	0.0174308	0.247591	0.224744	PJA2/GADD45B/SPI1/STK39/MAP2K3/DLG1	6
REACTOME_SIGNALING_BY_NOTCH1_IN_CANCER	6/705	58/19637	0.0174308	0.247591	0.224744	HDAC1/NCOR2/HDAC8/EP300/HDAC4/FBXW7	6
GOBP_REGULATION_OF_PROTEIN_SERINE_THREONINE_KINASE_ACTIVITY	22/705	376/19637	0.0174975	0.247956	0.225075	CCNB2/NTRK3/PRKCD/PIK3R5/NOD2/CDC37/RPTOR/TLR9/CAB39L/RICTOR/PKD1/DNAJA1/MTCP1/INSR/PRKAR1B/CCNA2/DDX3X/AKT1/ROR2/GSTP1/ABL1/PTEN	22
GOBP_HOMOTYPIC_CELL_CELL_ADHESION	8/705	92/19637	0.0175492	0.248108	0.225213	PRKCD/PRKCA/SLC7A11/MEGF11/CTNNA3/EMILIN2/COMP/DMTN	8
GOBP_CELL_CELL_JUNCTION_ORGANIZATION	14/705	207/19637	0.0176185	0.248507	0.225576	PIP5K1C/PKP4/CTNNA1/PRKCA/MPP7/TLN2/GRHL2/SVEP1/ECT2/PAK2/CTNNB1/CCM2/DLG1/IKBKB	14
REACTOME_SUMOYLATION	13/705	187/19637	0.0176952	0.248554	0.225618	HDAC1/STAG1/DNMT1/TPR/NUP153/PIAS4/NCOR2/TP53BP1/EP300/HDAC4/CTBP1/RELA/RXRA	13
GOMF_PROTEIN_PHOSPHATASE_BINDING	11/705	148/19637	0.0178881	0.248554	0.225618	TBK1/STRN4/BOD1L1/VRK3/CTNNB1/STAT6/VCP/SMG5/FBXL2/ANK1/MYO16	11
GOBP_REGULATION_OF_IMMUNE_EFFECTOR_PROCESS	21/705	355/19637	0.0178922	0.248554	0.225618	STAT5B/FCN1/IL4R/FCGR2B/NOD2/TLR9/IL7R/SPON2/SPI1/NFKBIZ/VAV1/STAT6/TP53BP1/A2M/ZNF683/TMBIM6/TRPM4/MSH2/PKN1/HMGB1/THOC1	21
GOBP_BEHAVIORAL_RESPONSE_TO_PAIN	3/705	16/19637	0.0181969	0.248554	0.225618	AKT1/VWA1/NTRK1	3
GOBP_NEGATIVE_REGULATION_OF_HISTONE_ACETYLATION	3/705	16/19637	0.0181969	0.248554	0.225618	SPI1/TWIST1/CTBP1	3
GOBP_NEUTROPHIL_HOMEOSTASIS	3/705	16/19637	0.0181969	0.248554	0.225618	SLC7A11/MERTK/HMGB1	3
GOBP_OLIGOPEPTIDE_TRANSPORT	3/705	16/19637	0.0181969	0.248554	0.225618	ABCB9/SLC7A11/CDH17	3
GOBP_POSITIVE_REGULATION_OF_MACROPHAGE_DIFFERENTIATION	3/705	16/19637	0.0181969	0.248554	0.225618	PRKCA/RIPK1/ROR2	3
GOBP_POSITIVE_REGULATION_OF_NEURON_MIGRATION	3/705	16/19637	0.0181969	0.248554	0.225618	NIPBL/ZNF609/FBXO31	3
GOBP_REGULATION_OF_RESPONSE_TO_INTERFERON_GAMMA	3/705	16/19637	0.0181969	0.248554	0.225618	CDC37/NLRC5/PARP14	3
GOMF_ACIDIC_AMINO_ACID_TRANSMEMBRANE_TRANSPORTER_ACTIVITY	3/705	16/19637	0.0181969	0.248554	0.225618	SLC7A11/SLC17A7/SLC1A4	3
GOMF_HISTONE_KINASE_ACTIVITY	3/705	16/19637	0.0181969	0.248554	0.225618	PRKCA/PRKCB/PKN1	3
GOMF_LRR_DOMAIN_BINDING	3/705	16/19637	0.0181969	0.248554	0.225618	DAPK3/CRX/NRL	3
GOMF_TROPOMYOSIN_BINDING	3/705	16/19637	0.0181969	0.248554	0.225618	LMOD3/TMOD1/TMOD2	3
GOBP_SEMAPHORIN_PLEXIN_SIGNALING_PATHWAY	5/705	43/19637	0.0183519	0.249545	0.226518	SEMA6B/SEMA5B/SEMA4B/SEMA4F/PLXNB1	5
GOMF_HSP90_PROTEIN_BINDING	5/705	43/19637	0.0183519	0.249545	0.226518	NOD2/CDC37/TSC2/TSC1/HDAC8	5
GOBP_POSITIVE_REGULATION_OF_I_KAPPAB_KINASE_NF_KAPPAB_SIGNALING	13/705	188/19637	0.0184102	0.249776	0.226728	SECTM1/NOD2/TBK1/TLR9/ECT2/CTNNB1/BRD4/RELA/RIPK1/LITAF/PRKCB/ABL1/IKBKB	13
GOBP_ACTIN_FILAMENT_DEPOLYMERIZATION	6/705	59/19637	0.0188341	0.254446	0.230966	LMOD3/TMOD1/SPTBN2/TMOD2/CFL1/DMTN	6
GOBP_POSITIVE_REGULATION_OF_GTPASE_ACTIVITY	17/705	271/19637	0.0188385	0.254446	0.230966	PKP4/NTRK3/DOCK8/RASGEF1B/RGS8/TIAM1/TBC1D14/TSC2/TSC1/ECT2/VAV1/RAP1GAP2/TBC1D5/PLXNB1/ADAP1/PREX1/NTRK1	17
GOBP_PALLIUM_DEVELOPMENT	12/705	169/19637	0.0190824	0.255372	0.231807	HDAC1/SUN1/KIRREL3/SEMA6B/TSC1/ASPM/CTNNB1/EIF2B5/TACC3/TRAPPC9/RTN4/PTEN	12
GOBP_POSITIVE_REGULATION_OF_DEVELOPMENTAL_GROWTH	12/705	169/19637	0.0190824	0.255372	0.231807	STAT5B/MACF1/CDH4/BASP1/NIPBL/WT1/TRPV2/ZFPM2/CPNE5/INSR/AKT1/RNF157	12
GOBP_REGULATION_OF_PRODUCTION_OF_MOLECULAR_MEDIATOR_OF_IMMUNE_RESPONSE	12/705	169/19637	0.0190824	0.255372	0.231807	IL4R/FCGR2B/NOD2/TLR9/SPON2/STAT6/TP53BP1/TMBIM6/TRPM4/MSH2/PKN1/THOC1	12
GOBP_HISTONE_MONOUBIQUITINATION	4/705	29/19637	0.0191729	0.255372	0.231807	TRIM37/UHRF1/UBE2E1/DDB1	4
GOBP_REGULATION_OF_CAMP_MEDIATED_SIGNALING	4/705	29/19637	0.0191729	0.255372	0.231807	PDE3B/PDE4D/PDE2A/RNF157	4
GOMF_GLYCOLIPID_BINDING	4/705	29/19637	0.0191729	0.255372	0.231807	CLN3/PIGK/DPEP1/FCGR3B	4
GOCC_TRANSCRIPTION_REPRESSOR_COMPLEX	7/705	76/19637	0.0192025	0.255372	0.231807	HDAC1/CTNNB1/NCOR2/HOXC9/HDAC4/CTBP1/HMGB1	7
GOCC_RNA_POLYMERASE_II_TRANSCRIPTION_REGULATOR_COMPLEX	15/705	230/19637	0.0193189	0.256356	0.2327	HNRNPAB/TFDP1/TCF12/E2F2/TCF7L1/CTNNB1/STAT6/NFE2L3/CREB3/TCF3/CRX/RXRA/TAF3/MED9/NFYB	15
GOMF_RIBONUCLEOPROTEIN_COMPLEX_BINDING	11/705	150/19637	0.0195639	0.25904	0.235137	NVL/CPEB4/PIWIL2/NOMO3/EIF3C/RICTOR/EEF2/SMG6/NCLN/DDX3X/SND1	11
GOBP_PLATELET_ACTIVATION	10/705	131/19637	0.0197538	0.260415	0.236384	PRKCD/PRKCA/SLC7A11/P2RX1/DGKZ/VAV1/EMILIN2/MERTK/COMP/DMTN	10
REACTOME_HOST_INTERACTIONS_OF_HIV_FACTORS	10/705	131/19637	0.0197538	0.260415	0.236384	AP2S1/TPR/PAK2/NUP153/AP1B1/PACS1/AP1M2/PSMC2/PSMD13/PSIP1	10
GOBP_CELL_CYCLE_CHECKPOINT_SIGNALING	12/705	170/19637	0.0198881	0.261273	0.237163	EIF2AK4/MAD1L1/GML/FZR1/STK33/FBXO31/TPR/ATM/TP53BP1/PCID2/MSH2/THOC1	12
GOBP_POSITIVE_REGULATION_OF_PEPTIDYL_TYROSINE_PHOSPHORYLATION	13/705	190/19637	0.0199053	0.261273	0.237163	NOD2/EPO/PAK2/RICTOR/PARP14/BANK1/DOK7/ACVR1/CD44/FBXW7/DOCK3/CNTN1/ABL1	13
GOBP_LEUKOCYTE_CELL_CELL_ADHESION	22/705	381/19637	0.0200088	0.261709	0.237559	STAT5B/IL4R/FCGR2B/MAD1L1/NOD2/DOCK8/DHPS/EPO/CCDC88B/RHOH/IL7R/NFKBIZ/VAV1/TYK2/ST3GAL4/CD83/RELA/DLG1/AKT1/ITGAL/CD44/HMGB1	22
GOBP_NEGATIVE_REGULATION_OF_AXON_EXTENSION	5/705	44/19637	0.0201115	0.261709	0.237559	SEMA6B/SEMA5B/SEMA4B/SEMA4F/RTN4	5
REACTOME_INTERLEUKIN_2_FAMILY_SIGNALING	5/705	44/19637	0.0201115	0.261709	0.237559	STAT5B/IL21R/CSF2RA/IL3RA/SHC1	5
REACTOME_TRANSCRIPTIONAL_ACTIVITY_OF_SMAD2_SMAD3:SMAD4_HETEROTRIMER	5/705	44/19637	0.0201115	0.261709	0.237559	HDAC1/TGIF1/TFDP1/NCOR2/RBL1	5
GOBP_APICAL_JUNCTION_ASSEMBLY	7/705	77/19637	0.0204917	0.266084	0.241531	CTNNA1/MPP7/GRHL2/ECT2/PAK2/DLG1/IKBKB	7
GOBP_REGULATION_OF_NIK_NF_KAPPAB_SIGNALING	9/705	113/19637	0.0205466	0.266226	0.24166	NOD2/TLR9/SPI1/EP300/RELA/DLG1/DDX3X/LITAF/AGO3	9
GOBP_POSITIVE_REGULATION_OF_BINDING	12/705	171/19637	0.020719	0.267886	0.243166	CLIC2/NVL/SIRT2/TIAM1/EIF3C/PKD1/TWIST1/CTNNB1/EIF3E/EP300/ABL1/HMGB1	12
GOBP_NEGATIVE_REGULATION_OF_PHOSPHORYLATION	22/705	383/19637	0.0210885	0.272082	0.246975	NTRK3/ADARB1/PRKCD/LDLRAD4/GADD45B/SIRT2/TSC2/PPP4C/PAK2/TWIST1/PDE4D/PARP14/DNAJA1/HDAC4/PRKAR1B/AKT1/TRAF3IP1/PKN1/DMTN/GSTP1/ABL1/PTEN	22
GOBP_FC_GAMMA_RECEPTOR_SIGNALING_PATHWAY	4/705	30/19637	0.0215109	0.272969	0.24778	PRKCD/FCGR2B/VAV1/ABL1	4
GOBP_HISTONE_H3_DEACETYLATION	3/705	17/19637	0.0215181	0.272969	0.24778	HDAC1/SIRT2/HDAC4	3
GOBP_POSITIVE_REGULATION_OF_NITRIC_OXIDE_SYNTHASE_BIOSYNTHETIC_PROCESS	3/705	17/19637	0.0215181	0.272969	0.24778	NOD2/TLR9/MAP2K3	3
GOBP_REGULATION_OF_MITOTIC_CELL_CYCLE_SPINDLE_ASSEMBLY_CHECKPOINT	3/705	17/19637	0.0215181	0.272969	0.24778	MAD1L1/TPR/PCID2	3
GOMF_FOUR_WAY_JUNCTION_DNA_BINDING	3/705	17/19637	0.0215181	0.272969	0.24778	MSH2/ABL1/HMGB1	3
REACTOME_FORMATION_OF_SENESCENCE_ASSOCIATED_HETEROCHROMATIN_FOCI_SAHF	3/705	17/19637	0.0215181	0.272969	0.24778	EP400/HIST1H1C/CABIN1	3
REACTOME_RIP_MEDIATED_NFKB_ACTIVATION_VIA_ZBP1	3/705	17/19637	0.0215181	0.272969	0.24778	RELA/RIPK1/IKBKB	3
REACTOME_TRAFFICKING_OF_GLUR2_CONTAINING_AMPA_RECEPTORS	3/705	17/19637	0.0215181	0.272969	0.24778	PRKCA/AP2S1/PRKCB	3
GOCC_MAIN_AXON	6/705	61/19637	0.021868	0.274769	0.249414	SIRT2/KCNQ3/MYO1D/KCNAB2/DLG2/DLG1	6
GOBP_INTRINSIC_APOPTOTIC_SIGNALING_PATHWAY_IN_RESPONSE_TO_OXIDATIVE_STRESS	5/705	45/19637	0.0219779	0.274769	0.249414	PRKCD/MAPK7/ZNF622/AKT1/FBXW7	5
GOBP_NEGATIVE_REGULATION_OF_ACTIN_FILAMENT_DEPOLYMERIZATION	5/705	45/19637	0.0219779	0.274769	0.249414	LMOD3/TMOD1/SPTBN2/TMOD2/DMTN	5
GOBP_NEGATIVE_REGULATION_OF_DNA_RECOMBINATION	5/705	45/19637	0.0219779	0.274769	0.249414	TP53BP1/ZRANB3/MSH2/RTEL1/THOC1	5
GOBP_NEGATIVE_REGULATION_OF_TOR_SIGNALING	5/705	45/19637	0.0219779	0.274769	0.249414	ITFG2/TSC2/TSC1/ATM/SZT2	5
GOBP_PURINE_NUCLEOSIDE_MONOPHOSPHATE_METABOLIC_PROCESS	5/705	45/19637	0.0219779	0.274769	0.249414	MPP1/DLG2/AK2/DLG1/AMPD3	5
GOBP_THYMUS_DEVELOPMENT	5/705	45/19637	0.0219779	0.274769	0.249414	CCNB2/MAD1L1/ATM/CTNNB1/ABL1	5
GOBP_NEGATIVE_REGULATION_OF_PROTEIN_MODIFICATION_BY_SMALL_PROTEIN_CONJUGATION_OR_REMOVAL	8/705	96/19637	0.022106	0.2758	0.25035	DNAJA1/CTNNB1/RPL37/HDAC8/RELA/AKT1/ARRB1/ABL1	8
GOBP_REGULATION_OF_GTPASE_ACTIVITY	21/705	363/19637	0.0222589	0.276711	0.251177	PKP4/NTRK3/ARHGAP44/DOCK8/RASGEF1B/RGS8/TIAM1/TBC1D14/TSC2/TSC1/ARHGAP15/ECT2/RICTOR/VAV1/RAP1GAP2/TBC1D5/FGD6/PLXNB1/ADAP1/PREX1/NTRK1	21
GOBP_REGULATION_OF_EXTRINSIC_APOPTOTIC_SIGNALING_PATHWAY	11/705	153/19637	0.0222915	0.276711	0.251177	CTNNA1/MAPK7/PAK2/RELA/DDX3X/ACVR1/AKT1/RIPK1/GSTP1/FAF1/PTEN	11
GOBP_REGULATION_OF_B_CELL_ACTIVATION	13/705	193/19637	0.0223162	0.276711	0.251177	STAT5B/FCGR2B/NOD2/TLR9/ATM/STAT6/TP53BP1/BANK1/NFAM1/PCID2/MSH2/PKN1/THOC1	13
GOBP_GLYCEROPHOSPHOLIPID_BIOSYNTHETIC_PROCESS	14/705	214/19637	0.0227454	0.281457	0.255485	PIP5K1C/PIK3C2B/CLN3/DGKZ/PIGK/PGAP1/ATM/PI4KB/SH3YL1/TTC7B/MTMR14/FIG4/PGS1/PTEN	14
GOBP_POSITIVE_REGULATION_OF_NF_KAPPAB_TRANSCRIPTION_FACTOR_ACTIVITY	11/705	154/19637	0.0232598	0.286134	0.25973	IRAK2/NOD2/TLR9/TRIM37/TRAPPC9/EP300/RELA/RIPK1/PRKCB/IKBKB/NTRK1	11
GOBP_NEGATIVE_REGULATION_OF_CELL_CYCLE_G1_S_PHASE_TRANSITION	8/705	97/19637	0.0233644	0.286134	0.25973	GML/FBXO31/ATM/DLG1/ACVR1/MYO16/PTEN/RBL1	8
GOBP_NEGATIVE_REGULATION_OF_EXTRINSIC_APOPTOTIC_SIGNALING_PATHWAY	8/705	97/19637	0.0233644	0.286134	0.25973	CTNNA1/MAPK7/RELA/DDX3X/ACVR1/AKT1/RIPK1/GSTP1	8
GOCC_CULLIN_RING_UBIQUITIN_LIGASE_COMPLEX	12/705	174/19637	0.0233662	0.286134	0.25973	PRAME/FZR1/FBXW4/FEM1A/FBXO31/KLHL9/ZSWIM5/FBXL18/FBXL2/FBXW7/FBXW11/DDB1	12
GOBP_LIPOPOLYSACCHARIDE_MEDIATED_SIGNALING_PATHWAY	6/705	62/19637	0.0235017	0.286134	0.25973	IRAK2/PRKCA/SPI1/LILRA2/BPI/AKT1	6
GOBP_REGULATION_OF_B_CELL_MEDIATED_IMMUNITY	6/705	62/19637	0.0235017	0.286134	0.25973	FCGR2B/NOD2/STAT6/TP53BP1/MSH2/THOC1	6
GOCC_AXON_CYTOPLASM	6/705	62/19637	0.0235017	0.286134	0.25973	MAPK8IP3/BLOC1S5/DLG2/KIF1B/SPG7/FBXW11	6
GOCC_EUCHROMATIN	6/705	62/19637	0.0235017	0.286134	0.25973	RUVBL2/SETD5/CTNNB1/TCF3/UHRF1/PSIP1	6
GOBP_REGULATION_OF_MUSCLE_ORGAN_DEVELOPMENT	5/705	46/19637	0.0239532	0.288333	0.261727	LMOD3/SIRT2/TWIST1/CTNNB1/ACVR1	5
GOMF_NON_MEMBRANE_SPANNING_PROTEIN_TYROSINE_KINASE_ACTIVITY	5/705	46/19637	0.0239532	0.288333	0.261727	DYRK1A/PRKCD/FRK/TYK2/ABL1	5
GOBP_EMBRYONIC_FORELIMB_MORPHOGENESIS	4/705	31/19637	0.0240158	0.288333	0.261727	NIPBL/RECK/TWIST1/CTNNB1	4
GOBP_REGULATION_OF_B_CELL_DIFFERENTIATION	4/705	31/19637	0.0240158	0.288333	0.261727	STAT5B/TLR9/NFAM1/PCID2	4
GOCC_CATENIN_COMPLEX	4/705	31/19637	0.0240158	0.288333	0.261727	CDH4/CTNNA1/CDH17/CTNNB1	4
GOMF_BHLH_TRANSCRIPTION_FACTOR_BINDING	4/705	31/19637	0.0240158	0.288333	0.261727	TCF12/TWIST1/TCF3/IKZF4	4
REACTOME_RHO_GTPASES_ACTIVATE_IQGAPS	4/705	31/19637	0.0240158	0.288333	0.261727	CTNNA1/CTNNB1/TUBB6/CLIP1	4
GOBP_PROTEIN_CONTAINING_COMPLEX_LOCALIZATION	11/705	155/19637	0.0242584	0.290668	0.263846	ARHGAP44/EXOC3/CEP72/IFT81/DLG2/ATM/IFT88/DLG1/CEP112/TRAF3IP1/HIP1	11
GOBP_NEGATIVE_REGULATION_OF_CELL_CYCLE_PROCESS	18/705	301/19637	0.0245138	0.29146	0.264565	EIF2AK4/MAD1L1/GML/FZR1/STK33/FBXO31/TRIM37/TPR/ATM/TP53BP1/PCID2/DLG1/ACVR1/MYO16/MSH2/PTEN/THOC1/RBL1	18
GOBP_AXON_DEVELOPMENT	26/705	479/19637	0.0245443	0.29146	0.264565	DPYSL5/MACF1/ADARB1/CDH4/SEMA6B/SEMA5B/MAPK8IP3/CTNNA1/TIAM1/SEMA4B/TRPV2/RHOH/PAK2/SEMA4F/EPHA6/GBX1/CNP/VAX2/SZT2/PLXNB1/DSCAML1/RTN4/CNTN1/ABL1/PTEN/NTRK1	26
GOBP_DNA_METHYLATION_OR_DEMETHYLATION	8/705	98/19637	0.0246723	0.29146	0.264565	MOV10L1/TDRD12/WT1/DNMT1/PIWIL2/GRHL2/SPI1/MBD3	8
GOBP_NEGATIVE_REGULATION_OF_PROTEIN_POLYMERIZATION	7/705	80/19637	0.0247184	0.29146	0.264565	LMOD3/DYRK1A/PRKCD/TMOD1/SPTBN2/TMOD2/DMTN	7
GOBP_PROTEOGLYCAN_METABOLIC_PROCESS	7/705	80/19637	0.0247184	0.29146	0.264565	NDST3/CHST11/CHST3/CTNNB1/CHST15/ADAMTS12/IDUA	7
GOBP_RESPONSE_TO_OSMOTIC_STRESS	7/705	80/19637	0.0247184	0.29146	0.264565	CLN3/MAP7/EPO/STK39/MLC1/DDX3X/PKN1	7
GOBP_REGULATION_OF_APOPTOTIC_SIGNALING_PATHWAY	21/705	367/19637	0.0247296	0.29146	0.264565	HDAC1/PRKCD/CTNNA1/EPO/MAPK7/PAK2/DNAJA1/CTNNB1/PIAS4/CREB3/TMBIM6/RELA/DDX3X/ACVR1/AKT1/RIPK1/CD44/FBXW7/GSTP1/FAF1/PTEN	21
GOBP_ACTIN_POLYMERIZATION_OR_DEPOLYMERIZATION	13/705	196/19637	0.024938	0.29146	0.264565	LMOD3/PRKCD/TMOD1/SPTBN2/RICTOR/TMOD2/SPIRE2/BAG4/CFL1/DLG1/PREX1/DMTN/ABL1	13
GOBP_CHONDROITIN_SULFATE_BIOSYNTHETIC_PROCESS	3/705	18/19637	0.0251474	0.29146	0.264565	CHST11/CHST3/CHST15	3
GOBP_NEGATIVE_REGULATION_OF_B_CELL_PROLIFERATION	3/705	18/19637	0.0251474	0.29146	0.264565	FCGR2B/ATM/PKN1	3
GOBP_RNA_INTERFERENCE	3/705	18/19637	0.0251474	0.29146	0.264565	CELF1/NRDE2/AGO3	3
GOBP_SERTOLI_CELL_DIFFERENTIATION	3/705	18/19637	0.0251474	0.29146	0.264565	FNDC3A/SAFB2/NTRK1	3
GOBP_TOLL_LIKE_RECEPTOR_2_SIGNALING_PATHWAY	3/705	18/19637	0.0251474	0.29146	0.264565	PJA2/NOD2/TLR1	3
GOMF_MINUS_END_DIRECTED_MICROTUBULE_MOTOR_ACTIVITY	3/705	18/19637	0.0251474	0.29146	0.264565	DNAH6/DNAH2/DNAH17	3
REACTOME_TP53_REGULATES_TRANSCRIPTION_OF_GENES_INVOLVED_IN_G2_CELL_CYCLE_ARREST	3/705	18/19637	0.0251474	0.29146	0.264565	TFDP1/EP300/RBL1	3
GOBP_ESTABLISHMENT_OF_PROTEIN_LOCALIZATION_TO_PLASMA_MEMBRANE	6/705	63/19637	0.0252152	0.29146	0.264565	MACF1/ARHGAP44/GORASP1/CLN3/RAB7A/GGA3	6
GOCC_SCF_UBIQUITIN_LIGASE_COMPLEX	6/705	63/19637	0.0252152	0.29146	0.264565	FBXW4/FBXO31/FBXL18/FBXL2/FBXW7/FBXW11	6
GOBP_REGULATION_OF_PROTEIN_STABILITY	18/705	302/19637	0.0252316	0.29146	0.264565	PRKCD/MYLIP/MAPK8IP3/CDC37/TSC1/TPR/USP29/BAG4/HDAC8/EP300/NCLN/KDM8/FBXW7/RTN4/FBXW11/GGA3/PTEN/HIP1	18
GOCC_LEADING_EDGE_MEMBRANE	12/705	176/19637	0.0252643	0.29146	0.264565	PIP5K1C/MACF1/ARHGAP44/OPRD1/DOCK8/MYO1D/MPP2/SH3YL1/SH2D3C/INSR/CFL1/CD44	12
GOBP_SINGLE_FERTILIZATION	11/705	156/19637	0.0252878	0.29146	0.264565	TRIM36/BSPH1/ELSPBP1/DKKL1/CCDC136/SPAG1/ASH1L/ZAN/ADAM32/CECR2/TUBGCP3	11
GOBP_FERTILIZATION	13/705	197/19637	0.0258605	0.296172	0.268842	TRIM36/FNDC3A/TDRD12/BSPH1/ELSPBP1/DKKL1/CCDC136/SPAG1/ASH1L/ZAN/ADAM32/CECR2/TUBGCP3	13
GOBP_MICROTUBULE_BASED_TRANSPORT	13/705	197/19637	0.0258605	0.296172	0.268842	SUN1/MAPK8IP3/CLN3/BICD1/BLOC1S5/IFT81/DLG2/IFT88/KIF1B/SPG7/TRAF3IP1/FBXW11/STK36	13
REACTOME_SIGNALING_BY_NTRKS	8/705	99/19637	0.0260305	0.296172	0.268842	NTRK3/TIAM1/AP2S1/MAPK7/VRK3/SHC1/DOCK3/NTRK1	8
GOBP_REGULATION_OF_CALCIUM_ION_IMPORT	5/705	47/19637	0.0260393	0.296172	0.268842	CALCR/P2RX1/TRPV2/CTNNB1/CASR	5
GOBP_RESPONSE_TO_EPIDERMAL_GROWTH_FACTOR	5/705	47/19637	0.0260393	0.296172	0.268842	STAT5B/PTPN12/TPR/BAG4/AKT1	5
GOCC_CILIARY_TIP	5/705	47/19637	0.0260393	0.296172	0.268842	IFT81/SUFU/IFT88/CLUAP1/TRAF3IP1	5
REACTOME_INTERLEUKIN_12_SIGNALING	5/705	47/19637	0.0260393	0.296172	0.268842	PAK2/TYK2/CFL1/PITPNA/TALDO1	5
GOBP_CELLULAR_RESPONSE_TO_ABIOTIC_STIMULUS	19/705	325/19637	0.0261101	0.296368	0.26902	RUVBL2/EIF2AK4/PRKCD/PTGER4/CLN3/NIPBL/EPO/MAP3K1/NMT1/ECT2/ATM/STK39/TP53BP1/PDE2A/EP300/TNFRSF8/DDX3X/PTEN/DDB1	19
GOBP_ACTIVATION_OF_CYSTEINE_TYPE_ENDOPEPTIDASE_ACTIVITY_INVOLVED_IN_APOPTOTIC_PROCESS	7/705	81/19637	0.0262508	0.296368	0.26902	ATP2A3/NLRP1/P2RX1/VCP/FAM162A/EGLN3/HIP1	7
GOBP_HETEROCHROMATIN_ORGANIZATION	7/705	81/19637	0.0262508	0.296368	0.26902	HDAC1/SIRT2/DNMT1/TPR/CTBP1/NRDE2/MBD3	7
GOBP_AMEBOIDAL_TYPE_CELL_MIGRATION	26/705	482/19637	0.0262524	0.296368	0.26902	MACF1/SEMA6B/SEMA5B/RREB1/CLN3/PRKCA/SEMA4B/OVOL2/CAPN7/TWIST1/SEMA4F/BAG4/MAP2K3/AMOTL1/ACVR1/AKT1/FBXW7/RTN4/PKN1/CARD10/DMTN/S100A2/ABL1/HMGB1/PTEN/EPB41L4B	26
REACTOME_M_PHASE	22/705	392/19637	0.0265164	0.297424	0.269978	CCNB2/MAD1L1/H2AFV/GORASP1/CEP72/NIPBL/PRKCA/STAG1/TPR/NUP153/NCAPD2/TUBB6/CENPT/HDAC8/TUBGCP3/HIST1H3D/CLIP1/PPP2R5C/PSMC2/PRKCB/UBE2E1/PSMD13	22
GOBP_FACULTATIVE_HETEROCHROMATIN_ASSEMBLY	4/705	32/19637	0.02669	0.297424	0.269978	HDAC1/SIRT2/DNMT1/MBD3	4
GOBP_MYELOID_CELL_APOPTOTIC_PROCESS	4/705	32/19637	0.02669	0.297424	0.269978	NOD2/SLC7A11/EPO/PTEN	4
GOBP_POSITIVE_REGULATION_OF_P38MAPK_CASCADE	4/705	32/19637	0.02669	0.297424	0.269978	PJA2/GADD45B/SPI1/STK39	4
GOBP_RESPONSE_TO_X_RAY	4/705	32/19637	0.02669	0.297424	0.269978	NIPBL/ATM/TP53BP1/MSH2	4
REACTOME_REGULATION_OF_MECP2_EXPRESSION_AND_ACTIVITY	4/705	32/19637	0.02669	0.297424	0.269978	HDAC1/CAMK2G/NCOR2/AGO3	4
REACTOME_SMAD2_SMAD3:SMAD4_HETEROTRIMER_REGULATES_TRANSCRIPTION	4/705	32/19637	0.02669	0.297424	0.269978	HDAC1/TGIF1/TFDP1/RBL1	4
GOBP_REGULATION_OF_PEPTIDYL_TYROSINE_PHOSPHORYLATION	16/705	261/19637	0.0268065	0.298173	0.270658	PRKCD/NOD2/EPO/PAK2/RICTOR/PARP14/BANK1/DOK7/SHC1/ACVR1/CD44/FBXW7/DOCK3/DMTN/CNTN1/ABL1	16
GOBP_NEGATIVE_REGULATION_OF_AXONOGENESIS	6/705	64/19637	0.02701	0.298898	0.271317	SEMA6B/SEMA5B/SEMA4B/SEMA4F/RTN4/PTEN	6
GOMF_TRANSMEMBRANE_RECEPTOR_PROTEIN_TYROSINE_KINASE_ACTIVITY	6/705	64/19637	0.02701	0.298898	0.271317	NTRK3/EPHA6/INSR/MERTK/ROR2/NTRK1	6
GOBP_NEURON_APOPTOTIC_PROCESS	15/705	240/19637	0.0270199	0.298898	0.271317	ADARB1/CLN3/NLRP1/CPEB4/SIGMAR1/SLC30A10/ATM/CTNNB1/FAM162A/NQO1/EGLN3/FBXW7/MSH2/ABL1/NTRK1	15
REACTOME_PTEN_REGULATION	10/705	138/19637	0.0271895	0.299359	0.271735	HDAC1/RPTOR/FRK/MKRN1/AKT1/PSMC2/MBD3/AGO3/PSMD13/PTEN	10
GOBP_HOMEOSTASIS_OF_NUMBER_OF_CELLS	17/705	283/19637	0.0272345	0.299359	0.271735	STAT5B/CCNB2/IKZF1/SLC7A11/EPO/IL7R/SPI1/RBFOX2/FANCC/MERTK/AKT1/PKNOX1/PKN1/DMTN/RPS6/ABL1/HMGB1	17
GOBP_REGULATION_OF_RESPONSE_TO_CYTOKINE_STIMULUS	12/705	178/19637	0.0272727	0.299359	0.271735	IRAK2/CDC37/TBK1/NLRC5/MAPK7/SPPL2B/USP29/PARP14/PIAS4/RIPK1/GSTP1/IKBKB	12
GOBP_REGULATION_OF_CELL_MORPHOGENESIS	18/705	305/19637	0.0274806	0.299359	0.271735	MACF1/DAPK3/RREB1/FBXO31/RHOH/ARHGAP15/FGD6/CPNE5/PDZD8/CFL1/PLXNB1/DLG1/CD44/PREX1/MYH10/RNF157/DMTN/ABL1	18
GOBP_DNA_MODIFICATION	9/705	119/19637	0.0276319	0.299359	0.271735	MOV10L1/TDRD12/WT1/DNMT1/PIWIL2/GRHL2/SPI1/OGG1/MBD3	9
GOBP_NEGATIVE_REGULATION_OF_RESPONSE_TO_DNA_DAMAGE_STIMULUS	7/705	82/19637	0.0278466	0.299359	0.271735	DYRK1A/TWIST1/TP53BP1/OGG1/CD44/RTEL1/THOC1	7
GOBP_SOMATIC_DIVERSIFICATION_OF_IMMUNE_RECEPTORS	7/705	82/19637	0.0278466	0.299359	0.271735	ATM/STAT6/TP53BP1/TCF3/MSH2/HMGB1/THOC1	7
GOBP_TIGHT_JUNCTION_ORGANIZATION	7/705	82/19637	0.0278466	0.299359	0.271735	MPP7/GRHL2/SVEP1/ECT2/PAK2/DLG1/IKBKB	7
GOBP_CYTOKINE_MEDIATED_SIGNALING_PATHWAY	26/705	485/19637	0.0280509	0.299359	0.271735	STAT5B/IL21R/IRAK2/IL4R/CSF2RA/IL3RA/CDC37/TBK1/EPO/NLRC5/IL7R/SPPL2B/SPI1/USP29/PARP14/PIAS4/LILRA2/STAT6/STK39/TYK2/RELA/AKT1/RIPK1/CD44/GSTP1/IKBKB	26
GOBP_GRANULOCYTE_ACTIVATION	5/705	48/19637	0.0282379	0.299359	0.271735	PRKCD/FCGR2B/SPI1/LILRA2/PREX1	5
GOBP_REGULATION_OF_P38MAPK_CASCADE	5/705	48/19637	0.0282379	0.299359	0.271735	PJA2/GADD45B/SPI1/STK39/DLG1	5
REACTOME_INTERLEUKIN_3_INTERLEUKIN_5_AND_GM_CSF_SIGNALING	5/705	48/19637	0.0282379	0.299359	0.271735	STAT5B/CSF2RA/IL3RA/VAV1/SHC1	5
GOMF_NUCLEAR_RECEPTOR_BINDING	10/705	139/19637	0.0283951	0.299359	0.271735	STAT5B/PRAME/SMARCA4/CTNNB1/NCOR2/EP300/CRX/RXRA/PRKCB/PKN1	10
GOBP_POSITIVE_REGULATION_OF_HEMOPOIESIS	11/705	159/19637	0.028566	0.299359	0.271735	STAT5B/IL4R/PRKCA/RHOH/IL7R/NFKBIZ/PCID2/CD83/RIPK1/ROR2/HMGB1	11
GOMF_CALMODULIN_BINDING	13/705	200/19637	0.0287785	0.299359	0.271735	CAMK2G/MYO9B/CACNA1S/STRN4/KCNQ3/SNTB2/MYO1D/ASPM/FBXL2/TRPM4/AKT1/MYH10/KCNQ5	13
HALLMARK_E2F_TARGETS	13/705	200/19637	0.0287785	0.299359	0.271735	CCNB2/STAG1/DNMT1/NUP153/NCAPD2/TACC3/WDR90/AK2/GINS3/PAN2/MSH2/CDCA3/PSIP1	13
HALLMARK_ESTROGEN_RESPONSE_LATE	13/705	200/19637	0.0287785	0.299359	0.271735	KCNK5/TMPRSS3/FRK/TIAM1/CALCR/OVOL2/NCOR2/SLC26A2/PLXNB1/KLK10/FAM102A/CD44/SLC1A4	13
GOMF_PHOSPHORIC_ESTER_HYDROLASE_ACTIVITY	21/705	373/19637	0.0288224	0.299359	0.271735	CAMK2G/PDE3B/PLCB2/PTPN12/PPP4C/ILKAP/PDE4D/CASR/CNP/PTPN14/PDE2A/RPAP2/PALD1/MTMR14/DLG1/FIG4/PSPH/PTPRA/PFKFB4/PTEN/RNGTT	21
GOBP_AXONAL_TRANSPORT	6/705	65/19637	0.0288874	0.299359	0.271735	MAPK8IP3/BLOC1S5/DLG2/KIF1B/SPG7/FBXW11	6
GOBP_LYMPHOCYTE_HOMEOSTASIS	6/705	65/19637	0.0288874	0.299359	0.271735	STAT5B/CCNB2/AKT1/PKN1/RPS6/ABL1	6
GOBP_NEGATIVE_REGULATION_OF_ACTIN_FILAMENT_POLYMERIZATION	6/705	65/19637	0.0288874	0.299359	0.271735	LMOD3/PRKCD/TMOD1/SPTBN2/TMOD2/DMTN	6
GOCC_POLYSOME	6/705	65/19637	0.0288874	0.299359	0.271735	EIF2AK4/EEF2/RPL36/FXR1/MYH10/RPS6	6
REACTOME_SIGNALING_BY_BRAF_AND_RAF_FUSIONS	6/705	65/19637	0.0288874	0.299359	0.271735	CAMK2G/KSR2/KIAA1549/FXR1/ARRB1/SND1	6
GOBP_REGULATION_OF_ACTOMYOSIN_STRUCTURE_ORGANIZATION	8/705	101/19637	0.0289015	0.299359	0.271735	PTGER4/SORBS3/TSC1/ECT2/PAK2/BAG4/RHPN1/ABL1	8
REACTOME_EUKARYOTIC_TRANSLATION_INITIATION	9/705	120/19637	0.0289611	0.299359	0.271735	EIF5B/EIF3C/EIF2B2/RPL37/RPL36/EIF3E/EIF2B5/RPS6/EIF2S3	9
GOBP_NEGATIVE_REGULATION_OF_ORGANELLE_ORGANIZATION	20/705	351/19637	0.0290139	0.299359	0.271735	LMOD3/DYRK1A/PRKCD/MAD1L1/TSC2/TMOD1/SPTBN2/TRIM37/TPR/PAK2/TMOD2/RAB7A/ATM/LIMK2/SMG6/RHPN1/PCID2/AKT1/RTEL1/DMTN	20
GOBP_CELLULAR_RESPONSE_TO_REACTIVE_NITROGEN_SPECIES	3/705	19/19637	0.0290843	0.299359	0.271735	STAT6/DPEP1/CCNA2	3
GOBP_NEGATIVE_REGULATION_OF_PEPTIDYL_LYSINE_ACETYLATION	3/705	19/19637	0.0290843	0.299359	0.271735	SPI1/TWIST1/CTBP1	3
GOBP_NEGATIVE_REGULATION_OF_PHOSPHATIDYLINOSITOL_3_KINASE_SIGNALING	3/705	19/19637	0.0290843	0.299359	0.271735	TSC2/TWIST1/PTEN	3
GOBP_NEGATIVE_REGULATION_OF_TORC1_SIGNALING	3/705	19/19637	0.0290843	0.299359	0.271735	ITFG2/ATM/SZT2	3
GOBP_POSITIVE_REGULATION_OF_TYPE_I_INTERFERON_MEDIATED_SIGNALING_PATHWAY	3/705	19/19637	0.0290843	0.299359	0.271735	TBK1/NLRC5/USP29	3
GOBP_TOLL_LIKE_RECEPTOR_9_SIGNALING_PATHWAY	3/705	19/19637	0.0290843	0.299359	0.271735	TLR9/RTN4/HMGB1	3
GOMF_CARGO_ADAPTOR_ACTIVITY	3/705	19/19637	0.0290843	0.299359	0.271735	AP2S1/AP1M2/HIP1	3
GOMF_EPHRIN_RECEPTOR_ACTIVITY	3/705	19/19637	0.0290843	0.299359	0.271735	NTRK3/EPHA6/NTRK1	3
GOMF_PHOSPHATIDYLINOSITOL_KINASE_ACTIVITY	3/705	19/19637	0.0290843	0.299359	0.271735	PIK3C2B/ATM/PI4KB	3
GOMF_PHOSPHATIDYLINOSITOL_MONOPHOSPHATE_PHOSPHATASE_ACTIVITY	3/705	19/19637	0.0290843	0.299359	0.271735	MTMR14/FIG4/PTEN	3
REACTOME_RHO_GTPASES_ACTIVATE_ROCKS	3/705	19/19637	0.0290843	0.299359	0.271735	LIMK2/CFL1/MYH10	3
REACTOME_TRANSCRIPTION_OF_E2F_TARGETS_UNDER_NEGATIVE_CONTROL_BY_DREAM_COMPLEX	3/705	19/19637	0.0290843	0.299359	0.271735	HDAC1/TFDP1/RBL1	3
REACTOME_VEGFR2_MEDIATED_CELL_PROLIFERATION	3/705	19/19637	0.0290843	0.299359	0.271735	PRKCD/PRKCA/PRKCB	3
GOBP_POSITIVE_REGULATION_OF_CELL_CYCLE	19/705	329/19637	0.0291009	0.299359	0.271735	STAT5B/PKP4/MAD1L1/TOPAZ1/SIRT2/PRKCA/RPTOR/TFDP1/PIWIL2/TPR/ECT2/PKD1/PCID2/INSR/BRD4/DDX3X/AKT1/ABL1/THOC1	19
GOBP_REGULATION_OF_DEVELOPMENTAL_GROWTH	19/705	329/19637	0.0291009	0.299359	0.271735	STAT5B/MACF1/CDH4/SEMA6B/SEMA5B/BASP1/NIPBL/WT1/SEMA4B/TRPV2/ZFPM2/SEMA4F/CPNE5/INSR/AKT1/RTN4/RNF157/ABL1/PTEN	19
GOBP_FOCAL_ADHESION_ASSEMBLY	7/705	83/19637	0.029507	0.299359	0.271735	MACF1/DAPK3/TSC1/PTPRA/DMTN/ABL1/PTEN	7
GOBP_RESPONSE_TO_AXON_INJURY	7/705	83/19637	0.029507	0.299359	0.271735	NTRK3/MAPK8IP3/CTNNA1/EPO/TXN2/PTEN/NTRK1	7
GOMF_TRANSMEMBRANE_RECEPTOR_PROTEIN_KINASE_ACTIVITY	7/705	83/19637	0.029507	0.299359	0.271735	NTRK3/EPHA6/INSR/MERTK/ACVR1/ROR2/NTRK1	7
GOBP_DENDRITIC_CELL_MIGRATION	4/705	33/19637	0.0295352	0.299359	0.271735	DOCK8/SPI1/TRPM4/HMGB1	4
GOBP_FC_RECEPTOR_MEDIATED_STIMULATORY_SIGNALING_PATHWAY	4/705	33/19637	0.0295352	0.299359	0.271735	PRKCD/FCGR2B/VAV1/ABL1	4
GOBP_NEGATIVE_REGULATION_OF_SIGNAL_TRANSDUCTION_IN_ABSENCE_OF_LIGAND	4/705	33/19637	0.0295352	0.299359	0.271735	CTNNA1/MAPK7/AKT1/RIPK1	4
GOBP_NEURON_DEATH_IN_RESPONSE_TO_OXIDATIVE_STRESS	4/705	33/19637	0.0295352	0.299359	0.271735	SLC7A11/TSC1/CTNNB1/FBXW7	4
REACTOME_ADHERENS_JUNCTIONS_INTERACTIONS	4/705	33/19637	0.0295352	0.299359	0.271735	CDH4/CTNNA1/CDH17/CTNNB1	4
REACTOME_CD28_CO_STIMULATION	4/705	33/19637	0.0295352	0.299359	0.271735	PAK2/RICTOR/VAV1/AKT1	4
GOBP_REGULATION_OF_INFLAMMATORY_RESPONSE	22/705	397/19637	0.0299606	0.303164	0.275189	STAT5B/PRKCD/FCGR2B/DDT/PTGER4/NOD2/NLRP1/TLR9/FEM1A/CELF1/MAPK7/RICTOR/ATM/NFKBIZ/STK39/ASH1L/PDE2A/ADAMTS12/BRD4/RELA/RIPK1/GSTP1	22
GOBP_AXON_EXTENSION	9/705	121/19637	0.0303344	0.305558	0.277362	MACF1/CDH4/SEMA6B/SEMA5B/SEMA4B/TRPV2/SEMA4F/RTN4/ABL1	9
GOBP_REGULATION_OF_RESPONSE_TO_OXIDATIVE_STRESS	8/705	102/19637	0.0304158	0.305558	0.277362	SLC7A11/MAPK7/TSC1/CTNNB1/AKT1/RIPK1/FBXW7/ABL1	8
REACTOME_INTERLEUKIN_1_SIGNALING	8/705	102/19637	0.0304158	0.305558	0.277362	IRAK2/NOD2/RELA/PSMC2/FBXW11/PSMD13/HMGB1/IKBKB	8
GOBP_REGULATION_OF_LYMPHOCYTE_DIFFERENTIATION	12/705	181/19637	0.0304996	0.305558	0.277362	STAT5B/IL4R/TLR9/RHOH/IL7R/NFKBIZ/ZNF683/NFAM1/PCID2/CD83/ABL1/HMGB1	12
GOBP_ANTEROGRADE_AXONAL_TRANSPORT	5/705	49/19637	0.0305508	0.305558	0.277362	MAPK8IP3/BLOC1S5/DLG2/KIF1B/SPG7	5
GOBP_REGULATION_OF_FILOPODIUM_ASSEMBLY	5/705	49/19637	0.0305508	0.305558	0.277362	ARHGAP44/PRKCD/CLN3/FXR1/DMTN	5
REACTOME_TP53_REGULATES_TRANSCRIPTION_OF_CELL_CYCLE_GENES	5/705	49/19637	0.0305508	0.305558	0.277362	TFDP1/CNOT4/EP300/CCNA2/RBL1	5
GOBP_AMYLOID_BETA_METABOLIC_PROCESS	6/705	66/19637	0.0308486	0.306208	0.277952	DYRK1A/REN/RTN1/RELA/RTN4/GGA3	6
GOBP_FILOPODIUM_ASSEMBLY	6/705	66/19637	0.0308486	0.306208	0.277952	ARHGAP44/PRKCD/CLN3/FGD6/FXR1/DMTN	6
GOBP_REGULATION_OF_ANTIGEN_RECEPTOR_MEDIATED_SIGNALING_PATHWAY	6/705	66/19637	0.0308486	0.306208	0.277952	ELF1/FCGR2B/DGKZ/NFAM1/RELA/PRKCB	6
GOBP_ESTABLISHMENT_OF_RNA_LOCALIZATION	11/705	161/19637	0.0309142	0.306208	0.277952	SARNP/TSC1/TPR/NUP153/ATM/SMG6/PCID2/SMG5/NRDE2/NXF1/THOC1	11
GOBP_ACTIVATION_OF_PROTEIN_KINASE_ACTIVITY	10/705	141/19637	0.0309193	0.306208	0.277952	NTRK3/PRKCD/RPTOR/EPO/ECT2/SLC11A1/INSR/DLG1/CARD10/ABL1	10
GOBP_POSITIVE_REGULATION_OF_TRANSLATION	10/705	141/19637	0.0309193	0.306208	0.277952	EIF2AK4/SAMD4A/PIWIL2/EIF3C/EEF2/EIF3E/EIF2B5/FXR1/DDX3X/EIF2S3	10
REACTOME_DEGRADATION_OF_BETA_CATENIN_BY_THE_DESTRUCTION_COMPLEX	7/705	84/19637	0.0312329	0.308808	0.280312	HDAC1/TCF7L1/CTNNB1/CTBP1/PPP2R5C/PSMC2/PSMD13	7
GOBP_LYSOSOMAL_TRANSPORT	9/705	122/19637	0.0317526	0.308823	0.280326	CLN3/CCDC91/HMGXB4/HGSNAT/RAB7A/VCP/HOOK2/RNF157/GGA3	9
GOMF_GUANYL_NUCLEOTIDE_EXCHANGE_FACTOR_ACTIVITY	14/705	224/19637	0.0319032	0.308823	0.280326	IQSEC3/DOCK8/RASGEF1B/DENND5B/TIAM1/ECT2/EIF2B2/VAV1/EIF2B5/DENND1C/FGD6/SH2D3C/PREX1/DOCK3	14
GOBP_POSTSYNAPSE_ORGANIZATION	11/705	162/19637	0.0321386	0.308823	0.280326	NTRK3/ARHGAP44/FCGR2B/SLC7A11/SPTBN2/TANC1/INSR/CFL1/DLG1/LZTS3/PTEN	11
GOBP_POSITIVE_REGULATION_OF_INTERLEUKIN_2_PRODUCTION	4/705	34/19637	0.0325531	0.308823	0.280326	STAT5B/PDE4D/CD83/ABL1	4
GOBP_REGULATION_OF_CELL_CYCLE_CHECKPOINT	4/705	34/19637	0.0325531	0.308823	0.280326	MAD1L1/TPR/PCID2/THOC1	4
GOBP_RESPONSE_TO_INTERLEUKIN_4	4/705	34/19637	0.0325531	0.308823	0.280326	STAT5B/IL4R/PARP14/STAT6	4
GOBP_SPLEEN_DEVELOPMENT	4/705	34/19637	0.0325531	0.308823	0.280326	CDH17/PCID2/PKN1/ABL1	4
GOCC_CHAPERONE_COMPLEX	4/705	34/19637	0.0325531	0.308823	0.280326	RUVBL2/CDC37/TSC1/SPAG1	4
GOMF_SOLUTE_ANION_ANTIPORTER_ACTIVITY	4/705	34/19637	0.0325531	0.308823	0.280326	SLC7A11/SLC22A6/SLC26A2/SLC4A5	4
REACTOME_INTERLEUKIN_7_SIGNALING	4/705	34/19637	0.0325531	0.308823	0.280326	STAT5B/SMARCA4/IL7R/HIST1H3D	4
GOBP_NEGATIVE_REGULATION_OF_MITOTIC_CELL_CYCLE_PHASE_TRANSITION	12/705	183/19637	0.0327981	0.308823	0.280326	MAD1L1/GML/FZR1/FBXO31/TPR/ATM/PCID2/DLG1/ACVR1/MYO16/PTEN/RBL1	12
GOBP_MODULATION_BY_HOST_OF_SYMBIONT_PROCESS	6/705	67/19637	0.0328948	0.308823	0.280326	EIF2AK4/HDAC1/SMARCA4/EP300/CFL1/FBXL2	6
GOBP_POSITIVE_REGULATION_OF_NIK_NF_KAPPAB_SIGNALING	6/705	67/19637	0.0328948	0.308823	0.280326	NOD2/TLR9/EP300/RELA/DDX3X/AGO3	6
REACTOME_ACTIVATION_OF_NF_KAPPAB_IN_B_CELLS	6/705	67/19637	0.0328948	0.308823	0.280326	RELA/PSMC2/PRKCB/FBXW11/PSMD13/IKBKB	6
GOBP_REGULATION_OF_CHEMOTAXIS	14/705	225/19637	0.0329478	0.308823	0.280326	NTRK3/MCU/DDT/SEMA6B/SEMA5B/MPP1/NOD2/SEMA4B/SPI1/SEMA4F/STK39/CREB3/CASR/HMGB1	14
GOBP_CAMP_MEDIATED_SIGNALING	5/705	50/19637	0.0329792	0.308823	0.280326	PDE3B/MAPK7/PDE4D/PDE2A/RNF157	5
GOBP_NEGATIVE_REGULATION_OF_LEUKOCYTE_APOPTOTIC_PROCESS	5/705	50/19637	0.0329792	0.308823	0.280326	NOD2/DOCK8/IL7R/MERTK/PTCRA	5
GOBP_POSITIVE_REGULATION_OF_EXTRINSIC_APOPTOTIC_SIGNALING_PATHWAY	5/705	50/19637	0.0329792	0.308823	0.280326	CTNNA1/PAK2/RIPK1/FAF1/PTEN	5
GOBP_REGULATION_OF_TELOMERASE_ACTIVITY	5/705	50/19637	0.0329792	0.308823	0.280326	NVL/GRHL2/ATM/CTNNB1/SMG6	5
GOBP_REGULATION_OF_LEUKOCYTE_APOPTOTIC_PROCESS	7/705	85/19637	0.0330253	0.308823	0.280326	NOD2/DOCK8/SLC7A11/IL7R/MERTK/PTCRA/PTEN	7
REACTOME_INTEGRIN_CELL_SURFACE_INTERACTIONS	7/705	85/19637	0.0330253	0.308823	0.280326	COL5A3/FBN1/ITGAL/CD44/ITGAE/COMP/ITGAX	7
REACTOME_NEUROTRANSMITTER_RECEPTORS_AND_POSTSYNAPTIC_SIGNAL_TRANSMISSION	13/705	204/19637	0.0330335	0.308823	0.280326	CAMK2G/PLCB2/ADCY7/PRKCA/PRKAB1/AP2S1/DLG2/TUBB6/PRKAR1B/DLG1/GNAL/CHRNB4/PRKCB	13
GOBP_DNA_INTEGRITY_CHECKPOINT_SIGNALING	9/705	123/19637	0.0332161	0.308823	0.280326	EIF2AK4/GML/FZR1/STK33/FBXO31/ATM/TP53BP1/MSH2/THOC1	9
GOBP_NEGATIVE_REGULATION_OF_DNA_METABOLIC_PROCESS	9/705	123/19637	0.0332161	0.308823	0.280326	TWIST1/ATM/TP53BP1/ZRANB3/SMG6/OGG1/MSH2/RTEL1/THOC1	9
GOBP_REGULATION_OF_DNA_BIOSYNTHETIC_PROCESS	9/705	123/19637	0.0332161	0.308823	0.280326	NVL/TFDP1/GRHL2/ATM/CTNNB1/SMG6/SMG5/GINS3/ING4	9
GOCC_SECRETORY_GRANULE_MEMBRANE	18/705	312/19637	0.0333107	0.308823	0.280326	CUZD1/EXOC3/ATP11A/FPR1/HGSNAT/SLC30A8/P2RX1/KCNAB2/CCDC136/RAB7A/COPB1/SLC11A1/NFAM1/ITGAL/CD44/CHRNB4/FCGR3B/ITGAX	18
GOBP_DENDRITIC_SPINE_MAINTENANCE	3/705	20/19637	0.0333269	0.308823	0.280326	FCGR2B/TANC1/INSR	3
GOBP_DNA_METHYLATION_INVOLVED_IN_GAMETE_GENERATION	3/705	20/19637	0.0333269	0.308823	0.280326	MOV10L1/TDRD12/PIWIL2	3
GOBP_MESENCHYMAL_TO_EPITHELIAL_TRANSITION	3/705	20/19637	0.0333269	0.308823	0.280326	BASP1/WT1/CTNNB1	3
GOBP_MODIFICATION_OF_SYNAPTIC_STRUCTURE	3/705	20/19637	0.0333269	0.308823	0.280326	ARHGAP44/CLN3/ABL1	3
GOBP_NEGATIVE_REGULATION_OF_OXIDATIVE_STRESS_INDUCED_NEURON_DEATH	3/705	20/19637	0.0333269	0.308823	0.280326	SLC7A11/TSC1/CTNNB1	3
GOBP_NEGATIVE_REGULATION_OF_T_CELL_APOPTOTIC_PROCESS	3/705	20/19637	0.0333269	0.308823	0.280326	DOCK8/IL7R/PTCRA	3
GOBP_POSITIVE_REGULATION_OF_OXIDATIVE_STRESS_INDUCED_CELL_DEATH	3/705	20/19637	0.0333269	0.308823	0.280326	RIPK1/FBXW7/ABL1	3
GOBP_REGULATION_OF_ANTIGEN_PROCESSING_AND_PRESENTATION	3/705	20/19637	0.0333269	0.308823	0.280326	FCGR2B/NOD2/SLC11A1	3
GOBP_REGULATION_OF_DEFENSE_RESPONSE_TO_BACTERIUM	3/705	20/19637	0.0333269	0.308823	0.280326	NOD2/SIRT2/EMILIN2	3
GOBP_RESPONSE_TO_MURAMYL_DIPEPTIDE	3/705	20/19637	0.0333269	0.308823	0.280326	NOD2/NLRP1/RELA	3
GOBP_V_D_J_RECOMBINATION	3/705	20/19637	0.0333269	0.308823	0.280326	ATM/TCF3/HMGB1	3
GOMF_RNA_POLYMERASE_II_CORE_PROMOTER_SEQUENCE_SPECIFIC_DNA_BINDING	3/705	20/19637	0.0333269	0.308823	0.280326	RUVBL2/HDAC1/RELA	3
REACTOME_CHONDROITIN_SULFATE_BIOSYNTHESIS	3/705	20/19637	0.0333269	0.308823	0.280326	CHST11/CHST3/CHST15	3
REACTOME_RAS_ACTIVATION_UPON_CA2PLUS_INFLUX_THROUGH_NMDA_RECEPTOR	3/705	20/19637	0.0333269	0.308823	0.280326	CAMK2G/DLG2/DLG1	3
REACTOME_SEMA4D_INDUCED_CELL_MIGRATION_AND_GROWTH_CONE_COLLAPSE	3/705	20/19637	0.0333269	0.308823	0.280326	LIMK2/PLXNB1/MYH10	3
GOMF_ATP_DEPENDENT_ACTIVITY_ACTING_ON_DNA	8/705	104/19637	0.0336058	0.31067	0.282003	RUVBL2/SMARCA4/ZRANB3/CECR2/DDX3X/CHD5/MSH2/RTEL1	8
GOBP_POSITIVE_REGULATION_OF_CELL_CYCLE_PROCESS	15/705	247/19637	0.033629	0.31067	0.282003	PKP4/MAD1L1/TOPAZ1/SIRT2/RPTOR/TFDP1/PIWIL2/TPR/ECT2/PCID2/INSR/BRD4/DDX3X/AKT1/THOC1	15
GOBP_T_CELL_PROLIFERATION	13/705	205/19637	0.0341645	0.315136	0.286057	STAT5B/MAD1L1/DOCK8/DHPS/EPO/CCDC88B/CTNNB1/TYK2/SLC11A1/DLG1/RPS6/ABL1/HMGB1	13
GOBP_LENS_DEVELOPMENT_IN_CAMERA_TYPE_EYE	7/705	86/19637	0.0348849	0.321291	0.291643	FZR1/SLC7A11/TMOD1/WNT7B/CTNNB1/CRYGN/DLG1	7
GOBP_AMYLOID_PRECURSOR_PROTEIN_CATABOLIC_PROCESS	6/705	68/19637	0.035027	0.321621	0.291943	DYRK1A/CLN3/RTN1/RELA/RTN4/GGA3	6
GOBP_PHOSPHATIDYLINOSITOL_PHOSPHATE_BIOSYNTHETIC_PROCESS	6/705	68/19637	0.035027	0.321621	0.291943	PIP5K1C/PIK3C2B/ATM/PI4KB/TTC7B/FIG4	6
GOBP_INORGANIC_ANION_TRANSPORT	12/705	185/19637	0.0352179	0.322884	0.293089	CLIC2/SLC12A4/ANKH/SLC22A6/CA7/CASR/SLC26A2/SLC11A1/CLCN7/SLC17A7/SLC4A5/SLC1A4	12
GOMF_PROTEIN_N_TERMINUS_BINDING	8/705	105/19637	0.035283	0.322991	0.293187	HDAC1/SMARCA4/NIPBL/TSC1/ATM/NCOR2/EIF3E/RELA	8
GOBP_CHONDROITIN_SULFATE_PROTEOGLYCAN_METABOLIC_PROCESS	4/705	35/19637	0.0357446	0.325739	0.295681	CHST11/CHST3/CHST15/IDUA	4
GOBP_REGULATION_OF_FIBROBLAST_MIGRATION	4/705	35/19637	0.0357446	0.325739	0.295681	CLN3/BAG4/AKT1/DMTN	4
GOBP_REGULATION_OF_HOMOTYPIC_CELL_CELL_ADHESION	4/705	35/19637	0.0357446	0.325739	0.295681	PRKCD/PRKCA/EMILIN2/DMTN	4
GOMF_HEAT_SHOCK_PROTEIN_BINDING	9/705	125/19637	0.0362817	0.330136	0.299672	NOD2/CDC37/TSC2/TSC1/TPR/DNAJA1/ST13/HDAC8/FAF1	9
REACTOME_BETA_CATENIN_INDEPENDENT_WNT_SIGNALING	10/705	145/19637	0.0364346	0.33103	0.300483	PLCB2/PRKCA/AP2S1/TCF7L1/CTNNB1/PSMC2/PRKCB/ROR2/AGO3/PSMD13	10
GOBP_POST_EMBRYONIC_DEVELOPMENT	7/705	87/19637	0.0368126	0.331526	0.300934	CHST11/ATM/ASH1L/SZT2/FBN1/ABL1/STK36	7
GOMF_BETA_CATENIN_BINDING	7/705	87/19637	0.0368126	0.331526	0.300934	RUVBL2/CTNNA1/SUFU/TCF7L1/CTNNB1/EP300/CTNNA3	7
HALLMARK_IL6_JAK_STAT3_SIGNALING	7/705	87/19637	0.0368126	0.331526	0.300934	IL4R/PIK3R5/CSF2RA/IL3RA/A2M/TYK2/CD44	7
GOCC_PML_BODY	8/705	106/19637	0.0370158	0.331526	0.300934	BASP1/DAPK3/MAPK7/PIAS4/EIF3E/TRIM16/PTEN/KAT6A	8
GOBP_PROTEIN_LOCALIZATION_TO_CELL_SURFACE	6/705	69/19637	0.0372462	0.331526	0.300934	FCN1/PIGK/KCNAB2/CTNNB1/AKT1/GGA3	6
GOMF_CLATHRIN_BINDING	6/705	69/19637	0.0372462	0.331526	0.300934	AP2S1/DNER/AP1B1/AP1M2/ENTHD1/HIP1	6
GOMF_DAMAGED_DNA_BINDING	6/705	69/19637	0.0372462	0.331526	0.300934	TP53BP1/EP300/OGG1/MSH2/HMGB1/DDB1	6
REACTOME_REGULATION_OF_PTEN_STABILITY_AND_ACTIVITY	6/705	69/19637	0.0372462	0.331526	0.300934	FRK/MKRN1/AKT1/PSMC2/PSMD13/PTEN	6
GOBP_REGULATION_OF_AUTOPHAGY	19/705	339/19637	0.0376966	0.331526	0.300934	ATP6V1C2/DAPK3/CLN3/NOD2/USP10/SIRT2/RPTOR/TBK1/TBC1D14/TSC2/TSC1/ATM/EP300/FBXL2/ATP6V1E2/AKT1/FBXW7/ABL1/HMGB1	19
GOBP_NEGATIVE_REGULATION_OF_CELL_PROJECTION_ORGANIZATION	12/705	187/19637	0.0377619	0.331526	0.300934	ARHGAP44/PRKCD/MYLIP/GORASP1/SEMA6B/SEMA5B/SEMA4B/TSC1/SEMA4F/LIMK2/RTN4/PTEN	12
GOBP_I_KAPPAB_PHOSPHORYLATION	3/705	21/19637	0.0378723	0.331526	0.300934	TLR9/AKT1/IKBKB	3
GOBP_MONOCYTE_CHEMOTACTIC_PROTEIN_1_PRODUCTION	3/705	21/19637	0.0378723	0.331526	0.300934	NOD2/TWIST1/GSTP1	3
GOBP_NEGATIVE_REGULATION_OF_CALCIUM_ION_TRANSPORT_INTO_CYTOSOL	3/705	21/19637	0.0378723	0.331526	0.300934	CLIC2/EPO/TMBIM6	3
GOBP_PHOSPHATIDYLINOSITOL_3_PHOSPHATE_BIOSYNTHETIC_PROCESS	3/705	21/19637	0.0378723	0.331526	0.300934	PIK3C2B/ATM/FIG4	3
GOBP_PORE_COMPLEX_ASSEMBLY	3/705	21/19637	0.0378723	0.331526	0.300934	TPR/NUP153/RTN4	3
GOBP_POSITIVE_REGULATION_OF_INTERFERON_ALPHA_PRODUCTION	3/705	21/19637	0.0378723	0.331526	0.300934	TBK1/TLR9/DDX3X	3
GOBP_T_HELPER_1_CELL_DIFFERENTIATION	3/705	21/19637	0.0378723	0.331526	0.300934	IL4R/STAT6/HMGB1	3
GOMF_UBIQUITIN_PROTEIN_TRANSFERASE_REGULATOR_ACTIVITY	3/705	21/19637	0.0378723	0.331526	0.300934	FZR1/RPL37/FBXW7	3
REACTOME_CD209_DC_SIGN_SIGNALING	3/705	21/19637	0.0378723	0.331526	0.300934	PAK2/EP300/RELA	3
REACTOME_INTERLEUKIN_37_SIGNALING	3/705	21/19637	0.0378723	0.331526	0.300934	PTPN12/TBK1/PTPN14	3
REACTOME_MITOCHONDRIAL_TRNA_AMINOACYLATION	3/705	21/19637	0.0378723	0.331526	0.300934	GARS/NARS2/RARS2	3
REACTOME_NEGATIVE_REGULATION_OF_NMDA_RECEPTOR_MEDIATED_NEURONAL_TRANSMISSION	3/705	21/19637	0.0378723	0.331526	0.300934	CAMK2G/DLG2/DLG1	3
REACTOME_UNBLOCKING_OF_NMDA_RECEPTORS_GLUTAMATE_BINDING_AND_ACTIVATION	3/705	21/19637	0.0378723	0.331526	0.300934	CAMK2G/DLG2/DLG1	3
GOBP_TOLL_LIKE_RECEPTOR_SIGNALING_PATHWAY	9/705	126/19637	0.0378849	0.331526	0.300934	PJA2/IRAK2/NOD2/TLR9/LILRA2/DDX3X/RTN4/TLR1/HMGB1	9
GOMF_HISTONE_DEACETYLASE_BINDING	9/705	126/19637	0.0378849	0.331526	0.300934	HDAC1/NIPBL/SIRT2/SPI1/NCOR2/HDAC4/SMG5/RELA/PKN1	9
GOBP_DOUBLE_STRAND_BREAK_REPAIR	16/705	273/19637	0.0381416	0.331526	0.300934	RUVBL2/NIPBL/PPP4C/EP400/TWIST1/ATM/PIAS4/TP53BP1/SPIRE2/VCP/VPS72/OGG1/FUS/MSH2/RTEL1/HMGB1	16
GOBP_APOPTOTIC_CELL_CLEARANCE	5/705	52/19637	0.0381877	0.331526	0.300934	FCN1/RHOH/MERTK/XKR4/HMGB1	5
GOBP_POSITIVE_REGULATION_OF_IMMUNOGLOBULIN_PRODUCTION	5/705	52/19637	0.0381877	0.331526	0.300934	IL4R/TLR9/STAT6/TP53BP1/MSH2	5
GOBP_POSITIVE_REGULATION_OF_NEURON_APOPTOTIC_PROCESS	5/705	52/19637	0.0381877	0.331526	0.300934	ATM/CTNNB1/NQO1/FBXW7/ABL1	5
GOMF_SULFOTRANSFERASE_ACTIVITY	5/705	52/19637	0.0381877	0.331526	0.300934	NDST3/CHST11/CHST3/CHST15/SULT1A2	5
REACTOME_APOPTOTIC_EXECUTION_PHASE	5/705	52/19637	0.0381877	0.331526	0.300934	PRKCD/PAK2/CTNNB1/HIST1H1C/HMGB1	5
GOBP_MYELOID_LEUKOCYTE_MIGRATION	14/705	230/19637	0.0385451	0.33415	0.303316	STAT5B/PIP5K1C/MCU/DDT/PTGER4/MPP1/NOD2/RHOH/SPI1/VAV1/CREB3/PREX1/ROR2/HMGB1	14
REACTOME_FACTORS_INVOLVED_IN_MEGAKARYOCYTE_DEVELOPMENT_AND_PLATELET_PRODUCTION	11/705	167/19637	0.0387793	0.334521	0.303653	HDAC1/KLC4/DOCK8/PHF21A/ZFPM2/TUBB6/KIF1B/HIST1H3D/PRKAR1B/DOCK3/ABL1	11
GOBP_REGULATION_OF_PATTERN_RECOGNITION_RECEPTOR_SIGNALING_PATHWAY	8/705	107/19637	0.0388049	0.334521	0.303653	PJA2/NOD2/TLR9/LILRA2/DDX3X/RTN4/TLR1/HMGB1	8
GOBP_MUCOPOLYSACCHARIDE_METABOLIC_PROCESS	7/705	88/19637	0.0388091	0.334521	0.303653	NDST3/CHST11/CHST3/CHST15/IDUA/ST3GAL4/CD44	7
GOMF_PHOSPHOPROTEIN_BINDING	7/705	88/19637	0.0388091	0.334521	0.303653	TBK1/RTF1/VAV1/SH2D3C/SHC1/FBXW7/ABL1	7
GOBP_TUMOR_NECROSIS_FACTOR_SUPERFAMILY_CYTOKINE_PRODUCTION	12/705	188/19637	0.0390813	0.335209	0.304277	DDT/NOD2/TLR9/SPON2/TWIST1/LILRA2/TNFRSF8/BPI/RIPK1/GSTP1/TLR1/HMGB1	12
GOBP_RESPONSE_TO_GROWTH_HORMONE	4/705	36/19637	0.0391105	0.335209	0.304277	STAT5B/STAT6/TRIM16/AKT1	4
GOMF_DYNEIN_INTERMEDIATE_CHAIN_BINDING	4/705	36/19637	0.0391105	0.335209	0.304277	BICD1/DNAH6/DNAH2/DNAH17	4
REACTOME_STRIATED_MUSCLE_CONTRACTION	4/705	36/19637	0.0391105	0.335209	0.304277	MYBPC3/TMOD1/TMOD2/TPM2	4
REACTOME_MAPK_FAMILY_SIGNALING_CASCADES	17/705	296/19637	0.0391989	0.335492	0.304534	CAMK2G/CSF2RA/IL3RA/NRG2/SPTBN2/PAK2/KSR2/DLG2/TYK2/SHC1/DLG1/PPP2R5C/ARRB1/PSMC2/PTPRA/AGO3/PSMD13	17
GOBP_T_CELL_RECEPTOR_SIGNALING_PATHWAY	9/705	127/19637	0.0395357	0.335676	0.304701	ELF1/DGKZ/PDE4D/EIF2B2/NFKBIZ/EIF2B5/RELA/ABL1/IKBKB	9
GOBP_TOR_SIGNALING	9/705	127/19637	0.0395357	0.335676	0.304701	RPTOR/ITFG2/TSC2/TSC1/RICTOR/ATM/SZT2/AKT1/RPS6	9
GOBP_PLATELET_AGGREGATION	6/705	70/19637	0.0395533	0.335676	0.304701	PRKCD/PRKCA/SLC7A11/EMILIN2/COMP/DMTN	6
GOBP_POSITIVE_REGULATION_OF_CHEMOKINE_PRODUCTION	6/705	70/19637	0.0395533	0.335676	0.304701	IL4R/NOD2/TLR9/TWIST1/DDX3X/HMGB1	6
GOCC_CELL_CELL_CONTACT_ZONE	6/705	70/19637	0.0395533	0.335676	0.304701	PKP4/CTNNA1/TIAM1/CTNNB1/CTNNA3/DLG1	6
GOMF_RIBOSOME_BINDING	6/705	70/19637	0.0395533	0.335676	0.304701	CPEB4/NOMO3/EIF3C/RICTOR/EEF2/NCLN	6
GOBP_GLYCEROLIPID_BIOSYNTHETIC_PROCESS	15/705	253/19637	0.040171	0.340441	0.309026	PIP5K1C/PIK3C2B/CLN3/DGKZ/PIGK/PGAP1/ATM/PI4KB/SH3YL1/TTC7B/MTMR14/FIG4/FBXW7/PGS1/PTEN	15
GOBP_POSITIVE_REGULATION_OF_PROTEIN_SERINE_THREONINE_KINASE_ACTIVITY	13/705	210/19637	0.0402387	0.340538	0.309114	NTRK3/PIK3R5/NOD2/RPTOR/TLR9/CAB39L/RICTOR/PKD1/MTCP1/INSR/DDX3X/AKT1/ROR2	13
GOBP_NEGATIVE_REGULATION_OF_CELL_CYCLE	21/705	387/19637	0.0403431	0.340945	0.309483	EIF2AK4/TP53BP2/MAD1L1/GML/FZR1/STK33/FBXO31/TRIM37/TPR/ATM/CTNNB1/TP53BP1/PCID2/DLG1/ACVR1/MYO16/MSH2/ABL1/PTEN/THOC1/RBL1	21
GOBP_MESENCHYMAL_CELL_DEVELOPMENT	7/705	89/19637	0.0408753	0.343571	0.311867	SEMA6B/SEMA5B/SEMA4B/OVOL2/TWIST1/SEMA4F/ACVR1	7
GOBP_NEURON_PROJECTION_ORGANIZATION	7/705	89/19637	0.0408753	0.343571	0.311867	ARHGAP44/FCGR2B/TANC1/INSR/CFL1/LZTS3/PTEN	7
GOCC_NEURON_PROJECTION_CYTOPLASM	7/705	89/19637	0.0408753	0.343571	0.311867	MAPK8IP3/HNRNPAB/BLOC1S5/DLG2/KIF1B/SPG7/FBXW11	7
GOBP_REGULATION_OF_CYSTEINE_TYPE_ENDOPEPTIDASE_ACTIVITY	14/705	232/19637	0.0409638	0.343571	0.311867	ATP2A3/NLRP1/P2RX1/PAK2/DPEP1/VCP/PCID2/FAM162A/DDX3X/EGLN3/AKT1/CD44/HMGB1/HIP1	14
REACTOME_NUCLEAR_ENVELOPE_BREAKDOWN	5/705	53/19637	0.0409697	0.343571	0.311867	CCNB2/PRKCA/TPR/NUP153/PRKCB	5
GOMF_IMMUNE_RECEPTOR_ACTIVITY	10/705	148/19637	0.0409946	0.343571	0.311867	IL21R/IL4R/FCGR2B/CSF2RA/IL3RA/FPR3/FPR1/IL7R/LILRA2/CD44	10
GOBP_RESPONSE_TO_HYDROGEN_PEROXIDE	9/705	128/19637	0.0412346	0.345066	0.313224	PRKCD/SIGMAR1/MAPK7/ECT2/STAT6/NQO1/RELA/RIPK1/ABL1	9
GOBP_RHYTHMIC_PROCESS	17/705	298/19637	0.0413325	0.345066	0.313224	STAT5B/HDAC1/DYRK1A/KDM5A/PIWIL2/ENOX2/TWIST1/NCOR2/A2M/EP300/CRTC1/KDM8/FBXW7/FBXW11/PTEN/DDB1/NTRK1	17
GOBP_REGULATION_OF_LEUKOCYTE_PROLIFERATION	15/705	254/19637	0.0413441	0.345066	0.313224	STAT5B/FCGR2B/MAD1L1/CSF2RA/TLR9/DHPS/EPO/CCDC88B/ATM/CTNNB1/TYK2/DLG1/PKN1/GSTP1/HMGB1	15
GOBP_HISTONE_H3_K4_METHYLATION	6/705	71/19637	0.0419491	0.349634	0.317371	DNMT1/RTF1/KMT2C/CTNNB1/ASH1L/NFYB	6
GOBP_IN_UTERO_EMBRYONIC_DEVELOPMENT	21/705	389/19637	0.0422309	0.349765	0.317489	CCNB2/CHST11/ATP11A/RTF1/GRHL2/OVOL2/NMT1/WNT7B/PKD1/TWIST1/ZFPM2/CTNNB1/CCM2/ACVR1/AKT1/PSPH/CMIP/MSH2/RTN4/MBD3/CCNB1IP1	21
GOBP_STRESS_FIBER_ASSEMBLY	8/705	109/19637	0.0425546	0.349765	0.317489	PTGER4/SORBS3/TSC1/PAK2/BAG4/RHPN1/ARRB1/ABL1	8
REACTOME_MITOTIC_G1_G1_S_PHASES	10/705	149/19637	0.0425977	0.349765	0.317489	HDAC1/DYRK1A/TFDP1/E2F2/CCNA2/AKT1/PSMC2/PSMD13/ABL1/RBL1	10
GOBP_CELL_REDOX_HOMEOSTASIS	4/705	37/19637	0.0426511	0.349765	0.317489	TXN2/SLC11A1/NQO1/TXNRD1	4
GOBP_LENS_FIBER_CELL_DIFFERENTIATION	4/705	37/19637	0.0426511	0.349765	0.317489	FZR1/SLC7A11/TMOD1/WNT7B	4
GOBP_NEURON_PROJECTION_EXTENSION_INVOLVED_IN_NEURON_PROJECTION_GUIDANCE	4/705	37/19637	0.0426511	0.349765	0.317489	SEMA6B/SEMA5B/SEMA4B/SEMA4F	4
GOBP_POSITIVE_REGULATION_OF_DOUBLE_STRAND_BREAK_REPAIR_VIA_HOMOLOGOUS_RECOMBINATION	4/705	37/19637	0.0426511	0.349765	0.317489	RUVBL2/EP400/VPS72/FUS	4
GOBP_CYTOPLASMIC_SEQUESTERING_OF_PROTEIN	3/705	22/19637	0.0427163	0.349765	0.317489	SUFU/PKD1/FAF1	3
GOBP_NEGATIVE_REGULATION_OF_NUCLEOCYTOPLASMIC_TRANSPORT	3/705	22/19637	0.0427163	0.349765	0.317489	SUFU/TPR/NUP153	3
GOCC_LAMELLIPODIUM_MEMBRANE	3/705	22/19637	0.0427163	0.349765	0.317489	DOCK8/CFL1/CD44	3
GOCC_TELOMERASE_HOLOENZYME_COMPLEX	3/705	22/19637	0.0427163	0.349765	0.317489	NVL/SMG6/SMG5	3
GOMF_G_PROTEIN_BETA_GAMMA_SUBUNIT_COMPLEX_BINDING	3/705	22/19637	0.0427163	0.349765	0.317489	PIK3R5/PLCB2/GNAL	3
REACTOME_HS_GAG_DEGRADATION	3/705	22/19637	0.0427163	0.349765	0.317489	HPSE2/HGSNAT/IDUA	3
REACTOME_FORMATION_OF_THE_BETA_CATENIN:TCF_TRANSACTIVATING_COMPLEX	7/705	90/19637	0.0430117	0.350138	0.317828	HDAC1/H2AFV/SMARCA4/TCF7L1/CTNNB1/EP300/HIST1H3D	7
REACTOME_RAB_GEFS_EXCHANGE_GTP_FOR_GDP_ON_RABS	7/705	90/19637	0.0430117	0.350138	0.317828	DENND5B/TRAPPC10/RAB7A/DENND1C/TRAPPC9/AKT1/RAB6B	7
GOBP_PROTEIN_STABILIZATION	12/705	191/19637	0.0432333	0.350138	0.317828	PRKCD/MAPK8IP3/CDC37/TSC1/USP29/BAG4/EP300/NCLN/FBXW7/RTN4/PTEN/HIP1	12
GOBP_DEVELOPMENTAL_GROWTH_INVOLVED_IN_MORPHOGENESIS	14/705	234/19637	0.0434883	0.350138	0.317828	EIF2AK4/MACF1/CDH4/SEMA6B/SEMA5B/SEMA4B/TRPV2/WNT7B/SEMA4F/CTNNB1/CPNE5/RTN4/RNF157/ABL1	14
GOBP_NEGATIVE_REGULATION_OF_CELLULAR_AMIDE_METABOLIC_PROCESS	16/705	278/19637	0.0437645	0.350138	0.317828	EIF2AK4/DAPK3/CPEB4/SAMD4A/CELF1/TSC1/TPR/RTN1/EIF3E/BANK1/FXR1/DDX3X/PAN2/RTN4/AGO3/GGA3	16
GOBP_NEGATIVE_REGULATION_OF_OXIDATIVE_STRESS_INDUCED_CELL_DEATH	5/705	54/19637	0.0438712	0.350138	0.317828	SLC7A11/MAPK7/TSC1/CTNNB1/AKT1	5
GOBP_POSITIVE_REGULATION_OF_RECEPTOR_MEDIATED_ENDOCYTOSIS	5/705	54/19637	0.0438712	0.350138	0.317828	BICD1/TBC1D5/INSR/ARRB1/HIP1	5
GOBP_PROTEIN_SUMOYLATION	5/705	54/19637	0.0438712	0.350138	0.317828	CTNNB1/PIAS4/HDAC4/RELA/TRPM4	5
HALLMARK_TGF_BETA_SIGNALING	5/705	54/19637	0.0438712	0.350138	0.317828	HDAC1/TGIF1/CTNNB1/NCOR2/ACVR1	5
REACTOME_INTRAFLAGELLAR_TRANSPORT	5/705	54/19637	0.0438712	0.350138	0.317828	IFT81/TUBB6/IFT88/CLUAP1/TRAF3IP1	5
REACTOME_NEGATIVE_REGULATION_OF_NOTCH4_SIGNALING	5/705	54/19637	0.0438712	0.350138	0.317828	TACC3/AKT1/PSMC2/FBXW7/PSMD13	5
REACTOME_NUCLEOTIDE_BINDING_DOMAIN_LEUCINE_RICH_REPEAT_CONTAINING_RECEPTOR_NLR_SIGNALING_PATHWAYS	5/705	54/19637	0.0438712	0.350138	0.317828	IRAK2/NOD2/NLRP1/RELA/IKBKB	5
GOBP_REGULATION_OF_CHROMOSOME_ORGANIZATION	13/705	213/19637	0.0442292	0.350138	0.317828	RUVBL2/MAD1L1/DNMT1/TPR/NCAPD2/ATM/CTNNB1/TACC3/HDAC8/SMG6/PCID2/SMG5/RTEL1	13
GOBP_REGULATION_OF_SYNAPSE_STRUCTURE_OR_ACTIVITY	13/705	213/19637	0.0442292	0.350138	0.317828	NTRK3/ARHGAP44/FCGR2B/CLN3/SETD5/SLC7A11/VCP/CFL1/LZTS3/SLC17A7/ABL1/PTEN/NTRK1	13
REACTOME_SIGNALING_BY_HEDGEHOG	10/705	150/19637	0.0442429	0.350138	0.317828	ADCY7/SUFU/IQCE/TUBB6/IFT88/VCP/PRKAR1B/ARRB1/PSMC2/PSMD13	10
GOBP_REGULATION_OF_INTRACELLULAR_STEROID_HORMONE_RECEPTOR_SIGNALING_PATHWAY	6/705	72/19637	0.0444344	0.350138	0.317828	HDAC1/SAFB2/SMARCA4/NCOR2/EP300/PKN1	6
GOBP_REGULATION_OF_INTRINSIC_APOPTOTIC_SIGNALING_PATHWAY	11/705	171/19637	0.0447384	0.350138	0.317828	HDAC1/EPO/MAPK7/DNAJA1/PIAS4/CREB3/TMBIM6/DDX3X/AKT1/CD44/FBXW7	11
GOBP_MITOTIC_CELL_CYCLE_CHECKPOINT_SIGNALING	9/705	130/19637	0.0447787	0.350138	0.317828	MAD1L1/GML/FZR1/STK33/FBXO31/TPR/ATM/PCID2/MSH2	9
GOBP_CALCIUM_ION_IMPORT	7/705	91/19637	0.0452189	0.350138	0.317828	MCU/CACNA1S/CALCR/P2RX1/TRPV2/CTNNB1/CASR	7
GOBP_LOCOMOTORY_BEHAVIOR	12/705	193/19637	0.0461657	0.350138	0.317828	SOBP/OPRD1/TMOD1/ANKH/TSC1/GBX1/CNP/FIG4/CHRNB4/ZDHHC8/CNTN1/PTEN	12
GOBP_REGULATION_OF_MRNA_CATABOLIC_PROCESS	11/705	172/19637	0.046321	0.350138	0.317828	PRKCD/PRKCA/HNRNPAB/SAMD4A/CELF1/SLC11A1/PCID2/FXR1/AKT1/PAN2/FUS	11
GOBP_FORELIMB_MORPHOGENESIS	4/705	38/19637	0.0463663	0.350138	0.317828	NIPBL/RECK/TWIST1/CTNNB1	4
GOBP_REGULATION_OF_ISOTYPE_SWITCHING	4/705	38/19637	0.0463663	0.350138	0.317828	STAT6/TP53BP1/MSH2/THOC1	4
GOMF_CYCLIC_NUCLEOTIDE_BINDING	4/705	38/19637	0.0463663	0.350138	0.317828	PDE4D/CNP/PDE2A/PRKAR1B	4
REACTOME_GENE_AND_PROTEIN_EXPRESSION_BY_JAK_STAT_SIGNALING_AFTER_INTERLEUKIN_12_STIMULATION	4/705	38/19637	0.0463663	0.350138	0.317828	PAK2/CFL1/PITPNA/TALDO1	4
REACTOME_HSF1_DEPENDENT_TRANSACTIVATION	4/705	38/19637	0.0463663	0.350138	0.317828	CAMK2G/GML/RPTOR/EP300	4
REACTOME_OVARIAN_TUMOR_DOMAIN_PROTEASES	4/705	38/19637	0.0463663	0.350138	0.317828	NOD2/VCP/RIPK1/PTEN	4
GOBP_ALPHA_BETA_T_CELL_DIFFERENTIATION	8/705	111/19637	0.0465363	0.350138	0.317828	IL4R/PTGER4/NFKBIZ/STAT6/ZNF683/CD83/ABL1/HMGB1	8
GOBP_INORGANIC_ION_IMPORT_ACROSS_PLASMA_MEMBRANE	8/705	111/19637	0.0465363	0.350138	0.317828	KCNK5/CALCR/SLC12A4/P2RX1/TRPV2/KCNJ14/TRPM4/DLG1	8
GOMF_ACTIN_BINDING	23/705	440/19637	0.0470221	0.350138	0.317828	LMOD3/MACF1/MYBPC3/MYO9B/NOD2/CTNNA1/PKNOX2/TLN2/SNTB2/TMOD1/MYO1D/SPTBN2/TMOD2/TPM2/SPIRE2/TNS1/CTNNA3/CFL1/MYO16/MYH10/DMTN/ABL1/HIP1	23
GOBP_MAINTENANCE_OF_PROTEIN_LOCATION	7/705	92/19637	0.0474976	0.350138	0.317828	SUN1/SUFU/PKD1/AKT1/TAF3/FBN1/FAF1	7
REACTOME_EPH_EPHRIN_SIGNALING	7/705	92/19637	0.0474976	0.350138	0.317828	TIAM1/AP2S1/PAK2/EPHA6/LIMK2/CFL1/MYH10	7
GOBP_ASTRAL_MICROTUBULE_ORGANIZATION	2/705	10/19637	0.0478429	0.350138	0.317828	LIMK2/DLG1	2
GOBP_CHROMOSOME_LOCALIZATION_TO_NUCLEAR_ENVELOPE_INVOLVED_IN_HOMOLOGOUS_CHROMOSOME_SEGREGATION	2/705	10/19637	0.0478429	0.350138	0.317828	SUN1/ATM	2
GOBP_EMBRYONIC_VISCEROCRANIUM_MORPHOGENESIS	2/705	10/19637	0.0478429	0.350138	0.317828	NIPBL/CHST11	2
GOBP_ESTABLISHMENT_OF_SISTER_CHROMATID_COHESION	2/705	10/19637	0.0478429	0.350138	0.317828	NIPBL/HDAC8	2
GOBP_G_PROTEIN_COUPLED_OPIOID_RECEPTOR_SIGNALING_PATHWAY	2/705	10/19637	0.0478429	0.350138	0.317828	OPRD1/SIGMAR1	2
GOBP_GAS_HOMEOSTASIS	2/705	10/19637	0.0478429	0.350138	0.317828	WNT7B/GSTP1	2
GOBP_LOOP_OF_HENLE_DEVELOPMENT	2/705	10/19637	0.0478429	0.350138	0.317828	WNT7B/PKD1	2
GOBP_MANGANESE_ION_TRANSMEMBRANE_TRANSPORT	2/705	10/19637	0.0478429	0.350138	0.317828	SLC30A10/SLC11A1	2
GOBP_NEGATIVE_REGULATION_OF_T_CELL_MEDIATED_CYTOTOXICITY	2/705	10/19637	0.0478429	0.350138	0.317828	FCGR2B/IL7R	2
GOBP_PEPTIDYL_PROLINE_HYDROXYLATION_TO_4_HYDROXY_L_PROLINE	2/705	10/19637	0.0478429	0.350138	0.317828	P4HA3/EGLN3	2
GOBP_POSITIVE_REGULATION_OF_B_CELL_RECEPTOR_SIGNALING_PATHWAY	2/705	10/19637	0.0478429	0.350138	0.317828	NFAM1/PRKCB	2
GOBP_POSITIVE_REGULATION_OF_GONAD_DEVELOPMENT	2/705	10/19637	0.0478429	0.350138	0.317828	WT1/ZFPM2	2
GOBP_POSITIVE_REGULATION_OF_NATURAL_KILLER_CELL_PROLIFERATION	2/705	10/19637	0.0478429	0.350138	0.317828	STAT5B/TYK2	2
GOBP_POSITIVE_REGULATION_OF_PLATELET_AGGREGATION	2/705	10/19637	0.0478429	0.350138	0.317828	EMILIN2/DMTN	2
GOBP_POSITIVE_REGULATION_OF_RESPONSE_TO_OXIDATIVE_STRESS	2/705	10/19637	0.0478429	0.350138	0.317828	RIPK1/ABL1	2
GOBP_PROTEIN_LOCALIZATION_TO_PRESYNAPSE	2/705	10/19637	0.0478429	0.350138	0.317828	MAPK8IP3/DLG2	2
GOBP_PROTEIN_POLY_ADP_RIBOSYLATION	2/705	10/19637	0.0478429	0.350138	0.317828	PARP14/PARP15	2
GOBP_REGULATION_OF_MALE_GONAD_DEVELOPMENT	2/705	10/19637	0.0478429	0.350138	0.317828	WT1/ZFPM2	2
GOBP_REGULATION_OF_MODIFICATION_OF_SYNAPTIC_STRUCTURE	2/705	10/19637	0.0478429	0.350138	0.317828	CLN3/ABL1	2
GOBP_REGULATION_OF_PROTEIN_LOCALIZATION_TO_CENTROSOME	2/705	10/19637	0.0478429	0.350138	0.317828	CEP72/BICD1	2
GOBP_RESPONSE_TO_NITROSATIVE_STRESS	2/705	10/19637	0.0478429	0.350138	0.317828	ATM/DNAJA1	2
GOBP_TONGUE_MORPHOGENESIS	2/705	10/19637	0.0478429	0.350138	0.317828	HDAC1/CTNNB1	2
GOBP_TRACHEA_MORPHOGENESIS	2/705	10/19637	0.0478429	0.350138	0.317828	WNT7B/CTNNB1	2
GOCC_FASCIA_ADHERENS	2/705	10/19637	0.0478429	0.350138	0.317828	CTNNB1/CTNNA3	2
GOCC_H3_HISTONE_ACETYLTRANSFERASE_COMPLEX	2/705	10/19637	0.0478429	0.350138	0.317828	ING4/KAT6A	2
GOCC_TRANSCRIPTION_EXPORT_COMPLEX	2/705	10/19637	0.0478429	0.350138	0.317828	SARNP/THOC1	2
GOMF_1_PHOSPHATIDYLINOSITOL_3_KINASE_ACTIVITY	2/705	10/19637	0.0478429	0.350138	0.317828	PIK3C2B/ATM	2
GOMF_HISTONE_METHYLTRANSFERASE_ACTIVITY_H3_K9_SPECIFIC	2/705	10/19637	0.0478429	0.350138	0.317828	SETD5/ASH1L	2
GOMF_INSULIN_RECEPTOR_SUBSTRATE_BINDING	2/705	10/19637	0.0478429	0.350138	0.317828	PRKCD/INSR	2
GOMF_INTERLEUKIN_1_BINDING	2/705	10/19637	0.0478429	0.350138	0.317828	A2M/TRIM16	2
GOMF_MANGANESE_ION_TRANSMEMBRANE_TRANSPORTER_ACTIVITY	2/705	10/19637	0.0478429	0.350138	0.317828	SLC30A10/SLC11A1	2
GOMF_PHOSPHATIDYLINOSITOL_3_KINASE_REGULATORY_SUBUNIT_BINDING	2/705	10/19637	0.0478429	0.350138	0.317828	FAM83A/FBXL2	2
GOMF_PHOSPHATIDYLINOSITOL_TRISPHOSPHATE_PHOSPHATASE_ACTIVITY	2/705	10/19637	0.0478429	0.350138	0.317828	FIG4/PTEN	2
GOMF_RAGE_RECEPTOR_BINDING	2/705	10/19637	0.0478429	0.350138	0.317828	FPR1/HMGB1	2
GOMF_TAT_PROTEIN_BINDING	2/705	10/19637	0.0478429	0.350138	0.317828	SMARCA4/DNAJA1	2
REACTOME_ACETYLCHOLINE_REGULATES_INSULIN_SECRETION	2/705	10/19637	0.0478429	0.350138	0.317828	PLCB2/PRKCA	2
REACTOME_ADENYLATE_CYCLASE_ACTIVATING_PATHWAY	2/705	10/19637	0.0478429	0.350138	0.317828	ADCY7/GNAL	2
REACTOME_COHESIN_LOADING_ONTO_CHROMATIN	2/705	10/19637	0.0478429	0.350138	0.317828	NIPBL/STAG1	2
REACTOME_INTERLEUKIN_21_SIGNALING	2/705	10/19637	0.0478429	0.350138	0.317828	STAT5B/IL21R	2
REACTOME_P75NTR_REGULATES_AXONOGENESIS	2/705	10/19637	0.0478429	0.350138	0.317828	LINGO1/RTN4	2
REACTOME_RUNX3_REGULATES_P14_ARF	2/705	10/19637	0.0478429	0.350138	0.317828	EP300/HDAC4	2
REACTOME_SIGNAL_ATTENUATION	2/705	10/19637	0.0478429	0.350138	0.317828	INSR/SHC1	2
GOBP_CELL_AGGREGATION	3/705	23/19637	0.047854	0.350138	0.317828	MPZ/PKD1/ROR2	3
GOBP_CHONDROITIN_SULFATE_PROTEOGLYCAN_BIOSYNTHETIC_PROCESS	3/705	23/19637	0.047854	0.350138	0.317828	CHST11/CHST3/CHST15	3
GOBP_HISTONE_H2A_ACETYLATION	3/705	23/19637	0.047854	0.350138	0.317828	RUVBL2/EP400/VPS72	3
GOBP_LYMPH_VESSEL_MORPHOGENESIS	3/705	23/19637	0.047854	0.350138	0.317828	SVEP1/PKD1/PTPN14	3
GOBP_NEGATIVE_REGULATION_OF_PROTEIN_ACETYLATION	3/705	23/19637	0.047854	0.350138	0.317828	SPI1/TWIST1/CTBP1	3
GOBP_POLY_A_PLUS_MRNA_EXPORT_FROM_NUCLEUS	3/705	23/19637	0.047854	0.350138	0.317828	SARNP/PCID2/NXF1	3
GOBP_RESPONSE_TO_LECTIN	3/705	23/19637	0.047854	0.350138	0.317828	PAK2/EP300/IKBKB	3
GOBP_RESPONSE_TO_PROSTAGLANDIN_E	3/705	23/19637	0.047854	0.350138	0.317828	PTGER4/A2M/AKT1	3
GOCC_AXONEMAL_DYNEIN_COMPLEX	3/705	23/19637	0.047854	0.350138	0.317828	DNAH6/DNAH2/DNAH17	3
GOCC_CUL2_RING_UBIQUITIN_LIGASE_COMPLEX	3/705	23/19637	0.047854	0.350138	0.317828	PRAME/FEM1A/ZSWIM5	3
GOMF_CAMP_BINDING	3/705	23/19637	0.047854	0.350138	0.317828	PDE4D/PDE2A/PRKAR1B	3
REACTOME_ACTIVATED_TAK1_MEDIATES_P38_MAPK_ACTIVATION	3/705	23/19637	0.047854	0.350138	0.317828	IRAK2/NOD2/MAP2K3	3
REACTOME_DOWNREGULATION_OF_SMAD2_3:SMAD4_TRANSCRIPTIONAL_ACTIVITY	3/705	23/19637	0.047854	0.350138	0.317828	HDAC1/TGIF1/NCOR2	3
REACTOME_LONG_TERM_POTENTIATION	3/705	23/19637	0.047854	0.350138	0.317828	CAMK2G/DLG2/DLG1	3
GOBP_NEGATIVE_REGULATION_OF_CELL_ACTIVATION	13/705	216/19637	0.0484883	0.353998	0.321332	PRKCD/IL4R/FCGR2B/MAD1L1/SPI1/ATM/BANK1/BPI/DLG1/MERTK/PKN1/HMGB1/THOC1	13
GOBP_REGULATION_OF_PROTEIN_LOCALIZATION_TO_NUCLEUS	9/705	132/19637	0.0485208	0.353998	0.321332	NVL/PRKCD/CTNNA1/SUFU/TPR/ECT2/LIMK2/AKT1/CARD10	9
GOBP_NEGATIVE_REGULATION_OF_IMMUNE_EFFECTOR_PROCESS	8/705	112/19637	0.0486154	0.353998	0.321332	IL4R/FCGR2B/NOD2/IL7R/SPI1/A2M/TMBIM6/THOC1	8
GOBP_RIBONUCLEOSIDE_DIPHOSPHATE_METABOLIC_PROCESS	8/705	112/19637	0.0486154	0.353998	0.321332	MPP1/AK5/DLG2/EP300/HDAC4/INSR/AK2/DLG1	8
GOBP_PHAGOCYTOSIS	17/705	305/19637	0.0494588	0.359706	0.326513	PIP5K1C/FCN1/PRKCD/FCGR2B/CLN3/NOD2/RHOH/SPON2/RAB7A/VAV1/SLC11A1/MERTK/ITGAL/XKR4/ABL1/HMGB1/IRF8	17
GOBP_MYELOID_CELL_DEVELOPMENT	6/705	74/19637	0.0496756	0.360849	0.327551	EPO/EP300/FBN1/FBXW7/DMTN/RPS6	6

## Sheet: NOMO1 DMG GO analysis
Description	GeneRatio	BgRatio	pvalue	p.adjust	qvalue	geneID	Count
GOBP_HISTONE_MODIFICATION	118/1747	498/19637	1.17731e-23	8.41186e-20	7.24602e-20	JARID2/RIF1/ATXN7L3/PHB/KMT2A/BRPF3/C6orf89/RNF8/USP49/TRERF1/ZNF451/MAP3K7/SETD2/DCAF1/WDR82/LEO1/RIOX2/DTX3L/DOT1L/PINK1/SIN3A/MLLT1/YEATS2/RLF/NSD2/NELFA/NAA60/MTF2/CREBBP/DR1/USP7/RNF20/PHF19/CDK9/PPARGC1A/KDM5A/SRCAP/REST/JADE1/SETDB1/PBXIP1/PYGO2/ZBTB7B/SETD1A/ASH1L/KMT2D/EHMT1/SETD7/KAT14/ASXL1/PHF20/USP21/SF3B3/BAZ2A/BCOR/KDM6A/SUV39H1/HDAC6/NIPBL/KDM5B/PRDM4/TAF1/ATRX/TAF5L/SETD1B/ARID4B…	118
GOBP_PEPTIDYL_LYSINE_MODIFICATION	90/1747	396/19637	4.51444e-17	1.61278e-13	1.38926e-13	JARID2/RIF1/ATXN7L3/KMT2A/BRPF3/ZNF451/MAP3K7/CBX4/SETD2/WDR82/PLOD1/DOT1L/PIAS1/MUL1/SIN3A/MLLT1/YEATS2/RLF/NSD2/NELFA/NAA60/MTF2/CREBBP/DR1/PHF19/PPARGC1A/SRCAP/JADE1/SETDB1/PBXIP1/PYGO2/SETD1A/ASH1L/KMT2D/DIP2B/EHMT1/SETD7/KAT14/PHF20/MDM2/BCOR/KDM6A/SUV39H1/HDAC6/GNL3L/TAF1/ATRX/TAF5L/SETD1B/ARID4B/EP400/HCFC1/MECP2/USPL1/BRCA2/SETDB2/TRRAP/SUV39H2/EP300/RANGAP1/BRD1/ARID4A/ZMIZ1/KMT2C/PAXIP1…	90
GOMF_TRANSCRIPTION_COREGULATOR_ACTIVITY	103/1747	495/19637	1.58547e-16	3.77606e-13	3.25272e-13	TRIM38/ATXN7L3/PHB/NAB1/MED13/TRERF1/ZNF451/CBX4/ARID1B/TP53BP1/ARID3A/RIOX2/SPEN/PIAS1/SIN3A/PARP14/SIAH2/MED12L/ARID1A/SMARCA4/THRAP3/CREBBP/CIITA/RNF20/PPARGC1A/KDM5A/NUPR1/SRCAP/ABL1/JADE1/PBXIP1/GON4L/KMT2D/MAML3/ASXL1/CBFA2T2/NCOA6/USP21/SMARCC2/NAB2/BCLAF3/BCOR/UXT/MED10/BASP1/NCOA5/ZMYND8/IL31RA/KDM5B/BTG1/MED13L/PXN/ZXDA/TAF5L/NCOR2/RAP2C/HCFC1/MECP2/DYRK1A/RRP1B/CENPJ/TRRAP/MAP3K10/NCOA…	103
GOBP_HISTONE_METHYLATION	50/1747	159/19637	6.35562e-16	1.13527e-12	9.77929e-13	JARID2/RIF1/KMT2A/SETD2/WDR82/DOT1L/RLF/NSD2/NELFA/MTF2/CREBBP/RNF20/PHF19/SETDB1/PYGO2/SETD1A/ASH1L/KMT2D/EHMT1/SETD7/PHF20/BCOR/KDM6A/SUV39H1/PRDM4/ATRX/SETD1B/ARID4B/HCFC1/MECP2/SETDB2/SUV39H2/ARID4A/KMT2C/PAXIP1/SETD5/KMT5C/ZNF274/NSD3/RRP8/TET3/KDM3A/KANSL3/SUPT6H/KMT5B/NSD1/SUZ12/IWS1/KMT2B/OGT	50
GOBP_PEPTIDYL_LYSINE_METHYLATION	45/1747	144/19637	2.32573e-14	3.22522e-11	2.77822e-11	JARID2/RIF1/KMT2A/SETD2/WDR82/DOT1L/RLF/NSD2/NELFA/MTF2/PHF19/SETDB1/PYGO2/SETD1A/ASH1L/KMT2D/EHMT1/SETD7/PHF20/BCOR/KDM6A/SUV39H1/ATRX/SETD1B/ARID4B/HCFC1/MECP2/SETDB2/SUV39H2/ARID4A/KMT2C/PAXIP1/SETD5/KMT5C/ZNF274/NSD3/TET3/KDM3A/KANSL3/SUPT6H/KMT5B/NSD1/IWS1/KMT2B/OGT	45
REACTOME_CHROMATIN_ORGANIZATION	66/1747	272/19637	2.70837e-14	3.22522e-11	2.77822e-11	ATXN7L3/KMT2A/BRPF3/SETD2/ARID1B/PBRM1/RIOX2/DOT1L/ARID1A/SMARCA4/YEATS2/NSD2/CREBBP/DR1/KDM5A/REST/JADE1/SETDB1/SETD1A/ASH1L/ARID2/KMT2D/EHMT1/SETD7/KAT14/PHF20/SMARCC2/KDM6A/SUV39H1/KDM5B/TAF5L/SETD1B/ARID4B/NCOR2/EP400/HCFC1/BRWD1/SETDB2/GATAD2A/TRRAP/SUV39H2/EP300/BRD1/ARID4A/KMT2C/BRPF1/KMT5C/NSD3/KAT6A/KDM6B/CHD3/JADE2/BRD8/KDM3B/KDM3A/NCOR1/KANSL3/RELA/KMT5B/NSD1/SUZ12/KAT2A/KDM4B/KMT2B/OG…	66
GOBP_PROTEIN_METHYLATION	53/1747	200/19637	2.25194e-13	2.29858e-10	1.98001e-10	JARID2/RIF1/KMT2A/SETD2/WDR82/DOT1L/RLF/NSD2/NELFA/MTF2/CREBBP/RNF20/PHF19/SETDB1/PYGO2/SETD1A/ASH1L/KMT2D/EHMT1/SETD7/PRMT9/PHF20/BCOR/KDM6A/SUV39H1/BTG1/PRDM4/ATRX/SETD1B/ARID4B/HCFC1/MECP2/SETDB2/SUV39H2/ARID4A/KMT2C/PAXIP1/ICMT/SETD5/KMT5C/ZNF274/NSD3/RRP8/TET3/KDM3A/KANSL3/SUPT6H/KMT5B/NSD1/SUZ12/IWS1/KMT2B/OGT	53
GOMF_HISTONE_LYSINE_N_METHYLTRANSFERASE_ACTIVITY	22/1747	44/19637	2.06537e-12	1.84463e-09	1.58897e-09	KMT2A/SETD2/WDR82/DOT1L/NSD2/SETDB1/SETD1A/ASH1L/KMT2D/EHMT1/SETD7/SUV39H1/SETD1B/SETDB2/SUV39H2/KMT2C/SETD5/KMT5C/NSD3/KMT5B/NSD1/KMT2B	22
GOMF_HELICASE_ACTIVITY	44/1747	157/19637	3.07519e-12	2.44136e-09	2.103e-09	ERCC6L2/HELZ/RECQL5/ASCC3/SHPRH/AQR/PIF1/SMARCA4/DDX39A/BLM/DHX15/TTF2/SRCAP/SETX/DDX31/HELQ/ZGRF1/DHX38/HELB/CHD6/ZNFX1/DHX29/ATRX/DDX55/EP400/MCM5/CHD8/ERCC6/DHX34/DICER1/TWNK/CHD7/NAV2/CHD3/DDX46/IGHMBP2/SLFN11/ZRANB3/MCM6/DNA2/BTAF1/DDX12P/POLQ/ERCC3	44
GOBP_DNA_REPLICATION	60/1747	282/19637	1.39368e-10	9.71306e-08	8.36688e-08	DBF4B/NFRKB/BRPF3/RECQL5/REV3L/INO80/PIF1/RPA3/TIPIN/NFIC/CHAF1A/SIN3A/TICRR/BLM/EME2/ORC1/SLX4/CDK9/BOD1L1/RFC1/PDS5A/RBBP6/TTF1/ANKRD17/ZGRF1/JADE1/ATF1/GLI1/HELB/DTL/ATRX/POLE/CHAF1B/BRCA2/GTPBP4/DBF4/MCM5/DNAJC2/WAPL/GRWD1/PPP2R1A/TWNK/GEN1/NBN/POLK/CCDC88A/FEN1/JADE2/REV1/ATAD5/POLD4/IGHMBP2/LIG3/SLFN11/ZRANB3/MCM6/RMI1/DNA2/POLQ/ATR	60
GOBP_METHYLATION	73/1747	377/19637	1.49536e-10	9.71306e-08	8.36688e-08	JARID2/RIF1/PPM1D/KMT2A/PRDM10/SETD2/RNMT/WDR6/WTAP/WDR82/LCMT2/DOT1L/RLF/NSD2/NELFA/MTF2/CREBBP/RNF20/PHF19/SETDB1/PYGO2/SETD1A/ASH1L/KMT2D/EHMT1/ASMTL/SETD7/PRMT9/PHF20/BAZ2A/BCOR/KDM6A/SUV39H1/BTG1/PRDM4/ATRX/SETD1B/ARID4B/HCFC1/MECP2/ZC3H13/SETDB2/GATAD2A/SUV39H2/CBLL1/ARID4A/COMTD1/FOS/KMT2C/PAXIP1/ICMT/THUMPD3/SETD5/KMT5C/ZNF274/NSD3/TGS1/THUMPD2/RRP8/MYC/TET3/KDM3A/KANSL3/SUPT6H/KMT5B/NSD1…	73
GOMF_ATP_DEPENDENT_ACTIVITY_ACTING_ON_DNA	32/1747	104/19637	1.99848e-10	1.16183e-07	1.0008e-07	BPTF/RECQL5/ASCC3/INO80/PIF1/SMARCA4/BLM/RFC1/TTF2/SETX/HELQ/HELB/CHD6/ATRX/MCM5/CHD8/ERCC6/TWNK/CHD7/MSH6/NAV2/CHD3/ATAD5/IGHMBP2/ZRANB3/MCM6/DNA2/BTAF1/DDX12P/POLQ/RAD51B/ERCC3	32
GOBP_CHROMOSOME_SEGREGATION	69/1747	350/19637	2.11389e-10	1.16183e-07	1.0008e-07	CDC27/TLK2/SRPK1/RECQL5/MAD2L1BP/CHMP1B/KNSTRN/INO80/LATS1/RCC2/CEP85/SMC4/AGO4/EME2/TACC3/NDC1/NAA60/SLX4/PSRC1/CDK5RAP2/NEK6/ANAPC4/PDS5A/DIS3L2/HJURP/CSNK2A1/POGZ/ESPL1/CENPT/FBXW7/USP9X/DSN1/TENT4A/FAM83D/NIPBL/KIF14/CENPF/ANAPC7/CHMP1A/ATRX/PDS5B/SETDB2/BAZ1B/KLHL22/MAU2/CDC16/WAPL/NCAPH2/NUP62/SGO1/PPP2R1A/SLF2/DYNC1H1/CDCA2/ABRAXAS2/MKI67/GEN1/HASPIN/FEN1/SPAG5/NUMA1/TTL/TUBG1/RMI1/DDX12P/…	69
GOMF_TRANSCRIPTION_COACTIVATOR_ACTIVITY	57/1747	266/19637	3.01327e-10	1.51638e-07	1.30622e-07	TRIM38/ATXN7L3/MED13/TRERF1/ARID1B/SIN3A/MED12L/ARID1A/SMARCA4/THRAP3/CREBBP/CIITA/RNF20/PPARGC1A/KDM5A/NUPR1/SRCAP/ABL1/JADE1/PBXIP1/KMT2D/MAML3/ASXL1/NCOA6/USP21/SMARCC2/IL31RA/ZXDA/TAF5L/RAP2C/HCFC1/DYRK1A/RRP1B/CENPJ/NCOA4/TRIM24/EP300/CCAR1/ZMIZ1/KMT2C/XPC/PPRC1/CCAR2/FIZ1/KAT6A/CEBPZ/NUP98/SERTAD2/BRD8/TCERG1/PPARGC1B/KAT2A/ARRB1/MAML2/ZZEF1/ZMIZ2/CAMTA2	57
GOMF_HISTONE_METHYLTRANSFERASE_ACTIVITY	23/1747	59/19637	3.63765e-10	1.51638e-07	1.30622e-07	KMT2A/SETD2/WDR82/DOT1L/NSD2/SETDB1/SETD1A/ASH1L/KMT2D/EHMT1/SETD7/SUV39H1/SETD1B/SETDB2/SUV39H2/KMT2C/SETD5/KMT5C/NSD3/KMT5B/NSD1/SUZ12/KMT2B	23
HALLMARK_MITOTIC_SPINDLE	47/1747	199/19637	3.7122e-10	1.51638e-07	1.30622e-07	CDC27/CDC42EP4/DST/RALBP1/CEP192/LATS1/ARHGEF3/PIF1/FLNB/AKAP13/SMC4/CDK5RAP2/RFC1/NOTCH2/ABL1/ARHGEF2/ESPL1/CEP250/CEP72/UXT/HDAC6/STAU1/CENPF/PXN/CLIP1/ITSN1/CENPJ/BRCA2/CLIP2/PCNT/MYO9B/ARF6/NIN/TUBGCP6/CYTH2/KIF20B/DYNC1H1/SOS1/SPTBN1/CCDC88A/ALMS1/SSH2/NUMA1/CLASP1/RAB3GAP1/TRIO/KNTC1	47
GOBP_MITOTIC_NUCLEAR_DIVISION	61/1747	296/19637	3.79547e-10	1.51638e-07	1.30622e-07	CDC27/PPP1R9B/SPHK1/CUL9/MAD2L1BP/CHMP1B/CEP192/KNSTRN/INO80/HOXA13/CDK13/CEP85/INSR/SMC4/PKMYT1/TACC3/PSRC1/CDK5RAP2/NEK6/ANAPC4/PDS5A/DIS3L2/CDKN1B/POGZ/ESPL1/DSN1/TENT4A/NIPBL/KIF14/CENPF/ANAPC7/CHMP1A/ATRX/ANKLE2/PDS5B/BAZ1B/KLHL22/MAU2/BORA/CDC16/NCAPH2/NUP62/SGO1/PPP2R1A/KIF20B/SLF2/CDCA2/ABRAXAS2/MKI67/GEN1/HASPIN/KIFC2/SPAG5/LRP5/NUMA1/CLASP1/TUBG1/PHIP/ATM/ZW10/KNTC1	61
GOBP_REGULATION_OF_CELL_CYCLE_PHASE_TRANSITION	77/1747	415/19637	3.82013e-10	1.51638e-07	1.30622e-07	BTN2A2/DBF4B/CDC27/PPP1R9B/NABP1/H2AX/MAD2L1BP/RPTOR/GPR132/INO80/TP53BP1/APPL1/DOT1L/TIPIN/RCC2/SIN3A/GPNMB/KANK2/TICRR/BLM/LSM10/STIL/EME2/ORC1/PKD1/DCUN1D3/CDK5RAP2/NEK6/ANAPC4/GIGYF2/RHNO1/CDKN1B/ANKRD17/JADE1/ESPL1/FBXW7/GLI1/CTDSP2/MDM2/FAM83D/KIF14/ATP2B4/DTL/CENPF/ANAPC7/TRIAP1/TAF1/MECP2/CENPJ/KLHL22/TFDP1/DBF4/CDC16/GTSE1/ERCC6/PAXIP1/XPC/CCAR2/ADAM17/PRKDC/GEN1/ZFP36L2/NBN/ATAD5/RAD9A/…	77
GOBP_REGULATION_OF_HISTONE_MODIFICATION	44/1747	180/19637	4.17663e-10	1.57063e-07	1.35295e-07	JARID2/RIF1/KMT2A/C6orf89/ZNF451/PINK1/SIN3A/YEATS2/NELFA/MTF2/DR1/RNF20/PHF19/CDK9/PPARGC1A/KDM5A/PYGO2/ZBTB7B/SETD7/KAT14/PHF20/BCOR/SUV39H1/NIPBL/ATRX/HCFC1/MECP2/PARG/JDP2/PAXIP1/SETD5/ZNF274/NSD3/RRP8/TAF7/KDM3A/KANSL3/SUPT6H/NSD1/IWS1/KAT2A/ARRB1/OGT/ATM	44
GOCC_SPINDLE	75/1747	402/19637	4.98763e-10	1.78183e-07	1.53488e-07	INVS/RIF1/CDC27/MAD2L1BP/MAP4/RALBP1/CHMP1B/KNSTRN/INO80/BOD1L2/LATS1/TUBGCP4/KBTBD8/RCC2/CEP85/NGRN/TACC3/HAUS3/GPSM2/PSRC1/CDK5RAP2/NEK6/CRMP1/BOD1L1/ALPK1/SPATA5/ARHGEF2/ESPL1/TPPP/CEP350/UXT/FAM83D/KIF14/PTPN7/CENPF/ANAPC7/CHMP1A/DIDO1/MICAL3/CLTCL1/KLHL22/BORA/WDR62/CDC16/NIN/RANGAP1/CALM3/WAPL/KLHL21/TUBGCP6/NUP62/SGO1/KIF20B/CEP128/MTUS1/CCAR2/ABRAXAS2/YPEL5/BIRC6/HASPIN/ALMS1/KIF20A/KIFC2…	75
GOMF_HISTONE_BINDING	53/1747	246/19637	1.02666e-09	3.49307e-07	3.00895e-07	JARID2/ANP32B/KMT2A/H2AX/RNF8/USP49/BPTF/CBX4/INO80/TP53BP1/DTX3L/MLLT1/SMARCA4/PHC2/YEATS2/MTF2/RNF20/PHF19/HJURP/KDM5A/SRCAP/BRD3/PYGO2/KMT2D/SMARCC2/BAZ2A/BRD9/ZMYND8/KDM5B/TAF1/ATRX/CHAF1B/BAZ1B/ING1/CHD8/DNAJC2/TRIM24/BRD1/KMT2C/GRWD1/KMT5C/KAT6A/ATAD2B/MSH6/RRP8/TAF7/SUPT6H/UIMC1/SUZ12/RSF1/ZZEF1/SFMBT1/PHIP	53
HALLMARK_G2M_CHECKPOINT	46/1747	200/19637	1.43049e-09	4.64585e-07	4.00196e-07	E2F3/CDC27/H2AX/CHAF1A/ILF3/DDX39A/SMC4/STIL/CCNF/TACC3/NSD2/MTF2/DR1/NOTCH2/CDKN1B/ABL1/SLC38A1/TROAP/ESPL1/SUV39H1/TENT4A/SLC7A5/CENPF/CHMP1A/ATRX/POLE/SLC7A1/BRCA2/PDS5B/TFDP1/DBF4/MCM5/TGFB1/ARID4A/KIF20B/MKI67/NUP98/SQLE/MYC/MEIS1/NUMA1/LIG3/MCM6/CUL5/PRPF4B/POLQ	46
GOBP_PEPTIDYL_LYSINE_ACETYLATION	44/1747	187/19637	1.5216e-09	4.7269e-07	4.07177e-07	ATXN7L3/KMT2A/BRPF3/ZNF451/MAP3K7/SIN3A/MLLT1/YEATS2/NAA60/CREBBP/DR1/PPARGC1A/SRCAP/JADE1/PBXIP1/PYGO2/DIP2B/KAT14/PHF20/TAF1/TAF5L/EP400/HCFC1/MECP2/BRCA2/TRRAP/EP300/BRD1/PAXIP1/SETD5/BRPF1/LDB1/KAT6A/PHF20L1/JADE2/BRD8/TAF7/KANSL3/NAA40/IWS1/KAT2A/ARRB1/DIP2A/OGT	44
GOBP_PROTEIN_ACETYLATION	48/1747	217/19637	2.51327e-09	7.39911e-07	6.37362e-07	ATXN7L3/KMT2A/BRPF3/SPHK1/ZNF451/MAP3K7/SIN3A/MLLT1/YEATS2/NAA60/CREBBP/DR1/PPARGC1A/NUPR1/SRCAP/JADE1/PBXIP1/PYGO2/DIP2B/KAT14/PHF20/NAA25/TAF1/TAF5L/EP400/HCFC1/MECP2/BRCA2/TRRAP/EP300/BRD1/PAXIP1/SETD5/BRPF1/LDB1/KAT6A/PHF20L1/NAT10/JADE2/BRD8/TAF7/KANSL3/NAA40/IWS1/KAT2A/ARRB1/DIP2A/OGT	48
GOBP_MITOTIC_CELL_CYCLE_PHASE_TRANSITION	78/1747	440/19637	2.58891e-09	7.39911e-07	6.37362e-07	E2F3/BTN2A2/DBF4B/CDC27/PPP1R9B/NABP1/PPM1D/MAD2L1BP/RPTOR/GPR132/INO80/LATS1/APPL1/RCC2/SIN3A/GPNMB/FBXL12/DNM2/KANK2/TICRR/BLM/LSM10/STIL/ORC1/PKD1/CCNF/PKMYT1/TACC3/DCUN1D3/CDK5RAP2/NEK6/ANAPC4/GIGYF2/CDKN1B/ANKRD17/JADE1/ESPL1/CTDSP2/MDM2/KIF14/CDK18/DTL/CENPF/ANAPC7/CIT/TRIAP1/POLE/MECP2/CENPJ/KLHL22/TFDP1/DBF4/CDK6/CDC16/MASTL/GTSE1/CALM3/XPC/FBXL15/ZNF324/ADAM17/PRKDC/GEN1/ZFP36L2/NBN/MYC/…	78
GOBP_REGULATION_OF_MITOTIC_CELL_CYCLE	83/1747	480/19637	2.7023e-09	7.42612e-07	6.3969e-07	BTN2A2/DBF4B/CDC27/PPP1R9B/NABP1/SPHK1/CUL9/MAD2L1BP/RPTOR/GPR132/INO80/APPL1/RPA3/TIPIN/RCC2/SIN3A/GPNMB/HOXA13/CDK13/INSR/KANK2/TICRR/BLM/LSM10/STIL/EME2/ORC1/PKD1/PKMYT1/DCUN1D3/RNF20/CDK5RAP2/NEK6/CDK9/ANAPC4/GIGYF2/CDKN1B/ABL1/ANKRD17/JADE1/ESPL1/CTDSP2/MDM2/KIF14/BTG1/DTL/CENPF/ANAPC7/TRIAP1/MECP2/CENPJ/BRCA2/KLHL22/BORA/TFDP1/CDC16/GTSE1/NUP62/XPC/KIF20B/CDCA2/ADAM17/MKI67/PRKDC/GEN1/ZFP36…	83
GOBP_DNA_RECOMBINATION	62/1747	320/19637	3.52432e-09	9.3264e-07	8.0338e-07	RIF1/HROB/NABP1/H2AX/NFRKB/RNF8/RECQL5/REV3L/WDR48/SETD2/INO80/DCAF1/TP53BP1/PIF1/RPA3/BLM/EME2/NSD2/SLX4/PALB2/RHNO1/SETX/HELQ/POGZ/ARID2/EXOSC6/STAT6/HELB/FANCB/NIPBL/PTPRC/PGBD5/EP400/BRCA2/TRRAP/MCM5/CYREN/TGFB1/ERCC6/ZFYVE26/BATF/PAXIP1/KMT5C/SPIDR/PRKDC/GEN1/MSH6/NBN/FEN1/BRD8/SUPT6H/ATAD5/KMT5B/IGHMBP2/LIG3/ZRANB3/MCM6/RMI1/POLQ/ATM/TEP1/RAD51B	62
GOBP_POSITIVE_REGULATION_OF_CELL_CYCLE	63/1747	329/19637	4.25964e-09	1.07256e-06	9.23906e-07	DBF4B/CDC27/C6orf89/SPHK1/MAD2L1BP/RPTOR/INO80/CCPG1/RCC2/SIN3A/HOXA13/INSR/IGF1R/LSM10/STIL/PKD1/GPSM2/PSRC1/ANAPC4/RHNO1/NUPR1/CDKN1B/ABL1/ANKRD17/ESPL1/GLI1/MDM2/FAM83D/KIF14/DTL/ANAPC7/CIT/ATRX/PTK6/HCFC1/MECP2/CENPJ/BRCA2/TFDP1/DBF4/CDC16/SVIL/NUP62/KIF20B/SLF2/DYNC1H1/ADAM17/ROCK2/GEN1/MYC/FEN1/SPAG5/ATAD5/LRP5/NUMA1/LSM11/TTL/CDK5R1/RARA/ANXA1/PHIP/PKN2/RAD51B	63
GOBP_MITOTIC_SISTER_CHROMATID_SEGREGATION	41/1747	173/19637	4.35328e-09	1.07256e-06	9.23906e-07	CDC27/MAD2L1BP/CHMP1B/KNSTRN/INO80/SMC4/TACC3/PSRC1/CDK5RAP2/NEK6/ANAPC4/PDS5A/DIS3L2/POGZ/ESPL1/DSN1/TENT4A/NIPBL/KIF14/CENPF/ANAPC7/CHMP1A/ATRX/PDS5B/BAZ1B/KLHL22/MAU2/CDC16/NCAPH2/NUP62/SGO1/PPP2R1A/SLF2/GEN1/HASPIN/SPAG5/NUMA1/TUBG1/ATM/ZW10/KNTC1	41
GOBP_SISTER_CHROMATID_SEGREGATION	46/1747	207/19637	4.60106e-09	1.09582e-06	9.43944e-07	CDC27/MAD2L1BP/CHMP1B/KNSTRN/INO80/LATS1/SMC4/TACC3/PSRC1/CDK5RAP2/NEK6/ANAPC4/PDS5A/DIS3L2/POGZ/ESPL1/FBXW7/DSN1/TENT4A/NIPBL/KIF14/CENPF/ANAPC7/CHMP1A/ATRX/PDS5B/BAZ1B/KLHL22/MAU2/CDC16/WAPL/NCAPH2/NUP62/SGO1/PPP2R1A/SLF2/GEN1/HASPIN/FEN1/SPAG5/NUMA1/TUBG1/DDX12P/ATM/ZW10/KNTC1	46
GOMF_LYSINE_N_METHYLTRANSFERASE_ACTIVITY	22/1747	61/19637	4.91265e-09	1.13229e-06	9.75357e-07	KMT2A/SETD2/WDR82/DOT1L/NSD2/SETDB1/SETD1A/ASH1L/KMT2D/EHMT1/SETD7/SUV39H1/SETD1B/SETDB2/SUV39H2/KMT2C/SETD5/KMT5C/NSD3/KMT5B/NSD1/KMT2B	22
GOBP_PEPTIDYL_LYSINE_DIMETHYLATION	14/1747	26/19637	6.39569e-09	1.42804e-06	1.23012e-06	KMT2A/SETD2/SETD1A/ASH1L/KMT2D/EHMT1/SETD7/SUV39H1/SETD1B/SUV39H2/KMT5C/KDM3A/KMT5B/KMT2B	14
GOCC_HISTONE_METHYLTRANSFERASE_COMPLEX	22/1747	62/19637	6.97788e-09	1.51082e-06	1.30142e-06	JARID2/KMT2A/MGA/WDR82/BOD1L1/SETD1A/KMT2D/NCOA6/PHF20/KDM6A/PRDM4/LAS1L/TAF1/SETD1B/HCFC1/CHD8/KMT2C/PAXIP1/KDM6B/TAF7/SUZ12/KMT2B	22
GOBP_REGULATION_OF_HISTONE_METHYLATION	25/1747	80/19637	1.32423e-08	2.78282e-06	2.39714e-06	JARID2/RIF1/KMT2A/NELFA/MTF2/RNF20/PHF19/PYGO2/SETD7/PHF20/BCOR/SUV39H1/ATRX/HCFC1/MECP2/PAXIP1/ZNF274/NSD3/RRP8/KDM3A/KANSL3/SUPT6H/NSD1/IWS1/OGT	25
GOMF_CATALYTIC_ACTIVITY_ACTING_ON_DNA	47/1747	222/19637	1.6002e-08	3.26668e-06	2.81394e-06	BPTF/RECQL5/ASCC3/REV3L/INO80/PIF1/MBD4/SMARCA4/BLM/RFC1/TTF2/SETX/HELQ/ZGRF1/HELB/CHD6/ATRX/PGBD5/POLE/MCM5/CHD8/ERCC6/TDP1/DICER1/TWNK/CHD7/GEN1/MSH6/NAV2/POLK/CHD3/FEN1/REV1/ATAD5/POLD4/RAD9A/IGHMBP2/LIG3/ZRANB3/MCM6/DNA2/BTAF1/DDX12P/POLQ/TEP1/RAD51B/ERCC3	47
GOBP_PROTEIN_ACYLATION	52/1747	259/19637	1.8639e-08	3.69933e-06	3.18662e-06	ATXN7L3/KMT2A/BRPF3/SPHK1/ZNF451/MAP3K7/ZDHHC3/ZDHHC14/SIN3A/MLLT1/YEATS2/NAA60/CREBBP/DR1/PPARGC1A/NUPR1/SRCAP/JADE1/PBXIP1/PYGO2/DIP2B/KAT14/PHF20/ZDHHC7/NAA25/TAF1/TAF5L/EP400/HCFC1/MECP2/BRCA2/TRRAP/EP300/BRD1/PAXIP1/SETD5/BRPF1/GOLGA7B/LDB1/KAT6A/PHF20L1/NAT10/JADE2/BRD8/TAF7/KANSL3/NAA40/IWS1/KAT2A/ARRB1/DIP2A/OGT	52
GOBP_NUCLEAR_CHROMOSOME_SEGREGATION	56/1747	289/19637	1.98976e-08	3.84239e-06	3.30986e-06	CDC27/MAD2L1BP/CHMP1B/KNSTRN/INO80/LATS1/RCC2/SMC4/AGO4/EME2/TACC3/NDC1/SLX4/PSRC1/CDK5RAP2/NEK6/ANAPC4/PDS5A/DIS3L2/POGZ/ESPL1/FBXW7/DSN1/TENT4A/FAM83D/NIPBL/KIF14/CENPF/ANAPC7/CHMP1A/ATRX/PDS5B/BAZ1B/KLHL22/MAU2/CDC16/WAPL/NCAPH2/NUP62/SGO1/PPP2R1A/SLF2/DYNC1H1/ABRAXAS2/GEN1/HASPIN/FEN1/SPAG5/NUMA1/TTL/TUBG1/RMI1/DDX12P/ATM/ZW10/KNTC1	56
GOBP_REGULATION_OF_DNA_METABOLIC_PROCESS	71/1747	406/19637	2.37733e-08	4.47001e-06	3.85049e-06	RIF1/KMT2A/H2AX/NFRKB/RNF8/RECQL5/WDR48/SETD2/INO80/MAP3K4/TP53BP1/PIF1/DTX3L/TICRR/BLM/IGF1R/RLF/NSD2/SLX4/USP7/SMG1/CDK9/BMPR2/PPARGC1A/JADE1/POGZ/ARID2/EXOSC6/STAT6/HELB/FANCB/USP9X/PTPRC/GNL3L/ATRX/EP400/MECP2/TFDP1/TRRAP/CEBPG/DNAJC2/CYREN/TGFB1/ERCC6/PARG/YLPM1/PAXIP1/SLF2/HSP90AA1/KMT5C/SPIDR/PRKDC/MSH6/NBN/MYC/DCP2/SMG6/NAT10/JADE2/BRD8/SUPT6H/ATAD5/KMT5B/UIMC1/ZRANB3/FAM168A/RNF169/POLQ/…	71
GOMF_PROTEIN_SERINE_KINASE_ACTIVITY	65/1747	360/19637	2.65957e-08	4.87246e-06	4.19716e-06	TLK2/SRPK1/STK38/ERN1/MAP3K7/LATS1/MAP3K4/DCAF1/TTBK2/MTOR/PINK1/CLK3/CDK13/TNK2/MAST2/PKMYT1/GAK/CIITA/SMG1/NEK6/CDK9/PIKFYVE/WNK1/BMP2K/CSNK2A1/STK35/ALPK1/TP53RK/CDK18/CIT/TAF1/OBSCN/MAP3K21/ULK1/DYRK1A/CDK6/CSNK1E/MAP3K10/MASTL/MAP3K8/PIK3CG/MAPK12/CDC42BPB/ROCK2/SLK/IKBKB/PRKDC/MAP3K1/HASPIN/AAK1/HIPK3/MARK2/TESK1/CDK12/RIPK1/PRPF4B/DAPK1/MAST3/ATR/TRIO/PKN2/ATM/TBK1/ULK4/MAP3K5	65
GOBP_RECOMBINATIONAL_REPAIR	38/1747	164/19637	3.03769e-08	5.42607e-06	4.67404e-06	RIF1/HROB/NABP1/H2AX/RECQL5/REV3L/WDR48/SETD2/INO80/TP53BP1/RPA3/BLM/SLX4/PALB2/RHNO1/HELQ/POGZ/ARID2/HELB/FANCB/NIPBL/EP400/BRCA2/TRRAP/MCM5/ERCC6/ZFYVE26/SPIDR/GEN1/NBN/FEN1/BRD8/LIG3/MCM6/RMI1/POLQ/ATM/RAD51B	38
REACTOME_DNA_REPAIR	61/1747	331/19637	3.28624e-08	5.72688e-06	4.93316e-06	RIF1/NFRKB/RNF8/ASCC3/FAAP100/REV3L/WDR48/AQR/INO80/TP53BP1/RNF111/RPA3/TIPIN/PIAS1/MBD4/BLM/EME2/NSD2/SLX4/USP7/RFC1/PALB2/RHNO1/ABL1/USP10/FANCB/DTL/FANCA/UBC/POLE/BRCA2/BAZ1B/POLR2J/EP300/ERCC6/PARG/PAXIP1/XPC/TDP1/SPIDR/PRKDC/GEN1/MSH6/NBN/POLK/FEN1/REV1/POLD4/RAD9A/UIMC1/LIG3/RMI1/DNA2/HERC2/KDM4B/RAD18/POLQ/ATR/ATM/RAD51B/ERCC3	61
HALLMARK_TNFA_SIGNALING_VIA_NFKB	43/1747	200/19637	4.03743e-08	6.86844e-06	5.91651e-06	NINJ1/CD83/SPHK1/TGIF1/SOD2/SERPINB2/SERPINB8/SPSB1/GADD45B/TNFSF9/RNF19B/JUNB/IER2/TIPARP/JUN/CD69/MCL1/IER5/PTGER4/BTG1/RCAN1/ETS2/KLF6/IRS2/MAFF/MAP3K8/FOS/BHLHE40/IFIT2/DUSP4/DUSP5/FOSL2/DENND5A/MYC/TNFAIP8/REL/PLEK/MXD1/KDM6B/FJX1/EHD1/RELA/FUT4	43
GOBP_PEPTIDYL_LYSINE_TRIMETHYLATION	20/1747	57/19637	4.18481e-08	6.9536e-06	5.98987e-06	KMT2A/SETD2/WDR82/SETD1A/KMT2D/SUV39H1/ATRX/SETD1B/ARID4B/MECP2/SUV39H2/ARID4A/SETD5/KMT5C/ZNF274/NSD3/TET3/KMT5B/IWS1/OGT	20
GOCC_CHROMOSOMAL_REGION	65/1747	366/19637	5.09e-08	8.26546e-06	7.11991e-06	CENPP/H4C5/RIF1/NABP1/H2AX/RNF8/CHMP1B/KNSTRN/BOD1L2/WDR82/TP53BP1/PIF1/DOT1L/RCC2/SIN3A/BLM/SMC4/TELO2/ORC1/SLX4/ZNF618/BOD1L1/PDS5A/HJURP/DCTN5/SETX/CENPB/CENPT/CENPL/SUV39H1/DSN1/CENPF/CHMP1A/ATRX/PSEN2/CLIP1/THOC2/BRCA2/PDS5B/MCM5/SUV39H2/MIS18BP1/RANGAP1/PSEN1/WAPL/SGO1/PPP2R1A/KMT5C/PRKDC/CENPO/NUP98/NBN/SMG6/NAT10/FEN1/SPAG5/KMT5B/CLASP1/MCM6/DNA2/ATR/ATM/ZW10/KNTC1/TEP1	65
GOMF_PROTEIN_SERINE_THREONINE_TYROSINE_KINASE_ACTIVITY	75/1747	446/19637	5.23547e-08	8.31276e-06	7.16065e-06	ROR2/TLK2/SRPK1/STK38/ERN1/MAP3K7/ACVR2B/LATS1/MAP3K4/DCAF1/TTBK2/MTOR/PINK1/CLK3/CDK13/INSR/NTRK3/IGF1R/TNK2/MAST2/PKMYT1/GAK/CIITA/SMG1/NEK6/CDK9/PIKFYVE/WNK1/ABL1/BMP2K/CSNK2A1/STK35/ALPK1/TP53RK/CDK18/CIT/TAF1/PTK6/OBSCN/MAP3K21/ULK1/DYRK1A/BAZ1B/CDK6/CSNK1E/MAP3K10/MASTL/MAP3K8/PIK3CG/MAPK12/CDC42BPB/ROCK2/SLK/IKBKB/PRKDC/MAP3K1/HASPIN/AAK1/HIPK3/MARK2/TESK1/MERTK/CDK12/RIPK1/PRPF4B/DAPK1/SY…	75
GOCC_PROTEIN_ACETYLTRANSFERASE_COMPLEX	27/1747	97/19637	5.47944e-08	8.511e-06	7.33141e-06	ATXN7L3/BRPF3/MAP3K7/PHF14/MLLT1/YEATS2/CREBBP/DR1/JADE1/KAT14/PHF20/NAA25/TAF5L/EP400/HCFC1/TRRAP/EP300/BRD1/BRPF1/KAT6A/PHF20L1/JADE2/BRD8/TAF7/KANSL3/KAT2A/OGT	27
GOMF_DNA_HELICASE_ACTIVITY	23/1747	74/19637	5.60497e-08	8.52075e-06	7.33981e-06	RECQL5/ASCC3/PIF1/BLM/SETX/HELQ/HELB/CHD6/ATRX/MCM5/CHD8/ERCC6/TWNK/CHD7/NAV2/CHD3/IGHMBP2/ZRANB3/MCM6/DNA2/DDX12P/POLQ/ERCC3	23
GOMF_NUCLEOSIDE_TRIPHOSPHATASE_REGULATOR_ACTIVITY	80/1747	489/19637	6.41344e-08	9.28724e-06	8.00007e-06	ARHGAP32/GNA13/RALBP1/STXBP5/TAGAP/ARHGEF3/HERC1/ADAP1/DENND4A/RCC2/MYO9A/RANBP3/TBC1D2B/RASGRF1/AKAP13/EIF2B5/TNK2/RGS12/JUN/GPSM2/DENND1A/TBC1D1/RHOH/TBC1D10B/ARHGAP24/TBC1D20/CDC42SE1/ARHGEF2/ARHGAP30/PLEKHG4/RALGAPA2/RAPGEF2/RGS16/OBSCN/EIF2B1/ITSN1/SPATA13/MYO9B/GMIP/TBC1D4/MYCBP2/SIPA1L3/ARHGEF40/ARHGAP12/DENND2A/RANGAP1/ARHGAP35/SIPA1L1/CYTH2/NUCB1/CCDC88C/RIN3/DNMBP/DOCK5/RGS10/SOS1/DENND…	80
GOMF_PROTEIN_SERINE_THREONINE_KINASE_ACTIVITY	73/1747	432/19637	6.43832e-08	9.28724e-06	8.00007e-06	PPM1D/TLK2/SRPK1/STK38/ERN1/MAP3K7/ACVR2B/ITPKA/LATS1/MAP3K4/DCAF1/TTBK2/MTOR/PINK1/CLK3/CDK13/AKAP13/TNK2/MAST2/PKMYT1/GAK/CIITA/SMG1/NEK6/CDK9/ENG/BMPR2/PIKFYVE/WNK1/BMP2K/CSNK2A1/STK35/ALPK1/BCKDK/TP53RK/CDK18/CIT/TAF1/OBSCN/MAP3K21/ULK1/DYRK1A/CDK6/CSNK1E/MAP3K10/MASTL/MAP3K8/PIK3CG/MAPK12/CDC42BPB/ROCK2/SLK/IKBKB/PRKDC/MAP3K1/HASPIN/AAK1/HIPK3/MARK2/TESK1/CDK12/RIPK1/PRPF4B/DAPK1/SYK/MAST3/A…	73
REACTOME_PKMTS_METHYLATE_HISTONE_LYSINES	22/1747	69/19637	6.49912e-08	9.28724e-06	8.00007e-06	KMT2A/SETD2/DOT1L/NSD2/SETDB1/SETD1A/ASH1L/KMT2D/EHMT1/SETD7/SUV39H1/SETD1B/SETDB2/SUV39H2/KMT2C/KMT5C/NSD3/RELA/KMT5B/NSD1/SUZ12/KMT2B	22
GOCC_METHYLTRANSFERASE_COMPLEX	26/1747	92/19637	6.86401e-08	9.49522e-06	8.17923e-06	JARID2/KMT2A/RNMT/MGA/WTAP/WDR82/BOD1L1/SETD1A/KMT2D/NCOA6/PHF20/KDM6A/PRDM4/LAS1L/TAF1/SETD1B/HCFC1/ZC3H13/CHD8/CBLL1/KMT2C/PAXIP1/KDM6B/TAF7/SUZ12/KMT2B	26
GOMF_ATP_HYDROLYSIS_ACTIVITY	60/1747	330/19637	7.01159e-08	9.49522e-06	8.17923e-06	RECQL5/ASCC3/RNF213/AQR/INO80/PIF1/LONP1/SMARCA4/DDX39A/BLM/SMC4/ORC1/PIKFYVE/DHX15/RFC1/SRCAP/TOR1B/TOR1A/DDX31/HELQ/SPATA5/LONP2/HSPA7/TOR3A/DHX38/HELB/CHD6/DHX29/KIF14/SPG7/ATRX/HSPA13/DDX55/MCM5/CHD8/ACIN1/PSMC2/ERCC6/DHX34/KIF20B/TWNK/HSP90AA1/ATP6V1H/CHD7/ATAD2B/NAV2/CHD3/DDX46/KIF20A/KIFC2/ATAD5/IGHMBP2/SLFN11/MCM6/RSF1/DNA2/BTAF1/DDX12P/MDN1/ERCC3	60
GOBP_POSITIVE_REGULATION_OF_CELL_CYCLE_PROCESS	49/1747	247/19637	7.04334e-08	9.49522e-06	8.17923e-06	DBF4B/CDC27/SPHK1/MAD2L1BP/RPTOR/INO80/RCC2/SIN3A/HOXA13/INSR/IGF1R/LSM10/STIL/GPSM2/ANAPC4/RHNO1/ANKRD17/ESPL1/GLI1/MDM2/FAM83D/KIF14/DTL/ANAPC7/CIT/ATRX/MECP2/CENPJ/TFDP1/DBF4/CDC16/SVIL/NUP62/KIF20B/SLF2/DYNC1H1/ADAM17/ROCK2/GEN1/FEN1/SPAG5/ATAD5/LRP5/NUMA1/LSM11/ANXA1/PHIP/PKN2/RAD51B	49
GOBP_HISTONE_H3_ACETYLATION	23/1747	75/19637	7.40815e-08	9.69201e-06	8.34874e-06	ATXN7L3/KMT2A/BRPF3/ZNF451/MAP3K7/SIN3A/YEATS2/NAA60/DR1/JADE1/PBXIP1/KAT14/TAF5L/BRCA2/TRRAP/EP300/BRD1/BRPF1/LDB1/KAT6A/JADE2/TAF7/KAT2A	23
GOBP_HISTONE_H3_K9_METHYLATION	16/1747	39/19637	7.47648e-08	9.69201e-06	8.34874e-06	JARID2/RIF1/SETDB1/ASH1L/EHMT1/SETD7/SUV39H1/ATRX/ARID4B/MECP2/SETDB2/SUV39H2/ARID4A/SETD5/ZNF274/KDM3A	16
GOBP_REGULATION_OF_SMALL_GTPASE_MEDIATED_SIGNAL_TRANSDUCTION	56/1747	300/19637	7.59626e-08	9.69201e-06	8.34874e-06	ITGA3/ARHGAP32/GNA13/RALBP1/TAGAP/ARHGEF3/MFN2/DENND4A/MYO9A/RASGRF1/DNM2/AKAP13/KANK2/DENND1A/NOTCH2/ABL1/GPR35/ARHGAP24/CDC42SE1/ARHGEF2/ARHGAP30/PLEKHG4/P2RY8/RALGAPA2/KIF14/OBSCN/ITSN1/SPATA13/F2RL3/MYO9B/RTN4R/GMIP/SPRY2/SIPA1L3/ARHGEF40/ARHGAP12/ARF6/PIK3CG/ARHGAP35/SIPA1L1/CYTH2/NUP62/DNMBP/SOS1/ERBIN/DENND3/MADD/ARHGAP26/DOCK8/DENND4C/ARRB1/DENND4B/ARAP1/TSC2/TRIO/OGT	56
GOBP_DOUBLE_STRAND_BREAK_REPAIR	52/1747	273/19637	1.12529e-07	1.41056e-05	1.21506e-05	RIF1/NABP1/H2AX/RNF8/RECQL5/REV3L/WDR48/SETD2/INO80/TP53BP1/RPA3/DTX3L/BLM/EME2/NSD2/SLX4/PALB2/SETX/HELQ/POGZ/ARID2/HELB/FANCB/TENT4A/NIPBL/EP400/BRCA2/TRRAP/MCM5/CYREN/ERCC6/ZFYVE26/TDP1/SLF2/KMT5C/SPIDR/PRKDC/GEN1/NBN/TNKS1BP1/FEN1/BRD8/KMT5B/UIMC1/LIG3/MCM6/RNF169/RMI1/DNA2/POLQ/ATM/RAD51B	52
GOMF_UBIQUITIN_LIKE_PROTEIN_TRANSFERASE_ACTIVITY	75/1747	456/19637	1.32437e-07	1.61409e-05	1.39038e-05	TRIM38/RNF8/UBE2O/ZNF451/CBX4/RNF213/RNF146/SHPRH/RNF123/RNF111/HERC1/RNF216/DTX3L/UBE4B/PIAS1/MUL1/SIAH2/TRIM63/RNF19B/RNF11/MEFV/RNF20/FBXW2/RC3H2/ANAPC4/TRIM45/RBBP6/FBXL14/UBE2F/RBCK1/RNF24/MDM2/BCOR/MED10/DTL/UBE3B/TAF1/LTN1/UBL4A/UBE2G2/RNF6/PPIL2/MYCBP2/TRIM56/RNF185/HECTD1/MARCHF8/CBLL1/TRIM24/KLHL21/MKRN2/NEURL1/BIRC6/ZFP91/RMND5A/SH3RF3/SYVN1/RNF145/NFX1/TSPAN17/FBXO10/RNF169/CUL5/UBR4/…	75
REACTOME_DNA_DOUBLE_STRAND_BREAK_REPAIR	37/1747	166/19637	1.33284e-07	1.61409e-05	1.39038e-05	RIF1/RNF8/TP53BP1/RPA3/TIPIN/BLM/EME2/NSD2/SLX4/RFC1/PALB2/RHNO1/ABL1/UBC/POLE/BRCA2/BAZ1B/PAXIP1/TDP1/SPIDR/PRKDC/GEN1/NBN/POLK/FEN1/POLD4/RAD9A/UIMC1/LIG3/RMI1/DNA2/HERC2/KDM4B/POLQ/ATR/ATM/RAD51B	37
GOBP_REGULATION_OF_MITOTIC_CELL_CYCLE_PHASE_TRANSITION	58/1747	321/19637	1.44034e-07	1.71521e-05	1.47749e-05	BTN2A2/DBF4B/CDC27/PPP1R9B/NABP1/MAD2L1BP/RPTOR/GPR132/INO80/APPL1/RCC2/SIN3A/GPNMB/KANK2/TICRR/BLM/LSM10/STIL/ORC1/PKD1/DCUN1D3/CDK5RAP2/NEK6/ANAPC4/GIGYF2/CDKN1B/ANKRD17/JADE1/ESPL1/CTDSP2/MDM2/KIF14/DTL/CENPF/ANAPC7/TRIAP1/MECP2/CENPJ/KLHL22/TFDP1/CDC16/GTSE1/XPC/ADAM17/PRKDC/GEN1/ZFP36L2/NBN/ATAD5/LSM11/UIMC1/SLFN11/ANXA1/ATM/ZW10/KNTC1/RAD51B/ERCC3	58
REACTOME_HDR_THROUGH_HOMOLOGOUS_RECOMBINATION_HRR	21/1747	67/19637	1.79078e-07	2.09757e-05	1.80685e-05	RPA3/BLM/EME2/SLX4/RFC1/PALB2/RHNO1/UBC/POLE/BRCA2/SPIDR/GEN1/NBN/POLK/POLD4/RAD9A/RMI1/DNA2/ATR/ATM/RAD51B	21
GOCC_SPINDLE_POLE	37/1747	169/19637	2.15722e-07	2.48603e-05	2.14147e-05	RALBP1/KNSTRN/BOD1L2/LATS1/TUBGCP4/CEP85/TACC3/GPSM2/PSRC1/CDK5RAP2/NEK6/BOD1L1/ALPK1/UXT/FAM83D/CENPF/KLHL22/WDR62/NIN/CALM3/KLHL21/TUBGCP6/NUP62/SGO1/KIF20B/CEP128/ABRAXAS2/YPEL5/BIRC6/ALMS1/SPAG5/NUMA1/TUBG1/FRY/ZW10/KNTC1/CEP44	37
GOBP_MRNA_PROCESSING	79/1747	496/19637	2.42404e-07	2.74917e-05	2.36815e-05	CWC22/SRPK1/USP49/ERN1/RNMT/AQR/SCAF8/WTAP/RBM6/LEO1/TXNL4A/SLTM/CDK13/DDX39A/RSRC1/THRAP3/LSM10/SNIP1/RNF20/PRPF4/CDK9/PPARGC1A/DHX15/TTF2/RBBP6/RBM8A/SETX/REST/SCAF11/AKAP17A/PRMT9/PAN2/SF3B3/RNASEL/DHX38/TENT4A/RBM38/THOC2/AFF2/SON/DYRK1A/RRP1B/PAN3/ZC3H13/TBRG4/SUGP2/ADARB2/RBM23/ACIN1/MTPAP/RBM28/RBM25/RPUSD3/SCAF1/ZNF473/PDCD11/CCAR2/U2AF2/TGS1/NUP98/CLP1/CPSF7/DDX46/TCERG1/SUPT6H/PSIP1/GEM…	79
GOMF_PROTEIN_METHYLTRANSFERASE_ACTIVITY	25/1747	92/19637	2.80245e-07	3.12867e-05	2.69505e-05	KMT2A/SETD2/WDR82/DOT1L/NSD2/SETDB1/SETD1A/ASH1L/KMT2D/EHMT1/SETD7/PRMT9/SUV39H1/SETD1B/SETDB2/SUV39H2/KMT2C/ICMT/SETD5/KMT5C/NSD3/KMT5B/NSD1/SUZ12/KMT2B	25
GOBP_HISTONE_H3_K9_MODIFICATION	18/1747	53/19637	3.48107e-07	3.8265e-05	3.29616e-05	JARID2/RIF1/KMT2A/ZNF451/SETDB1/ASH1L/EHMT1/SETD7/SUV39H1/ATRX/ARID4B/MECP2/SETDB2/SUV39H2/ARID4A/SETD5/ZNF274/KDM3A	18
GOCC_ATPASE_COMPLEX	24/1747	88/19637	4.48336e-07	4.85358e-05	4.1809e-05	NFRKB/BPTF/INO80/ARID1B/PBRM1/ARID1A/SMARCA4/SRCAP/CSNK2A1/ARID2/SMARCC2/BRD9/EP400/BAZ1B/BCL7B/GATAD2A/TRRAP/HMGXB4/ERCC6/BICRA/MYBBP1A/CHD3/BRD8/RSF1	24
GOMF_P53_BINDING	20/1747	66/19637	6.43561e-07	6.86305e-05	5.91186e-05	TP53BP1/MUL1/SMARCA4/NTRK3/BLM/HTT/CREBBP/USP7/RNF20/EHMT1/SETD7/MDM2/USP10/TP53RK/TRIAP1/TAF1/CHD8/TRIM24/EP300/TEP1	20
REACTOME_MITOTIC_PROMETAPHASE	40/1747	198/19637	6.68607e-07	7.02529e-05	6.05162e-05	CENPP/CEP164/CEP192/TUBGCP4/CEP152/RCC2/SMC4/HAUS3/CDK5RAP2/PDS5A/CSNK2A1/CENPT/TUBB4B/CEP250/CEP72/CENPL/DSN1/CENPF/CLIP1/CENPJ/PDS5B/PCNT/AKAP9/CSNK1E/RANGAP1/WAPL/TUBGCP6/SGO1/PPP2R1A/DYNC1H1/HSP90AA1/ACTR1A/CENPO/NUP98/ALMS1/NUMA1/CLASP1/TUBG1/ZW10/KNTC1	40
GOBP_DNA_CONFORMATION_CHANGE	60/1747	352/19637	6.99127e-07	7.16315e-05	6.17037e-05	CENPP/ANP32B/H4C5/RIF1/PPM1D/H2AX/SRPK1/RNF8/RECQL5/ASCC3/ZNF445/SHPRH/TASOR/PIF1/CHAF1A/SIN3A/BLM/SMC4/NAA60/HJURP/ABL1/SETX/LIN54/HELQ/SETDB1/KMT2D/BAZ2A/HELB/SUV39H1/TENT4A/CHD6/ZNFX1/CHMP1A/ATRX/MECP2/CHAF1B/SETDB2/BAZ1B/MCM5/CHD8/ACIN1/WAPL/NCAPH2/GRWD1/TWNK/KAT6A/CHD7/RRP8/NAV2/NBN/CHD3/IGHMBP2/ZRANB3/MCM6/RSF1/ANXA1/DNA2/DDX12P/POLQ/ERCC3	60
GOBP_REGULATION_OF_CHROMOSOME_ORGANIZATION	42/1747	213/19637	7.01778e-07	7.16315e-05	6.17037e-05	CDC27/NFRKB/MAD2L1BP/INO80/MAP3K4/TASOR/PIF1/SIN3A/SMC4/TACC3/SLX4/USP7/SMG1/CDK5RAP2/NEK6/ANAPC4/SETDB1/ESPL1/CENPF/ANAPC7/GNL3L/ATRX/SETDB2/BAZ1B/KLHL22/CDC16/YLPM1/WAPL/SLF2/GEN1/NBN/MYC/DCP2/SMG6/NAT10/FEN1/NUMA1/XRN1/ATR/ATM/ZW10/KNTC1	42
GOBP_POSITIVE_REGULATION_OF_HISTONE_MODIFICATION	26/1747	103/19637	7.82123e-07	7.8708e-05	6.77995e-05	JARID2/RIF1/KMT2A/C6orf89/PINK1/NELFA/MTF2/RNF20/PHF19/CDK9/PPARGC1A/ZBTB7B/PHF20/SUV39H1/NIPBL/HCFC1/MECP2/JDP2/PAXIP1/NSD3/RRP8/KANSL3/KAT2A/ARRB1/OGT/ATM	26
GOMF_DNA_BINDING_TRANSCRIPTION_FACTOR_BINDING	74/1747	469/19637	8.37014e-07	8.3062e-05	7.155e-05	SP3/MED13/PPARD/TRERF1/LATS1/DCAF1/TP53BP1/FOXP1/CGGBP1/FAM220A/DTX3L/SPEN/PIAS1/SIN3A/ARID1A/SMARCA4/MEF2A/THRAP3/JUN/CREBBP/CIITA/NEK6/PPARGC1A/NOTCH2/REST/PBXIP1/SETD1A/SP1/ASXL1/NCOA6/BAZ2A/BCOR/ZMYND8/CENPF/TAF1/NCOR2/HCFC1/ETS2/RNF6/PURB/CRKL/NLRP3/TFDP1/CEBPA/CEBPG/MAP3K10/NFE4/TRIM24/EP300/TOB2/PPARA/JMJD1C/FOS/BHLHE40/LCOR/LDB1/PDCD11/FIZ1/KAT6A/PRKDC/TRIB2/NBN/MYC/BRD8/TAF7/TCERG1/PPARG…	74
GOBP_NUCLEAR_TRANSCRIBED_MRNA_CATABOLIC_PROCESS	29/1747	123/19637	8.64629e-07	8.46271e-05	7.28981e-05	TNRC6C/EXOSC7/MRTO4/THRAP3/TUT4/SMG1/RC3H2/DIS3L2/RBM8A/PYM1/PAN2/EXOSC6/SMG7/TENT4A/PELO/PAN3/UPF2/UPF3A/MTPAP/TNRC6B/DHX34/ZFP36L2/DCP2/AGO2/SMG6/TUT7/XRN1/RC3H1/ATM	29
GOBP_HISTONE_H3_K36_METHYLATION	9/1747	15/19637	1.04297e-06	0.000100703	8.67458e-05	SETD2/NSD2/ASH1L/BCOR/PAXIP1/SETD5/NSD3/NSD1/IWS1	9
REACTOME_HOMOLOGY_DIRECTED_REPAIR	31/1747	138/19637	1.13023e-06	0.000107673	9.27503e-05	RNF8/TP53BP1/RPA3/TIPIN/BLM/EME2/NSD2/SLX4/RFC1/PALB2/RHNO1/ABL1/UBC/POLE/BRCA2/SPIDR/GEN1/NBN/POLK/FEN1/POLD4/RAD9A/UIMC1/LIG3/RMI1/DNA2/HERC2/POLQ/ATR/ATM/RAD51B	31
GOMF_LYSINE_ACETYLATED_HISTONE_BINDING	11/1747	23/19637	1.32049e-06	0.000124143	0.000106938	KMT2A/SMARCA4/BRD3/BAZ2A/BRD9/ZMYND8/TAF1/TRIM24/ATAD2B/ZZEF1/PHIP	11
GOBP_MONONUCLEAR_CELL_DIFFERENTIATION	69/1747	434/19637	1.4802e-06	0.000137351	0.000118315	CD83/BTN2A2/SP3/FOXO3/DCAF1/FOXP1/PIK3CD/MTOR/TNFSF9/JUN/RC3H2/RHOH/NOTCH2/GPR89A/IL4R/ITFG2/LTBR/SPN/ABL1/IL6R/ZBTB7B/ARMC5/GON4L/LMBR1L/STAT6/MR1/MAFB/PTGER4/IL31RA/PTPRC/SOX13/IRF8/BATF3/FANCA/NKAP/TRPM2/NLRP3/KLF6/CDK6/CEBPG/PNP/ACIN1/HECTD1/EP300/VSIR/PPP3CB/PSEN1/ZMIZ1/BATF/NCAPH2/GPR68/ADAM17/PRKDC/CHD7/SOS1/ZFP36L2/SOCS5/MYC/ST3GAL1/SYVN1/FADD/MERTK/RARA/KAT2A/ANXA1/SYK/SH3RF1/RC3H1/ATM	69
GOBP_PROTEIN_LOCALIZATION_TO_CYTOSKELETON	18/1747	58/19637	1.57417e-06	0.000144198	0.000124213	PPP1R9B/CEP192/TTBK2/MAP1A/GOLGB1/CCDC14/STIL/BICD1/CEP250/CEP72/CEP350/FAM83D/KLHL21/NUP62/KIF20B/SPAG5/NUMA1/C2CD3	18
GOBP_SOMATIC_DIVERSIFICATION_OF_IMMUNE_RECEPTORS	22/1747	82/19637	1.80924e-06	0.000161853	0.000139421	RIF1/RNF8/DCAF1/TP53BP1/NSD2/EXOSC6/STAT6/PTPRC/CYREN/TGFB1/BATF/PAXIP1/KMT5C/PRKDC/MSH6/NBN/SUPT6H/ATAD5/KMT5B/LIG3/POLQ/ATM	22
GOBP_RNA_CATABOLIC_PROCESS	50/1747	282/19637	1.81221e-06	0.000161853	0.000139421	ERN1/TNRC6C/MYD88/EXOSC7/TNFRSF1B/DIS3L/MRTO4/YTHDF2/AGO4/THRAP3/TUT4/SMG1/RC3H2/MRPL44/DIS3L2/GIGYF2/TENT5C/RBM8A/PYM1/PAN2/EXOSC6/RNASEL/SMG7/TENT4A/PELO/TRAF5/PAN3/TBRG4/LARP4B/UPF2/GTPBP1/UPF3A/MTPAP/TNRC6B/DEDD2/DHX34/DICER1/ROCK2/YTHDF3/ZFP36L2/DCP2/AGO2/SMG6/FEN1/ELAC2/TUT7/DNA2/XRN1/RC3H1/ATM	50
GOBP_CHROMATIN_REMODELING	48/1747	267/19637	1.9373e-06	0.000170889	0.000147204	CENPP/JARID2/ANP32B/H4C5/H2AX/NFRKB/RNF8/BPTF/SETD2/SHPRH/INO80/PBRM1/CHAF1A/MLLT1/ARID1A/SMARCA4/YEATS2/NAA60/DR1/HJURP/KDM5A/SRCAP/BRD3/LIN54/ARID2/SMARCC2/BAZ2A/KDM6A/TTI1/KDM5B/ATRX/HCFC1/CHAF1B/BAZ1B/GATAD2A/SUV39H2/CHD8/GRWD1/SATB1/KAT6A/CHD7/MYC/KDM6B/CHD3/SUPT6H/KAT2A/RSF1/KDM4B	48
REACTOME_ANTIGEN_PROCESSING:_UBIQUITINATION_PROTEASOME_DEGRADATION	53/1747	308/19637	2.28969e-06	0.00019908	0.000171488	CDC27/UBE2O/FBXL4/BTBD6/RNF123/DCAF1/RNF111/HERC1/KBTBD8/DTX3L/SPSB1/AC006538.1/SIAH2/TRIM63/FBXL12/RNF19B/LRRC41/CCNF/FBXW2/PSMB7/ANAPC4/RBBP6/FBXL14/UBE2F/RBCK1/FBXW7/UBE3B/ANAPC7/LTN1/UBC/UBE2G2/RNF6/KLHL22/ASB13/CDC16/HECTD1/PSMC2/PSMA3/KLHL21/FBXL15/LNPEP/FBXO41/FBXO10/KLHL11/CUL5/UBR4/HERC4/HERC2/UBR1/SH3RF1/HUWE1/FBXW8/WSB1	53
GOBP_HISTONE_H3_K4_METHYLATION	20/1747	71/19637	2.31261e-06	0.00019908	0.000171488	KMT2A/WDR82/RLF/NELFA/PYGO2/SETD1A/ASH1L/KMT2D/PHF20/BCOR/KDM6A/SETD1B/HCFC1/ARID4A/KMT2C/PAXIP1/TET3/KANSL3/KMT2B/OGT	20
GOBP_DNA_GEOMETRIC_CHANGE	24/1747	96/19637	2.47177e-06	0.000206376	0.000177773	RECQL5/ASCC3/PIF1/BLM/SETX/HELQ/HELB/CHD6/ATRX/MCM5/CHD8/TWNK/CHD7/NAV2/NBN/CHD3/IGHMBP2/ZRANB3/MCM6/ANXA1/DNA2/DDX12P/POLQ/ERCC3	24
GOBP_REGULATION_OF_RESPONSE_TO_DNA_DAMAGE_STIMULUS	45/1747	246/19637	2.47934e-06	0.000206376	0.000177773	RIF1/H2AX/RNF8/RECQL5/WDR48/SETD2/TP53BP1/DTX3L/NSD2/SMG1/CDK9/ABL1/MCL1/POGZ/ARID2/BCL2L1/HELB/MDM2/FANCB/TRIAP1/EP400/DYRK1A/TRRAP/CEBPG/CYREN/ERCC6/PARG/PAXIP1/SLF2/CCAR2/KMT5C/SPIDR/PRKDC/MYC/SPRED2/BRD8/ATAD5/RAD9A/KMT5B/UIMC1/FAM168A/RNF169/POLQ/ATR/ATM	45
GOBP_REGULATION_OF_LEUKOCYTE_DIFFERENTIATION	50/1747	285/19637	2.48402e-06	0.000206376	0.000177773	ROR2/CD83/BTN2A2/CASP8/UBASH3B/FOXO3/CCR1/FOXP1/MTOR/TNFSF9/TLR4/RC3H2/RHOH/NOTCH2/IL4R/ABL1/ZBTB7B/FBXW7/MAFB/PTPRC/SOX13/FANCA/NKAP/ZNF675/NLRP3/CDK6/PNP/ACIN1/TGFB1/TOB2/VSIR/ZMIZ1/FOS/GPR68/PRKDC/SOS1/ZFP36L2/SOCS5/PIK3R1/MYC/PPARGC1B/FADD/RARA/KAT2A/ANXA1/RIPK1/SYK/FBN1/SH3RF1/RC3H1	50
GOBP_REGULATION_OF_PROTEIN_DEACETYLATION	18/1747	60/19637	2.72339e-06	0.000223662	0.000192663	C6orf89/PINK1/YEATS2/DR1/KDM5A/ZBTB7B/KAT14/TPPP/SUV39H1/NIPBL/DYRK1A/EP300/JDP2/CCAR2/RRP8/SPRED2/KAT2A/FRY	18
GOMF_GUANYL_NUCLEOTIDE_EXCHANGE_FACTOR_ACTIVITY	42/1747	224/19637	2.76422e-06	0.000224436	0.00019333	GNA13/TAGAP/ARHGEF3/HERC1/DENND4A/RCC2/RASGRF1/AKAP13/EIF2B5/DENND1A/ARHGEF2/PLEKHG4/RAPGEF2/OBSCN/EIF2B1/ITSN1/SPATA13/MYCBP2/ARHGEF40/DENND2A/CYTH2/NUCB1/CCDC88C/RIN3/DNMBP/DOCK5/SOS1/DENND5A/DENND3/CCDC88A/MADD/RAB3IL1/DOCK8/RIC1/RIN1/DENND4C/RAB3GAP1/DENND4B/HERC2/DOCK6/TRIO/EIF2B3	42
GOBP_T_CELL_DIFFERENTIATION	47/1747	263/19637	2.92461e-06	0.00023479	0.000202249	CD83/BTN2A2/SP3/FOXO3/FOXP1/PIK3CD/MTOR/TNFSF9/RC3H2/RHOH/GPR89A/IL4R/SPN/ABL1/IL6R/ZBTB7B/ARMC5/LMBR1L/STAT6/MR1/MAFB/PTGER4/PTPRC/SOX13/FANCA/NKAP/NLRP3/CDK6/PNP/VSIR/PPP3CB/ZMIZ1/BATF/NCAPH2/ADAM17/PRKDC/CHD7/SOS1/ZFP36L2/SOCS5/FADD/RARA/KAT2A/ANXA1/SYK/SH3RF1/RC3H1	47
GOBP_CHROMOSOME_SEPARATION	24/1747	97/19637	3.01027e-06	0.000238982	0.00020586	CDC27/RECQL5/MAD2L1BP/EME2/TACC3/SLX4/CDK5RAP2/NEK6/ANAPC4/DIS3L2/CSNK2A1/ESPL1/CENPF/ANAPC7/KLHL22/CDC16/NCAPH2/PPP2R1A/GEN1/NUMA1/RMI1/ATM/ZW10/KNTC1	24
GOBP_PROTEASOMAL_PROTEIN_CATABOLIC_PROCESS	75/1747	494/19637	3.09284e-06	0.000242839	0.000209182	TRIM38/CDC27/TLK2/FBXL4/ASCC3/MAP1A/GNA12/RNF216/SPSB1/UBE4B/PIAS1/PINK1/UBXN6/FEM1A/SIAH2/FBXL12/RNF19B/USP13/PKD1/CCNF/FBXO45/USP7/PSMB7/ANAPC4/FBXL14/NUPR1/TOR1A/RBCK1/HERPUD1/MAN1B1/FBXW7/EDEM2/EDEM3/MDM2/KIF14/DTL/ANAPC7/TAF1/LTN1/UBE2G2/KLHL22/RNF185/CEBPA/CSNK1E/CDC16/HECTD1/NEMF/PSMC2/PSMA3/DNAJB12/PSEN1/MKRN2/SEL1L/ERLIN1/FBXL15/CCAR2/TRIB2/SOCS5/DERL2/RMND5A/TRAF4/SH3RF3/SYVN1/UGGT1/ARR…	75
GOMF_MODIFICATION_DEPENDENT_PROTEIN_BINDING	34/1747	166/19637	3.25453e-06	0.000252757	0.000217726	JARID2/KMT2A/BPTF/CBX4/TP53BP1/SMARCA4/YEATS2/MTF2/PHF19/KDM5A/BRD3/BAZ2A/HDAC6/BRD9/ZMYND8/TAF1/ATRX/ING1/CHD8/DNAJC2/TRIM24/ABRAXAS2/ATAD2B/MSH6/RRP8/TAF7/UIMC1/SUZ12/ZRANB3/RNF169/ANKRD13D/ZZEF1/RAD18/PHIP	34
GOBP_REGULATION_OF_DNA_REPLICATION	29/1747	131/19637	3.38227e-06	0.000258315	0.000222514	DBF4B/NFRKB/BRPF3/INO80/TIPIN/TICRR/BLM/PDS5A/RBBP6/TTF1/ANKRD17/JADE1/ATF1/GLI1/ATRX/BRCA2/GTPBP4/DBF4/WAPL/PPP2R1A/NBN/CCDC88A/JADE2/ATAD5/LIG3/SLFN11/ZRANB3/DNA2/ATR	29
GOMF_GTPASE_BINDING	51/1747	296/19637	3.39841e-06	0.000258315	0.000222514	BICD2/FMNL2/CDC42EP4/GOLGA4/INF2/RALBP1/ITPKA/DMXL2/RCC2/AKAP13/RHOH/XPO6/IPO8/BICD1/MLPH/TBC1D20/CDC42SE1/ARHGEF2/NXT1/RAB29/RASSF5/EXOC8/ULK1/MYO9B/MICAL3/MYCBP2/GCC1/RANGAP1/DAAM1/RIN3/GOLGA5/HSP90AA1/HPS6/CDC42BPB/ROCK2/DENND5A/IPO11/SPTBN1/SGSM2/RIC1/TMEM127/EHD1/RIN1/CYFIP2/RUSC2/RAB3GAP1/TSC2/UNC13B/PKN2/KNTC1/IQGAP2	51
GOBP_POSITIVE_REGULATION_OF_ORGANELLE_ORGANIZATION	74/1747	487/19637	3.48187e-06	0.000261873	0.000225579	CDC27/CDC42EP4/SPHK1/MAD2L1BP/FYCO1/RALBP1/BMF/MAP3K4/TASOR/MTOR/VPS13D/MUL1/PINK1/SIN3A/HOXA13/INSR/NTRK3/SMC4/STIL/HTT/STX18/SLX4/GPSM2/PSRC1/CDK5RAP2/PPARGC1A/ANAPC4/CDKN1B/ABL1/SETDB1/ESPL1/PAN2/PIP4K2C/ATMIN/ANAPC7/PXN/ATRX/P2RX7/CLIP1/ULK1/MECP2/CENPJ/PAN3/SETDB2/AKAP9/CDC16/PIP4K2A/ARF6/NIN/ARHGAP35/NUP62/SLF2/DYNC1H1/ROCK2/CDC42EP3/NBN/ASAP1/CCDC88A/PLEK/FEN1/SPAG5/ATG2A/LRP5/NUMA1/TESK1/…	74
GOBP_REGULATION_OF_MITOTIC_NUCLEAR_DIVISION	26/1747	111/19637	3.56597e-06	0.000262128	0.000225798	CDC27/SPHK1/CUL9/MAD2L1BP/HOXA13/CDK13/INSR/PKMYT1/CDK5RAP2/ANAPC4/ESPL1/CENPF/ANAPC7/KLHL22/BORA/CDC16/NUP62/KIF20B/CDCA2/MKI67/GEN1/LRP5/PHIP/ATM/ZW10/KNTC1	26
GOBP_ORGANELLE_FISSION	75/1747	496/19637	3.59547e-06	0.000262128	0.000225798	CDC27/PPP1R9B/SPHK1/CUL9/MAD2L1BP/INF2/RALBP1/CHMP1B/CEP192/KNSTRN/INO80/MUL1/PINK1/HOXA13/TMCC1/CDK13/CEP85/INSR/SMC4/AGO4/EME2/PKMYT1/TACC3/NDC1/SLX4/PSRC1/CDK5RAP2/NEK6/ANAPC4/PDS5A/DIS3L2/CDKN1B/POGZ/ESPL1/DSN1/TENT4A/NIPBL/KIF14/CENPF/ANAPC7/CHMP1A/FANCA/ATRX/ANKLE2/BRCA2/PDS5B/BAZ1B/KLHL22/MAU2/BORA/CDC16/MASTL/NCAPH2/NUP62/SGO1/PPP2R1A/KIF20B/SLF2/CDCA2/ABRAXAS2/MKI67/GEN1/HASPIN/KIFC2/SPA…	75
GOBP_SIGNAL_TRANSDUCTION_IN_RESPONSE_TO_DNA_DAMAGE	35/1747	174/19637	3.61146e-06	0.000262128	0.000225798	PPM1D/H2AX/FOXO3/TP53BP1/DOT1L/TIPIN/TICRR/BLM/EME2/GIGYF2/RHNO1/CDKN1B/ABL1/MDM2/USP10/DTL/TRIAP1/ATRX/DYRK1A/BRCA2/GTSE1/ERCC6/BATF/PAXIP1/XPC/CCAR2/PRKDC/NBN/SPRED2/ATAD5/RAD9A/UIMC1/ATR/INTS7/ATM	35
GOCC_NUCLEAR_ENVELOPE	73/1747	479/19637	3.63201e-06	0.000262128	0.000225798	BICD2/NUP153/RIF1/ERN1/TMC8/MAD2L1BP/DST/SLC16A3/CHMP1B/RNF123/WTAP/IGF2R/TXNL4A/TNRC18/MTOR/RANBP3/INSR/CC2D1B/NDC1/DCTN5/IPO8/TOR1B/TOR1A/ABL1/NUP214/QSOX2/ANKRD17/WDFY3/TBC1D20/PRNP/TMX4/CMTM3/TOR4A/NXT1/BCL2L1/PHF20/TOR3A/TOR1AIP2/IST1/LEMD3/TENT4A/DTL/CENPF/CHMP1A/PSEN2/P2RX7/ITSN1/RNF6/GTPBP4/SEPHS1/RTCB/DNAJC2/RANGAP1/ZNF224/CCAR1/DNAJB12/PSEN1/CPTP/NUP210/NUP62/TMEM43/RRP12/SYNE3/ITPRIP/R…	73
GOCC_SITE_OF_POLARIZED_GROWTH	34/1747	167/19637	3.74248e-06	0.0002674	0.00023034	ITGA3/PPP1R9B/PINK1/MYO9A/RASGRF1/DNM2/CRMP1/TOR1A/ABL1/SETX/FRYL/EXOC3/USP9X/BASP1/PSEN2/EXOC8/RTN4R/TSHZ3/NIN/CALM3/PSEN1/CYTH2/KIF20B/EXOC6/ZFYVE27/HSP90AA1/IGHMBP2/SHANK2/CPEB4/CDK5R1/FRY/MAPK8IP3/PTBP2/LRIG2	34
GOBP_POSITIVE_REGULATION_OF_HISTONE_METHYLATION	16/1747	50/19637	3.79463e-06	0.000268442	0.000231237	JARID2/RIF1/KMT2A/NELFA/MTF2/RNF20/PHF19/PHF20/SUV39H1/HCFC1/MECP2/PAXIP1/NSD3/RRP8/KANSL3/OGT	16
GOCC_GOLGI_APPARATUS_SUBCOMPARTMENT	62/1747	387/19637	3.86126e-06	0.000270478	0.000232991	COG1/DOP1A/GOLGA4/CLBA1/RAB27B/ZDHHC14/IGF2R/TMEM115/SLC66A2/GOLGB1/SCAMP4/CHST2/DNM2/FURIN/CHPF/COG7/B4GALNT3/GPR89A/BICD1/ATP8B2/TMEM79/COG8/ST3GAL2/MARCHF9/MBTPS1/GOLPH3/SYS1/RAB29/CIT/GOLGA3/DOP1B/ATP7B/CLTCL1/ATP11A/AKAP9/TRAPPC6B/MGAT2/CSGALNACT2/GCC1/FUT8/ZFYVE1/CHPF2/B3GALT6/GOLGA5/DNMBP/EIPR1/BET1L/VCPIP1/BIRC6/DENND5A/ST3GAL1/TRAPPC9/AFTPH/RIC1/MGAT4A/FUT4/GCNT1/ARAP1/COG3/GOLGA8B/ATP8B…	62
GOCC_GOLGI_STACK	32/1747	153/19637	3.9362e-06	0.00027305	0.000235207	RAB27B/ZDHHC14/TMEM115/GOLGB1/CHPF/B4GALNT3/GPR89A/ST3GAL2/MARCHF9/MBTPS1/GOLPH3/CIT/GOLGA3/AKAP9/MGAT2/CSGALNACT2/GCC1/FUT8/ZFYVE1/CHPF2/B3GALT6/GOLGA5/DNMBP/BET1L/VCPIP1/ST3GAL1/MGAT4A/FUT4/GCNT1/ARAP1/COG3/GOLGA8B	32
GOMF_HISTONE_METHYLTRANSFERASE_ACTIVITY_H3_K9_SPECIFIC	7/1747	10/19637	4.11055e-06	0.000282403	0.000243263	SETDB1/ASH1L/EHMT1/SUV39H1/SETDB2/SUV39H2/SETD5	7
GOBP_PROTEASOME_MEDIATED_UBIQUITIN_DEPENDENT_PROTEIN_CATABOLIC_PROCESS	65/1747	413/19637	4.18083e-06	0.000284495	0.000245066	TRIM38/CDC27/TLK2/FBXL4/ASCC3/MAP1A/GNA12/RNF216/SPSB1/UBE4B/PIAS1/FEM1A/SIAH2/FBXL12/RNF19B/CCNF/FBXO45/USP7/ANAPC4/FBXL14/RBCK1/HERPUD1/MAN1B1/FBXW7/EDEM2/EDEM3/MDM2/KIF14/DTL/ANAPC7/TAF1/LTN1/UBE2G2/KLHL22/RNF185/CEBPA/CSNK1E/CDC16/HECTD1/NEMF/PSMC2/DNAJB12/PSEN1/MKRN2/SEL1L/ERLIN1/FBXL15/CCAR2/TRIB2/SOCS5/DERL2/RMND5A/TRAF4/SH3RF3/SYVN1/ARRB1/CUL5/HERC2/UBR1/TRPC4AP/SH3RF1/MARCHF6/HUWE1/OGT/F…	65
REACTOME_ER_QUALITY_CONTROL_COMPARTMENT_ERQC	10/1747	21/19637	4.26755e-06	0.000285228	0.000245697	MAN1B1/EDEM2/EDEM3/UBC/RNF185/SEL1L/DERL2/SYVN1/UGGT1/UGGT2	10
GOBP_B_CELL_ACTIVATION_INVOLVED_IN_IMMUNE_RESPONSE	22/1747	86/19637	4.27144e-06	0.000285228	0.000245697	RIF1/RNF8/TP53BP1/NSD2/TLR4/NOTCH2/ITFG2/ABL1/EXOSC6/STAT6/PTPRC/IRF8/TGFB1/BATF/PAXIP1/KMT5C/MSH6/NBN/ST3GAL1/SUPT6H/ATAD5/KMT5B	22
GOMF_N_METHYLTRANSFERASE_ACTIVITY	24/1747	99/19637	4.42076e-06	0.000292466	0.000251932	KMT2A/SETD2/RNMT/WDR82/DOT1L/NSD2/SETDB1/SETD1A/ASH1L/KMT2D/EHMT1/SETD7/PRMT9/SUV39H1/SETD1B/SETDB2/SUV39H2/KMT2C/SETD5/KMT5C/NSD3/KMT5B/NSD1/KMT2B	24
GOCC_UBIQUITIN_LIGASE_COMPLEX	51/1747	299/19637	4.57594e-06	0.000299955	0.000258382	CDC27/RNF8/CUL9/FBXL4/CBX4/DCAF1/KBTBD8/SPSB1/UBE4B/FEM1A/FBXL12/RNF19B/PHC2/KLHL24/RNF11/CCNF/FBXO45/DCUN1D3/RNF20/ANAPC4/FBXL14/CDKN1B/RBCK1/DCAF8/RANBP10/FBXW7/BCOR/MED10/DTL/ANAPC7/BRCA2/KLHL22/DCUN1D2/CDC16/CBLL1/DCAF5/KLHL21/SEL1L/FBXL15/YPEL5/DERL2/RMND5A/SYVN1/TSPAN17/FBXO10/CUL5/UBR1/TRPC4AP/RAD18/MARCHF6/FBXW8	51
GOBP_POSITIVE_REGULATION_OF_ORGANELLE_ASSEMBLY	21/1747	81/19637	5.5813e-06	0.000359265	0.000309472	STIL/HTT/STX18/GPSM2/PAN2/PIP4K2C/ATMIN/ULK1/CENPJ/PAN3/PIP4K2A/ARHGAP35/NUP62/DYNC1H1/ASAP1/CCDC88A/SPAG5/ATG2A/NUMA1/RALB/RAB3GAP1	21
REACTOME_CENTROSOME_MATURATION	21/1747	81/19637	5.5813e-06	0.000359265	0.000309472	CEP164/CEP192/TUBGCP4/CEP152/HAUS3/CDK5RAP2/TUBB4B/CEP250/CEP72/CENPJ/PCNT/AKAP9/CSNK1E/TUBGCP6/PPP2R1A/DYNC1H1/HSP90AA1/ACTR1A/ALMS1/CLASP1/TUBG1	21
GOBP_CELL_CYCLE_CHECKPOINT_SIGNALING	34/1747	170/19637	5.63989e-06	0.000359795	0.000309929	NABP1/H2AX/MAD2L1BP/TP53BP1/DOT1L/TIPIN/TICRR/BLM/EME2/ORC1/CDK5RAP2/GIGYF2/RHNO1/CDKN1B/MDM2/DTL/CENPF/TRIAP1/KLHL22/GTSE1/ERCC6/XPC/CCAR2/PRKDC/GEN1/NBN/RAD9A/UIMC1/DNA2/ATR/INTS7/ATM/ZW10/KNTC1	34
GOBP_CENTROSOME_DUPLICATION	20/1747	75/19637	5.82967e-06	0.00036861	0.000317523	CHMP1B/CEP192/CEP152/STIL/CCNF/CDK5RAP2/CEP72/CHMP1A/CENPJ/BRCA2/WDR62/NUP62/ROCK2/GEN1/ALMS1/NAT10/KAT2A/C2CD3/RTTN/CEP44	20
REACTOME_M_PHASE	62/1747	392/19637	5.8892e-06	0.000369108	0.000317951	CENPP/NUP153/CDC27/CEP164/CEP192/TUBGCP4/CEP152/RCC2/SMC4/HAUS3/NDC1/CDK5RAP2/NEK6/PSMB7/ANAPC4/PDS5A/NUP214/CSNK2A1/ESPL1/CENPT/TUBB4B/CEP250/CEP72/CENPL/LEMD3/DSN1/NIPBL/CENPF/ANAPC7/CLIP1/UBC/ANKLE2/CENPJ/PDS5B/PCNT/MAU2/AKAP9/CSNK1E/CDC16/MASTL/PSMC2/RANGAP1/PSMA3/WAPL/TUBGCP6/NCAPH2/NUP210/NUP62/SGO1/PPP2R1A/DYNC1H1/HSP90AA1/ACTR1A/CENPO/NUP98/ALMS1/KIF20A/NUMA1/CLASP1/TUBG1/ZW10/KNTC1	62
GOBP_SOMATIC_DIVERSIFICATION_OF_IMMUNOGLOBULINS	19/1747	69/19637	5.94579e-06	0.000369414	0.000318215	RIF1/RNF8/TP53BP1/NSD2/EXOSC6/STAT6/PTPRC/CYREN/TGFB1/BATF/PAXIP1/KMT5C/PRKDC/MSH6/NBN/SUPT6H/ATAD5/KMT5B/POLQ	19
GOCC_NUCLEAR_SPECK	64/1747	410/19637	6.49889e-06	0.000400298	0.000344818	CWC22/H2AX/ILRUN/SRPK1/FBXL4/ASCC3/CBX4/MBD1/ZNF106/WTAP/PIAS1/CLK3/MBD4/CDK13/S100PBP/DDX39A/RSRC1/SMC4/THRAP3/PRPF4/NEK6/DHX15/RBBP6/RBM8A/BMP2K/JADE1/SETD1A/AKAP17A/MAML3/NXT1/BAZ2A/BASP1/ZNF217/CKAP4/TAF5L/SETD1B/EP400/THOC2/AFF2/SON/DYRK1A/ZC3H13/GATAD2A/ACIN1/CBLL1/PACSIN2/BRD1/RBM25/YLPM1/CCNL2/PPP4R3A/ZNF395/U2AF2/KAT6A/ERBIN/ZNF638/DDX46/TCERG1/CDK12/MAML2/PRPF4B/RREB1/FAM193B/RBM19	64
GOBP_SOMATIC_DIVERSIFICATION_OF_IMMUNOGLOBULINS_INVOLVED_IN_IMMUNE_RESPONSE	16/1747	52/19637	6.72904e-06	0.000410932	0.000353979	RIF1/RNF8/TP53BP1/NSD2/EXOSC6/STAT6/PTPRC/TGFB1/BATF/PAXIP1/KMT5C/MSH6/NBN/SUPT6H/ATAD5/KMT5B	16
GOBP_ENDOPLASMIC_RETICULUM_MANNOSE_TRIMMING	8/1747	14/19637	7.10874e-06	0.00043044	0.000370783	MAN1B1/EDEM2/EDEM3/RNF185/SYVN1/UGGT1/MARCHF6/UGGT2	8
GOBP_RESPONSE_TO_IONIZING_RADIATION	30/1747	143/19637	7.30974e-06	0.000438892	0.000378063	NABP1/TLK2/H2AX/RNF8/INO80/SOD2/TP53BP1/DNM2/TICRR/BLM/DCUN1D3/RHNO1/THBD/BCL2L1/MDM2/NIPBL/PTPRC/BRCA2/ERCC6/PAXIP1/SPIDR/PRKDC/MYC/TNKS1BP1/RAD9A/UIMC1/ANXA1/ATR/INTS7/ATM	30
GOBP_POSITIVE_REGULATION_OF_DNA_RECOMBINATION	19/1747	70/19637	7.48602e-06	0.00044573	0.000383954	RIF1/WDR48/TP53BP1/NSD2/POGZ/ARID2/EXOSC6/STAT6/FANCB/PTPRC/EP400/TRRAP/TGFB1/ERCC6/PAXIP1/KMT5C/BRD8/ATAD5/KMT5B	19
GOBP_REGULATION_OF_DEPHOSPHORYLATION	28/1747	130/19637	8.63466e-06	0.000509873	0.000439207	PPP1R9B/SLC39A10/MTMR4/CD300A/BOD1L2/GNA12/MTOR/PINK1/HTT/BOD1L1/SMG7/PTPRC/PPP1R15B/SPPL3/ANKLE2/RCAN1/MASTL/TGFB1/CALM3/CDCA2/ROCK2/IKBKB/SMG6/PLEK/PPARGC1B/MGAT5/SEMA4D/PPP6R2	28
GOBP_MYELOID_LEUKOCYTE_DIFFERENTIATION	39/1747	211/19637	8.78963e-06	0.00051477	0.000443425	ROR2/SP3/CASP8/UBASH3B/CCR1/FOXP1/PIK3CD/MTOR/IREB2/JUNB/NRROS/JUN/TLR4/NOTCH2/LTBR/FBXW7/MAFB/IL31RA/BATF3/NKAP/ZNF675/CDK6/CEBPA/ACIN1/TGFB1/TOB2/PSEN1/FOS/BATF/GPR68/SH3PXD2A/PIK3R1/MYC/PPARGC1B/FADD/RARA/GAB2/RIPK1/FBN1	39
GOBP_REGULATION_OF_PHOSPHOPROTEIN_PHOSPHATASE_ACTIVITY	17/1747	59/19637	9.38107e-06	0.000544941	0.000469415	PPP1R9B/SLC39A10/CD300A/BOD1L2/GNA12/MTOR/HTT/BOD1L1/PTPRC/PPP1R15B/RCAN1/MASTL/CALM3/ROCK2/IKBKB/MGAT5/PPP6R2	17
GOCC_MIDBODY	38/1747	204/19637	9.46674e-06	0.000545483	0.000469881	C6orf89/RNF8/CHMP1B/LATS1/USP8/APC2/RCC2/DNM2/SLC2A1/PSRC1/CRMP1/EXOC3/IST1/KIF14/SSH1/CENPF/CHMP1A/CIT/VPS37B/SPART/MICAL3/RAP2A/SVIL/ARF6/ZFYVE26/NUP62/KIF20B/EXOC6/ABRAXAS2/YPEL5/BIRC6/NAT10/KIF20A/SPAG5/RALB/MBD5/PKN2/CEP44	38
GOBP_MRNA_CATABOLIC_PROCESS	42/1747	235/19637	9.6241e-06	0.000550114	0.00047387	ERN1/TNRC6C/MYD88/EXOSC7/MRTO4/YTHDF2/AGO4/THRAP3/TUT4/SMG1/RC3H2/DIS3L2/GIGYF2/TENT5C/RBM8A/PYM1/PAN2/EXOSC6/RNASEL/SMG7/TENT4A/PELO/TRAF5/PAN3/TBRG4/LARP4B/UPF2/GTPBP1/UPF3A/MTPAP/TNRC6B/DHX34/ROCK2/YTHDF3/ZFP36L2/DCP2/AGO2/SMG6/TUT7/XRN1/RC3H1/ATM	42
GOBP_REGULATION_OF_DNA_RECOMBINATION	28/1747	131/19637	1.00625e-05	0.000570607	0.000491524	RIF1/RECQL5/WDR48/SETD2/TP53BP1/BLM/NSD2/POGZ/ARID2/EXOSC6/STAT6/HELB/FANCB/PTPRC/EP400/TRRAP/TGFB1/ERCC6/PAXIP1/KMT5C/SPIDR/MSH6/BRD8/SUPT6H/ATAD5/KMT5B/ZRANB3/POLQ	28
REACTOME_ANCHORING_OF_THE_BASAL_BODY_TO_THE_PLASMA_MEMBRANE	23/1747	97/19637	1.03053e-05	0.000579775	0.000499421	CEP164/AHI1/CEP192/TTBK2/CEP152/HAUS3/CDK5RAP2/TUBB4B/CEP250/CEP72/CENPJ/PCNT/AKAP9/CSNK1E/PPP2R1A/DYNC1H1/HSP90AA1/ACTR1A/ALMS1/CLASP1/TUBG1/C2CD3/NPHP4	23
GOBP_DNA_DEPENDENT_DNA_REPLICATION	32/1747	160/19637	1.05029e-05	0.000586274	0.000505019	DBF4B/RECQL5/REV3L/INO80/TIPIN/TICRR/BLM/EME2/ORC1/CDK9/BOD1L1/RFC1/ZGRF1/HELB/ATRX/POLE/BRCA2/DBF4/MCM5/TWNK/GEN1/NBN/FEN1/ATAD5/POLD4/LIG3/SLFN11/ZRANB3/MCM6/DNA2/POLQ/ATR	32
GOCC_NUCLEAR_MEMBRANE	50/1747	300/19637	1.09109e-05	0.000599977	0.000516823	NUP153/RIF1/ERN1/TMC8/MAD2L1BP/SLC16A3/RNF123/WTAP/TXNL4A/TNRC18/NDC1/DCTN5/TOR1B/TOR1A/ABL1/QSOX2/ANKRD17/WDFY3/TBC1D20/PRNP/TMX4/CMTM3/BCL2L1/PHF20/TOR1AIP2/LEMD3/TENT4A/DTL/PSEN2/P2RX7/RNF6/GTPBP4/SEPHS1/DNAJC2/RANGAP1/ZNF224/DNAJB12/PSEN1/CPTP/NUP210/NUP62/TMEM43/RRP12/SYNE3/ITPRIP/RB1CC1/NUP98/ERBIN/P2RX1/ATP2A3	50
GOBP_REGULATION_OF_MICROTUBULE_CYTOSKELETON_ORGANIZATION	31/1747	153/19637	1.09163e-05	0.000599977	0.000516823	BICD2/CHMP1B/TTBK2/MAP1A/APC2/PKD1/TACC3/GPSM2/PSRC1/CDK5RAP2/CDKN1B/BICD1/ABL1/CAMSAP1/ARHGEF2/TPPP/HDAC6/CHMP1A/CLIP1/MECP2/DYRK1A/BORA/AKAP9/NIN/NUP62/DYNC1H1/SPAG5/MARK2/NUMA1/CDK5R1/CLASP1	31
GOBP_REGULATION_OF_CHROMOSOME_SEGREGATION	22/1747	91/19637	1.14519e-05	0.000619878	0.000533966	CDC27/MAD2L1BP/RCC2/TACC3/CDK5RAP2/NEK6/ANAPC4/CSNK2A1/ESPL1/CENPF/ANAPC7/KLHL22/CDC16/WAPL/CDCA2/MKI67/GEN1/NUMA1/RAD18/ATM/ZW10/KNTC1	22
GOBP_REGULATION_OF_PROTEIN_DEPHOSPHORYLATION	22/1747	91/19637	1.14519e-05	0.000619878	0.000533966	PPP1R9B/SLC39A10/CD300A/BOD1L2/GNA12/MTOR/PINK1/HTT/BOD1L1/PTPRC/PPP1R15B/SPPL3/ANKLE2/RCAN1/MASTL/TGFB1/CALM3/CDCA2/ROCK2/IKBKB/MGAT5/PPP6R2	22
REACTOME_AURKA_ACTIVATION_BY_TPX2	19/1747	72/19637	1.16849e-05	0.000623989	0.000537507	CEP164/CEP192/CEP152/HAUS3/CDK5RAP2/TUBB4B/CEP250/CEP72/CENPJ/PCNT/AKAP9/CSNK1E/PPP2R1A/DYNC1H1/HSP90AA1/ACTR1A/ALMS1/CLASP1/TUBG1	19
GOBP_TELOMERE_MAINTENANCE	28/1747	132/19637	1.17025e-05	0.000623989	0.000537507	RIF1/MAP3K4/PIF1/RPA3/BLM/TELO2/SLX4/USP7/SMG1/RFC1/GNL3L/ATRX/BRCA2/YLPM1/HSP90AA1/PRKDC/NBN/MYC/DCP2/SMG6/NAT10/TNKS1BP1/FEN1/DNA2/XRN1/ATR/ATM/TEP1	28
GOBP_POSITIVE_REGULATION_OF_ISOTYPE_SWITCHING	11/1747	28/19637	1.37941e-05	0.000730067	0.000628883	RIF1/TP53BP1/NSD2/EXOSC6/STAT6/PTPRC/TGFB1/PAXIP1/KMT5C/ATAD5/KMT5B	11
GOMF_3_5_DNA_HELICASE_ACTIVITY	8/1747	15/19637	1.40411e-05	0.000737671	0.000635434	RECQL5/ASCC3/BLM/HELQ/MCM5/NAV2/MCM6/ERCC3	8
GOCC_MICROTUBULE_END	12/1747	33/19637	1.42383e-05	0.000742572	0.000639655	DST/KNSTRN/CDK5RAP2/CAMSAP1/CLIP1/CLIP2/SPRY2/SVIL/ABRAXAS2/SPAG5/NUMA1/CLASP1	12
GOBP_HISTONE_H4_ACETYLATION	19/1747	73/19637	1.44912e-05	0.000745758	0.0006424	KMT2A/NAA60/JADE1/PHF20/EP400/HCFC1/BRCA2/TRRAP/EP300/KAT6A/JADE2/BRD8/TAF7/KANSL3/NAA40/IWS1/KAT2A/ARRB1/OGT	19
GOBP_POSITIVE_REGULATION_OF_DNA_METABOLIC_PROCESS	41/1747	231/19637	1.45081e-05	0.000745758	0.0006424	RIF1/H2AX/RNF8/WDR48/MAP3K4/TP53BP1/DTX3L/IGF1R/NSD2/SLX4/USP7/PPARGC1A/POGZ/ARID2/EXOSC6/STAT6/FANCB/USP9X/PTPRC/ATRX/EP400/MECP2/TRRAP/CEBPG/TGFB1/ERCC6/PAXIP1/SLF2/HSP90AA1/KMT5C/SPIDR/PRKDC/NBN/MYC/BRD8/ATAD5/KMT5B/UIMC1/FAM168A/ATR/ATM	41
GOBP_SPINDLE_ORGANIZATION	38/1747	208/19637	1.50152e-05	0.000766311	0.000660104	MAP4/CHMP1B/CEP192/KNSTRN/INO80/STARD9/TUBGCP4/STIL/PKD1/TACC3/HAUS3/GPSM2/PSRC1/NEK6/ESPL1/KIZ/CEP72/TPPP/CHMP1A/ATRX/MECP2/CENPJ/PCNT/BORA/WDR62/TUBGCP6/NUP62/PPP2R1A/DYNC1H1/ABRAXAS2/CHD3/KIFC2/NCOR1/SPAG5/NUMA1/CLASP1/TUBG1/GOLGA8B	38
GOBP_NEGATIVE_REGULATION_OF_CELL_CYCLE	60/1747	387/19637	1.5424e-05	0.000781594	0.000673269	BTN2A2/HEXIM1/NABP1/H2AX/MAD2L1BP/GPR132/LATS1/TP53BP1/DOT1L/TIPIN/GPNMB/KANK2/TICRR/BLM/EME2/ORC1/CCNF/DCUN1D3/CDK5RAP2/GIGYF2/RHNO1/NUPR1/CDKN1B/ABL1/JADE1/ESPL1/CTDSP2/MDM2/SUV39H1/BTG1/DTL/CENPF/TRIAP1/ATRX/BAZ1B/KLHL22/CDK6/CEBPA/TGFB1/GTSE1/ERCC6/WAPL/MAPK12/XPC/CCAR2/PRKDC/GEN1/ZFP36L2/RRP8/NBN/RAD9A/UIMC1/SLFN11/KAT2A/DNA2/ATR/INTS7/ATM/ZW10/KNTC1	60
GOBP_MACROMOLECULE_DEACYLATION	28/1747	134/19637	1.57336e-05	0.000791212	0.000681554	PHB/C6orf89/TRERF1/ABHD10/PINK1/SIN3A/YEATS2/DR1/KDM5A/REST/ZBTB7B/KAT14/TPPP/BAZ2A/SUV39H1/HDAC6/NIPBL/DYRK1A/GATAD2A/EP300/JDP2/CCAR2/RRP8/SPRED2/CHD3/KAT2A/RCOR3/FRY	28
GOBP_PROTEIN_AUTOPHOSPHORYLATION	40/1747	224/19637	1.58452e-05	0.000791212	0.000681554	ERN1/MTOR/PINK1/CLK3/PEAK1/GPNMB/INSR/IGF1R/RAP2B/JUN/SMG1/NEK6/ENG/PIKFYVE/ABL1/PTPRC/TAF1/PTK6/MAP3K21/ULK1/RAP2C/DYRK1A/RAP2A/MAP3K10/TRIM24/CALM3/SLK/RB1CC1/NBN/AAK1/TNKS1BP1/MARK2/TESK1/CDK12/RIPK1/DAPK1/SYK/MVP/ATR/ATM	40
GOBP_T_CELL_RECEPTOR_SIGNALING_PATHWAY	27/1747	127/19637	1.59461e-05	0.000791212	0.000681554	BTN3A2/BTN2A2/BTN2A1/CD300A/TNFRSF21/MAP3K7/PIK3CD/PRAM1/EIF2B5/RC3H2/WNK1/ABL1/RBCK1/PRNP/PLCG1/PTPRC/RAB29/SPPL3/EIF2B1/CRKL/NECTIN2/PSEN1/RFTN1/IKBKB/RELA/EIF2B3/RC3H1	27
GOBP_LYMPHOCYTE_ACTIVATION_INVOLVED_IN_IMMUNE_RESPONSE	37/1747	202/19637	1.82094e-05	0.000891639	0.000768062	RIF1/RNF8/TP53BP1/FOXP1/MTOR/NSD2/TLR4/RC3H2/NOTCH2/IL4R/ITFG2/SPN/ITGAL/ABL1/IL6R/ZBTB7B/EXOSC6/STAT6/PTGER4/PTPRC/IRF8/NLRP3/TGFB1/PSEN1/BATF/PAXIP1/KMT5C/SOCS5/MSH6/NBN/ST3GAL1/SUPT6H/ATAD5/KMT5B/RARA/ANXA1/RC3H1	37
GOMF_RNA_POLYMERASE_II_SPECIFIC_DNA_BINDING_TRANSCRIPTION_FACTOR_BINDING	55/1747	347/19637	1.82196e-05	0.000891639	0.000768062	SP3/MED13/PPARD/TRERF1/LATS1/DCAF1/TP53BP1/FOXP1/FAM220A/DTX3L/SPEN/SIN3A/ARID1A/SMARCA4/MEF2A/THRAP3/JUN/CREBBP/PPARGC1A/NOTCH2/REST/SETD1A/SP1/ASXL1/NCOA6/BAZ2A/TAF1/NCOR2/ETS2/RNF6/CRKL/CEBPA/TRIM24/EP300/TOB2/PPARA/JMJD1C/FOS/BHLHE40/LCOR/LDB1/PDCD11/FIZ1/KAT6A/PRKDC/TRIB2/BRD8/TAF7/TCERG1/PPARGC1B/KDM3A/NCOR1/RELA/NSD1/NIF3L1	55
REACTOME_REGULATION_OF_PLK1_ACTIVITY_AT_G2_M_TRANSITION	21/1747	87/19637	1.84488e-05	0.000894081	0.000770166	CEP164/CEP192/CEP152/HAUS3/CDK5RAP2/TUBB4B/CEP250/CEP72/UBC/CENPJ/PCNT/BORA/AKAP9/CSNK1E/PPP2R1A/DYNC1H1/HSP90AA1/ACTR1A/ALMS1/CLASP1/TUBG1	21
GOBP_POSITIVE_REGULATION_OF_MITOTIC_CELL_CYCLE	27/1747	128/19637	1.85198e-05	0.000894081	0.000770166	DBF4B/CDC27/SPHK1/MAD2L1BP/RPTOR/RCC2/SIN3A/LSM10/STIL/ANAPC4/ABL1/ANKRD17/ESPL1/MDM2/DTL/ANAPC7/MECP2/CENPJ/BRCA2/TFDP1/CDC16/ADAM17/LSM11/TTL/ANXA1/PKN2/RAD51B	27
GOBP_RAS_PROTEIN_SIGNAL_TRANSDUCTION	55/1747	348/19637	1.98061e-05	0.000945207	0.000814206	ITGA3/GNA13/CDC42EP4/RALBP1/ARHGEF3/USP8/GNA12/MFN2/DENND4A/RASGRF1/DNM2/AKAP13/KANK2/RAP2B/DHCR24/JUN/GPSM2/DENND1A/RHOH/NOTCH2/ABL1/GPR35/ARHGAP24/SETDB1/CDC42SE1/ARHGEF2/P2RY8/RAPGEF2/KIF14/RAP2C/F2RL3/MYO9B/RTN4R/CRKL/SPRY2/RAP2A/ARF6/PIK3CG/ARHGAP35/CYTH2/NUP62/DOK2/ROCK2/CDC42EP3/SOS1/ERBIN/DENND3/MADD/DENND4C/RALB/ARRB1/RREB1/DENND4B/NISCH/OGT	55
REACTOME_RECRUITMENT_OF_NUMA_TO_MITOTIC_CENTROSOMES	22/1747	94/19637	1.98434e-05	0.000945207	0.000814206	CEP164/CEP192/TUBGCP4/CEP152/HAUS3/CDK5RAP2/TUBB4B/CEP250/CEP72/CENPJ/PCNT/AKAP9/CSNK1E/TUBGCP6/PPP2R1A/DYNC1H1/HSP90AA1/ACTR1A/ALMS1/NUMA1/CLASP1/TUBG1	22
REACTOME_RESOLUTION_OF_D_LOOP_STRUCTURES	12/1747	34/19637	2.02294e-05	0.000957214	0.000824549	BLM/EME2/SLX4/PALB2/BRCA2/SPIDR/GEN1/NBN/RMI1/DNA2/ATM/RAD51B	12
GOBP_RNA_SPLICING	65/1747	434/19637	2.13883e-05	0.000993366	0.00085569	PPP1R9B/CWC22/SRPK1/USP49/ERN1/AQR/WTAP/RBM6/TXNL4A/CLK3/CDK13/DDX39A/RSRC1/THRAP3/LSM10/SNIP1/PRPF4/PPARGC1A/DHX15/TTF2/RBM8A/SETX/REST/SCAF11/AKAP17A/SF3B3/DHX38/RBM38/THOC2/AFF2/SON/DYRK1A/RRP1B/ZC3H13/SUGP2/RTCB/RBM23/ACIN1/RBM28/RBM25/CCNL2/SCAF1/PPP2R1A/CCAR2/U2AF2/TGS1/NUP98/RBM12B/PIK3R1/ZNF638/CLP1/AHNAK/DDX46/TCERG1/SUPT6H/PSIP1/GEMIN5/CDK12/IWS1/PRPF4B/CLASRP/PTBP2/RNPC3/RBM19/RBM5	65
GOMF_TRANSCRIPTION_COREGULATOR_BINDING	24/1747	108/19637	2.1463e-05	0.000993366	0.00085569	PPARD/TRERF1/FOXO3/SMARCA4/ZNF644/MTF2/CREBBP/ZNF618/NEK6/CDK9/SP1/EHMT1/HDAC6/CHD6/CIT/EP300/PPARA/FOS/LCOR/MYC/PHF12/RELA/SUZ12/RARA	24
GOBP_POSITIVE_REGULATION_OF_RESPONSE_TO_DNA_DAMAGE_STIMULUS	27/1747	129/19637	2.14649e-05	0.000993366	0.00085569	RIF1/H2AX/RNF8/WDR48/DTX3L/POGZ/ARID2/FANCB/EP400/TRRAP/CEBPG/ERCC6/PAXIP1/SLF2/CCAR2/KMT5C/SPIDR/PRKDC/MYC/SPRED2/BRD8/RAD9A/KMT5B/UIMC1/FAM168A/ATR/ATM	27
GOMF_UBIQUITIN_LIKE_PROTEIN_LIGASE_ACTIVITY	52/1747	324/19637	2.15496e-05	0.000993366	0.00085569	TRIM38/RNF8/UBE2O/ZNF451/CBX4/RNF213/RNF146/SHPRH/RNF111/RNF216/DTX3L/UBE4B/PIAS1/MUL1/SIAH2/TRIM63/RNF19B/RNF11/MEFV/RNF20/RC3H2/RBBP6/RNF24/MDM2/MED10/UBE3B/LTN1/RNF6/PPIL2/MYCBP2/TRIM56/RNF185/HECTD1/MARCHF8/CBLL1/TRIM24/MKRN2/NEURL1/RMND5A/SH3RF3/SYVN1/RNF145/NFX1/UBR4/HERC2/UBR1/RAD18/SH3RF1/MARCHF6/HUWE1/RC3H1/WSB1	52
GOCC_CHROMOSOME_CENTROMERIC_REGION	40/1747	227/19637	2.18223e-05	0.000999489	0.000860965	CENPP/H4C5/CHMP1B/KNSTRN/BOD1L2/TP53BP1/RCC2/SIN3A/SMC4/ZNF618/BOD1L1/PDS5A/HJURP/DCTN5/CENPB/CENPT/CENPL/SUV39H1/DSN1/CENPF/CHMP1A/ATRX/PSEN2/CLIP1/PDS5B/SUV39H2/MIS18BP1/RANGAP1/PSEN1/WAPL/SGO1/PPP2R1A/KMT5C/CENPO/NUP98/SPAG5/KMT5B/CLASP1/ZW10/KNTC1	40
GOBP_POSITIVE_REGULATION_OF_OXIDATIVE_STRESS_INDUCED_CELL_DEATH	9/1747	20/19637	2.31765e-05	0.00105475	0.000908569	FOXO3/TLR4/ABL1/REST/MCL1/FBXW7/HDAC6/TRPM2/RIPK1	9
GOMF_TRANSCRIPTION_COREPRESSOR_ACTIVITY	35/1747	189/19637	2.38359e-05	0.0010779	0.000928506	PHB/TRERF1/ZNF451/CBX4/RIOX2/SPEN/PIAS1/SIN3A/PARP14/SIAH2/SMARCA4/CREBBP/PBXIP1/GON4L/CBFA2T2/NAB2/BCOR/UXT/BASP1/NCOA5/ZMYND8/KDM5B/NCOR2/MECP2/MAP3K10/TOB2/CCAR1/LCOR/MYBBP1A/TCERG1/NCOR1/PHF12/NSD1/RCOR3/SFMBT1	35
GOBP_NEGATIVE_REGULATION_OF_CELL_CYCLE_PROCESS	49/1747	301/19637	2.52005e-05	0.00112788	0.000971559	BTN2A2/NABP1/H2AX/MAD2L1BP/GPR132/TP53BP1/DOT1L/TIPIN/GPNMB/KANK2/TICRR/BLM/EME2/ORC1/CCNF/DCUN1D3/CDK5RAP2/GIGYF2/RHNO1/CDKN1B/JADE1/ESPL1/CTDSP2/MDM2/DTL/CENPF/TRIAP1/ATRX/BAZ1B/KLHL22/GTSE1/ERCC6/WAPL/XPC/CCAR2/PRKDC/GEN1/ZFP36L2/NBN/RAD9A/UIMC1/SLFN11/KAT2A/DNA2/ATR/INTS7/ATM/ZW10/KNTC1	49
GOBP_DNA_INTEGRITY_CHECKPOINT_SIGNALING	26/1747	123/19637	2.52569e-05	0.00112788	0.000971559	H2AX/TP53BP1/DOT1L/TIPIN/TICRR/BLM/EME2/ORC1/GIGYF2/RHNO1/CDKN1B/MDM2/DTL/TRIAP1/GTSE1/ERCC6/XPC/CCAR2/PRKDC/NBN/RAD9A/UIMC1/DNA2/ATR/INTS7/ATM	26
GOBP_REGULATION_OF_DNA_REPAIR	30/1747	152/19637	2.55516e-05	0.00113395	0.000976791	RIF1/H2AX/RNF8/RECQL5/WDR48/SETD2/TP53BP1/DTX3L/NSD2/CDK9/POGZ/ARID2/HELB/FANCB/EP400/TRRAP/CEBPG/CYREN/ERCC6/PARG/SLF2/KMT5C/SPIDR/PRKDC/BRD8/KMT5B/UIMC1/FAM168A/RNF169/POLQ	30
GOCC_TRANSCRIPTION_REPRESSOR_COMPLEX	19/1747	76/19637	2.68851e-05	0.00118576	0.00102142	CORO2A/SP3/PRDM10/FOXO3/SPEN/SIN3A/JUN/DR1/REST/SP1/MDM2/NCOR2/ZNF224/ARID4A/MYC/MXD1/NCOR1/PHF12/LIN9	19
GOBP_PROTEIN_LOCALIZATION_TO_MICROTUBULE_ORGANIZING_CENTER	12/1747	35/19637	2.83021e-05	0.00123591	0.00106462	CEP192/GOLGB1/CCDC14/STIL/BICD1/CEP250/CEP72/CEP350/NUP62/SPAG5/NUMA1/C2CD3	12
GOBP_PROTEIN_DEGLYCOSYLATION	10/1747	25/19637	2.8368e-05	0.00123591	0.00106462	MAN2A2/MAN1B1/EDEM2/EDEM3/RNF185/OGA/SYVN1/UGGT1/MARCHF6/UGGT2	10
GOBP_RESPONSE_TO_RADIATION	65/1747	438/19637	2.85904e-05	0.00123805	0.00106646	NABP1/PPM1D/TLK2/H2AX/RNF8/BMF/INO80/SOD2/MAP3K4/TP53BP1/UBE4B/SLC24A1/TIPIN/FBXL12/DNM2/TICRR/BLM/CREBBP/DCUN1D3/RHNO1/THBD/BCL2L1/CEP250/MDM2/NIPBL/PTPRC/DTL/TRIAP1/TAF1/MECP2/BRCA2/NR2F6/DCT/EP300/ERCC6/FOS/PAXIP1/BHLHE40/HRH1/XPC/CCAR2/CASP7/SPIDR/PRKDC/OPRK1/MSH6/PIK3R1/POLK/MYC/CTNS/TNKS1BP1/FEN1/REV1/RELA/RAD9A/UIMC1/ZRANB3/ANXA1/ABCA7/CPT1B/ATR/INTS7/ATM/NPHP4/ERCC3	65
REACTOME_CLASS_I_MHC_MEDIATED_ANTIGEN_PROCESSING_PRESENTATION	57/1747	370/19637	3.00133e-05	0.00129184	0.00111279	CDC27/HLA-C/UBE2O/FBXL4/MYD88/BTBD6/RNF123/DCAF1/RNF111/HERC1/KBTBD8/DTX3L/SPSB1/AC006538.1/SIAH2/TRIM63/FBXL12/RNF19B/LRRC41/CCNF/TLR4/FBXW2/PSMB7/ANAPC4/RBBP6/FBXL14/UBE2F/RBCK1/FBXW7/UBE3B/ANAPC7/LTN1/UBC/UBE2G2/RNF6/KLHL22/ASB13/CDC16/HECTD1/PSMC2/PSMA3/KLHL21/FBXL15/IKBKB/LNPEP/FBXO41/FBXO10/KLHL11/CUL5/UBR4/HERC4/HERC2/UBR1/SH3RF1/HUWE1/FBXW8/WSB1	57
GOCC_TRANSCRIPTION_REGULATOR_COMPLEX	70/1747	483/19637	3.14438e-05	0.00134531	0.00115885	E2F3/CORO2A/NFE2L1/SP3/PRDM10/TAF8/TRERF1/ASCC3/FOXO3/RIOX2/SPEN/SIN3A/JUNB/MEF2A/JUN/CREBBP/DR1/GTF3C1/SNAPC4/REST/CSNK2A1/RFX5/PBXIP1/PYGO2/ATF1/SP1/NCOA6/NFATC3/STAT6/ZFHX3/MDM2/MED10/MAFB/BATF3/TAF1/TAF5L/NCOR2/GATAD2A/TFDP1/TRRAP/CEBPA/CEBPG/MAFF/EP300/ZNF224/ARID4A/FOS/BATF/LDB1/PRKDC/FOSL2/CEBPZ/MYC/MEIS1/MXD1/CHD3/SMAD5/TAF7/NCOR1/PHF12/RELA/GEMIN5/RARA/KAT2A/CREBZF/TAF1D/RCOR3/MED15/LIN9…	70
GOBP_SELECTIVE_AUTOPHAGY	19/1747	77/19637	3.27472e-05	0.00139268	0.00119967	RNF213/TEX264/VPS13C/MFN2/VPS13D/PINK1/NOD1/HTT/WDFY3/HDAC6/RETREG1/LGALS8/ULK1/ATG2B/RB1CC1/ATG2A/TSC2/HUWE1/TBK1	19
GOBP_NEGATIVE_REGULATION_OF_CELL_CYCLE_PHASE_TRANSITION	43/1747	255/19637	3.2941e-05	0.00139268	0.00119967	BTN2A2/NABP1/H2AX/MAD2L1BP/GPR132/TP53BP1/DOT1L/TIPIN/GPNMB/KANK2/TICRR/BLM/EME2/ORC1/DCUN1D3/CDK5RAP2/GIGYF2/RHNO1/CDKN1B/JADE1/CTDSP2/MDM2/DTL/CENPF/TRIAP1/KLHL22/GTSE1/ERCC6/XPC/CCAR2/PRKDC/GEN1/ZFP36L2/NBN/RAD9A/UIMC1/SLFN11/DNA2/ATR/INTS7/ATM/ZW10/KNTC1	43
GOBP_REGULATION_OF_PHOSPHATASE_ACTIVITY	20/1747	84/19637	3.58096e-05	0.00150506	0.00129646	PPP1R9B/SLC39A10/CD300A/BOD1L2/GNA12/MTOR/HTT/BOD1L1/PTPRC/PPP1R15B/RCAN1/MASTL/CALM3/ROCK2/IKBKB/PLEK/PPARGC1B/MGAT5/SEMA4D/PPP6R2	20
REACTOME_CALNEXIN_CALRETICULIN_CYCLE	10/1747	26/19637	4.24308e-05	0.00177291	0.0015272	MAN1B1/EDEM2/EDEM3/UBC/RNF185/SEL1L/DERL2/SYVN1/UGGT1/UGGT2	10
GOBP_REGULATION_OF_ORGANELLE_ASSEMBLY	39/1747	226/19637	4.45192e-05	0.00183011	0.00157647	MAP4/CHMP1B/PINK1/TBC1D2B/DNM2/NTRK3/STIL/HTT/STX18/GPSM2/CDK5RAP2/PIKFYVE/TBC1D1/NUPR1/TBC1D10B/TBC1D20/PAN2/PIP4K2C/ATMIN/CHMP1A/MPHOSPH9/ULK1/CENPJ/PAN3/PIP4K2A/ARHGAP35/NUP62/DYNC1H1/ASAP1/CCDC88A/ALMS1/PHF23/SPAG5/ATG2A/NUMA1/TESK1/RALB/KAT2A/RAB3GAP1	39
GOBP_CELL_ACTIVATION_INVOLVED_IN_IMMUNE_RESPONSE	47/1747	291/19637	4.46996e-05	0.00183011	0.00157647	RIF1/RNF8/CD300A/MYD88/CX3CR1/TP53BP1/FOXP1/PIK3CD/MTOR/PTAFR/PRAM1/ADGRE2/NSD2/TLR4/RC3H2/NOTCH2/IL4R/ITFG2/SPN/ITGAL/ABL1/IL6R/ZBTB7B/EXOSC6/STAT6/PTGER4/PTPRC/IRF8/NLRP3/PIK3CG/TGFB1/PSEN1/BATF/PAXIP1/KMT5C/SOCS5/MSH6/NBN/ST3GAL1/SUPT6H/ATAD5/KMT5B/RARA/GAB2/ANXA1/SYK/RC3H1	47
REACTOME_CELL_CYCLE_CHECKPOINTS	47/1747	291/19637	4.46996e-05	0.00183011	0.00157647	CENPP/CDC27/RNF8/TP53BP1/RPA3/RCC2/BLM/ORC1/PKMYT1/NSD2/PSMB7/ANAPC4/RHNO1/CDKN1B/CENPT/PHF20/CENPL/MDM2/DSN1/CENPF/ANAPC7/CLIP1/UBC/DBF4/MCM5/CDC16/PSMC2/RANGAP1/GTSE1/PSMA3/SGO1/PPP2R1A/DYNC1H1/CENPO/NUP98/NBN/RAD9A/UIMC1/CLASP1/MCM6/RMI1/DNA2/HERC2/ATR/ATM/ZW10/KNTC1	47
GOBP_PROTEIN_DEMANNOSYLATION	8/1747	17/19637	4.50804e-05	0.00183011	0.00157647	MAN1B1/EDEM2/EDEM3/RNF185/SYVN1/UGGT1/MARCHF6/UGGT2	8
GOMF_HISTONE_METHYLTRANSFERASE_ACTIVITY_H3_K4_SPECIFIC	8/1747	17/19637	4.50804e-05	0.00183011	0.00157647	KMT2A/WDR82/SETD1A/ASH1L/KMT2D/SETD1B/KMT2C/KMT2B	8
GOBP_MYELOID_CELL_DIFFERENTIATION	59/1747	393/19637	4.7038e-05	0.00189879	0.00163563	ROR2/H4C5/SP3/CASP8/UBASH3B/FLI1/FOXO3/SLC25A38/CCR1/LEO1/FOXP1/PIK3CD/MTOR/IREB2/JUNB/KLF1/NRROS/JUN/TLR4/NOTCH2/LTBR/FBXW7/NCOA6/MAFB/IL31RA/IRF8/BATF3/NKAP/PURB/ZNF675/CDK6/CEBPA/CEBPG/PIP4K2A/ACIN1/EP300/TGFB1/TOB2/BRD1/ARID4A/PSEN1/FOS/BATF/GPR68/LDB1/SH3PXD2A/KAT6A/PRKDC/PIK3R1/MYC/MEIS1/SMAD5/PPARGC1B/FADD/RARA/GAB2/RIPK1/FBN1/NBEAL2	59
GOMF_S_ADENOSYLMETHIONINE_DEPENDENT_METHYLTRANSFERASE_ACTIVITY	30/1747	157/19637	4.83798e-05	0.00194199	0.00167284	KMT2A/SETD2/RNMT/WDR82/DOT1L/NSD2/SETDB1/SETD1A/ASH1L/KMT2D/EHMT1/SETD7/PRMT9/SUV39H1/SETD1B/SETDB2/SUV39H2/COMTD1/KMT2C/ICMT/THUMPD3/SETD5/KMT5C/NSD3/THUMPD2/RRP8/KMT5B/NSD1/TARBP1/KMT2B	30
GOBP_REGULATION_OF_RAS_PROTEIN_SIGNAL_TRANSDUCTION	34/1747	188/19637	5.10749e-05	0.00203872	0.00175616	ITGA3/RALBP1/ARHGEF3/MFN2/DENND4A/RASGRF1/DNM2/AKAP13/KANK2/DENND1A/NOTCH2/ABL1/GPR35/ARHGAP24/CDC42SE1/ARHGEF2/P2RY8/KIF14/F2RL3/MYO9B/RTN4R/SPRY2/ARF6/PIK3CG/ARHGAP35/CYTH2/NUP62/ERBIN/DENND3/MADD/DENND4C/ARRB1/DENND4B/OGT	34
GOBP_PROTEIN_POLYUBIQUITINATION	41/1747	244/19637	5.39423e-05	0.00214121	0.00184445	TRIM38/CDC27/RNF8/UBE2O/RNF213/RNF146/SHPRH/RNF111/RNF216/DTX3L/UBE4B/MUL1/RNF19B/RNF20/RC3H2/ANAPC4/RBCK1/MDM2/HDAC6/TRAF5/DTL/UBE3B/ANAPC7/TAF1/UBE2G2/RNF6/PPIL2/TRIM56/RNF185/CDC16/HECTD1/MARCHF8/MKRN2/LNPEP/ZFP91/RMND5A/SYVN1/MARCHF6/HUWE1/RC3H1/WSB1	41
GOBP_POSITIVE_REGULATION_OF_MITOTIC_CELL_CYCLE_PHASE_TRANSITION	22/1747	100/19637	5.47726e-05	0.00216216	0.00186249	DBF4B/CDC27/MAD2L1BP/RPTOR/RCC2/SIN3A/LSM10/STIL/ANAPC4/ANKRD17/ESPL1/MDM2/DTL/ANAPC7/MECP2/CENPJ/TFDP1/CDC16/ADAM17/LSM11/ANXA1/RAD51B	22
GOBP_CELLULAR_COMPONENT_DISASSEMBLY	67/1747	466/19637	5.90572e-05	0.00231694	0.00199583	PPP1R9B/WDR45B/CX3CR1/FYCO1/CHMP1B/EPG5/SCAF8/TEX264/TTBK2/MAP1A/VPS13C/APC2/MFN2/VPS13D/MUL1/PINK1/ARID1A/INSR/SMARCA4/FURIN/IGF1R/RUBCN/GAK/HTT/MRRF/NEK6/SETX/CAMSAP1/PBXIP1/ARID2/ARHGEF2/LIMA1/FBXW7/PYM1/SMARCC2/IST1/HDAC6/BLCAP/RETREG1/PELO/KIF14/CHMP1A/EXOC8/ULK1/MICAL3/ACIN1/SVIL/ARF6/TGFB1/DEDD2/GRWD1/DICER1/ATG2B/RB1CC1/MICAL2/PIK3R1/MYC/SPTBN1/PLEK/PHF23/HK2/MARK2/ATG2A/SH3PXD2B/CLASP1/T…	67
GOBP_NEGATIVE_REGULATION_OF_DNA_REPLICATION	11/1747	32/19637	5.93423e-05	0.00231694	0.00199583	TIPIN/BLM/PDS5A/TTF1/BRCA2/GTPBP4/WAPL/LIG3/SLFN11/ZRANB3/ATR	11
GOBP_POSITIVE_REGULATION_OF_HEMOPOIESIS	30/1747	159/19637	6.18017e-05	0.00239986	0.00206725	ROR2/CD83/BTN2A2/CASP8/FOXO3/CCR1/TNFSF9/RHOH/NOTCH2/IL4R/ZBTB7B/PTPRC/SOX13/NKAP/NLRP3/PNP/ACIN1/TGFB1/VSIR/ZMIZ1/FOS/GPR68/PRKDC/SOCS5/PPARGC1B/FADD/RARA/ANXA1/RIPK1/SYK	30
GOBP_DNA_DEPENDENT_DNA_REPLICATION_MAINTENANCE_OF_FIDELITY	14/1747	49/19637	6.30387e-05	0.00243347	0.00209621	TIPIN/BLM/EME2/CDK9/BOD1L1/ZGRF1/ATRX/POLE/BRCA2/GEN1/SLFN11/ZRANB3/DNA2/ATR	14
GOBP_RESPONSE_TO_TRANSFORMING_GROWTH_FACTOR_BETA	43/1747	262/19637	6.33487e-05	0.00243347	0.00209621	DLX1/ITGA3/MTMR4/ZNF451/MAP3K7/CX3CR1/LDLRAD4/LATS1/RNF111/APPL1/DNM2/FURIN/IGF1R/NRROS/JUN/CREBBP/ENG/ABL1/ZFHX3/GLG1/LEMD3/USP9X/PXN/CLDN5/GDF15/CRKL/SPRY2/BAMBI/EP300/TGFB1/PPARA/FUT8/ZMIZ1/FOS/ADAM17/ROCK2/HTRA1/ZFP36L2/SPRED2/SMAD5/ZEB2/FBN1/ZMIZ2	43
GOBP_POSITIVE_REGULATION_OF_CELLULAR_COMPONENT_BIOGENESIS	70/1747	494/19637	6.48328e-05	0.00247717	0.00213384	CDC42EP4/MYD88/BMF/TASOR/MTOR/PINK1/SIN3A/DNM2/STIL/HTT/STX18/SLX4/GPSM2/PSRC1/TLR4/CDK5RAP2/CDKN1B/ABL1/SETDB1/IRX3/TPPP/HAS3/PAN2/PIP4K2C/ATMIN/PXN/GNL3L/P2RX7/CLIP1/ULK1/MECP2/CENPJ/PAN3/SETDB2/CLDN5/AKAP9/PIP4K2A/ARF6/NIN/TGFB1/ARHGAP35/NUP62/SLF2/DYNC1H1/HSP90AA1/ROCK2/NEURL1/SPIDR/CDC42EP3/PIK3R1/ASAP1/CCDC88A/PLEK/SPAG5/ATG2A/NUMA1/TESK1/CDK5R1/RALB/CLASP1/RAB3GAP1/SEMA4D/SYK/ARAP1/PIEZO1/…	70
GOBP_VIRAL_PROCESS	61/1747	415/19637	6.58752e-05	0.00250361	0.00215662	NUP153/TRIM38/HEXIM1/PHB/SRPK1/CHMP1B/IGF2R/TASOR/BSG/INSR/KPNA6/ILF3/SMARCA4/ANPEP/FURIN/ZNF639/JUN/CIITA/MVB12B/CDK9/PIKFYVE/BICD1/TMEM250/REST/TBC1D20/SETDB1/SP1/ITGA5/MAN1B1/BCL2L1/EDEM2/ST3GAL2/RNASEL/IST1/STAU1/ZNFX1/EEA1/RAB29/SELPLG/CHMP1A/OAS1/VPS37B/HCFC1/RRP1B/EFNB2/MGAT2/EP300/PVR/PPARA/NECTIN2/FUT8/ROCK2/IFITM2/ST3GAL1/MGAT4A/PC/MGAT1/MGAT5/CXCR4/RSF1/PKN2	61
REACTOME_REGULATION_OF_TP53_ACTIVITY	30/1747	160/19637	6.96994e-05	0.00263493	0.00226974	BRPF3/RPA3/MTOR/BLM/USP7/RHNO1/CSNK2A1/EHMT1/PHF20/PIP4K2C/MDM2/TP53RK/TAF1/UBC/GATAD2A/PIP4K2A/EP300/BRD1/BRPF1/PPP2R1A/KAT6A/NBN/CHD3/TAF7/RAD9A/CDK5R1/RMI1/DNA2/ATR/ATM	30
GOBP_PHOSPHATIDYLINOSITOL_PHOSPHATE_BIOSYNTHETIC_PROCESS	17/1747	68/19637	7.02679e-05	0.00263934	0.00227354	ITPKA/IP6K1/CISH/PIK3CD/SMG1/PIKFYVE/PI4KB/PIP4K2C/PIP4K2A/PIK3CG/SOCS5/TTC7A/PIK3R1/TTC7B/ATM/PIP5K1C/PI4KAP2	17
GOBP_CELL_CYCLE_G1_S_PHASE_TRANSITION	42/1747	255/19637	7.05549e-05	0.00263934	0.00227354	E2F3/BTN2A2/RPTOR/GPR132/INO80/LATS1/APPL1/GPNMB/KANK2/LSM10/STIL/PKD1/DCUN1D3/GIGYF2/CDKN1B/ANKRD17/JADE1/FBXW7/GLI1/CTDSP2/MDM2/FAM83D/KIF14/ATP2B4/CDK18/TRIAP1/TAF1/POLE/CENPJ/TFDP1/DBF4/CDK6/GTSE1/ZNF324/ADAM17/PRKDC/MYC/LSM11/SLFN11/CUL5/ANXA1/ATM	42
GOBP_POSITIVE_REGULATION_OF_CELL_CYCLE_PHASE_TRANSITION	25/1747	123/19637	7.09746e-05	0.00264122	0.00227516	DBF4B/CDC27/MAD2L1BP/RPTOR/RCC2/SIN3A/LSM10/STIL/ANAPC4/ANKRD17/ESPL1/GLI1/MDM2/FAM83D/DTL/ANAPC7/MECP2/CENPJ/TFDP1/CDC16/ADAM17/ATAD5/LSM11/ANXA1/RAD51B	25
GOBP_REGULATION_OF_ISOTYPE_SWITCHING	12/1747	38/19637	7.13859e-05	0.00264276	0.00227648	RIF1/TP53BP1/NSD2/EXOSC6/STAT6/PTPRC/TGFB1/PAXIP1/KMT5C/SUPT6H/ATAD5/KMT5B	12
HALLMARK_IL2_STAT5_SIGNALING	35/1747	199/19637	7.20846e-05	0.00265487	0.00228692	CD83/IL10RA/SYNGR2/TNFRSF21/IGF2R/CISH/ALCAM/TNFRSF1B/GADD45B/FURIN/IGF1R/BMPR2/RHOH/IL4R/PRNP/IL3RA/BCL2L1/RGS16/IRF8/CKAP4/BATF3/KLF6/MAFF/PNP/MAP3K8/BATF/BHLHE40/DENND5A/MYC/SPRED2/MXD1/HK2/AHNAK/SERPINB6/HUWE1	35
GOBP_POSITIVE_REGULATION_OF_TRANSCRIPTION_BY_RNA_POLYMERASE_III	8/1747	18/19637	7.4817e-05	0.00274137	0.00236143	RPTOR/ICE2/MTOR/BAZ1B/CEBPA/CHD8/ERCC6/MYBBP1A	8
GOBP_RESPONSE_TO_ENDOPLASMIC_RETICULUM_STRESS	42/1747	256/19637	7.72876e-05	0.00279681	0.00240918	ERN1/QRICH1/UBE4B/UBXN6/HERPUD2/RASGRF1/USP13/EIF2B5/TXNDC12/JUN/NUPR1/TOR1A/ABL1/HERPUD1/SEC16A/MAN1B1/BCL2L1/EDEM2/EDEM3/NIBAN1/MBTPS1/PPP1R15B/FICD/UBE2G2/TBL2/RNF185/CREB3L2/EP300/NRBF2/DNAJB12/SEL1L/ERLIN1/TNFRSF10B/PIK3R1/ATP2A3/DERL2/SYVN1/UGGT1/ABCA7/MARCHF6/UGGT2/MAP3K5	42
GOBP_REGULATION_OF_HEMOPOIESIS	56/1747	374/19637	7.79145e-05	0.00279681	0.00240918	ROR2/CD83/H4C5/BTN2A2/CASP8/UBASH3B/FOXO3/CCR1/LEO1/FOXP1/MTOR/TNFSF9/TLR4/RC3H2/RHOH/NOTCH2/IL4R/ABL1/ZBTB7B/FBXW7/MAFB/PTPRC/SOX13/FANCA/NKAP/PURB/ZNF675/NLRP3/CDK6/PNP/ACIN1/TGFB1/TOB2/BRD1/VSIR/ZMIZ1/FOS/GPR68/LDB1/PRKDC/SOS1/ZFP36L2/SOCS5/PIK3R1/MYC/MEIS1/PPARGC1B/FADD/RARA/KAT2A/ANXA1/RIPK1/SYK/FBN1/SH3RF1/RC3H1	56
GOMF_TUBULIN_BINDING	56/1747	374/19637	7.79145e-05	0.00279681	0.00240918	TBCC/DST/DLEC1/SETD2/MAP4/KNSTRN/INO80/STARD9/TTBK2/TUBGCP4/MAP1A/APC2/APPL1/RCC2/DNM2/MACF1/MAST2/HTT/PSRC1/CDK5RAP2/TTLL4/ARL4C/CAMSAP1/PRNP/ARHGEF2/DIP2B/TPPP/CEP350/GLI1/UXT/HDAC6/FAM83D/KIF14/CENPF/CLIP1/CENPJ/BRCA2/CLIP2/NIN/GTSE1/TUBGCP6/KIF20B/CCDC88C/MTUS1/ABRAXAS2/CCDC88A/ALMS1/KIF20A/KIFC2/SPAG5/NUMA1/CDK5R1/CLASP1/AGTPBP1/EML6/CEP44	56
GOMF_PHOSPHATIDYLINOSITOL_3_PHOSPHATE_BINDING	13/1747	44/19637	7.81902e-05	0.00279681	0.00240918	WDR45B/DENND1A/PHLDA3/OBSCN/HIP1/PLEKHF1/ZFYVE26/ZFYVE1/ATG2B/SH3PXD2A/ATG2A/SH3PXD2B/PLA2G4A	13
GOCC_MICROTUBULE	63/1747	435/19637	7.82871e-05	0.00279681	0.00240918	ROR2/INVS/TBCC/DST/MAP4/CHMP1B/KNSTRN/INO80/BOD1L2/TUBGCP4/MAP1A/APC2/RCC2/TRIM63/DNM2/MACF1/HAUS3/PSRC1/AKNA/CDK5RAP2/NEK6/TTLL4/BOD1L1/BICD1/CAMSAP1/PBXIP1/ARHGEF2/TUBB4B/TPPP/SNTB2/HDAC6/KIF14/NAV1/RASSF5/CHMP1A/CLIP1/CENPJ/CLIP2/PCNT/KLHL22/SPRY2/SVIL/NIN/GTSE1/CALM3/KCNAB2/KLHL21/TUBGCP6/KIF20B/DYNC1H1/MTUS1/ABRAXAS2/KIF20A/KIFC2/SPAG5/NUMA1/TTL/CLASP1/TUBG1/EML6/DNAH1/ZW10/KNTC1	63
GOBP_MICROTUBULE_ORGANIZING_CENTER_ORGANIZATION	28/1747	146/19637	7.96377e-05	0.0028309	0.00243855	CHMP1B/CEP192/CEP152/CEP85/STIL/CCNF/HAUS3/CDK5RAP2/CEP250/CEP72/UXT/CHMP1A/CENPJ/BRCA2/WDR62/NIN/NUP62/SGO1/ROCK2/GEN1/ALMS1/CHD3/NAT10/CLASP1/KAT2A/C2CD3/RTTN/CEP44	28
HALLMARK_P53_PATHWAY	35/1747	200/19637	8.00381e-05	0.00283105	0.00243868	NINJ1/HEXIM1/PPM1D/SPHK1/FOXO3/TNFSF9/RNF19B/RAP2B/RAB40C/JUN/NUPR1/CSRNP2/SP1/FBXW7/PROCR/IER5/RGS16/MDM2/BLCAP/PHLDA3/BTG1/TRIAP1/CEBPA/SERTAD3/CGRRF1/TGFB1/FOS/XPC/RRP8/PVT1/MXD1/TRAF4/RAD9A/CYFIP2/CDK5R1	35
GOBP_RHYTHMIC_PROCESS	47/1747	298/19637	8.12122e-05	0.00285452	0.0024589	KMT2A/BTBD9/FOXO3/PHLPP1/MTOR/SIN3A/SIAH2/FBXL12/IGF1R/THRAP3/CREBBP/USP7/PPARGC1A/KDM5A/SETX/CSNK2A1/SP1/FBXW7/ZFHX3/USP9X/SUV39H1/KDM5B/DTL/NCOR2/DYRK1A/TRPM2/ADCY1/NR2F6/MYCBP2/CSNK1E/SUV39H2/EP300/PPARA/GPR157/BHLHE40/CCAR2/ROCK2/PRKDC/OPRK1/MYBBP1A/NCOR1/RAI1/SLIT3/CDK5R1/ANXA1/HUWE1/OGT	47
GOBP_MICROTUBULE_POLYMERIZATION_OR_DEPOLYMERIZATION	25/1747	124/19637	8.15007e-05	0.00285452	0.0024589	CEP192/TTBK2/TUBGCP4/MAP1A/APC2/PSRC1/CDK5RAP2/CDKN1B/ABL1/CAMSAP1/ARHGEF2/TPPP/HDAC6/KIF14/CLIP1/MECP2/DYRK1A/CENPJ/AKAP9/NIN/TUBGCP6/NUMA1/CDK5R1/CLASP1/TUBG1	25
GOBP_REGULATION_OF_MYELOID_LEUKOCYTE_DIFFERENTIATION	24/1747	117/19637	8.43549e-05	0.00294008	0.0025326	ROR2/CASP8/UBASH3B/CCR1/FOXP1/MTOR/TLR4/NOTCH2/FBXW7/MAFB/ZNF675/CDK6/ACIN1/TGFB1/TOB2/FOS/GPR68/PIK3R1/MYC/PPARGC1B/FADD/RARA/RIPK1/FBN1	24
GOBP_REGULATION_OF_AUTOPHAGY_OF_MITOCHONDRION_IN_RESPONSE_TO_MITOCHONDRIAL_DEPOLARIZATION	7/1747	14/19637	8.52885e-05	0.00295566	0.00254602	VPS13C/MFN2/MUL1/PINK1/HDAC6/HK2/HUWE1	7
GOBP_NEGATIVE_REGULATION_OF_CHROMOSOME_ORGANIZATION	20/1747	89/19637	8.59478e-05	0.00295566	0.00254602	MAD2L1BP/PIF1/SLX4/CDK5RAP2/ESPL1/CENPF/GNL3L/ATRX/BAZ1B/KLHL22/WAPL/GEN1/NBN/DCP2/SMG6/NAT10/XRN1/ATM/ZW10/KNTC1	20
GOBP_REGULATION_OF_MICROTUBULE_BASED_PROCESS	41/1747	249/19637	8.60897e-05	0.00295566	0.00254602	BICD2/CHMP1B/TTBK2/MAP1A/APC2/MACF1/STIL/PKD1/CCNF/TACC3/GPSM2/PSRC1/CDK5RAP2/CDKN1B/BICD1/ABL1/CAMSAP1/ARHGEF2/TPPP/HDAC6/CHMP1A/CLIP1/MECP2/DYRK1A/CENPJ/BORA/AKAP9/WDR62/NIN/NUP62/DYNC1H1/ROCK2/GEN1/ALMS1/NAT10/SPAG5/MARK2/NUMA1/CDK5R1/CLASP1/KAT2A	41
GOBP_REGULATION_OF_DOUBLE_STRAND_BREAK_REPAIR	23/1747	110/19637	8.64566e-05	0.00295566	0.00254602	RIF1/RECQL5/WDR48/SETD2/TP53BP1/DTX3L/NSD2/POGZ/ARID2/HELB/FANCB/EP400/TRRAP/CYREN/ERCC6/SLF2/KMT5C/SPIDR/PRKDC/BRD8/KMT5B/RNF169/POLQ	23
GOBP_DNA_BIOSYNTHETIC_PROCESS	34/1747	193/19637	8.78109e-05	0.0029735	0.00256139	HROB/PHB/SPHK1/REV3L/MAP3K4/PIF1/TELO2/BMPR2/RFC1/JADE1/USP10/DTL/CENPF/GNL3L/POLE/TFDP1/DNAJC2/HSP90AA1/POLK/MYC/DCP2/SMG6/NAT10/TNKS1BP1/JADE2/REV1/POLD4/LIG3/POLQ/XRN1/ATR/LIN9/ATM/TEP1	34
GOMF_PHOSPHATASE_BINDING	34/1747	193/19637	8.78109e-05	0.0029735	0.00256139	CDC27/PPP1R9B/MTMR4/SPHK1/CEP192/BOD1L2/GNA12/MAST2/BOD1L1/ANAPC4/WNK1/CDKN1B/CSRNP2/STAT6/SMG7/STAU1/ATP2B4/ANAPC7/PXN/ANKLE2/IRS2/CD22/MASTL/PPARA/PPP3CB/PIK3R1/KAT2A/SYK/TSC2/MVP/TRPC4AP/PPP6R2/TBK1/MAP3K5	34
GOBP_TELOMERE_ORGANIZATION	30/1747	162/19637	8.82772e-05	0.00297519	0.00256284	H4C5/RIF1/MAP3K4/PIF1/RPA3/DOT1L/BLM/TELO2/SLX4/USP7/SMG1/RFC1/GNL3L/ATRX/BRCA2/YLPM1/HSP90AA1/PRKDC/NBN/MYC/DCP2/SMG6/NAT10/TNKS1BP1/FEN1/DNA2/XRN1/ATR/ATM/TEP1	30
GOBP_SISTER_CHROMATID_COHESION	16/1747	63/19637	9.29473e-05	0.00311788	0.00268576	PDS5A/POGZ/ESPL1/FBXW7/TENT4A/NIPBL/ATRX/PDS5B/MAU2/WAPL/SGO1/PPP2R1A/SLF2/HASPIN/FEN1/DDX12P	16
GOBP_CYTOPLASMIC_MICROTUBULE_ORGANIZATION	15/1747	57/19637	9.87368e-05	0.00328128	0.00282651	DST/TUBGCP4/CAMSAP1/TPPP/CLIP1/CENPJ/CLIP2/TUBGCP6/CCDC88C/DYNC1H1/SLK/CCDC88A/NUMA1/CLASP1/TUBG1	15
GOBP_REGULATION_OF_DNA_TEMPLATED_TRANSCRIPTION_ELONGATION	15/1747	57/19637	9.87368e-05	0.00328128	0.00282651	HEXIM1/RNF8/RECQL5/SCAF8/LEO1/CDK13/NELFA/CDK9/ERCC6/SETD5/LDB1/CCAR2/TCERG1/SUPT6H/CDK12	15
GOCC_TRANSCRIPTION_ELONGATION_FACTOR_COMPLEX	14/1747	51/19637	0.000101889	0.00337034	0.00290323	LEO1/ICE2/MLLT1/CDK13/ELOA/NELFA/CDK9/TTF2/AFF1/AFF2/ERCC6/AFF4/SUPT6H/CDK12	14
GOBP_SIGNAL_TRANSDUCTION_BY_P53_CLASS_MEDIATOR	31/1747	171/19637	0.000102474	0.00337409	0.00290646	HEXIM1/PPM1D/FOXO3/MTOR/USP7/C16orf72/NUPR1/CDKN1B/MDM2/USP10/TP53RK/PHLDA3/TRIAP1/TAF1/ATRX/DYRK1A/BRCA2/TRIM24/EP300/GTSE1/BATF/PAXIP1/KAT6A/RRP8/NBN/MYC/SPRED2/MYBBP1A/ATAD5/ATR/ATM	31
GOBP_REGULATION_OF_MRNA_METABOLIC_PROCESS	46/1747	293/19637	0.000107452	0.00352177	0.00303367	CWC22/SRPK1/TNRC6C/MYD88/EXOSC7/WTAP/LEO1/SLTM/YTHDF2/THRAP3/TUT4/RNF20/RC3H2/CDK9/DIS3L2/GIGYF2/TENT5C/RBM8A/REST/PAN2/RNASEL/TENT4A/TRAF5/SON/DYRK1A/PAN3/TBRG4/LARP4B/GTPBP1/RBM23/TNRC6B/RBM25/DHX34/U2AF2/ROCK2/YTHDF3/ZFP36L2/NUP98/DCP2/AGO2/CPSF7/SUPT6H/IWS1/TUT7/RC3H1/RBM5	46
GOBP_ACTIVATION_OF_PROTEIN_KINASE_ACTIVITY	27/1747	141/19637	0.000108799	0.00353348	0.00304376	DBF4B/PHB/GPRC5C/CD300A/MAP3K7/RPTOR/ACVR2B/MTOR/PINK1/INSR/NTRK3/WNK1/ABL1/PRNP/IL6R/KIF14/BORA/TNFRSF10B/TNFRSF10A/MOB2/CCDC88A/MADD/ZFP91/TRAF4/MARK2/MOB3B/CDK5R1	27
REACTOME_DEATH_RECEPTOR_SIGNALLING	27/1747	141/19637	0.000108799	0.00353348	0.00304376	CASP8/GNA13/MAP3K7/MYD88/ARHGEF3/AKAP13/RBCK1/ARHGEF2/USP21/PRDM4/PSEN2/OBSCN/UBC/ITSN1/RTN4R/ARHGEF40/PSEN1/TNFRSF10B/TNFRSF10A/ADAM17/IKBKB/SOS1/MADD/RELA/FADD/RIPK1/TRIO	27
GOBP_MICROTUBULE_POLYMERIZATION	19/1747	84/19637	0.000116696	0.00377282	0.00324993	CEP192/TUBGCP4/PSRC1/CDK5RAP2/CDKN1B/ABL1/CAMSAP1/TPPP/CLIP1/MECP2/DYRK1A/CENPJ/AKAP9/NIN/TUBGCP6/NUMA1/CDK5R1/CLASP1/TUBG1	19
GOBP_TRANSFORMING_GROWTH_FACTOR_BETA_RECEPTOR_SIGNALING_PATHWAY	35/1747	204/19637	0.000120404	0.00387515	0.00333808	ITGA3/MTMR4/ZNF451/MAP3K7/LDLRAD4/LATS1/RNF111/APPL1/DNM2/FURIN/NRROS/JUN/CREBBP/ENG/GLG1/LEMD3/USP9X/PXN/CLDN5/GDF15/SPRY2/BAMBI/EP300/TGFB1/PPARA/FUT8/ZMIZ1/FOS/ADAM17/HTRA1/SPRED2/SMAD5/ZEB2/FBN1/ZMIZ2	35
REACTOME_SIGNALING_BY_NOTCH1_IN_CANCER	15/1747	58/19637	0.000122339	0.00391978	0.00337652	CREBBP/MAML3/FBXW7/HDAC6/PSEN2/NCOR2/UBC/EP300/PSEN1/ADAM17/NEURL1/MYC/NCOR1/KAT2A/MAML2	15
REACTOME_TRANSCRIPTIONAL_REGULATION_BY_TP53	54/1747	363/19637	0.000123146	0.00392802	0.00338362	BRPF3/TNRC6C/RPTOR/ARID3A/RPA3/MTOR/CDK13/ELOA/BLM/AGO4/NELFA/JUN/CREBBP/USP7/CDK9/RHNO1/CDKN1B/CSNK2A1/EHMT1/PHF20/PIP4K2C/MDM2/TP53RK/TRIAP1/TAF1/UBC/CENPJ/GATAD2A/TFDP1/PIP4K2A/POLR2J/TNRC6B/EP300/BRD1/FOS/BRPF1/PPP2R1A/TNFRSF10B/TNFRSF10A/KAT6A/NBN/AGO2/CHD3/TNKS1BP1/TAF7/RAD9A/CDK5R1/CDK12/RMI1/DNA2/TSC2/ATR/ATM/ERCC3	54
GOBP_HISTONE_MRNA_METABOLIC_PROCESS	9/1747	24/19637	0.000129929	0.0041077	0.00353839	LSM10/TUT4/MTPAP/ZNF473/DCP2/LSM11/TUT7/XRN1/ATM	9
GOCC_ENDOPLASMIC_RETICULUM_QUALITY_CONTROL_COMPARTMENT	9/1747	24/19637	0.000129929	0.0041077	0.00353839	HERPUD1/MAN1B1/EDEM2/EDEM3/RNF185/SYVN1/UGGT1/MARCHF6/UGGT2	9
GOCC_PML_BODY	22/1747	106/19637	0.000136836	0.00430703	0.0037101	SP3/ZNF451/RNF111/MTOR/PIAS1/BLM/USP7/CIITA/CDK9/PPARGC1A/SPN/WDFY3/BASP1/ATRX/ZMYM2/RNF6/SATB1/KAT6A/NBN/CHD3/HIPK3/ATR	22
GOBP_HISTONE_DEACETYLATION	21/1747	99/19637	0.000139271	0.00434618	0.00374382	PHB/C6orf89/TRERF1/PINK1/SIN3A/YEATS2/DR1/KDM5A/REST/ZBTB7B/KAT14/BAZ2A/SUV39H1/HDAC6/NIPBL/GATAD2A/JDP2/RRP8/CHD3/KAT2A/RCOR3	21
GOMF_MICROTUBULE_BINDING	43/1747	271/19637	0.000139297	0.00434618	0.00374382	DST/MAP4/KNSTRN/STARD9/TTBK2/TUBGCP4/MAP1A/APC2/RCC2/DNM2/MACF1/MAST2/PSRC1/CDK5RAP2/CAMSAP1/PRNP/ARHGEF2/TPPP/CEP350/GLI1/UXT/HDAC6/FAM83D/KIF14/CENPF/CLIP1/CLIP2/NIN/GTSE1/TUBGCP6/KIF20B/CCDC88C/MTUS1/ABRAXAS2/CCDC88A/ALMS1/KIF20A/KIFC2/SPAG5/NUMA1/CLASP1/EML6/CEP44	43
GOBP_REGULATION_OF_AUTOPHAGY	51/1747	339/19637	0.000141327	0.00439037	0.00378188	TRIM38/MTMR4/TLK2/IL10RA/ERN1/MAP3K7/RPTOR/FOXO3/FYCO1/RMC1/BMF/WDR6/VPS13C/HERC1/MTOR/VPS13D/PINK1/NOD1/USP13/MEFV/RUBCN/HTT/SMG1/NUPR1/ABL1/MCL1/FBXW7/QSOX1/PIP4K2C/USP10/HDAC6/SOGA1/EXOC8/ULK1/KLHL22/PLEKHF1/PIP4K2A/EP300/CPTP/ATP6V1H/ATP6V1C1/PHF23/ATG2A/CDK5R1/RALB/RAB3GAP1/DAPK1/TSC2/DEPDC5/ATM/TBK1	51
GOBP_REGULATION_OF_CHROMOSOME_SEPARATION	17/1747	72/19637	0.000150587	0.0046377	0.00399494	CDC27/MAD2L1BP/TACC3/CDK5RAP2/NEK6/ANAPC4/CSNK2A1/ESPL1/CENPF/ANAPC7/KLHL22/CDC16/GEN1/NUMA1/ATM/ZW10/KNTC1	17
GOCC_HISTONE_DEACETYLASE_COMPLEX	17/1747	72/19637	0.000150587	0.0046377	0.00399494	TRERF1/SIN3A/SRCAP/CSNK2A1/HDAC6/ZNF217/EP400/GATAD2A/TRRAP/JMJD1C/CHD3/BRD8/KDM3B/KDM3A/NCOR1/PHF12/RCOR3	17
GOMF_HISTONE_METHYLTRANSFERASE_ACTIVITY_H3_K36_SPECIFIC	6/1747	11/19637	0.000153276	0.00470024	0.00404881	SETD2/NSD2/ASH1L/SETD5/NSD3/NSD1	6
GOBP_POSITIVE_REGULATION_OF_B_CELL_MEDIATED_IMMUNITY	12/1747	41/19637	0.000161979	0.00492485	0.00424229	RIF1/TP53BP1/NSD2/EXOSC6/STAT6/PTPRC/TGFB1/NECTIN2/PAXIP1/KMT5C/ATAD5/KMT5B	12
GOBP_REGULATION_OF_TRANSCRIPTION_ELONGATION_FROM_RNA_POLYMERASE_II_PROMOTER	12/1747	41/19637	0.000161979	0.00492485	0.00424229	HEXIM1/RNF8/RECQL5/LEO1/CDK13/NELFA/CDK9/ERCC6/LDB1/TCERG1/SUPT6H/CDK12	12
GOBP_CENTRIOLE_ASSEMBLY	13/1747	47/19637	0.000164583	0.00498282	0.00429222	CEP192/CEP152/STIL/CDK5RAP2/CEP72/CENPJ/WDR62/NUP62/ALMS1/KAT2A/C2CD3/RTTN/CEP44	13
GOMF_PROTEIN_DEMETHYLASE_ACTIVITY	10/1747	30/19637	0.0001724	0.00519746	0.00447711	JARID2/RIOX2/KDM5A/KDM6A/KDM5B/JMJD1C/KDM6B/KDM3B/KDM3A/KDM4B	10
GOBP_CELLULAR_RESPONSE_TO_ABIOTIC_STIMULUS	49/1747	325/19637	0.000179287	0.00536341	0.00462006	CASP8/TLK2/H2AX/MYD88/BMF/INO80/GRM1/TP53BP1/SLC25A23/TNFSF14/PTAFR/DNM2/BLM/IGF1R/SLC2A1/LETM1/CREBBP/TLR4/ENG/RHNO1/LTBR/REST/ARHGEF2/BCL2L1/RCSD1/MDM2/NIPBL/PTGER4/TRIAP1/TAF1/BRCA2/EP300/XPC/GPR68/TNFRSF10B/TNFRSF10A/SPIDR/MAP3K1/PIK3R1/POLK/MYC/TNKS1BP1/RAD9A/FADD/SERPINB6/PIEZO1/ATR/INTS7/ATM	49
GOBP_MITOTIC_CELL_CYCLE_CHECKPOINT_SIGNALING	25/1747	130/19637	0.000179406	0.00536341	0.00462006	NABP1/MAD2L1BP/TIPIN/TICRR/BLM/EME2/ORC1/CDK5RAP2/GIGYF2/CDKN1B/MDM2/DTL/CENPF/TRIAP1/KLHL22/GTSE1/XPC/PRKDC/GEN1/NBN/RAD9A/UIMC1/ATM/ZW10/KNTC1	25
GOCC_REPLICATION_FORK	15/1747	60/19637	0.000184591	0.00548037	0.00472082	H2AX/TEX264/TP53BP1/PIF1/RPA3/TIPIN/BLM/RFC1/BAZ1B/NBN/POLD4/ZRANB3/RAD18/RAD51B/ZMIZ2	15
GOCC_EARLY_ENDOSOME	57/1747	395/19637	0.000184852	0.00548037	0.00472082	PHB/MTMR4/HLA-C/SPHK1/LDLRAD4/IGF2R/USP8/APPL1/DTX3L/RCC2/UBXN6/GPNMB/SIAH2/RNF11/RUBCN/HTT/TLR4/MVB12B/TRAK2/SORCS2/PIKFYVE/CLCN3/TM9SF4/VAC14/MR1/MON2/USP10/EEA1/RAB29/CHMP1A/DOP1B/WDFY2/CLTCL1/ATP11A/CD22/ARF6/MARCHF8/WDFY4/PACSIN2/PSEN1/MLC1/RFTN1/RIN3/HPS6/SLC39A14/ZFYVE16/LNPEP/CTNS/RABEP1/DERL2/CD274/TMEM127/EHD1/CXCR4/ANXA1/ABCA7/NISCH	57
REACTOME_CELLULAR_RESPONSE_TO_HEAT_STRESS	21/1747	101/19637	0.00018733	0.00553086	0.00476431	NUP153/TNFRSF21/RPTOR/RPA3/MTOR/NDC1/CREBBP/NUP214/HDAC6/HSPA13/DNAJC2/EP300/DEDD2/NUP210/AKT1S1/NUP62/HSP90AA1/CCAR2/NUP98/ATR/ATM	21
GOBP_NEGATIVE_REGULATION_OF_DNA_METABOLIC_PROCESS	24/1747	123/19637	0.000190189	0.0055545	0.00478467	RIF1/KMT2A/RECQL5/TP53BP1/PIF1/BLM/SLX4/BMPR2/HELB/FANCB/GNL3L/DNAJC2/CYREN/ERCC6/MSH6/NBN/DCP2/SMG6/NAT10/ZRANB3/RNF169/POLQ/XRN1/ATM	24
GOBP_PEPTIDYL_THREONINE_MODIFICATION	24/1747	123/19637	0.000190189	0.0055545	0.00478467	SPHK1/RPTOR/DCAF1/MTOR/WNK1/CSNK2A1/CIT/TAF1/ULK1/DYRK1A/SPRY2/MAP3K10/TGFB1/CALM3/CDC42BPB/ROCK2/PRKDC/SPRED2/HASPIN/HIPK3/TNKS1BP1/MARK2/CDK5R1/TBK1	24
GOBP_POSITIVE_REGULATION_OF_DNA_REPAIR	20/1747	94/19637	0.000190462	0.0055545	0.00478467	RIF1/H2AX/RNF8/WDR48/DTX3L/POGZ/ARID2/FANCB/EP400/TRRAP/CEBPG/ERCC6/SLF2/KMT5C/SPIDR/PRKDC/BRD8/KMT5B/UIMC1/FAM168A	20
GOBP_REGULATION_OF_PROTEIN_AUTOPHOSPHORYLATION	12/1747	42/19637	0.000208573	0.00603341	0.00519721	GPNMB/RAP2B/JUN/ENG/PTPRC/RAP2C/RAP2A/CALM3/NBN/TNKS1BP1/TESK1/MVP	12
REACTOME_HOMOLOGOUS_DNA_PAIRING_AND_STRAND_EXCHANGE	12/1747	42/19637	0.000208573	0.00603341	0.00519721	RPA3/BLM/PALB2/RHNO1/BRCA2/NBN/RAD9A/RMI1/DNA2/ATR/ATM/RAD51B	12
GOBP_MACROAUTOPHAGY	47/1747	310/19637	0.000210822	0.00606233	0.00522212	ILRUN/ERN1/MAP3K7/RNF213/WDR45B/FYCO1/CHMP1B/PACS2/EPG5/TEX264/VPS13C/MTOR/MFN2/VPS13D/PINK1/UBXN6/NOD1/RUBCN/HTT/SMG1/PIKFYVE/NUPR1/WDFY3/QSOX1/PIP4K2C/HDAC6/RETREG1/CHMP1A/EXOC8/VPS37B/LGALS8/ULK1/PIP4K2A/ZFYVE1/PSEN1/ATG2B/RB1CC1/ATP6V1H/ATP6V1C1/PHF23/ATG2A/CDK5R1/RALB/RAB3GAP1/TSC2/HUWE1/TBK1	47
GOBP_POSITIVE_REGULATION_OF_PROTEIN_KINASE_ACTIVITY	57/1747	397/19637	0.00021127	0.00606233	0.00522212	ROR2/DBF4B/PHB/ERN1/GPRC5C/CD300A/MAP3K7/RPTOR/ACVR2B/MAP3K4/MTOR/PINK1/INSR/AKAP13/NTRK3/TELO2/PKD1/PSRC1/TLR4/BMPR2/WNK1/CDKN1B/ABL1/PRNP/IL6R/FBXW7/RAPGEF2/NAB2/PTPRC/KIF14/ATP2B4/P2RX7/BORA/SPRY2/DBF4/MAP3K10/PIK3CG/TGFB1/CALM3/ERCC6/PSEN1/HSP90AA1/TNFRSF10B/TNFRSF10A/ADAM17/NEURL1/MOB2/CCDC88A/MADD/ZFP91/TRAF4/MARK2/MOB3B/CDK5R1/RALB/SYK/MAP3K5	57
GOBP_REGULATION_OF_NUCLEAR_DIVISION	26/1747	139/19637	0.000214356	0.00610189	0.0052562	CDC27/SPHK1/CUL9/MAD2L1BP/HOXA13/CDK13/INSR/PKMYT1/CDK5RAP2/ANAPC4/ESPL1/CENPF/ANAPC7/KLHL22/BORA/CDC16/NUP62/KIF20B/CDCA2/MKI67/GEN1/LRP5/PHIP/ATM/ZW10/KNTC1	26
GOMF_NUCLEAR_RECEPTOR_BINDING	26/1747	139/19637	0.000214356	0.00610189	0.0052562	MED13/TRERF1/LATS1/DCAF1/FOXP1/ARID1A/SMARCA4/THRAP3/PPARGC1A/ASXL1/NCOA6/BAZ2A/TAF1/NCOR2/RNF6/TRIM24/EP300/TOB2/JMJD1C/LCOR/BRD8/TAF7/PPARGC1B/KDM3A/NCOR1/NSD1	26
GOBP_CD4_POSITIVE_ALPHA_BETA_T_CELL_ACTIVATION	21/1747	102/19637	0.000216426	0.00613638	0.0052859	CD83/FOXP1/MTOR/RC3H2/IL4R/SPN/IL6R/ZBTB7B/ARMC5/STAT6/PTGER4/NLRP3/ARG2/VSIR/BATF/SOCS5/CD274/RARA/ANXA1/SH3RF1/RC3H1	21
GOBP_RESPONSE_TO_UV	27/1747	147/19637	0.000223388	0.00628389	0.00541298	BMF/INO80/MAP3K4/UBE4B/TIPIN/CREBBP/DCUN1D3/RHNO1/DTL/TRIAP1/TAF1/BRCA2/EP300/ERCC6/XPC/CCAR2/CASP7/MSH6/PIK3R1/POLK/MYC/FEN1/REV1/RELA/ZRANB3/ATR/ERCC3	27
GOCC_CENTRIOLE	27/1747	147/19637	0.000223388	0.00628389	0.00541298	CEP164/AHI1/CEP192/STARD9/TTBK2/CEP152/STIL/CCNF/HTT/AKNA/CEP250/CEP350/MPHOSPH9/CENPJ/PCNT/WDR62/NIN/CEP128/CCDC88A/ALMS1/TUBG1/C2CD3/HERC2/RTTN/DZIP1L/CEP44/CCDC146	27
GOBP_VIRAL_PROTEIN_PROCESSING	10/1747	31/19637	0.000234337	0.00656604	0.00565601	FURIN/MAN1B1/EDEM2/ST3GAL2/MGAT2/FUT8/ST3GAL1/MGAT4A/MGAT1/MGAT5	10
GOBP_TRANSMEMBRANE_RECEPTOR_PROTEIN_SERINE_THREONINE_KINASE_SIGNALING_PATHWAY	54/1747	373/19637	0.000248268	0.00692919	0.00596884	ROR2/DLX1/ITGA3/MTMR4/UBE2O/ZNF451/MAP3K7/ACVR2B/LDLRAD4/LATS1/RNF111/APPL1/HOXA13/DNM2/FURIN/SLC33A1/NCEH1/NRROS/JUN/CREBBP/ENG/BMPR2/NOTCH2/ABL1/INHBE/GLG1/LEMD3/USP9X/PELO/PXN/SPART/CLDN5/GDF15/SPRY2/BAMBI/EP300/TGFB1/MEGF8/PPARA/FUT8/ZMIZ1/FOS/FBXL15/ZNF8/ADAM17/HTRA1/LNPEP/SPTBN1/SPRED2/SMAD5/NUMA1/ZEB2/FBN1/ZMIZ2	54
GOBP_CELLULAR_RESPONSE_TO_IONIZING_RADIATION	17/1747	75/19637	0.000255113	0.00709254	0.00610955	TLK2/H2AX/INO80/TP53BP1/DNM2/BLM/RHNO1/BCL2L1/MDM2/NIPBL/BRCA2/SPIDR/TNKS1BP1/RAD9A/ATR/INTS7/ATM	17
GOBP_CD4_POSITIVE_ALPHA_BETA_T_CELL_DIFFERENTIATION	18/1747	82/19637	0.000260442	0.00721262	0.00621299	CD83/FOXP1/MTOR/RC3H2/IL4R/SPN/IL6R/ZBTB7B/ARMC5/STAT6/PTGER4/NLRP3/BATF/SOCS5/RARA/ANXA1/SH3RF1/RC3H1	18
GOCC_SWI_SNF_COMPLEX	9/1747	26/19637	0.000263623	0.00727254	0.0062646	ARID1B/PBRM1/ARID1A/SMARCA4/ARID2/SMARCC2/BRD9/BCL7B/BICRA	9
GOBP_REGULATION_OF_HISTONE_DEACETYLATION	12/1747	43/19637	0.00026611	0.00731292	0.00629938	C6orf89/PINK1/YEATS2/DR1/KDM5A/ZBTB7B/KAT14/SUV39H1/NIPBL/JDP2/RRP8/KAT2A	12
GOBP_REGULATION_OF_CELL_CYCLE_G1_S_PHASE_TRANSITION	32/1747	188/19637	0.000267188	0.0073144	0.00630066	BTN2A2/RPTOR/INO80/APPL1/GPNMB/KANK2/LSM10/STIL/PKD1/DCUN1D3/GIGYF2/CDKN1B/ANKRD17/JADE1/FBXW7/GLI1/CTDSP2/MDM2/FAM83D/KIF14/ATP2B4/TRIAP1/TAF1/CENPJ/TFDP1/GTSE1/ADAM17/PRKDC/LSM11/SLFN11/ANXA1/ATM	32
GOCC_NUCLEAR_CHROMOSOME	37/1747	229/19637	0.000273692	0.00745544	0.00642215	H4C5/H2AX/NFRKB/INO80/PBRM1/RPA3/TIPIN/SIN3A/BLM/ORC1/RGS12/JUN/SLX4/SRCAP/SETX/CSNK2A1/SUV39H1/CHMP1A/ATRX/EP400/POLE/BRCA2/BAZ1B/TRRAP/MCM5/TRIM24/WAPL/SPIDR/BRD8/PHF12/POLD4/RAD9A/NOL6/TUBG1/ZRANB3/MCM6/ZMIZ2	37
GOBP_ALPHA_BETA_T_CELL_DIFFERENTIATION	22/1747	111/19637	0.000274427	0.00745544	0.00642215	CD83/FOXP1/MTOR/RC3H2/IL4R/SPN/ABL1/IL6R/ZBTB7B/ARMC5/STAT6/PTGER4/NKAP/NLRP3/PNP/BATF/SOCS5/RARA/ANXA1/SYK/SH3RF1/RC3H1	22
GOMF_H4_HISTONE_ACETYLTRANSFERASE_ACTIVITY	6/1747	12/19637	0.000283449	0.00767139	0.00660817	NAA60/BRCA2/EP300/KAT6A/NAA40/KAT2A	6
GOBP_CIRCADIAN_RHYTHM	34/1747	205/19637	0.000289332	0.00780104	0.00671985	KMT2A/BTBD9/PHLPP1/MTOR/SIN3A/SIAH2/FBXL12/THRAP3/USP7/PPARGC1A/KDM5A/SETX/FBXW7/ZFHX3/USP9X/SUV39H1/DYRK1A/ADCY1/NR2F6/MYCBP2/CSNK1E/SUV39H2/EP300/PPARA/GPR157/BHLHE40/CCAR2/ROCK2/PRKDC/MYBBP1A/NCOR1/RAI1/HUWE1/OGT	34
GOBP_DNA_TEMPLATED_TRANSCRIPTION_ELONGATION	18/1747	83/19637	0.000305315	0.00820103	0.00706441	HEXIM1/RNF8/RECQL5/SETD2/SCAF8/LEO1/CDK13/ELOA/NELFA/CDK9/ERCC6/SETD5/LDB1/CCAR2/TCERG1/SUPT6H/CDK12/ERCC3	18
GOBP_GLYCOSYLATION	39/1747	247/19637	0.000307775	0.00823616	0.00709467	ALG2/COG1/ST3GAL6/PLOD1/DHDDS/MAN2A2/XXYLT1/COG7/POMT1/GALNT6/MAN1B1/POFUT1/COG8/ST3GAL2/EDEM3/SLC35C2/ALG11/MGAT2/FKRP/FUT8/PSEN1/B3GALT6/OGA/EXTL3/ST3GAL1/B3GNT2/TET3/EXT2/SLC35C1/B3GAT3/MGAT4A/MGAT1/UGGT1/MGAT5/FUT4/GCNT1/COG3/OGT/UGGT2	39
GOBP_ALPHA_BETA_T_CELL_ACTIVATION	28/1747	158/19637	0.00032007	0.0085332	0.00735054	CD83/CD300A/FOXP1/MTOR/RC3H2/IL4R/SPN/ABL1/IL6R/ZBTB7B/ARMC5/STAT6/PTGER4/PTPRC/NKAP/NLRP3/PNP/WDFY4/ARG2/VSIR/BATF/SOCS5/CD274/RARA/ANXA1/SYK/SH3RF1/RC3H1	28
GOBP_MITOCHONDRION_LOCALIZATION	13/1747	50/19637	0.000322655	0.00857016	0.00738238	MFN2/MUL1/MEF2A/TRAK2/UXT/HDAC6/ARMCX3/NECTIN2/ZBED3/CLUH/MARK2/KAT2A/AGTPBP1	13
GOBP_POSITIVE_REGULATION_OF_MITOTIC_NUCLEAR_DIVISION	12/1747	44/19637	0.000336581	0.00890692	0.00767246	CDC27/SPHK1/MAD2L1BP/HOXA13/INSR/ANAPC4/ESPL1/ANAPC7/CDC16/NUP62/LRP5/PHIP	12
REACTOME_MITOTIC_G2_G2_M_PHASES	33/1747	199/19637	0.000353498	0.00932007	0.00802836	E2F3/CEP164/CEP192/TUBGCP4/CEP152/PKMYT1/HAUS3/CDK5RAP2/PSMB7/LIN54/TUBB4B/CEP250/CEP72/CENPF/UBC/CENPJ/PCNT/BORA/AKAP9/CSNK1E/PSMC2/EP300/GTSE1/PSMA3/TUBGCP6/PPP2R1A/DYNC1H1/HSP90AA1/ACTR1A/ALMS1/CLASP1/TUBG1/LIN9	33
GOCC_MITOTIC_SPINDLE	28/1747	159/19637	0.000356134	0.00935505	0.00805849	CDC27/MAP4/KNSTRN/RCC2/NGRN/TACC3/HAUS3/GPSM2/CDK5RAP2/ESPL1/TPPP/FAM83D/PTPN7/KLHL22/CDC16/NIN/RANGAP1/WAPL/NUP62/KIF20B/YPEL5/KIFC2/NCOR1/SPAG5/NUMA1/CLASP1/TUBG1/TAF1D	28
GOBP_MIRNA_METABOLIC_PROCESS	9/1747	27/19637	0.000364418	0.00953761	0.00821574	AGO4/TUT4/RC3H2/DIS3L2/DICER1/AGO2/RELA/TUT7/RC3H1	9
GOBP_CELL_GROWTH	66/1747	487/19637	0.000373618	0.00974142	0.0083913	PHB/PPP1R9B/PPARD/SPHK1/TMC8/RPTOR/GOLGA4/INO80/CISH/SPG11/ALCAM/MTOR/MUL1/SIN3A/DNM2/SMARCA4/AKAP13/ZNF639/MACF1/PSRC1/DCUN1D3/BMPR2/CDKN1B/CAPRIN2/ABL1/CSNK2A1/KIAA1109/SLC23A2/JADE1/KMT2D/DIP2B/IST1/USP9X/HDAC6/KIF14/BTG1/ULK1/RNF6/SPART/RTN4R/KLHL22/CRKL/ING1/SERTAD3/NIN/CGRRF1/TGFB1/MEGF8/PPARA/PPP3CB/PPP2R1A/ZFYVE27/HSP90AA1/CCAR2/EXTL3/ADAM17/SERTAD2/DERL2/FLRT1/CYFIP2/SLIT3/TTL/CDK5R1/CXC…	66
GOBP_PROTEIN_DEPHOSPHORYLATION	44/1747	292/19637	0.000377809	0.00974142	0.0083913	PPP1R9B/SLC39A10/MTMR4/PPM1D/UBASH3B/CD300A/PPP4R1/BOD1L2/PHLPP1/GNA12/FAM220A/MTOR/PINK1/NCEH1/PTPRF/HTT/BOD1L1/PPA2/PDP2/CTDSP2/DUSP6/PTPRC/PTPN7/PPP1R15B/SSH1/SPPL3/ANKLE2/RCAN1/MASTL/TGFB1/CALM3/PPP3CB/PPP2R1A/PPP4R3A/CDCA2/DUSP4/ROCK2/DUSP5/IKBKB/PPM1G/PDP1/SSH2/MGAT5/PPP6R2	44
GOBP_NEGATIVE_REGULATION_OF_PHOSPHORUS_METABOLIC_PROCESS	61/1747	442/19637	0.000380208	0.00974142	0.0083913	HEXIM1/PPP1R9B/UBASH3B/STK38/CD300A/LDLRAD4/BOD1L2/LATS1/GADD45B/MLLT1/PARP14/CEP85/NTRK3/RUBCN/JUN/CDK5RAP2/ENG/BOD1L1/NUPR1/CDKN1B/ABL1/PRNP/PIP4K2C/CTDSP2/NIBAN1/DUSP6/PTPRC/PPP1R15B/PTK6/ANKLE2/CRKL/ZNF675/SPRY2/IRS2/CEBPA/PIP4K2A/MASTL/TGFB1/PPARA/CALM3/PSEN1/AKT1S1/NUP62/PPP2R1A/ROCK2/IKBKB/PRKDC/TRIB2/SOCS5/ZBED3/SPRED2/PLEK/HIPK3/TAF7/NCOR1/LRP5/TESK1/MGAT5/SEMA4D/TSC2/MVP	61
GOBP_HISTONE_H3_K9_TRIMETHYLATION	7/1747	17/19637	0.000380386	0.00974142	0.0083913	SUV39H1/ATRX/ARID4B/MECP2/SUV39H2/ARID4A/ZNF274	7
GOBP_POSITIVE_REGULATION_BY_HOST_OF_VIRAL_TRANSCRIPTION	7/1747	17/19637	0.000380386	0.00974142	0.0083913	SMARCA4/ZNF639/JUN/CDK9/SP1/RRP1B/EP300	7
GOBP_REGULATION_OF_CELLULAR_RESPONSE_TO_HEAT	7/1747	17/19637	0.000380386	0.00974142	0.0083913	MTOR/CREBBP/IER5/DNAJC2/EP300/ATR/ATM	7
GOBP_VIRAL_GENE_EXPRESSION	20/1747	99/19637	0.000393386	0.00998601	0.008602	HEXIM1/SMARCA4/FURIN/ZNF639/JUN/CDK9/REST/SP1/MAN1B1/EDEM2/ST3GAL2/RRP1B/MGAT2/EP300/FUT8/ST3GAL1/MGAT4A/MGAT1/MGAT5/RSF1	20
GOBP_POSITIVE_REGULATION_OF_DOUBLE_STRAND_BREAK_REPAIR	15/1747	64/19637	0.000394472	0.00998601	0.008602	RIF1/WDR48/DTX3L/POGZ/ARID2/FANCB/EP400/TRRAP/ERCC6/SLF2/KMT5C/SPIDR/PRKDC/BRD8/KMT5B	15
GOBP_HISTONE_H3_K14_ACETYLATION	8/1747	22/19637	0.000395527	0.00998601	0.008602	KMT2A/BRPF3/YEATS2/DR1/KAT14/BRD1/BRPF1/KAT2A	8
GOBP_TUBULIN_DEACETYLATION	8/1747	22/19637	0.000395527	0.00998601	0.008602	YEATS2/DR1/KAT14/TPPP/HDAC6/EP300/KAT2A/FRY	8
GOCC_TRANSFERASE_COMPLEX_TRANSFERRING_PHOSPHORUS_CONTAINING_GROUPS	40/1747	259/19637	0.000412238	0.0103713	0.00893386	TAF8/ERN1/RECQL5/PRPSAP1/ACVR2B/REV3L/CISH/LEO1/PIK3CD/CDK13/INSR/IGF1R/CCNF/CDK9/POLR3GL/VAC14/ZNFX1/LAS1L/TAF1/TAF5L/ULK1/POLE/CDK6/TRRAP/POLR2J/PIK3CG/CCNL2/IKBKB/PRKDC/RB1CC1/SOCS5/PIK3R1/TAF7/POLD4/CDK5R1/CDK12/KAT2A/DAPK1/ERCC3/MAP3K5	40
GOBP_PROTEIN_MONOUBIQUITINATION	17/1747	78/19637	0.00041761	0.0104695	0.00901852	ATXN7L3/UBE2O/FAAP100/WDR48/LEO1/KBTBD8/DTX3L/RNF20/FANCB/BCOR/DTL/FANCA/KLHL22/TRIM56/NEURL1/RAD18/HUWE1	17
REACTOME_RAB_REGULATION_OF_TRAFFICKING	23/1747	122/19637	0.000430237	0.0107484	0.00925873	RAB27B/RAB8B/DENND4A/DENND1A/TBC1D10B/TBC1D20/ULK1/TRAPPC6B/ARF6/DENND2A/RIN3/DENND5A/TRAPPC9/DENND3/RABEP1/MADD/RAB3IL1/RIC1/RIN1/DENND4C/RAB3GAP1/DENND4B/TSC2	23
GOBP_MICROTUBULE_CYTOSKELETON_ORGANIZATION_INVOLVED_IN_MITOSIS	27/1747	153/19637	0.000434555	0.0108185	0.00931907	SETD2/MAP4/CHMP1B/CEP192/STIL/PKD1/TACC3/HTT/GPSM2/PSRC1/CDK5RAP2/NEK6/ESPL1/CHMP1A/MECP2/PCNT/BORA/SPRY2/WDR62/NUP62/DYNC1H1/ABRAXAS2/KIFC2/NUMA1/CLASP1/TUBG1/ZW10	27
GOBP_ACTIVATION_OF_INNATE_IMMUNE_RESPONSE	14/1747	58/19637	0.000442738	0.0109459	0.00942884	HEXIM1/MAP3K7/SIN3A/CREBBP/TLR4/ZCCHC3/ZNFX1/FFAR2/EP300/HSP90AA1/IKBKB/PRKDC/SYK/TBK1	14
HALLMARK_MYC_TARGETS_V2	14/1747	58/19637	0.000442738	0.0109459	0.00942884	PHB/MRTO4/NIP7/UTP20/LAS1L/TBRG4/MCM5/GRWD1/RRP12/PPRC1/MYC/MYBBP1A/HK2/TCOF1	14
GOBP_NON_MEMBRANE_BOUNDED_ORGANELLE_ASSEMBLY	56/1747	400/19637	0.00045374	0.0111792	0.00962983	RNF213/CHMP1B/CEP192/INO80/STARD9/TUBGCP4/CEP152/MRTO4/YTHDF2/EFL1/AKAP13/NGRN/MEF2A/STIL/HAUS3/GPSM2/CDK5RAP2/NEK6/BICD1/POGZ/CENPT/CEP72/PRRC2C/NIP7/PAN2/DHX29/CENPF/CHMP1A/OBSCN/CENPJ/PAN3/WDR62/ZFYVE1/TUBGCP6/NUP62/DYNC1H1/ABRAXAS2/PRKDC/YTHDF3/SQLE/ASAP1/ALMS1/KIFC2/NCOR1/SPAG5/NUMA1/SH3PXD2B/CLASP1/KAT2A/C2CD3/GOLGA8B/RTTN/MDN1/RC3H1/KNTC1/CEP44	56
GOBP_RNA_DESTABILIZATION	19/1747	93/19637	0.000469449	0.0114731	0.00988299	TNRC6C/EXOSC7/TNFRSF1B/YTHDF2/TUT4/RC3H2/DIS3L2/GIGYF2/PAN2/TENT4A/PAN3/TNRC6B/ROCK2/YTHDF3/ZFP36L2/DCP2/AGO2/TUT7/RC3H1	19
GOBP_METAPHASE_ANAPHASE_TRANSITION_OF_CELL_CYCLE	15/1747	65/19637	0.000471221	0.0114731	0.00988299	CDC27/MAD2L1BP/TACC3/CDK5RAP2/NEK6/ANAPC4/ESPL1/CENPF/ANAPC7/KLHL22/CDC16/GEN1/ATM/ZW10/KNTC1	15
GOBP_TRANSCRIPTION_ELONGATION_FROM_RNA_POLYMERASE_II_PROMOTER	15/1747	65/19637	0.000471221	0.0114731	0.00988299	HEXIM1/RNF8/RECQL5/SETD2/LEO1/CDK13/ELOA/NELFA/CDK9/ERCC6/LDB1/TCERG1/SUPT6H/CDK12/ERCC3	15
GOMF_TRANSFERASE_ACTIVITY_TRANSFERRING_ONE_CARBON_GROUPS	36/1747	227/19637	0.000472091	0.0114731	0.00988299	KMT2A/PRDM10/SETD2/RNMT/WDR82/LCMT2/DOT1L/NSD2/SETDB1/SETD1A/ASH1L/KMT2D/EHMT1/ASMTL/SETD7/PRMT9/SUV39H1/PRDM4/SETD1B/SETDB2/SUV39H2/COMTD1/KMT2C/ICMT/THUMPD3/SETD5/KMT5C/NSD3/TGS1/THUMPD2/RRP8/KMT5B/NSD1/SUZ12/TARBP1/KMT2B	36
GOBP_DNA_DAMAGE_RESPONSE_SIGNAL_TRANSDUCTION_BY_P53_CLASS_MEDIATOR	16/1747	72/19637	0.00048572	0.0116778	0.0100593	PPM1D/FOXO3/CDKN1B/MDM2/USP10/TRIAP1/ATRX/DYRK1A/BRCA2/GTSE1/BATF/PAXIP1/NBN/SPRED2/ATR/ATM	16
GOBP_HISTONE_H4_K20_METHYLATION	6/1747	13/19637	0.000486807	0.0116778	0.0100593	NSD2/ARID4B/ARID4A/KMT5C/KMT5B/NSD1	6
GOBP_POSITIVE_REGULATION_OF_IMMUNOGLOBULIN_PRODUCTION	13/1747	52/19637	0.000488201	0.0116778	0.0100593	RIF1/PHB/TP53BP1/NSD2/IL4R/EXOSC6/STAT6/PTPRC/TGFB1/PAXIP1/KMT5C/ATAD5/KMT5B	13
GOBP_REGULATION_OF_CENTROSOME_CYCLE	13/1747	52/19637	0.000488201	0.0116778	0.0100593	CHMP1B/STIL/CCNF/CDK5RAP2/CHMP1A/CENPJ/WDR62/NUP62/ROCK2/GEN1/ALMS1/NAT10/KAT2A	13
GOMF_METHYLATED_HISTONE_BINDING	17/1747	79/19637	0.000488688	0.0116778	0.0100593	BPTF/CBX4/TP53BP1/MTF2/PHF19/KDM5A/ZMYND8/TAF1/ATRX/ING1/CHD8/TRIM24/MSH6/RRP8/TAF7/SUZ12/ZZEF1	17
GOBP_HISTONE_LYSINE_DEMETHYLATION	9/1747	28/19637	0.000494958	0.0117491	0.0101207	RIOX2/KDM5A/KDM6A/KDM5B/JMJD1C/KDM6B/KDM3B/KDM3A/KDM4B	9
GOBP_MITOTIC_SISTER_CHROMATID_COHESION	9/1747	28/19637	0.000494958	0.0117491	0.0101207	PDS5A/POGZ/NIPBL/ATRX/PDS5B/MAU2/SGO1/SLF2/HASPIN	9
GOBP_POSITIVE_REGULATION_OF_PROTEIN_DEPHOSPHORYLATION	12/1747	46/19637	0.000525529	0.0124335	0.0107103	SLC39A10/CD300A/GNA12/MTOR/PINK1/PTPRC/PPP1R15B/SPPL3/ANKLE2/TGFB1/CALM3/CDCA2	12
GOBP_CELL_CYCLE_G2_M_PHASE_TRANSITION	27/1747	155/19637	0.000536439	0.0126497	0.0108965	DBF4B/NABP1/PPM1D/GPR132/LATS1/RCC2/SIN3A/FBXL12/DNM2/TICRR/BLM/ORC1/PKMYT1/KIF14/DTL/CENPF/CIT/MECP2/MASTL/CALM3/PAXIP1/FBXL15/NBN/ATAD5/UIMC1/ATM/RAD51B	27
GOBP_PROTEIN_DEMETHYLATION	10/1747	34/19637	0.000541143	0.0127186	0.0109559	JARID2/RIOX2/KDM5A/KDM6A/KDM5B/JMJD1C/KDM6B/KDM3B/KDM3A/KDM4B	10
GOBP_HISTONE_DEUBIQUITINATION	11/1747	40/19637	0.000546822	0.0127681	0.0109985	ATXN7L3/USP49/USP7/ASXL1/USP21/SF3B3/TAF5L/TRRAP/TAF7/UIMC1/KAT2A	11
GOMF_PEPTIDE_LYSINE_N_ACETYLTRANSFERASE_ACTIVITY	11/1747	40/19637	0.000546822	0.0127681	0.0109985	NAA60/CREBBP/SRCAP/KAT14/TAF1/BRCA2/EP300/KAT6A/NAA40/KAT2A/ARRB1	11
GOBP_POST_EMBRYONIC_DEVELOPMENT	18/1747	87/19637	0.000558648	0.0128948	0.0111076	ACVR2B/SOD2/IGF2R/MTOR/IREB2/TIPARP/RC3H2/GIGYF2/ABL1/ASH1L/KDM5B/ATRX/MECP2/PSEN1/AGO2/SZT2/FBN1/ATM	18
GOBP_HISTONE_H3_K4_TRIMETHYLATION	8/1747	23/19637	0.000559467	0.0128948	0.0111076	KMT2A/WDR82/SETD1A/KMT2D/SETD1B/ARID4A/TET3/OGT	8
GOCC_MICROTUBULE_PLUS_END	8/1747	23/19637	0.000559467	0.0128948	0.0111076	DST/KNSTRN/CDK5RAP2/CLIP1/CLIP2/SPAG5/NUMA1/CLASP1	8
GOMF_CATALYTIC_ACTIVITY_ACTING_ON_A_GLYCOPROTEIN	8/1747	23/19637	0.000559467	0.0128948	0.0111076	B4GALNT3/MGAT2/FUT8/B3GALT6/MGAT4A/MGAT1/MGAT5/GCNT1	8
GOBP_IMMUNOGLOBULIN_PRODUCTION_INVOLVED_IN_IMMUNOGLOBULIN_MEDIATED_IMMUNE_RESPONSE	16/1747	73/19637	0.00057147	0.0130452	0.0112372	RIF1/RNF8/TP53BP1/NSD2/EXOSC6/STAT6/PTPRC/TGFB1/BATF/PAXIP1/KMT5C/MSH6/NBN/SUPT6H/ATAD5/KMT5B	16
GOCC_TERTIARY_GRANULE_MEMBRANE	16/1747	73/19637	0.00057147	0.0130452	0.0112372	CD300A/PTAFR/RAP2B/GPR84/TMEM63A/RAP2C/TRPM2/ATP11A/TSPAN14/KCNAB2/FPR2/SERPINB6/UBR4/ANO6/ATP8B4/NBEAL2	16
REACTOME_SIGNALING_BY_NOTCH1	16/1747	73/19637	0.00057147	0.0130452	0.0112372	CREBBP/MAML3/FBXW7/HDAC6/PSEN2/NCOR2/UBC/EP300/PSEN1/ADAM17/NEURL1/MYC/NCOR1/KAT2A/ARRB1/MAML2	16
GOBP_POSITIVE_REGULATION_OF_CHROMOSOME_SEPARATION	7/1747	18/19637	0.000574839	0.0130803	0.0112675	CDC27/MAD2L1BP/ANAPC4/ESPL1/ANAPC7/CDC16/NUMA1	7
GOBP_REGULATION_OF_ADAPTIVE_IMMUNE_RESPONSE	31/1747	188/19637	0.000579595	0.0131467	0.0113246	RIF1/MAP3K7/TP53BP1/TNFRSF1B/NSD2/RC3H2/IL4R/ZBTB7B/ADCY7/EXOSC6/STAT6/MR1/PTPRC/SUSD4/P2RX7/NLRP3/TGFB1/PVR/NECTIN2/PPP3CB/PAXIP1/KMT5C/SOCS5/CD274/SUPT6H/ATAD5/KMT5B/FADD/ANXA1/RC3H1/PLA2G4A	31
GOMF_PROTEIN_PHOSPHATASE_BINDING	26/1747	148/19637	0.000589979	0.0133399	0.011491	CDC27/PPP1R9B/MTMR4/SPHK1/BOD1L2/GNA12/BOD1L1/ANAPC4/CDKN1B/STAT6/SMG7/STAU1/ATP2B4/ANAPC7/PXN/ANKLE2/IRS2/CD22/MASTL/PPP3CB/PIK3R1/KAT2A/MVP/PPP6R2/TBK1/MAP3K5	26
GOMF_NUCLEASE_ACTIVITY	34/1747	213/19637	0.000593054	0.0133648	0.0115125	ERN1/EXOSC7/REXO1/DIS3L/MBD4/EME2/MRPL44/DIS3L2/ZGRF1/ISG20L2/PAN2/EXOSC6/RNASEL/PELO/LAS1L/PGBD5/POLE/PAN3/INTS11/TATDN2/TDP1/DICER1/GEN1/DCP2/AGO2/SMG6/HARBI1/FEN1/ELAC2/RAD9A/ZRANB3/DNA2/XRN1/PIWIL4	34
GOCC_CONDENSED_CHROMOSOME_CENTROMERIC_REGION	27/1747	156/19637	0.000594824	0.0133648	0.0115125	CHMP1B/KNSTRN/BOD1L2/TP53BP1/SIN3A/BOD1L1/HJURP/DCTN5/CENPB/CENPT/DSN1/CENPF/CHMP1A/ATRX/PSEN2/CLIP1/RANGAP1/PSEN1/SGO1/KMT5C/CENPO/NUP98/SPAG5/KMT5B/CLASP1/ZW10/KNTC1	27
GOBP_NEGATIVE_REGULATION_OF_ORGANELLE_ORGANIZATION	50/1747	351/19637	0.00060101	0.0134615	0.0115958	MAD2L1BP/MAP4/TTBK2/APC2/PIF1/MUL1/PINK1/DNM2/CCNF/SLX4/CDK5RAP2/NUPR1/CAMSAP1/ARHGEF2/LIMA1/ESPL1/BCL2L1/HDAC6/SSH1/CENPF/TRIAP1/GNL3L/ATRX/MPHOSPH9/DYRK1A/BAZ1B/KLHL22/TBC1D4/SVIL/WAPL/GEN1/SLC35F6/NBN/PIK3R1/DCP2/SPTBN1/SMG6/PHF23/NAT10/SSH2/TESK1/CLASP1/KAT2A/ARAP1/TSC2/XRN1/HUWE1/ATM/ZW10/KNTC1	50
GOMF_MAGNESIUM_ION_BINDING	35/1747	222/19637	0.000626765	0.0139945	0.0120549	SRPK1/STK38/ERN1/PRPSAP1/SPHK1/MAP3K7/LATS1/PIF1/PINK1/HMGCL/XXYLT1/MAST2/NEK6/IDH1/DIS3L2/ABL1/PPA2/ATP8B2/TPPP/PDXK/RAP2A/ATP11A/MTPAP/MAP3K8/CERK/MAPK12/CDC42BPB/GEN1/MSH6/SRR/FEN1/MARK2/ATP8B4/MAST3/MAP3K5	35
GOCC_CONDENSED_CHROMOSOME	39/1747	256/19637	0.000634989	0.0141339	0.012175	RIF1/H2AX/CHMP1B/KNSTRN/BOD1L2/TP53BP1/SIN3A/BLM/RGS12/BOD1L1/HJURP/DCTN5/CENPB/CENPT/SUV39H1/DSN1/CENPF/CHMP1A/ATRX/PSEN2/CLIP1/BRCA2/BAZ1B/RANGAP1/PSEN1/WAPL/SGO1/KMT5C/MKI67/CENPO/NUP98/SPAG5/RAD9A/KMT5B/NOL6/CLASP1/TUBG1/ZW10/KNTC1	39
GOBP_AUTOPHAGY_OF_MITOCHONDRION	18/1747	88/19637	0.000644877	0.0142652	0.0122881	WDR45B/VPS13C/MFN2/VPS13D/MUL1/PINK1/HTT/FBXW7/HDAC6/RETREG1/ULK1/ATG2B/RB1CC1/HK2/MARK2/ATG2A/TSC2/HUWE1	18
GOBP_REGULATION_OF_MICROTUBULE_POLYMERIZATION_OR_DEPOLYMERIZATION	18/1747	88/19637	0.000644877	0.0142652	0.0122881	TTBK2/MAP1A/APC2/PSRC1/CDK5RAP2/CDKN1B/ABL1/CAMSAP1/ARHGEF2/HDAC6/CLIP1/MECP2/DYRK1A/AKAP9/NIN/NUMA1/CDK5R1/CLASP1	18
GOBP_REGULATION_OF_TRANSCRIPTION_BY_RNA_POLYMERASE_III	9/1747	29/19637	0.000661516	0.0145881	0.0125662	RPTOR/ICE2/MTOR/NAB2/BAZ1B/CEBPA/CHD8/ERCC6/MYBBP1A	9
GOBP_REPLICATION_FORK_PROCESSING	11/1747	41/19637	0.000687931	0.0151239	0.0130278	BLM/EME2/CDK9/BOD1L1/ZGRF1/ATRX/BRCA2/GEN1/ZRANB3/DNA2/ATR	11
GOBP_MICROTUBULE_NUCLEATION	10/1747	35/19637	0.000697813	0.0152008	0.0130941	CEP192/TUBGCP4/TPPP/MECP2/CENPJ/AKAP9/NIN/TUBGCP6/CLASP1/TUBG1	10
REACTOME_N_GLYCAN_TRIMMING_IN_THE_ER_AND_CALNEXIN_CALRETICULIN_CYCLE	10/1747	35/19637	0.000697813	0.0152008	0.0130941	MAN1B1/EDEM2/EDEM3/UBC/RNF185/SEL1L/DERL2/SYVN1/UGGT1/UGGT2	10
REACTOME_ONCOGENE_INDUCED_SENESCENCE	10/1747	35/19637	0.000697813	0.0152008	0.0130941	E2F3/TNRC6C/AGO4/SP1/MDM2/UBC/ETS2/TFDP1/CDK6/TNRC6B	10
GOBP_DNA_TEMPLATED_TRANSCRIPTION_INITIATION	24/1747	134/19637	0.000708424	0.0153603	0.0132314	E2F3/H4C5/UBTF/PPM1D/MED13/TAF8/ZNF451/ELOA/SMARCA4/JUN/DR1/CDK9/PPARGC1A/GTF3C1/SETX/NCOA6/BAZ2A/TAF1/ERCC6/PAXIP1/MYC/TAF7/RSF1/ERCC3	24
GOBP_OSTEOCLAST_DIFFERENTIATION	19/1747	96/19637	0.000709434	0.0153603	0.0132314	UBASH3B/CCR1/FOXP1/MTOR/IREB2/JUNB/TLR4/NOTCH2/FBXW7/MAFB/ZNF675/TOB2/FOS/GPR68/SH3PXD2A/PIK3R1/PPARGC1B/GAB2/FBN1	19
GOCC_CHROMOSOME_TELOMERIC_REGION	28/1747	166/19637	0.000725513	0.0156309	0.0134645	H4C5/RIF1/NABP1/H2AX/RNF8/WDR82/TP53BP1/PIF1/DOT1L/BLM/TELO2/ORC1/SLX4/SETX/ATRX/THOC2/BRCA2/MCM5/PRKDC/NBN/SMG6/NAT10/FEN1/MCM6/DNA2/ATR/ATM/TEP1	28
GOMF_GTPASE_ACTIVATOR_ACTIVITY	41/1747	275/19637	0.000728415	0.0156309	0.0134645	ARHGAP32/RALBP1/STXBP5/TAGAP/ADAP1/MYO9A/RANBP3/TBC1D2B/RGS12/JUN/TBC1D1/TBC1D10B/ARHGAP24/TBC1D20/ARHGAP30/RALGAPA2/RAPGEF2/RGS16/MYO9B/GMIP/TBC1D4/SIPA1L3/ARHGAP12/RANGAP1/ARHGAP35/SIPA1L1/RIN3/DOCK5/RGS10/SOS1/ASAP1/SGSM2/RABEP1/ARHGAP26/RIN1/RAB3GAP1/ARRB1/ARAP1/TSC2/DEPDC5/IQGAP2	41
GOBP_REGULATION_OF_MACROAUTOPHAGY	27/1747	158/19637	0.000728494	0.0156309	0.0134645	ERN1/MAP3K7/FYCO1/VPS13C/MTOR/VPS13D/PINK1/NOD1/RUBCN/HTT/SMG1/NUPR1/QSOX1/PIP4K2C/HDAC6/EXOC8/ULK1/PIP4K2A/ATP6V1H/ATP6V1C1/PHF23/ATG2A/CDK5R1/RALB/RAB3GAP1/TSC2/TBK1	27
GOBP_POSITIVE_REGULATION_OF_DEPHOSPHORYLATION	14/1747	61/19637	0.000763407	0.016331	0.0140676	SLC39A10/CD300A/GNA12/MTOR/PINK1/PTPRC/PPP1R15B/SPPL3/ANKLE2/TGFB1/CALM3/CDCA2/PLEK/PPARGC1B	14
GOMF_DYNEIN_COMPLEX_BINDING	8/1747	24/19637	0.000774236	0.0165099	0.0142217	BICD2/GPSM2/BICD1/ATMIN/HDAC6/RAB29/CENPF/NUMA1	8
GOBP_NEGATIVE_REGULATION_OF_MITOTIC_CELL_CYCLE_PHASE_TRANSITION	30/1747	183/19637	0.000777113	0.0165099	0.0142217	BTN2A2/NABP1/MAD2L1BP/GPR132/GPNMB/KANK2/TICRR/BLM/ORC1/DCUN1D3/CDK5RAP2/GIGYF2/CDKN1B/JADE1/CTDSP2/MDM2/DTL/CENPF/TRIAP1/KLHL22/GTSE1/PRKDC/GEN1/ZFP36L2/NBN/UIMC1/SLFN11/ATM/ZW10/KNTC1	30
GOBP_PROTEIN_AUTOUBIQUITINATION	16/1747	75/19637	0.000782317	0.0165099	0.0142217	RNF8/RNF213/RNF146/DTX3L/RNF19B/KLHL24/RNF11/MDM2/TAF1/LTN1/RNF185/HECTD1/SH3RF3/NFX1/RAD18/SH3RF1	16
GOBP_RETICULOPHAGY	6/1747	14/19637	0.000787946	0.0165099	0.0142217	TEX264/RETREG1/ULK1/ATG2B/RB1CC1/ATG2A	6
GOCC_MLL3_4_COMPLEX	6/1747	14/19637	0.000787946	0.0165099	0.0142217	KMT2D/NCOA6/KDM6A/KMT2C/PAXIP1/KDM6B	6
GOMF_MICROTUBULE_MINUS_END_BINDING	6/1747	14/19637	0.000787946	0.0165099	0.0142217	TUBGCP4/MACF1/CAMSAP1/NIN/TUBGCP6/NUMA1	6
REACTOME_MITOTIC_TELOPHASE_CYTOKINESIS	6/1747	14/19637	0.000787946	0.0165099	0.0142217	PDS5A/NIPBL/PDS5B/MAU2/WAPL/KIF20A	6
GOMF_PEPTIDE_N_ACETYLTRANSFERASE_ACTIVITY	12/1747	48/19637	0.00079654	0.0165926	0.014293	NAA60/CREBBP/SRCAP/KAT14/NAA25/TAF1/BRCA2/EP300/KAT6A/NAA40/KAT2A/ARRB1	12
REACTOME_DNA_DAMAGE_BYPASS	12/1747	48/19637	0.00079654	0.0165926	0.014293	REV3L/WDR48/RPA3/RFC1/USP10/DTL/UBC/POLE/POLK/REV1/POLD4/RAD18	12
GOCC_SITE_OF_DNA_DAMAGE	19/1747	97/19637	0.000809983	0.0168236	0.014492	RIF1/HROB/NABP1/H2AX/RNF8/TP53BP1/RPA3/ELOA/HELB/CYREN/ERCC6/XPC/SLF2/NBN/POLK/SLFN11/RNF169/CUL5/RAD18	19
GOBP_NEGATIVE_REGULATION_OF_PHOSPHORYLATION	53/1747	383/19637	0.000834267	0.0171612	0.0147828	HEXIM1/UBASH3B/STK38/CD300A/LDLRAD4/LATS1/GADD45B/MLLT1/PARP14/CEP85/NTRK3/RUBCN/JUN/CDK5RAP2/ENG/NUPR1/CDKN1B/ABL1/PRNP/PIP4K2C/CTDSP2/NIBAN1/DUSP6/PTPRC/PPP1R15B/PTK6/ANKLE2/CRKL/ZNF675/SPRY2/IRS2/CEBPA/PIP4K2A/TGFB1/PPARA/CALM3/PSEN1/AKT1S1/NUP62/PPP2R1A/PRKDC/TRIB2/SOCS5/ZBED3/SPRED2/HIPK3/TAF7/NCOR1/LRP5/TESK1/SEMA4D/TSC2/MVP	53
GOBP_NEGATIVE_REGULATION_OF_MITOTIC_CELL_CYCLE	36/1747	234/19637	0.000838009	0.0171612	0.0147828	BTN2A2/NABP1/MAD2L1BP/GPR132/TIPIN/GPNMB/KANK2/TICRR/BLM/EME2/ORC1/DCUN1D3/CDK5RAP2/GIGYF2/CDKN1B/ABL1/JADE1/CTDSP2/MDM2/BTG1/DTL/CENPF/TRIAP1/KLHL22/GTSE1/XPC/PRKDC/GEN1/ZFP36L2/NBN/RAD9A/UIMC1/SLFN11/ATM/ZW10/KNTC1	36
REACTOME_NEDDYLATION	36/1747	234/19637	0.000838009	0.0171612	0.0147828	CUL9/FBXL4/BTBD6/TULP4/CISH/KBTBD8/SPSB1/FEM1A/FBXL12/LRRC41/CCNF/DCUN1D3/FBXW2/PSMB7/FBXL14/UBE2F/DCAF8/FBXW7/DTL/UBC/KLHL22/ASB13/DCUN1D2/PSMC2/PSMA3/DCAF5/KLHL21/FBXL15/SOCS5/FBXO41/COMMD5/FBXO10/KLHL11/CUL5/FBXW8/WSB1	36
GOCC_GOLGI_CISTERNA	22/1747	120/19637	0.000840097	0.0171612	0.0147828	ZDHHC14/TMEM115/CHPF/B4GALNT3/GPR89A/ST3GAL2/GOLPH3/CIT/GOLGA3/CSGALNACT2/GCC1/FUT8/CHPF2/B3GALT6/GOLGA5/BET1L/ST3GAL1/FUT4/GCNT1/ARAP1/COG3/GOLGA8B	22
GOBP_NEGATIVE_REGULATION_OF_MIRNA_TRANSCRIPTION	7/1747	19/19637	0.000840649	0.0171612	0.0147828	PPARD/REST/NFATC3/TGFB1/PPARA/RELA/RARA	7
GOBP_RESPONSE_TO_MITOCHONDRIAL_DEPOLARISATION	7/1747	19/19637	0.000840649	0.0171612	0.0147828	VPS13C/MFN2/MUL1/PINK1/HDAC6/HK2/HUWE1	7
REACTOME_RAB_GEFS_EXCHANGE_GTP_FOR_GDP_ON_RABS	18/1747	90/19637	0.000852073	0.0173449	0.014941	RAB27B/RAB8B/DENND4A/DENND1A/ULK1/TRAPPC6B/DENND2A/RIN3/DENND5A/TRAPPC9/DENND3/MADD/RAB3IL1/RIC1/RIN1/DENND4C/RAB3GAP1/DENND4B	18
GOBP_REGULATION_OF_MICROTUBULE_POLYMERIZATION	13/1747	55/19637	0.000867818	0.0176152	0.0151738	PSRC1/CDK5RAP2/CDKN1B/ABL1/CAMSAP1/CLIP1/MECP2/DYRK1A/AKAP9/NIN/NUMA1/CDK5R1/CLASP1	13
REACTOME_REGULATION_OF_TP53_ACTIVITY_THROUGH_ACETYLATION	9/1747	30/19637	0.000871137	0.0176325	0.0151887	BRPF3/PIP4K2C/GATAD2A/PIP4K2A/EP300/BRD1/BRPF1/KAT6A/CHD3	9
REACTOME_ORGANELLE_BIOGENESIS_AND_MAINTENANCE	43/1747	295/19637	0.000877852	0.0177182	0.0152626	CEP164/AHI1/CEP192/SOD2/TTBK2/CEP152/GABPB1/IFT80/PKD1/HAUS3/CREBBP/CDK5RAP2/PPARGC1A/TUBB4B/EXOC3/NCOA6/CEP250/CEP72/HDAC6/EXOC8/HCFC1/CENPJ/PCNT/AKAP9/CSNK1E/PPARA/MAPK12/PPP2R1A/EXOC6/TWNK/DYNC1H1/HSP90AA1/PPRC1/ACTR1A/TGS1/ASAP1/ALMS1/PPARGC1B/NCOR1/CLASP1/TUBG1/C2CD3/NPHP4	43
REACTOME_ASPARAGINE_N_LINKED_GLYCOSYLATION	44/1747	304/19637	0.00089226	0.0179583	0.0154694	ALG2/GOSR2/COG1/SEC22C/TMEM115/ST3GAL6/GOLGB1/COPB2/DHDDS/MAN2A2/COG7/DCTN5/TBC1D20/SEC16A/MAN1B1/TUBB4B/EDEM2/COG8/ST3GAL2/EDEM3/CNIH3/UBC/ALG11/RNF185/TRAPPC6B/MGAT2/FUT8/SEL1L/DYNC1H1/ACTR1A/BET1L/ST3GAL1/TRAPPC9/SPTBN1/DERL2/SLC35C1/MGAT4A/SYVN1/GNE/MGAT1/UGGT1/MGAT5/COG3/UGGT2	44
GOBP_REGULATION_OF_B_CELL_MEDIATED_IMMUNITY	14/1747	62/19637	0.00090657	0.0181951	0.0156733	RIF1/TP53BP1/NSD2/EXOSC6/STAT6/PTPRC/SUSD4/TGFB1/NECTIN2/PAXIP1/KMT5C/SUPT6H/ATAD5/KMT5B	14
GOMF_DAMAGED_DNA_BINDING	15/1747	69/19637	0.000918816	0.0183892	0.0158405	H2AX/TP53BP1/RPA3/BLM/CREBBP/EP300/XPC/MSH6/NBN/POLK/FEN1/REV1/RAD18/POLQ/ERCC3	15
GOBP_REGULATION_OF_PROTEIN_SERINE_THREONINE_KINASE_ACTIVITY	52/1747	376/19637	0.000941653	0.0187523	0.0161533	ROR2/DBF4B/HEXIM1/STK38/ERN1/CD300A/MAP3K7/RPTOR/LATS1/MAP3K4/INSR/AKAP13/NTRK3/BLM/TELO2/PKD1/CCNF/PKMYT1/HTT/PSRC1/TLR4/CDK5RAP2/BMPR2/CDKN1B/ABL1/RAPGEF2/PTPRC/ATP2B4/P2RX7/ZNF675/SPRY2/GTPBP4/DBF4/CEBPA/MAP3K10/SERTAD1/PIK3CG/TGFB1/CALM3/PSEN1/NUP62/ADAM17/TRIB2/SOS1/HIPK3/LRP5/TESK1/CDK5R1/RALB/CDK12/SYK/MAP3K5	52
GOBP_AXON_EXTENSION	22/1747	121/19637	0.000942208	0.0187523	0.0161533	GOLGA4/SPG11/ALCAM/SIN3A/DNM2/MACF1/BMPR2/ABL1/DIP2B/USP9X/ULK1/RNF6/RTN4R/MEGF8/PPP3CB/ZFYVE27/HSP90AA1/SLIT3/TTL/CDK5R1/SEMA4D/PLXNA3	22
GOCC_H3_HISTONE_ACETYLTRANSFERASE_COMPLEX	5/1747	10/19637	0.00095323	0.018798	0.0161927	BRPF3/PHF14/BRD1/BRPF1/KAT6A	5
GOMF_5_3_DNA_HELICASE_ACTIVITY	5/1747	10/19637	0.00095323	0.018798	0.0161927	PIF1/HELB/TWNK/IGHMBP2/DNA2	5
REACTOME_COHESIN_LOADING_ONTO_CHROMATIN	5/1747	10/19637	0.00095323	0.018798	0.0161927	PDS5A/NIPBL/PDS5B/MAU2/WAPL	5
GOBP_REGULATION_OF_CELL_MORPHOGENESIS	44/1747	305/19637	0.00095503	0.018798	0.0161927	FMNL2/GNA13/CDC42EP4/ITPKA/GNA12/RCC2/MUL1/MYO9A/PARP6/PLXND1/DNM2/ZMYM4/AGO4/MACF1/PALM2AKAP2/RHOH/CAPRIN2/ABL1/CAMSAP1/SLC23A2/CDC42SE1/ZMYM3/BRWD3/BRWD1/CRKL/CUX1/BAMBI/STRIP2/ARHGAP35/DNMBP/SYNE3/DOCK5/PRKDC/CDC42EP3/MARK2/TESK1/CXCR4/ANXA1/RREB1/SEMA4D/ARAP1/PHIP/PLXNA3/FBXW8	44
GOBP_NEGATIVE_REGULATION_OF_MYELOID_LEUKOCYTE_DIFFERENTIATION	12/1747	49/19637	0.000970656	0.0190531	0.0164125	UBASH3B/TLR4/FBXW7/MAFB/ZNF675/CDK6/TOB2/GPR68/PIK3R1/MYC/RARA/FBN1	12
REACTOME_S_PHASE	27/1747	161/19637	0.000978039	0.0191036	0.0164559	CDC27/CABLES1/RPA3/ORC1/PSMB7/ANAPC4/RFC1/PDS5A/CDKN1B/LIN54/ANAPC7/PTK6/UBC/POLE/PDS5B/TFDP1/MCM5/CDC16/PSMC2/PSMA3/WAPL/MYC/FEN1/POLD4/MCM6/DNA2/LIN9	27
GOBP_POSITIVE_REGULATION_OF_KINASE_ACTIVITY	63/1747	477/19637	0.000978573	0.0191036	0.0164559	ROR2/DBF4B/PHB/ERN1/GPRC5C/CD300A/MAP3K7/RPTOR/ACVR2B/MAP3K4/MTOR/PINK1/INSR/AKAP13/NTRK3/IGF1R/TELO2/PKD1/PSRC1/TLR4/BMPR2/WNK1/CDKN1B/ABL1/PRNP/IL6R/FBXW7/RAPGEF2/NAB2/VAC14/PTPRC/KIF14/ATP2B4/GCN1/P2RX7/BORA/SPRY2/DBF4/MAP3K10/PIK3CG/TGFB1/CALM3/ERCC6/PSEN1/FPR2/HSP90AA1/TNFRSF10B/TNFRSF10A/ADAM17/NEURL1/MOB2/NBN/CCDC88A/MADD/ZFP91/TRAF4/MARK2/MOB3B/MERTK/CDK5R1/RALB/SYK/MAP3K5	63
GOBP_REGULATION_OF_RNA_SPLICING	26/1747	153/19637	0.000984633	0.0191695	0.0165127	CWC22/SRPK1/ERN1/WTAP/CLK3/THRAP3/RBM8A/SETX/REST/AKAP17A/RBM38/AFF2/SON/DYRK1A/RRP1B/RBM23/RBM25/CCNL2/U2AF2/NUP98/RBM12B/PIK3R1/AHNAK/CDK12/PTBP2/RBM5	26
GOBP_POSITIVE_REGULATION_OF_CELL_PROJECTION_ORGANIZATION	48/1747	341/19637	0.000991617	0.019253	0.0165846	ROR2/ITGA3/CDC42EP4/GOLGA4/ITPKA/NCKIPSD/RAB8B/MTOR/PARP6/PLXND1/DNM2/NTRK3/IGF1R/MACF1/HTT/BMPR2/CAPRIN2/ABL1/SETX/ATF1/RAPGEF2/CBFA2T2/IST1/ATMIN/PTK6/P2RX7/CENPJ/CUX1/NIN/CREB3L2/EP300/MEGF8/ARHGAP35/ZFYVE27/KIDINS220/NEURL1/CDC42EP3/PIK3R1/CCDC88A/MARK2/EHD1/KAT2A/RREB1/SEMA4D/ARAP1/PLXNA3/AGRN/FBXW8	48
REACTOME_TRANSCRIPTIONAL_REGULATION_OF_WHITE_ADIPOCYTE_DIFFERENTIATION	17/1747	84/19637	0.00102123	0.0197742	0.0170336	MED13/THRAP3/CREBBP/PPARGC1A/NCOA6/MED10/MED13L/NCOR2/CEBPA/EP300/TGFB1/PPARA/TGS1/ZNF638/NCOR1/RELA/MED15	17
GOBP_RESPONSE_TO_GAMMA_RADIATION	13/1747	56/19637	0.00103951	0.0200197	0.0172451	TLK2/H2AX/SOD2/DCUN1D3/BCL2L1/MDM2/PTPRC/BRCA2/ERCC6/PRKDC/MYC/ATR/ATM	13
GOMF_NUCLEAR_RECEPTOR_COACTIVATOR_ACTIVITY	13/1747	56/19637	0.00103951	0.0200197	0.0172451	ATXN7L3/MED13/TRERF1/THRAP3/PPARGC1A/NCOA6/CCAR1/ZMIZ1/PPRC1/CCAR2/BRD8/PPARGC1B/ZMIZ2	13
REACTOME_SIGNALING_BY_NTRKS	19/1747	99/19637	0.00104819	0.0201239	0.0173348	DNM2/NTRK3/FURIN/MEF2A/ATF1/GAB1/DUSP6/PLCG1/CRKL/IRS2/MAPK12/PPP2R1A/DUSP4/KIDINS220/SOS1/PIK3R1/CDK5R1/RALB/FRS3	19
REACTOME_SIGNALING_BY_ERYTHROPOIETIN	8/1747	25/19637	0.00105056	0.0201239	0.0173348	PIK3CD/GAB1/PLCG1/CRKL/IRS2/PIK3CG/SOS1/PIK3R1	8
GOBP_BASE_EXCISION_REPAIR	11/1747	43/19637	0.0010615	0.0202251	0.017422	RPA3/MBD4/POLE/ERCC6/PARG/FEN1/LIG3/FAM168A/DNA2/POLQ/HUWE1	11
GOMF_CORE_PROMOTER_SEQUENCE_SPECIFIC_DNA_BINDING	11/1747	43/19637	0.0010615	0.0202251	0.017422	UBTF/FOXP1/SMARCA4/DR1/REST/BAZ2A/TAF1/FOS/MYC/AGO2/RELA	11
GOBP_REGULATION_OF_DOUBLE_STRAND_BREAK_REPAIR_VIA_HOMOLOGOUS_RECOMBINATION	15/1747	70/19637	0.00107482	0.0204244	0.0175937	RIF1/RECQL5/WDR48/SETD2/TP53BP1/POGZ/ARID2/HELB/FANCB/EP400/TRRAP/ERCC6/SPIDR/BRD8/POLQ	15
GOBP_POSITIVE_REGULATION_OF_PROTEIN_CONTAINING_COMPLEX_ASSEMBLY	31/1747	195/19637	0.00108121	0.0204915	0.0176514	CDC42EP4/MYD88/BMF/MTOR/PINK1/PSRC1/TLR4/CDK5RAP2/CDKN1B/TPPP/GNL3L/CLIP1/MECP2/AKAP9/ARF6/NIN/TGFB1/SLF2/HSP90AA1/SPIDR/CDC42EP3/ASAP1/PLEK/NUMA1/CDK5R1/CLASP1/SYK/PIEZO1/ATR/UNC13B/ATM	31
GOBP_POSITIVE_REGULATION_OF_MICROTUBULE_POLYMERIZATION_OR_DEPOLYMERIZATION	10/1747	37/19637	0.0011236	0.0211266	0.0181986	PSRC1/CDK5RAP2/CDKN1B/CLIP1/MECP2/AKAP9/NIN/NUMA1/CDK5R1/CLASP1	10
REACTOME_HDR_THROUGH_SINGLE_STRAND_ANNEALING_SSA	10/1747	37/19637	0.0011236	0.0211266	0.0181986	RPA3/BLM/RHNO1/ABL1/NBN/RAD9A/RMI1/DNA2/ATR/ATM	10
REACTOME_RUNX1_INTERACTS_WITH_CO_FACTORS_WHOSE_PRECISE_EFFECT_ON_RUNX1_TARGETS_IS_NOT_KNOWN	10/1747	37/19637	0.0011236	0.0211266	0.0181986	CBX4/ARID1B/PBRM1/ARID1A/SMARCA4/PHC2/CSNK2A1/ARID2/SMARCC2/EP300	10
GOBP_NEGATIVE_REGULATION_OF_CD4_POSITIVE_ALPHA_BETA_T_CELL_ACTIVATION	9/1747	31/19637	0.00113165	0.0212221	0.0182808	RC3H2/IL4R/ZBTB7B/ARG2/VSIR/SOCS5/CD274/ANXA1/RC3H1	9
GOBP_MITOTIC_DNA_INTEGRITY_CHECKPOINT_SIGNALING	17/1747	85/19637	0.00117265	0.0219335	0.0188936	TIPIN/TICRR/BLM/EME2/ORC1/GIGYF2/CDKN1B/MDM2/DTL/TRIAP1/GTSE1/XPC/PRKDC/NBN/RAD9A/UIMC1/ATM	17
GOBP_POSITIVE_REGULATION_OF_MRNA_METABOLIC_PROCESS	22/1747	123/19637	0.00117887	0.0219922	0.0189442	TNRC6C/EXOSC7/LEO1/YTHDF2/THRAP3/TUT4/RC3H2/DIS3L2/GIGYF2/PAN2/TENT4A/PAN3/GTPBP1/TNRC6B/ROCK2/YTHDF3/ZFP36L2/NUP98/DCP2/AGO2/TUT7/RC3H1	22
GOBP_IN_UTERO_EMBRYONIC_DEVELOPMENT	53/1747	389/19637	0.00119127	0.022114	0.0190491	ANKS6/SP3/CASP8/TAF8/GNA13/BPTF/RPL7L1/SETD2/LATS1/GNA12/MFN2/SIN3A/JUNB/FURIN/STIL/PKD1/ADCY9/TTLL4/TENT5C/PALB2/NOTCH2/RBBP6/ARMC5/CMTM3/BCL2L1/BCOR/PELO/BRCA2/CCM2/ATP11A/CEBPA/RTCB/MAFF/CHD8/HECTD1/FUT8/ZMIZ1/VASH1/SLC35E2B/KIDINS220/SH3PXD2A/CHD7/BIRC6/NBN/MYC/NXN/SUPT6H/MGAT1/HS6ST1/KAT2A/C2CD3/FBXW8/RAD51B	53
GOCC_RNA_POLYMERASE_II_TRANSCRIPTION_REGULATOR_COMPLEX	35/1747	230/19637	0.0011939	0.022114	0.0190491	E2F3/NFE2L1/TAF8/ASCC3/JUNB/JUN/DR1/RFX5/PYGO2/ATF1/STAT6/MED10/MAFB/BATF3/TAF1/TAF5L/TFDP1/TRRAP/CEBPA/CEBPG/MAFF/FOS/BATF/LDB1/FOSL2/CEBPZ/MYC/SMAD5/TAF7/GEMIN5/RARA/KAT2A/CREBZF/MED15/ERCC3	35
GOCC_EXORIBONUCLEASE_COMPLEX	7/1747	20/19637	0.00119468	0.022114	0.0190491	EXOSC7/DIS3L/DIS3L2/EXOSC6/ZFC3H1/LAS1L/GTPBP1	7
GOBP_HISTONE_MRNA_CATABOLIC_PROCESS	6/1747	15/19637	0.00121482	0.0222562	0.0191716	TUT4/MTPAP/DCP2/TUT7/XRN1/ATM	6
GOBP_NEGATIVE_REGULATION_OF_DNA_DEPENDENT_DNA_REPLICATION	6/1747	15/19637	0.00121482	0.0222562	0.0191716	TIPIN/BLM/BRCA2/LIG3/SLFN11/ZRANB3	6
GOBP_T_HELPER_2_CELL_DIFFERENTIATION	6/1747	15/19637	0.00121482	0.0222562	0.0191716	IL4R/NLRP3/BATF/SOCS5/RARA/ANXA1	6
GOMF_MANNOSIDASE_ACTIVITY	6/1747	15/19637	0.00121482	0.0222562	0.0191716	MAN2A2/MAN2B2/MANBA/MAN1B1/EDEM2/EDEM3	6
GOBP_REGULATION_OF_OSTEOCLAST_DIFFERENTIATION	14/1747	64/19637	0.0012613	0.0229897	0.0198034	UBASH3B/CCR1/MTOR/TLR4/NOTCH2/FBXW7/MAFB/ZNF675/TOB2/FOS/GPR68/PIK3R1/PPARGC1B/FBN1	14
GOBP_RESPONSE_TO_TYPE_I_INTERFERON	14/1747	64/19637	0.0012613	0.0229897	0.0198034	MYD88/SETD2/MUL1/YTHDF2/NLRC5/OAS1/IFNAR2/IFNAR1/TRIM56/RNF185/IFITM2/YTHDF3/FADD/TBK1	14
GOBP_REGULATION_OF_MRNA_CATABOLIC_PROCESS	28/1747	172/19637	0.00127416	0.023165	0.0199545	TNRC6C/MYD88/EXOSC7/YTHDF2/THRAP3/TUT4/RC3H2/DIS3L2/GIGYF2/TENT5C/RBM8A/PAN2/RNASEL/TENT4A/TRAF5/PAN3/TBRG4/LARP4B/GTPBP1/TNRC6B/DHX34/ROCK2/YTHDF3/ZFP36L2/DCP2/AGO2/TUT7/RC3H1	28
GOBP_CELLULAR_RESPONSE_TO_TOPOLOGICALLY_INCORRECT_PROTEIN	21/1747	116/19637	0.00128745	0.0233356	0.0201014	ERN1/QRICH1/HERPUD2/TOR1A/HERPUD1/HSPA7/MBTPS1/HDAC6/PPP1R15B/FICD/HSPA13/TBL2/RNF185/CREB3L2/EP300/DNAJB12/PIK3R1/DERL2/UGGT1/ABCA7/UGGT2	21
GOBP_CELL_CYCLE_DNA_REPLICATION	11/1747	44/19637	0.00130314	0.0233356	0.0201014	DBF4B/INO80/TIPIN/BLM/ATRX/BRCA2/DBF4/FEN1/ATAD5/MCM6/DNA2	11
GOBP_NCRNA_CATABOLIC_PROCESS	11/1747	44/19637	0.00130314	0.0233356	0.0201014	EXOSC7/DIS3L/TUT4/MRPL44/DIS3L2/EXOSC6/PELO/DEDD2/DICER1/ELAC2/XRN1	11
GOBP_REGULATION_OF_SPINDLE_ORGANIZATION	11/1747	44/19637	0.00130314	0.0233356	0.0201014	CHMP1B/PKD1/TACC3/GPSM2/PSRC1/CHMP1A/BORA/NUP62/DYNC1H1/SPAG5/NUMA1	11
REACTOME_INTRA_GOLGI_TRAFFIC	11/1747	44/19637	0.00130314	0.0233356	0.0201014	GOSR2/COG1/MAN2A2/COG7/COG8/CUX1/CYTH2/GOLGA5/BET1L/RIC1/COG3	11
REACTOME_TRANSCRIPTIONAL_ACTIVITY_OF_SMAD2_SMAD3:SMAD4_HETEROTRIMER	11/1747	44/19637	0.00130314	0.0233356	0.0201014	TGIF1/RNF111/JUNB/CDK9/SP1/USP9X/NCOR2/UBC/TFDP1/MYC/NCOR1	11
GOBP_GLYCOPROTEIN_BIOSYNTHETIC_PROCESS	45/1747	319/19637	0.00134051	0.0239449	0.0206262	ALG2/ST3GAL6/PLOD1/DHDDS/MAN2A2/XXYLT1/BMPR2/CHPF/COG7/POMT1/GALNT6/MAN1B1/POFUT1/ST3GAL2/EDEM3/GOLPH3/SLC35C2/ALG11/MGAT2/CSGALNACT2/FKRP/FUT8/PSEN1/CHPF2/B3GALT6/OGA/EXTL3/ST3GAL1/AGO2/B3GNT2/TET3/EXT2/SLC35C1/B3GAT3/MGAT4A/MGAT1/UGGT1/HS6ST1/MGAT5/FUT4/GCNT1/COG3/ABCA7/OGT/UGGT2	45
GOCC_EARLY_ENDOSOME_MEMBRANE	28/1747	173/19637	0.00139404	0.0248267	0.0213858	MTMR4/HLA-C/SPHK1/LDLRAD4/APPL1/DTX3L/RCC2/UBXN6/GPNMB/SORCS2/PIKFYVE/CLCN3/VAC14/MR1/MON2/EEA1/DOP1B/ARF6/MARCHF8/PSEN1/HPS6/SLC39A14/ZFYVE16/RABEP1/CD274/EHD1/ANXA1/ABCA7	28
REACTOME_CASPASE_ACTIVATION_VIA_EXTRINSIC_APOPTOTIC_SIGNALLING_PATHWAY	8/1747	26/19637	0.0014003	0.0248267	0.0213858	CASP8/APPL1/TLR4/TNFRSF10B/TNFRSF10A/FADD/RIPK1/DAPK1	8
REACTOME_RESOLUTION_OF_D_LOOP_STRUCTURES_THROUGH_SYNTHESIS_DEPENDENT_STRAND_ANNEALING_SDSA	8/1747	26/19637	0.0014003	0.0248267	0.0213858	BLM/PALB2/BRCA2/NBN/RMI1/DNA2/ATM/RAD51B	8
GOBP_REGULATION_OF_PROTEIN_CONTAINING_COMPLEX_ASSEMBLY	54/1747	401/19637	0.00140622	0.0248699	0.021423	CDC42EP4/TMC8/MYD88/LDLRAD4/BMF/STXBP5/LATS1/MTOR/PINK1/MEFV/PSRC1/TLR4/CDK5RAP2/ARPC5L/HJURP/CDKN1B/ABL1/CAMSAP1/TPPP/HDAC6/PTGER4/KIF14/SSH1/GNL3L/CLIP1/ULK1/HCFC1/MECP2/DYRK1A/AKAP9/SVIL/ARF6/NIN/EP300/TGFB1/CPTP/SLF2/HSP90AA1/SPIDR/CDC42EP3/ASAP1/SPTBN1/PLEK/SSH2/NUMA1/CYFIP2/CDK5R1/RALB/CLASP1/SYK/PIEZO1/ATR/UNC13B/ATM	54
GOBP_REGULATION_OF_CIRCADIAN_RHYTHM	21/1747	117/19637	0.00144025	0.0254089	0.0218874	PHLPP1/MTOR/SIN3A/SIAH2/FBXL12/THRAP3/USP7/PPARGC1A/FBXW7/ZFHX3/USP9X/SUV39H1/ADCY1/NR2F6/CSNK1E/SUV39H2/PPARA/BHLHE40/CCAR2/ROCK2/PRKDC	21
GOBP_RESPONSE_TO_X_RAY	9/1747	32/19637	0.00145164	0.0254215	0.0218982	TP53BP1/DNM2/BLM/THBD/NIPBL/BRCA2/ERCC6/ANXA1/ATM	9
GOCC_MLL1_2_COMPLEX	9/1747	32/19637	0.00145164	0.0254215	0.0218982	KMT2A/MGA/PHF20/LAS1L/TAF1/HCFC1/CHD8/TAF7/KMT2B	9
REACTOME_REGULATION_OF_MECP2_EXPRESSION_AND_ACTIVITY	9/1747	32/19637	0.00145164	0.0254215	0.0218982	TNRC6C/SIN3A/AGO4/HTT/NCOR2/MECP2/TNRC6B/AGO2/NCOR1	9
GOBP_MRNA_TRANSPORT	22/1747	125/19637	0.00146484	0.0255899	0.0220432	BICD2/NUP153/SETD2/IGF2BP3/DDX39A/IGF2BP2/NDC1/SMG1/NUP214/NXT1/SMG7/ZC3H11A/THOC2/UPF2/UPF3A/NUP210/NUP62/NUP98/SMG6/SUPT6H/IWS1/MVP	22
GOBP_CHROMATIN_ASSEMBLY_OR_DISASSEMBLY	35/1747	233/19637	0.001501	0.0261576	0.0225323	CENPP/ANP32B/H4C5/RIF1/PPM1D/TLK2/H2AX/ZNF445/SHPRH/TASOR/CHAF1A/SIN3A/ARID1A/SMARCA4/NAA60/HJURP/HIRIP3/LIN54/SETDB1/ARID2/KMT2D/SMARCC2/BAZ2A/SUV39H1/ZNFX1/ATRX/MECP2/CHAF1B/SETDB2/SUV39H2/GRWD1/KAT6A/RRP8/CHD3/RSF1	35
REACTOME_SIGNALING_BY_TGF_BETA_FAMILY_MEMBERS	19/1747	102/19637	0.0015165	0.0263634	0.0227096	MTMR4/ACVR2B/TGIF1/RNF111/JUNB/FURIN/CDK9/BMPR2/SP1/USP9X/NCOR2/UBC/TFDP1/BAMBI/TGFB1/ZFYVE16/MYC/SMAD5/NCOR1	19
REACTOME_MITOTIC_SPINDLE_CHECKPOINT	20/1747	110/19637	0.00157158	0.0272548	0.0234774	CENPP/CDC27/RCC2/ANAPC4/CENPT/CENPL/DSN1/CENPF/ANAPC7/CLIP1/CDC16/RANGAP1/SGO1/PPP2R1A/DYNC1H1/CENPO/NUP98/CLASP1/ZW10/KNTC1	20
GOBP_INTERLEUKIN_17_PRODUCTION	11/1747	45/19637	0.00158814	0.0274505	0.023646	PHB/SPHK1/MYD88/TLR4/PRNP/ZBTB7B/SLC7A5/TGFB1/ARG2/VSIR/RFTN1	11
GOBP_RESPONSE_TO_TOPOLOGICALLY_INCORRECT_PROTEIN	26/1747	158/19637	0.00159056	0.0274505	0.023646	ERN1/QRICH1/MFN2/HERPUD2/TOR1B/TOR1A/HERPUD1/EDEM2/HSPA7/EDEM3/MBTPS1/HDAC6/PPP1R15B/FICD/HSPA13/TBL2/RNF185/CREB3L2/EP300/DNAJB12/HSP90AA1/PIK3R1/DERL2/UGGT1/ABCA7/UGGT2	26
GOBP_REGULATION_OF_TELOMERE_MAINTENANCE	16/1747	80/19637	0.00161584	0.0276226	0.0237943	MAP3K4/PIF1/SLX4/USP7/SMG1/GNL3L/ATRX/YLPM1/NBN/MYC/DCP2/SMG6/NAT10/XRN1/ATR/ATM	16
GOBP_REGULATION_OF_T_HELPER_2_CELL_DIFFERENTIATION	5/1747	11/19637	0.00161986	0.0276226	0.0237943	IL4R/NLRP3/SOCS5/RARA/ANXA1	5
GOCC_NSL_COMPLEX	5/1747	11/19637	0.00161986	0.0276226	0.0237943	PHF20/HCFC1/PHF20L1/KANSL3/OGT	5
GOCC_TOR_COMPLEX	5/1747	11/19637	0.00161986	0.0276226	0.0237943	RPTOR/MTOR/TELO2/SMG1/TTI1	5
REACTOME_REGULATION_BY_C_FLIP	5/1747	11/19637	0.00161986	0.0276226	0.0237943	CASP8/TNFRSF10B/TNFRSF10A/FADD/RIPK1	5
GOBP_CELLULAR_NITROGEN_COMPOUND_CATABOLIC_PROCESS	60/1747	459/19637	0.00163198	0.0277536	0.0239071	ERN1/TNRC6C/PM20D2/MYD88/EXOSC7/TNFRSF1B/DIS3L/MRTO4/MBD4/YTHDF2/AGO4/THRAP3/TUT4/SMG1/RC3H2/CRMP1/MRPL44/DIS3L2/GIGYF2/TENT5C/RBM8A/ENTPD6/PYM1/PAN2/EXOSC6/RNASEL/SMG7/TENT4A/PELO/TRAF5/PAN3/TBRG4/LARP4B/UPF2/GTPBP1/UPF3A/PNP/MTPAP/TNRC6B/DEDD2/ACOT7/DHX34/DICER1/ENTPD4/ROCK2/YTHDF3/ZFP36L2/DCP2/AGO2/SMG6/TET3/FEN1/ELAC2/MGAT1/TUT7/DNA2/PDE8A/XRN1/RC3H1/ATM	60
GOBP_REGULATION_OF_CELLULAR_RESPONSE_TO_TRANSFORMING_GROWTH_FACTOR_BETA_STIMULUS	23/1747	134/19637	0.00163531	0.0277536	0.0239071	DLX1/ITGA3/MTMR4/ZNF451/LDLRAD4/LATS1/RNF111/DNM2/NRROS/CREBBP/ENG/GLG1/LEMD3/SPRY2/BAMBI/EP300/TGFB1/PPARA/ADAM17/HTRA1/SPRED2/ZEB2/FBN1	23
HALLMARK_ESTROGEN_RESPONSE_EARLY	31/1747	200/19637	0.00164031	0.0277726	0.0239235	CISH/FLNB/SIAH2/IGF1R/TIPARP/SLC2A1/ADCY9/MLPH/AFF1/ISG20L2/NXT1/RETREG1/SLC7A5/MED13L/NCOR2/ADCY1/ASB13/SVIL/PODXL/FOS/BHLHE40/RRP12/NAV2/MYC/SLC1A4/MYBBP1A/ALDH3B1/RARA/GAB2/KDM4B/FDFT1	31
GOBP_RRNA_CATABOLIC_PROCESS	7/1747	21/19637	0.00165559	0.027899	0.0240323	EXOSC7/DIS3L/MRPL44/EXOSC6/PELO/DEDD2/XRN1	7
GOMF_MICROTUBULE_PLUS_END_BINDING	7/1747	21/19637	0.00165559	0.027899	0.0240323	DST/KNSTRN/TTBK2/CLIP1/CLIP2/NUMA1/CLASP1	7
REACTOME_SIGNALING_BY_TGF_BETA_RECEPTOR_COMPLEX	15/1747	73/19637	0.0016827	0.0282891	0.0243684	MTMR4/TGIF1/RNF111/JUNB/FURIN/CDK9/SP1/USP9X/NCOR2/UBC/TFDP1/BAMBI/TGFB1/MYC/NCOR1	15
GOBP_REGULATION_OF_DNA_DEPENDENT_DNA_REPLICATION	12/1747	52/19637	0.00169226	0.028383	0.0244493	DBF4B/INO80/TIPIN/TICRR/BLM/ATRX/BRCA2/DBF4/NBN/LIG3/SLFN11/ZRANB3	12
GOBP_REGULATION_OF_MYELOID_CELL_DIFFERENTIATION	32/1747	209/19637	0.00170881	0.0285935	0.0246306	ROR2/H4C5/CASP8/UBASH3B/FOXO3/CCR1/LEO1/FOXP1/MTOR/TLR4/NOTCH2/FBXW7/MAFB/PURB/ZNF675/CDK6/ACIN1/TGFB1/TOB2/BRD1/FOS/GPR68/LDB1/PRKDC/PIK3R1/MYC/MEIS1/PPARGC1B/FADD/RARA/RIPK1/FBN1	32
GOMF_PHOSPHATIDYLINOSITOL_3_4_5_TRISPHOSPHATE_BINDING	10/1747	39/19637	0.00174083	0.0290612	0.0250335	PHLDA3/OBSCN/MYO1G/ZFYVE1/ZFYVE16/ASAP1/GAB2/ARAP1/OGT/IQGAP2	10
GOBP_REGULATION_OF_T_CELL_DIFFERENTIATION	25/1747	151/19637	0.00177491	0.0294703	0.0253858	CD83/BTN2A2/FOXO3/TNFSF9/RC3H2/RHOH/IL4R/ABL1/ZBTB7B/PTPRC/SOX13/FANCA/NKAP/NLRP3/PNP/VSIR/ZMIZ1/SOS1/SOCS5/RARA/KAT2A/ANXA1/SYK/SH3RF1/RC3H1	25
REACTOME_MITOTIC_METAPHASE_AND_ANAPHASE	31/1747	201/19637	0.00177808	0.0294703	0.0253858	CENPP/CDC27/RCC2/PSMB7/ANAPC4/PDS5A/ESPL1/CENPT/TUBB4B/CENPL/LEMD3/DSN1/CENPF/ANAPC7/CLIP1/UBC/ANKLE2/PDS5B/CDC16/PSMC2/RANGAP1/PSMA3/WAPL/SGO1/PPP2R1A/DYNC1H1/CENPO/NUP98/CLASP1/ZW10/KNTC1	31
GOBP_MULTICELLULAR_ORGANISM_GROWTH	24/1747	143/19637	0.00179707	0.0294703	0.0253858	WDR48/MTOR/STIL/RC3H2/GIGYF2/PALB2/NOTCH2/RBBP6/ATRN/NIPBL/ATRX/CCM2/GDF15/EP300/ERCC6/GPAT4/CHD7/SOS1/RAI1/RARA/KAT2A/MBD5/RMI1/ATM	24
GOBP_HISTONE_H4_K5_ACETYLATION	6/1747	16/19637	0.00179833	0.0294703	0.0253858	JADE1/PHF20/HCFC1/JADE2/KANSL3/OGT	6
GOBP_POSITIVE_REGULATION_OF_METAPHASE_ANAPHASE_TRANSITION_OF_CELL_CYCLE	6/1747	16/19637	0.00179833	0.0294703	0.0253858	CDC27/MAD2L1BP/ANAPC4/ESPL1/ANAPC7/CDC16	6
GOBP_POSITIVE_REGULATION_OF_NEURON_MIGRATION	6/1747	16/19637	0.00179833	0.0294703	0.0253858	ZNF609/ARHGEF2/RAPGEF2/NIPBL/WDR62/KIF20B	6
GOMF_PHOSPHATIDYLINOSITOL_PHOSPHATE_KINASE_ACTIVITY	6/1747	16/19637	0.00179833	0.0294703	0.0253858	PIK3CD/PIKFYVE/PIP4K2C/PIP4K2A/PIK3CG/PIP5K1C	6
REACTOME_CASPASE_ACTIVATION_VIA_DEATH_RECEPTORS_IN_THE_PRESENCE_OF_LIGAND	6/1747	16/19637	0.00179833	0.0294703	0.0253858	CASP8/TLR4/TNFRSF10B/TNFRSF10A/FADD/RIPK1	6
GOBP_DEVELOPMENTAL_CELL_GROWTH	34/1747	227/19637	0.00182576	0.0298515	0.0257142	GOLGA4/SPG11/ALCAM/MUL1/SIN3A/DNM2/AKAP13/MACF1/BMPR2/ABL1/SLC23A2/KMT2D/DIP2B/IST1/USP9X/HDAC6/ULK1/RNF6/SPART/RTN4R/NIN/MEGF8/PPARA/PPP3CB/ZFYVE27/HSP90AA1/FLRT1/CYFIP2/SLIT3/TTL/CDK5R1/CXCR4/SEMA4D/PLXNA3	34
GOMF_MAP_KINASE_KINASE_KINASE_ACTIVITY	8/1747	27/19637	0.00183646	0.0299579	0.0258058	MAP3K7/MAP3K4/MAP3K21/MAP3K10/MAP3K8/MAP3K1/RIPK1/MAP3K5	8
GOBP_ANDROGEN_RECEPTOR_SIGNALING_PATHWAY	11/1747	46/19637	0.0019221	0.0312834	0.0269477	PHB/FOXP1/ARID1A/SMARCA4/HDAC6/NCOR2/RNF6/EP300/ZMIZ1/KDM3A/NCOR1	11
GOBP_CELLULAR_EXTRAVASATION	15/1747	74/19637	0.0019402	0.0315062	0.0271396	CX3CR1/PIK3CD/CHST2/PTAFR/SPN/ITGAL/GOLPH3/PTGER4/SELPLG/CD99L2/CRKL/PIK3CG/FADD/FUT4/GCNT1	15
GOBP_PROTEIN_DNA_COMPLEX_SUBUNIT_ORGANIZATION	37/1747	254/19637	0.00195415	0.0316607	0.0272727	CENPP/ANP32B/H4C5/UBTF/H2AX/NFRKB/RNF8/TAF8/BPTF/SETD2/SHPRH/INO80/CHAF1A/ARID1A/SMARCA4/NAA60/DR1/HJURP/SRCAP/LIN54/POGZ/ARID2/CENPT/SMARCC2/BAZ2A/CENPF/TAF1/ATRX/CHAF1B/GRWD1/KAT6A/CENPO/MYC/TAF7/SUPT6H/RSF1/KNTC1	37
GOBP_REGULATION_OF_ENDOCYTOSIS	32/1747	211/19637	0.00199718	0.0322847	0.0278102	BTBD9/CD300A/SPHK1/AHI1/APPL1/INSR/DNM2/TNK2/RUBCN/BICD1/TOR1A/ABL1/BMP2K/HIP1/EFNB2/CD22/ARF6/CBLL1/PACSIN2/CALM3/PPP3CB/PSEN1/RIN3/ZFYVE16/AAK1/ARRB1/SYK/ANKRD13D/ANO6/TSC2/ABCA7/DGKD	32
GOMF_N_ACETYLTRANSFERASE_ACTIVITY	14/1747	67/19637	0.00200574	0.0323499	0.0278664	NAA60/CREBBP/SRCAP/KAT14/NAA25/TAF1/BRCA2/EP300/KAT6A/NAT10/NAA40/KAT2A/ARRB1/ELP3	14
GOBP_TRANSCRIPTION_BY_RNA_POLYMERASE_III	12/1747	53/19637	0.00201345	0.032401	0.0279104	RPTOR/ICE2/MTOR/GTF3C1/POLR3GL/SNAPC4/NAB2/BAZ1B/CEBPA/CHD8/ERCC6/MYBBP1A	12
GOMF_UBIQUITIN_LIKE_PROTEIN_LIGASE_BINDING	44/1747	317/19637	0.00207273	0.0332026	0.0286009	CASP8/UBASH3B/RNF8/CUL9/SHPRH/DTX3L/MFN2/TNFRSF1B/PIAS1/MUL1/PINK1/USP13/TNK2/JUN/USP7/RNF20/NEK6/PPARGC1A/LTBR/FBXW7/HSPA7/MDM2/HDAC6/TRAF5/UBC/SPART/ZNF675/RANGAP1/PSMA3/ERLIN1/SLF2/HSP90AA1/WBP1L/TRIB2/SMAD5/TRAF4/RELA/RALB/CXCR4/ARRB1/CUL5/RIPK1/HERC2/RAD18	44
GOBP_NEGATIVE_REGULATION_OF_CELL_GROWTH	29/1747	186/19637	0.00207793	0.0332026	0.0286009	PHB/PPP1R9B/PPARD/MUL1/SMARCA4/PSRC1/DCUN1D3/BMPR2/CDKN1B/CAPRIN2/JADE1/DIP2B/BTG1/ULK1/RNF6/SPART/RTN4R/ING1/SERTAD3/CGRRF1/TGFB1/PPARA/PPP2R1A/CCAR2/SERTAD2/SLIT3/CDK5R1/SEMA4D/PLXNA3	29
REACTOME_P75_NTR_RECEPTOR_MEDIATED_SIGNALLING	18/1747	97/19637	0.00208184	0.0332026	0.0286009	GNA13/MYD88/ARHGEF3/AKAP13/ARHGEF2/PRDM4/PSEN2/OBSCN/UBC/ITSN1/RTN4R/ARHGEF40/PSEN1/ADAM17/IKBKB/SOS1/RELA/TRIO	18
REACTOME_TRIF_TICAM1_MEDIATED_TLR4_SIGNALING	18/1747	97/19637	0.00208184	0.0332026	0.0286009	CASP8/MAP3K7/NOD1/MEF2A/JUN/TLR4/ATF1/DUSP6/UBC/MAP3K8/FOS/PPP2R1A/DUSP4/IKBKB/RELA/FADD/RIPK1/TBK1	18
GOBP_ESTABLISHMENT_OF_RNA_LOCALIZATION	26/1747	161/19637	0.00208994	0.0332575	0.0286482	BICD2/NUP153/SETD2/IGF2BP3/DDX39A/IGF2BP2/NDC1/SMG1/NUP214/NXT1/SMG7/ZC3H11A/THOC2/UPF2/UPF3A/NUP210/NUP62/RFTN1/NUP98/SMG6/SUPT6H/NOL6/IWS1/MVP/ATR/ATM	26
GOCC_H4_HISTONE_ACETYLTRANSFERASE_COMPLEX	10/1747	40/19637	0.00213883	0.0338096	0.0291237	MLLT1/YEATS2/PHF20/EP400/HCFC1/TRRAP/PHF20L1/BRD8/KANSL3/OGT	10
GOCC_MEDIATOR_COMPLEX	10/1747	40/19637	0.00213883	0.0338096	0.0291237	MED13/MED12L/THRAP3/CDK9/BCLAF3/MED10/MED13L/CDK6/PPARGC1B/MED15	10
GOMF_DEMETHYLASE_ACTIVITY	10/1747	40/19637	0.00213883	0.0338096	0.0291237	JARID2/RIOX2/KDM5A/KDM6A/KDM5B/JMJD1C/KDM6B/KDM3B/KDM3A/KDM4B	10
GOBP_CELLULAR_RESPONSE_TO_EXTERNAL_STIMULUS	43/1747	309/19637	0.00220151	0.0347236	0.0299111	PPP1R9B/PPM1D/CASP8/RPTOR/WDR45B/FOXO3/MYD88/MTOR/TNFSF14/KANK2/IGF1R/SLC2A1/TLR4/ENG/BMPR2/ITFG2/LTBR/WDR59/SUV39H1/PTGER4/PTPRC/GCN1/P2RX7/ULK1/TBL2/TRIM24/PPARA/ARHGAP35/ERCC6/ZFYVE1/FOS/TNFRSF10B/TNFRSF10A/RRP8/MAP3K1/MYBBP1A/FADD/CPEB4/RALB/SZT2/PIEZO1/DEPDC5/MAP3K5	43
GOBP_ORGANELLE_DISASSEMBLY	21/1747	121/19637	0.00221577	0.0348715	0.0300384	WDR45B/TEX264/VPS13C/MFN2/VPS13D/MUL1/PINK1/HTT/MRRF/FBXW7/HDAC6/RETREG1/PELO/ULK1/ATG2B/RB1CC1/HK2/MARK2/ATG2A/TSC2/HUWE1	21
GOBP_REGULATION_OF_IMMUNOGLOBULIN_PRODUCTION	15/1747	75/19637	0.00222967	0.0349364	0.0300944	RIF1/PHB/TP53BP1/NSD2/IL4R/EXOSC6/STAT6/PTPRC/CD22/TGFB1/PAXIP1/KMT5C/SUPT6H/ATAD5/KMT5B	15
GOCC_INTERCELLULAR_BRIDGE	15/1747	75/19637	0.00222967	0.0349364	0.0300944	APC2/NGRN/HAUS3/TRIM45/NUPR1/SETX/QSOX1/FAM83D/MICAL3/KLHL22/WAPL/NCAPH2/KIF20B/KIF20A/NISCH	15
GOBP_POSITIVE_REGULATION_OF_HISTONE_DEACETYLATION	7/1747	22/19637	0.00224362	0.0349618	0.0301163	C6orf89/PINK1/ZBTB7B/SUV39H1/NIPBL/JDP2/RRP8	7
GOBP_POSITIVE_REGULATION_OF_PHOSPHOPROTEIN_PHOSPHATASE_ACTIVITY	7/1747	22/19637	0.00224362	0.0349618	0.0301163	SLC39A10/CD300A/GNA12/MTOR/PTPRC/PPP1R15B/CALM3	7
GOMF_ACETYLTRANSFERASE_ACTIVITY	17/1747	90/19637	0.00224597	0.0349618	0.0301163	SPHK1/PAFAH2/NAA60/CREBBP/SRCAP/KAT14/NAA25/TAF1/GNPAT/BRCA2/EP300/KAT6A/NAT10/NAA40/KAT2A/ARRB1/ELP3	17
REACTOME_SUMOYLATION	29/1747	187/19637	0.00225529	0.0350305	0.0301754	NUP153/SP3/CBX4/MBD1/TP53BP1/PIAS1/SIN3A/PHC2/BLM/NDC1/CREBBP/PPARGC1A/NUP214/MDM2/ZNF131/NCOR2/EP300/RANGAP1/PPARA/NUP210/NUP62/XPC/SATB1/NUP98/CHD3/RELA/SUZ12/RARA/HERC2	29
REACTOME_NOTCH1_INTRACELLULAR_DOMAIN_REGULATES_TRANSCRIPTION	11/1747	47/19637	0.00231102	0.0358183	0.030854	CREBBP/MAML3/FBXW7/HDAC6/NCOR2/UBC/EP300/MYC/NCOR1/KAT2A/MAML2	11
GOBP_NUCLEAR_TRANSCRIBED_MRNA_POLY_A_TAIL_SHORTENING	8/1747	28/19637	0.00237307	0.0364636	0.0314099	TNRC6C/TUT4/PAN2/TENT4A/PAN3/TNRC6B/AGO2/TUT7	8
GOBP_POSITIVE_REGULATION_OF_PROTEIN_DEACETYLATION	8/1747	28/19637	0.00237307	0.0364636	0.0314099	C6orf89/PINK1/ZBTB7B/SUV39H1/NIPBL/DYRK1A/JDP2/RRP8	8
GOBP_REGULATION_OF_ANDROGEN_RECEPTOR_SIGNALING_PATHWAY	8/1747	28/19637	0.00237307	0.0364636	0.0314099	PHB/FOXP1/SMARCA4/HDAC6/NCOR2/RNF6/EP300/NCOR1	8
REACTOME_NOTCH_HLH_TRANSCRIPTION_PATHWAY	8/1747	28/19637	0.00237307	0.0364636	0.0314099	CREBBP/NOTCH2/MAML3/HDAC6/NCOR2/NCOR1/KAT2A/MAML2	8
GOBP_POSITIVE_REGULATION_OF_CYTOKINE_PRODUCTION	61/1747	476/19637	0.00239905	0.0367837	0.0316856	CD83/BTN3A2/PHB/CASP8/SPHK1/MAP3K7/MYD88/SETD2/MBP/APPL1/FOXP1/PIK3CD/NOD1/PTAFR/KPNA6/FURIN/MEFV/SPON2/TLR4/IL4R/SPN/CLECL1/ABL1/ZCCHC3/IL6R/ZBTB7B/ARHGEF2/PTGER4/PTPRC/IRF8/SLC7A5/OAS1/P2RX7/IL17RA/NLRP3/TRIM56/CEBPG/FFAR2/PNP/PIK3CG/TGFB1/POU2F2/C5AR1/PSEN1/BATF/RFTN1/HSP90AA1/ADAM17/ROCK2/PIK3R1/SPTBN1/CD274/FRMD8/RELA/FADD/RARA/KAT2A/ANXA1/RIPK1/SYK/TBK1	61
GOBP_MEMORY	21/1747	122/19637	0.00245715	0.0375938	0.0323835	ATXN1/ITGA3/BTBD9/CX3CR1/MAP1A/INSR/RASGRF1/PRNP/ITGA5/ATXN1L/MECP2/RCAN1/ADCY1/CIC/PPP3CB/PSEN1/HRH1/CTNS/FEN1/KAT2A/ABCA7	21
GOBP_B_CELL_ACTIVATION	45/1747	329/19637	0.00248132	0.0378825	0.0326322	RIF1/PHB/SP3/SLC39A10/CASP8/RNF8/CD300A/TNFRSF21/DCAF1/TP53BP1/PIK3CD/TXLNA/NSD2/TLR4/NOTCH2/ITFG2/ABL1/GON4L/AKAP17A/EXOSC6/STAT6/PTPRC/IRF8/KLF6/IRS2/CEBPG/CD22/EP300/TGFB1/BATF/PAXIP1/KMT5C/ADAM17/PRKDC/ZFP36L2/MSH6/NBN/ST3GAL1/SUPT6H/ATAD5/SYVN1/KMT5B/SYK/RC3H1/ATM	45
REACTOME_INTRACELLULAR_SIGNALING_BY_SECOND_MESSENGERS	42/1747	302/19637	0.00248762	0.0378977	0.0326453	TNRC6C/CBX4/RPTOR/FOXO3/MYD88/RNF146/PHLPP1/PIK3CD/MTOR/INSR/PHC2/USP13/AGO4/JUN/ADCY9/USP7/PSMB7/CDKN1B/REST/CSNK2A1/ADCY7/GAB1/PIP4K2C/MDM2/PLCG1/UBC/ADCY1/GATAD2A/IRS2/PIP4K2A/PSMC2/TNRC6B/PSMA3/AKT1S1/PPP2R1A/ADCY3/PIK3R1/AGO2/CHD3/SUZ12/TSC2/PIP5K1C	42
GOCC_SPECIFIC_GRANULE_MEMBRANE	17/1747	91/19637	0.00253785	0.0385626	0.033218	RAB44/TNFRSF1B/RAP2B/ITGAL/GPR84/CKAP4/TMEM63A/TRPM2/ATP11A/TSPAN14/KCNAB2/FPR2/P2RX1/ALDH3B1/UBR4/ANO6/ATP8B4	17
GOBP_T_CELL_DIFFERENTIATION_INVOLVED_IN_IMMUNE_RESPONSE	15/1747	76/19637	0.00255407	0.0385626	0.033218	FOXP1/MTOR/RC3H2/IL4R/SPN/IL6R/ZBTB7B/STAT6/PTGER4/NLRP3/BATF/SOCS5/RARA/ANXA1/RC3H1	15
GOBP_NEGATIVE_REGULATION_OF_T_HELPER_CELL_DIFFERENTIATION	6/1747	17/19637	0.00257175	0.0385626	0.033218	RC3H2/IL4R/ZBTB7B/SOCS5/ANXA1/RC3H1	6
REACTOME_TRANSLESION_SYNTHESIS_BY_POLK	6/1747	17/19637	0.00257175	0.0385626	0.033218	REV3L/RPA3/RFC1/UBC/POLK/REV1	6
GOBP_HISTONE_H2B_UBIQUITINATION	5/1747	12/19637	0.00257444	0.0385626	0.033218	RNF8/LEO1/DTX3L/RNF20/CDK9	5
GOBP_NEGATIVE_REGULATION_OF_PROTEIN_AUTOPHOSPHORYLATION	5/1747	12/19637	0.00257444	0.0385626	0.033218	JUN/ENG/PTPRC/TESK1/MVP	5
GOCC_NUCLEAR_INCLUSION_BODY	5/1747	12/19637	0.00257444	0.0385626	0.033218	ATXN1/NUP153/NUP98/NBN/RAD18	5
REACTOME_ERYTHROPOIETIN_ACTIVATES_PHOSPHOINOSITIDE_3_KINASE_PI3K	5/1747	12/19637	0.00257444	0.0385626	0.033218	PIK3CD/GAB1/IRS2/PIK3CG/PIK3R1	5
GOBP_NEURON_PROJECTION_EXTENSION	27/1747	172/19637	0.00263087	0.0392681	0.0338257	GOLGA4/SPG11/ALCAM/MUL1/SIN3A/DNM2/MACF1/BMPR2/ABL1/SLC23A2/DIP2B/USP9X/ULK1/RNF6/RTN4R/MEGF8/PPP3CB/ZFYVE27/HSP90AA1/FLRT1/CYFIP2/SLIT3/TTL/CDK5R1/CXCR4/SEMA4D/PLXNA3	27
GOBP_PROTEIN_LOCALIZATION_TO_PLASMA_MEMBRANE	40/1747	285/19637	0.00263253	0.0392681	0.0338257	ITGA3/PPP1R9B/GOLGA4/ZDHHC3/PACS2/BSG/RAB8B/APPL1/PRAM1/MACF1/RAB40C/GAK/PRNP/SEC16A/RAPGEF2/BCL2L1/ZDHHC7/GOLPH3/SYS1/ATP2B4/MRAP/PPIL2/RAP2A/PLEKHF1/HECTD1/ARF6/TGFB1/TSPAN14/RER1/ZFYVE27/ROCK2/IKBKB/TTC7A/PIK3R1/SPTBN1/CCDC88A/EHD1/DENND4C/TSPAN17/TTC7B	40
CancerG0Arrest	23/1747	139/19637	0.00266852	0.039722	0.0342167	ANP32B/DIS3L/ARID1A/ILF3/DDX39A/SMC4/NSD2/KIAA1109/MR1/USP10/MPHOSPH9/HCFC1/RRP1B/ZFYVE1/HSP90AA1/PPRC1/YPEL5/MSH6/DMXL1/TCERG1/TCOF1/PSIP1/GOLGA8B	23
GOBP_POSITIVE_REGULATION_OF_LYMPHOCYTE_DIFFERENTIATION	19/1747	107/19637	0.00268838	0.0398517	0.0343284	CD83/BTN2A2/FOXO3/TNFSF9/RHOH/IL4R/ZBTB7B/PTPRC/SOX13/NKAP/NLRP3/PNP/VSIR/ZMIZ1/PRKDC/SOCS5/RARA/ANXA1/SYK	19
GOCC_CENTRIOLAR_SATELLITE	19/1747	107/19637	0.00268838	0.0398517	0.0343284	KNSTRN/CCDC14/YTHDF2/TACC3/NEK6/IL4R/CLECL1/CEP72/TMEM63A/PCNT/WDR62/PODXL/CHD3/HARBI1/SPAG5/NAA40/FRMD8/C2CD3/TAF1D	19
GOBP_POSITIVE_REGULATION_OF_ADAPTIVE_IMMUNE_RESPONSE	20/1747	115/19637	0.00271684	0.0401901	0.03462	RIF1/MAP3K7/TP53BP1/NSD2/EXOSC6/STAT6/MR1/PTPRC/P2RX7/NLRP3/TGFB1/PVR/NECTIN2/PAXIP1/KMT5C/CD274/ATAD5/KMT5B/FADD/PLA2G4A	20
GOCC_AXON_CYTOPLASM	13/1747	62/19637	0.00277046	0.0408987	0.0352303	DST/RAB27B/MAP1A/AP3S2/TRAK2/HDAC6/SPG7/ARMCX3/RANGAP1/BLOC1S3/DYNC1H1/AGTPBP1/MAPK8IP3	13
GOBP_NUCLEAR_EXPORT	25/1747	156/19637	0.00279792	0.0412189	0.0355062	ATXN1/NUP153/ANP32B/SETD2/RANBP3/AKAP13/DDX39A/LSG1/PKD1/SMG1/XPO6/NUP214/NXT1/SMG7/ZC3H11A/THOC2/UPF2/NEMF/RANGAP1/TGFB1/NUP62/SMG6/SUPT6H/NOL6/IWS1	25
REACTOME_TRANSCRIPTIONAL_ACTIVATION_OF_MITOCHONDRIAL_BIOGENESIS	12/1747	55/19637	0.00280564	0.0412476	0.0355309	SOD2/GABPB1/CREBBP/PPARGC1A/NCOA6/HCFC1/PPARA/TWNK/PPRC1/TGS1/PPARGC1B/NCOR1	12
GOBP_BONE_CELL_DEVELOPMENT	9/1747	35/19637	0.00286569	0.0419577	0.0361426	FLI1/FOXP1/NOTCH2/FBXW7/PIP4K2A/EP300/GPR68/MEIS1/FBN1	9
GOBP_NEGATIVE_REGULATION_OF_TELOMERE_MAINTENANCE	9/1747	35/19637	0.00286569	0.0419577	0.0361426	PIF1/SLX4/GNL3L/NBN/DCP2/SMG6/NAT10/XRN1/ATM	9
GOMF_SINGLE_STRANDED_DNA_HELICASE_ACTIVITY	7/1747	23/19637	0.00298043	0.0435484	0.0375128	PIF1/HELQ/HELB/MCM5/MCM6/DNA2/POLQ	7
GOMF_PHOSPHATIDYLINOSITOL_3_4_BISPHOSPHATE_BINDING	8/1747	29/19637	0.00302509	0.0440209	0.0379198	PHLDA3/OBSCN/MYO1G/HIP1/ZFYVE1/SH3PXD2A/PLEK/GAB2	8
GOMF_THYROID_HORMONE_RECEPTOR_BINDING	8/1747	29/19637	0.00302509	0.0440209	0.0379198	MED13/THRAP3/NCOA6/JMJD1C/BRD8/TAF7/NCOR1/NSD1	8
GOBP_CELLULAR_RESPONSE_TO_MECHANICAL_STIMULUS	14/1747	70/19637	0.00308168	0.0446625	0.0384725	CASP8/MYD88/TNFSF14/IGF1R/SLC2A1/TLR4/ENG/LTBR/PTGER4/TNFRSF10B/TNFRSF10A/MAP3K1/FADD/PIEZO1	14
GOBP_RNA_DEPENDENT_DNA_BIOSYNTHETIC_PROCESS	14/1747	70/19637	0.00308168	0.0446625	0.0384725	MAP3K4/PIF1/TELO2/RFC1/GNL3L/HSP90AA1/DCP2/SMG6/NAT10/TNKS1BP1/XRN1/ATR/ATM/TEP1	14
GOBP_DEPHOSPHORYLATION	55/1747	425/19637	0.00309112	0.0447085	0.0385122	PPP1R9B/SLC39A10/MTMR4/PPM1D/UBASH3B/CD300A/PPP4R1/BOD1L2/PFKFB4/PHLPP1/GNA12/FAM220A/MTOR/PINK1/NCEH1/PTPRF/HTT/BOD1L1/PPA2/PDP2/ENTPD6/SMG7/CTDSP2/DUSP6/PUDP/PTPRC/PTPN7/PPP1R15B/NT5DC3/SSH1/SPPL3/ANKLE2/RCAN1/TNS3/MASTL/TGFB1/CALM3/PPP3CB/PPP2R1A/PPP4R3A/CDCA2/DUSP4/ROCK2/DUSP5/IKBKB/PPM1G/PDP1/SMG6/PLEK/PPARGC1B/SSH2/NT5DC4/MGAT5/SEMA4D/PPP6R2	55
GOBP_GLYCOPROTEIN_METABOLIC_PROCESS	51/1747	388/19637	0.00311575	0.0449738	0.0387407	ALG2/PPARD/ST3GAL6/PLOD1/DHDDS/MAN2A2/XXYLT1/BMPR2/CHPF/COG7/POMT1/MANBA/GALNT6/MAN1B1/POFUT1/EDEM2/ST3GAL2/EDEM3/GOLPH3/SLC35C2/ALG11/RNF185/MGAT2/CSGALNACT2/FKRP/FUT8/PSEN1/CHPF2/B3GALT6/OGA/EXTL3/ST3GAL1/AGO2/B3GNT2/TET3/EXT2/SLC35C1/B3GAT3/MGAT4A/SYVN1/MGAT1/UGGT1/HS6ST1/MGAT5/FUT4/GCNT1/COG3/ABCA7/MARCHF6/OGT/UGGT2	51
GOBP_NEGATIVE_REGULATION_OF_ALPHA_BETA_T_CELL_ACTIVATION	10/1747	42/19637	0.00315337	0.0453849	0.0390948	CD300A/RC3H2/IL4R/ZBTB7B/ARG2/VSIR/SOCS5/CD274/ANXA1/RC3H1	10
GOCC_DISTAL_AXON	38/1747	270/19637	0.00315694	0.0453849	0.0390948	ITGA3/PPP1R9B/PINK1/MYO9A/RASGRF1/DNM2/GRIK3/CRMP1/TOR1A/ABL1/SETX/PRNP/CLCN3/EXOC3/USP9X/BASP1/PSEN2/EXOC8/RTN4R/TSHZ3/NIN/CALM3/PSEN1/CYTH2/KIF20B/EXOC6/ZFYVE27/HSP90AA1/OPRK1/AAK1/IGHMBP2/SHANK2/CPEB4/CDK5R1/MAPK8IP3/UNC13B/PTBP2/LRIG2	38
HALLMARK_E2F_TARGETS	30/1747	200/19637	0.00319984	0.0456036	0.0392831	NUP153/PPM1D/H2AX/RPA3/TIPIN/ILF3/AK2/DDX39A/SMC4/TACC3/RFC1/CDKN1B/ESPL1/PAN2/SUV39H1/CIT/POLE/BRCA2/PDS5B/TBRG4/MCM5/MKI67/PRKDC/NBN/MYC/SPAG5/PSIP1/TUBG1/MCM6/ZW10	30
HALLMARK_INFLAMMATORY_RESPONSE	30/1747	200/19637	0.00319984	0.0456036	0.0392831	IL10RA/SPHK1/GPR132/TNFRSF1B/TNFSF9/CHST2/PTAFR/MEFV/SLC31A2/IL4R/CD69/ITGA5/RGS16/PTGER4/P2RX7/IFNAR1/SLC7A1/NLRP3/KLF6/FFAR2/PVR/C5AR1/PSEN1/EMP3/HRH1/OPRK1/MYC/MXD1/RELA/SEMA4D	30
GOBP_NUCLEAR_TRANSCRIBED_MRNA_CATABOLIC_PROCESS_DEADENYLATION_DEPENDENT_DECAY	13/1747	63/19637	0.00321215	0.0456036	0.0392831	TNRC6C/EXOSC7/TUT4/RC3H2/PAN2/TENT4A/PAN3/TNRC6B/ZFP36L2/DCP2/AGO2/TUT7/RC3H1	13
REACTOME_CYTOSOLIC_SENSORS_OF_PATHOGEN_ASSOCIATED_DNA	13/1747	63/19637	0.00321215	0.0456036	0.0392831	MYD88/CREBBP/POLR3GL/LRRFIP1/STAT6/UBC/TRIM56/EP300/IKBKB/PRKDC/RELA/RIPK1/TBK1	13
GOBP_REGULATION_OF_GENE_EXPRESSION_EPIGENETIC	23/1747	141/19637	0.00321413	0.0456036	0.0392831	JARID2/RIF1/PPM1D/ZNF445/ARID1B/TASOR/CGGBP1/SIN3A/ARID1A/SETDB1/KMT2D/BAZ2A/SUV39H1/HDAC6/ZNFX1/ARID4B/MECP2/SETDB2/EP300/ARID4A/RRP8/SUZ12/CREBZF	23
GOBP_POSITIVE_REGULATION_OF_PROTEIN_POLYMERIZATION	17/1747	93/19637	0.00321682	0.0456036	0.0392831	CDC42EP4/MTOR/PINK1/PSRC1/CDK5RAP2/CDKN1B/TPPP/CLIP1/MECP2/AKAP9/ARF6/NIN/HSP90AA1/CDC42EP3/NUMA1/CDK5R1/CLASP1	17
GOBP_PROTEIN_LOCALIZATION_TO_CHROMOSOME	17/1747	93/19637	0.00321682	0.0456036	0.0392831	JARID2/SETD2/TASOR/RCC2/NIPBL/GNL3L/ATRX/BRCA2/MAU2/WAPL/SLF2/SPIDR/VCPIP1/HASPIN/ATR/ZW10/KNTC1	17
REACTOME_SIGNALING_BY_NOTCH3	11/1747	49/19637	0.0032796	0.0464015	0.0399705	PLXND1/TACC3/CREBBP/MAML3/PSEN2/UBC/EP300/PSEN1/NEURL1/KAT2A/MAML2	11
GOBP_INTRINSIC_APOPTOTIC_SIGNALING_PATHWAY_IN_RESPONSE_TO_DNA_DAMAGE	18/1747	101/19637	0.00329458	0.0465213	0.0400737	SOD2/TNFRSF1B/NUPR1/ABL1/MCL1/BCL2L1/PHLDA3/TRIAP1/BRCA2/EP300/ERCC6/CCAR2/PRKDC/MSH6/PIK3R1/ATAD5/RAD9A/ATM	18
GOBP_LEUKOCYTE_APOPTOTIC_PROCESS	19/1747	109/19637	0.00333328	0.0468943	0.040395	SLC39A10/TNFRSF21/FOXP1/PIK3CD/PLEKHO2/LMBR1L/RAPGEF2/P2RX7/CRKL/IRS2/ARG2/ADAM17/ST3GAL1/DOCK8/CD274/FADD/MERTK/ANXA1/RIPK1	19
GOBP_RNA_3_END_PROCESSING	20/1747	117/19637	0.00333924	0.0468943	0.040395	EXOSC7/SCAF8/LEO1/LSM10/TUT4/RNF20/CDK9/EXOSC6/TENT4A/PTCD1/MTPAP/ZNF473/CLP1/CPSF7/ELAC2/LSM11/WDR33/PCF11/TUT7/INTS7	20
GOBP_NUCLEIC_ACID_PHOSPHODIESTER_BOND_HYDROLYSIS	37/1747	262/19637	0.00334725	0.0468943	0.040395	ERN1/RRP36/EXOSC7/REXO1/DIS3L/EME2/MRPL44/DIS3L2/ISG20L2/PAN2/RNASEL/PELO/UTP20/LAS1L/PGBD5/POLE/PAN3/INTS11/TATDN2/XPC/TDP1/DICER1/GEN1/DCP2/AGO2/SMG6/HARBI1/CPSF7/FEN1/ELAC2/ATAD5/RAD9A/ZRANB3/PCF11/DNA2/XRN1/ERCC3	37
GOCC_TRANS_GOLGI_NETWORK	37/1747	262/19637	0.00334725	0.0468943	0.040395	COG1/DOP1A/GOLGA4/CLBA1/IGF2R/SLC66A2/SCAMP4/CHST2/DNM2/FURIN/COG7/BICD1/ATP8B2/TMEM79/COG8/MARCHF9/GOLPH3/SYS1/RAB29/DOP1B/ATP7B/CLTCL1/ATP11A/TRAPPC6B/EIPR1/BIRC6/DENND5A/ST3GAL1/TRAPPC9/AFTPH/RIC1/FUT4/GCNT1/ARAP1/COG3/ATP8B4/RELCH	37
GOBP_ESTABLISHMENT_OF_ORGANELLE_LOCALIZATION	53/1747	408/19637	0.00335831	0.0468951	0.0403957	BICD2/CD300A/FYCO1/MAP4/CHMP1B/RAB27B/SPG11/PIK3CD/PINK1/MYO1F/DNM2/AP3S2/ADGRE2/LSG1/HTT/GPSM2/PSRC1/CDK5RAP2/TRAK2/IL4R/BICD1/TOR1A/MLPH/ESPL1/SEC16A/UXT/HDAC6/FAM83D/KIF14/CENPF/CHMP1A/ARMCX3/MYO1G/SPRY2/PIK3CG/NECTIN2/BLOC1S3/PSEN1/NUP62/SYNE3/DYNC1H1/ZBED3/SPAG5/NUMA1/TESK1/TTL/CLASP1/STARD3/GAB2/AGTPBP1/SYK/ATM/ZW10	53
GOBP_NUCLEOBASE_CONTAINING_COMPOUND_TRANSPORT	32/1747	218/19637	0.00336043	0.0468951	0.0403957	BICD2/NUP153/SETD2/EPG5/SLC25A23/IGF2BP3/DDX39A/SLC33A1/IGF2BP2/NDC1/SMG1/NUP214/NXT1/SMG7/SLC35C2/ZC3H11A/P2RX7/THOC2/UPF2/UPF3A/NUP210/NUP62/RFTN1/NUP98/SMG6/SLC35C1/SUPT6H/NOL6/IWS1/RIPK1/MVP/SLC17A9	32
GOBP_JNK_CASCADE	27/1747	175/19637	0.00336801	0.0469092	0.0404078	ROR2/MAP3K7/MYD88/PHLPP1/GADD45B/PINK1/NOD1/IGF1R/TLR4/LTBR/PTGER4/TRAF5/CRKL/ZNF675/RAP2A/MAP3K10/ERCC6/RB1CC1/HIPK3/NCOR1/TRAF4/SH3RF3/RIPK1/MAPK8IP3/SH3RF1/ULK4/MAP3K5	27
REACTOME_CILIUM_ASSEMBLY	30/1747	201/19637	0.00344927	0.0479475	0.0413022	CEP164/AHI1/CEP192/TTBK2/CEP152/IFT80/PKD1/HAUS3/CDK5RAP2/TUBB4B/EXOC3/CEP250/CEP72/HDAC6/EXOC8/CENPJ/PCNT/AKAP9/CSNK1E/PPP2R1A/EXOC6/DYNC1H1/HSP90AA1/ACTR1A/ASAP1/ALMS1/CLASP1/TUBG1/C2CD3/NPHP4	30
GOBP_LEUKOCYTE_CELL_CELL_ADHESION	50/1747	381/19637	0.00350916	0.0485178	0.0417935	CD83/BTN2A2/CD300A/TNFRSF21/FOXO3/CX3CR1/TNFSF9/TNFSF14/GPNMB/CHST2/PTAFR/RC3H2/RHOH/WNK1/IL4R/SPN/CLECL1/ITGAL/CERCAM/SIRPB1/PRNP/ZBTB7B/ITGA5/GOLPH3/PTPRC/SOX13/SELPLG/NKAP/SLC7A1/NLRP3/EFNB2/PNP/MAP3K8/PPARA/ARG2/VSIR/ZMIZ1/SOCS5/PAG1/DOCK8/CD274/RELA/FADD/RARA/FUT4/ANXA1/GCNT1/SEMA4D/SYK/RC3H1	50
GOBP_NEGATIVE_REGULATION_OF_DNA_REPAIR	9/1747	36/19637	0.00352425	0.0485178	0.0417935	RIF1/RECQL5/TP53BP1/HELB/FANCB/CYREN/ERCC6/RNF169/POLQ	9
GOBP_POSITIVE_REGULATION_OF_PHOSPHATASE_ACTIVITY	9/1747	36/19637	0.00352425	0.0485178	0.0417935	SLC39A10/CD300A/GNA12/MTOR/PTPRC/PPP1R15B/CALM3/PLEK/PPARGC1B	9
GOCC_SAGA_TYPE_COMPLEX	9/1747	36/19637	0.00352425	0.0485178	0.0417935	ATXN7L3/MAP3K7/YEATS2/DR1/KAT14/TAF5L/TRRAP/TAF7/KAT2A	9
GOMF_DNA_SECONDARY_STRUCTURE_BINDING	9/1747	36/19637	0.00352425	0.0485178	0.0417935	KMT2A/BLM/ABL1/LIN54/XPC/GEN1/MSH6/RAD18/RAD51B	9
GOBP_POSITIVE_REGULATION_OF_PROTEIN_SERINE_THREONINE_KINASE_ACTIVITY	31/1747	210/19637	0.0035354	0.0485777	0.0418451	ROR2/DBF4B/ERN1/MAP3K7/RPTOR/MAP3K4/INSR/AKAP13/NTRK3/TELO2/PKD1/PSRC1/TLR4/BMPR2/CDKN1B/RAPGEF2/PTPRC/ATP2B4/P2RX7/SPRY2/DBF4/MAP3K10/PIK3CG/TGFB1/CALM3/PSEN1/ADAM17/CDK5R1/RALB/SYK/MAP3K5	31
GOBP_DNA_PACKAGING	36/1747	254/19637	0.0035473	0.0486477	0.0419054	CENPP/ANP32B/H4C5/RIF1/PPM1D/H2AX/SRPK1/RNF8/ZNF445/SHPRH/TASOR/CHAF1A/SIN3A/SMC4/NAA60/HJURP/LIN54/SETDB1/KMT2D/BAZ2A/SUV39H1/TENT4A/ZNFX1/CHMP1A/ATRX/MECP2/CHAF1B/SETDB2/BAZ1B/ACIN1/WAPL/NCAPH2/GRWD1/KAT6A/RRP8/RSF1	36
REACTOME_SIGNALING_BY_CYTOSOLIC_FGFR1_FUSION_MUTANTS	6/1747	18/19637	0.0035702	0.0487746	0.0420147	LRRFIP1/ZMYM2/CUX1/TRIM24/PIK3R1/GAB2	6
REACTOME_SIGNALING_BY_LIGAND_RESPONSIVE_EGFR_VARIANTS_IN_CANCER	6/1747	18/19637	0.0035702	0.0487746	0.0420147	GAB1/PLCG1/UBC/HSP90AA1/SOS1/PIK3R1	6
GOBP_PHOSPHATIDYLINOSITOL_BIOSYNTHETIC_PROCESS	22/1747	134/19637	0.0035971	0.0490482	0.0422503	MTMR4/ITPKA/IP6K1/CISH/PIK3CD/PIGG/SMG1/PIKFYVE/PI4KB/PIGC/VAC14/PIP4K2C/PIGA/PIP4K2A/PIK3CG/SOCS5/TTC7A/PIK3R1/TTC7B/ATM/PIP5K1C/PI4KAP2	22
GOCC_GOLGI_CISTERNA_MEMBRANE	17/1747	94/19637	0.00360893	0.0491158	0.0423086	ZDHHC14/TMEM115/CHPF/B4GALNT3/GPR89A/ST3GAL2/GOLPH3/GOLGA3/CSGALNACT2/FUT8/CHPF2/B3GALT6/ST3GAL1/FUT4/ARAP1/COG3/GOLGA8B	17
GOBP_MITOTIC_SPINDLE_ORGANIZATION	21/1747	126/19637	0.00365603	0.0496623	0.0427793	MAP4/CHMP1B/CEP192/STIL/PKD1/TACC3/GPSM2/PSRC1/NEK6/CHMP1A/MECP2/PCNT/BORA/WDR62/NUP62/DYNC1H1/ABRAXAS2/KIFC2/NUMA1/CLASP1/TUBG1	21
REACTOME_SUMOYLATION_OF_TRANSCRIPTION_COFACTORS	10/1747	43/19637	0.00378727	0.0511477	0.0440589	CBX4/MBD1/PIAS1/SIN3A/PHC2/CREBBP/PPARGC1A/ZNF131/NCOR2/EP300	10
REACTOME_TNF_SIGNALING	10/1747	43/19637	0.00378727	0.0511477	0.0440589	CASP8/MAP3K7/RBCK1/USP21/UBC/ADAM17/IKBKB/MADD/FADD/RIPK1	10
GOBP_LYMPH_VESSEL_DEVELOPMENT	8/1747	30/19637	0.00380834	0.0511477	0.0440589	ACVR2B/PKD1/BMPR2/LGALS8/EFNB2/PPP3CB/VASH1/SYK	8
GOBP_NEGATIVE_REGULATION_OF_OSTEOCLAST_DIFFERENTIATION	8/1747	30/19637	0.00380834	0.0511477	0.0440589	UBASH3B/TLR4/FBXW7/MAFB/ZNF675/TOB2/PIK3R1/FBN1	8
GOBP_POSITIVE_REGULATION_OF_DNA_TEMPLATED_TRANSCRIPTION_ELONGATION	8/1747	30/19637	0.00380834	0.0511477	0.0440589	SCAF8/LEO1/CDK13/CDK9/ERCC6/TCERG1/SUPT6H/CDK12	8
REACTOME_RECOGNITION_OF_DNA_DAMAGE_BY_PCNA_CONTAINING_REPLICATION_COMPLEX	8/1747	30/19637	0.00380834	0.0511477	0.0440589	WDR48/RPA3/RFC1/DTL/UBC/POLE/POLD4/RAD18	8
GOBP_CELLULAR_HYPEROSMOTIC_RESPONSE	5/1747	13/19637	0.0038792	0.0517429	0.0445716	SLC25A23/SLC2A1/LETM1/ARHGEF2/RCSD1	5
GOBP_REGULATION_OF_NUCLEAR_CELL_CYCLE_DNA_REPLICATION	5/1747	13/19637	0.0038792	0.0517429	0.0445716	DBF4B/INO80/TIPIN/ATRX/DBF4	5
GOBP_TRAIL_ACTIVATED_APOPTOTIC_SIGNALING_PATHWAY	5/1747	13/19637	0.0038792	0.0517429	0.0445716	CASP8/ZDHHC3/TNFRSF10B/TNFRSF10A/FADD	5
GOBP_POSITIVE_REGULATION_OF_INTERLEUKIN_17_PRODUCTION	7/1747	24/19637	0.00388886	0.0517429	0.0445716	PHB/SPHK1/MYD88/ZBTB7B/SLC7A5/TGFB1/RFTN1	7
GOMF_G_PROTEIN_ALPHA_SUBUNIT_BINDING	7/1747	24/19637	0.00388886	0.0517429	0.0445716	IGF2R/IGF1R/GPSM2/NUCB1/CCDC88C/RGS10/CCDC88A	7
GOBP_NEGATIVE_REGULATION_OF_AUTOPHAGY	16/1747	87/19637	0.00393498	0.0522592	0.0450163	TLK2/IL10RA/BMF/WDR6/HERC1/MTOR/PINK1/RUBCN/SMG1/NUPR1/MCL1/QSOX1/KLHL22/CPTP/PHF23/TSC2	16
GOBP_TOR_SIGNALING	21/1747	127/19637	0.00402213	0.0531204	0.0457581	RPTOR/GNA12/MTOR/PINK1/TELO2/SMG1/ITFG2/WDR59/TTI1/FAM83D/GOLPH3/KLHL22/AKT1S1/CCDC88A/CTNS/TMEM127/SZT2/UBR1/TSC2/DEPDC5/ATM	21
GOCC_NUCLEAR_PERIPHERY	21/1747	127/19637	0.00402213	0.0531204	0.0457581	ATXN1/NUP153/SRPK1/MBD1/SCAF8/BLM/TELO2/RGS12/ANAPC4/RNASEL/SUV39H1/BASP1/CENPF/CHMP1A/NCOR2/HLCS/PAXIP1/SATB1/NUP98/NUMA1/TEP1	21
REACTOME_TOLL_LIKE_RECEPTOR_4_TLR4_CASCADE	21/1747	127/19637	0.00402213	0.0531204	0.0457581	CASP8/MAP3K7/MYD88/NOD1/DNM2/MEF2A/JUN/TLR4/ATF1/DUSP6/UBC/MAP3K8/FOS/PPP2R1A/DUSP4/IKBKB/MAP3K1/RELA/FADD/RIPK1/TBK1	21
REACTOME_TOLL_LIKE_RECEPTOR_9_TLR9_CASCADE	17/1747	95/19637	0.00403963	0.0532531	0.0458724	MAP3K7/MYD88/NOD1/MEF2A/JUN/TLR4/ATF1/DUSP6/EEA1/UBC/MAP3K8/FOS/PPP2R1A/DUSP4/IKBKB/MAP3K1/RELA	17
GOMF_UBIQUITIN_LIKE_PROTEIN_BINDING	20/1747	119/19637	0.00407631	0.0536376	0.0462037	JARID2/ILRUN/RNF8/CBX4/WDR48/RNF111/RNF19B/USP13/DCUN1D3/MVB12B/RBCK1/FBXW7/MDM2/HDAC6/USPL1/DCUN1D2/RNF185/NUP62/CXCR4/HERC2	20
GOBP_PEPTIDYL_SERINE_MODIFICATION	45/1747	338/19637	0.00414916	0.0544958	0.046943	TLK2/STK38/ERN1/RPTOR/LATS1/TTBK2/MTOR/PINK1/NTRK3/MAST2/PKD1/SMG1/NEK6/PIKFYVE/WNK1/CAPRIN2/CSNK2A1/HDAC6/ATP2B4/TAF1/ULK1/DYRK1A/SPRY2/AKAP9/CSNK1E/MAP3K10/MASTL/TGFB1/MAPK12/HSP90AA1/ROCK2/IKBKB/PRKDC/HIPK3/TNKS1BP1/MARK2/NSD1/CDK5R1/RIPK1/SYK/MAST3/ATR/PKN2/ATM/TBK1	45
GOBP_REGULATION_OF_NEURON_PROJECTION_DEVELOPMENT	55/1747	431/19637	0.00415791	0.0545106	0.0469557	ROR2/MBOAT1/ITGA3/GOLGA4/ITPKA/NCKIPSD/MBP/PARP6/PLXND1/NTRK3/IGF1R/MACF1/PTPRF/GAK/CRMP1/BMPR2/CAPRIN2/ABL1/SETX/DIP2B/ATF1/RAPGEF2/CBFA2T2/IST1/RAB29/PTK6/ULK1/RNF6/SPART/RTN4R/CRKL/RAP2A/EFNB2/CUX1/KREMEN1/ARF6/NIN/CREB3L2/EP300/MEGF8/ARHGAP35/SIPA1L1/PSEN1/ZFYVE27/KIDINS220/DENND5A/CCDC88A/MARK2/EHD1/CDK5R1/SEMA4D/PLXNA3/LRIG2/FBXW8/ULK4	55
GOBP_POSITIVE_REGULATION_OF_CYTOSKELETON_ORGANIZATION	29/1747	195/19637	0.00420042	0.054967	0.0473488	CDC42EP4/MTOR/NTRK3/STIL/GPSM2/PSRC1/CDK5RAP2/CDKN1B/ABL1/PXN/P2RX7/CLIP1/MECP2/CENPJ/AKAP9/ARF6/NIN/NUP62/DYNC1H1/ROCK2/CDC42EP3/CCDC88A/PLEK/SPAG5/NUMA1/TESK1/CDK5R1/CLASP1/PLXNA3	29
GOBP_AMINOGLYCAN_BIOSYNTHETIC_PROCESS	15/1747	80/19637	0.00426558	0.0557088	0.0479878	ST3GAL6/CHST2/HS3ST2/CHPF/HAS3/ST3GAL2/CSGALNACT2/TGFB1/CHPF2/B3GALT6/ST3GAL1/B3GNT2/EXT2/B3GAT3/HS6ST1	15
GOCC_RUFFLE	27/1747	178/19637	0.0042727	0.0557088	0.0479878	PPP1R9B/KNSTRN/TLN2/APPL1/DNM2/ADGRE2/MACF1/MEFV/TLR4/ABL1/ARHGEF2/LIMA1/ITGA5/CLCN3/PLCG1/PTK6/CLIP1/SPATA13/SPRY2/CDK6/ARF6/PODXL/PACSIN2/ADAM17/PLEK/ABCA7/PIP5K1C	27
GOBP_EPIBOLY	9/1747	37/19637	0.00429588	0.0559091	0.0481604	MTOR/TOR1A/ARHGAP24/ITGA5/MEGF8/ARHGAP35/ADAM17/CLASP1/RREB1	9
GOBP_PROTEIN_LOCALIZATION_TO_CELL_PERIPHERY	45/1747	339/19637	0.00438326	0.0569426	0.0490506	ITGA3/PPP1R9B/GOLGA4/ZDHHC3/PACS2/BSG/RAB8B/APPL1/PRAM1/IFT80/MACF1/RAB40C/GAK/GPSM2/PRNP/SEC16A/RAPGEF2/BCL2L1/ZDHHC7/GOLPH3/SYS1/ATP2B4/RAB29/MRAP/PPIL2/RAP2A/PLEKHF1/HECTD1/ARF6/TGFB1/TSPAN14/RER1/ZFYVE27/ROCK2/IKBKB/TTC7A/PIK3R1/SPTBN1/CCDC88A/RABEP1/EHD1/NUMA1/DENND4C/TSPAN17/TTC7B	45
GOBP_NEGATIVE_REGULATION_OF_CELL_PROJECTION_ORGANIZATION	28/1747	187/19637	0.00440698	0.0571468	0.0492265	ITGA3/MAP4/MBP/DNM2/GAK/CRMP1/ARHGAP24/PRNP/DIP2B/RAPGEF2/CBFA2T2/RAB29/MPHOSPH9/ULK1/RNF6/SPART/RTN4R/SPRY2/EFNB2/KREMEN1/ARF6/PSEN1/DENND5A/TESK1/CDK5R1/SEMA4D/PLXNA3/LRIG2	28
GOBP_REGULATION_OF_RHO_PROTEIN_SIGNAL_TRANSDUCTION	16/1747	88/19637	0.00442148	0.0572309	0.049299	ITGA3/RALBP1/ARHGEF3/RASGRF1/AKAP13/KANK2/ABL1/GPR35/CDC42SE1/ARHGEF2/P2RY8/F2RL3/MYO9B/RTN4R/ARHGAP35/ARRB1	16
REACTOME_DISEASES_OF_SIGNAL_TRANSDUCTION	50/1747	386/19637	0.00454526	0.0587267	0.0505875	PHB/FOXO3/PIK3CD/MTOR/CREBBP/PSMB7/CDKN1B/LRRFIP1/MAML3/GAB1/FBXW7/MDM2/HDAC6/TENT4A/PLCG1/PSEN2/NCOR2/UBC/ZMYM2/IRS2/AKAP9/CUX1/KREMEN1/POLR2J/PSMC2/TRIM24/EP300/TGFB1/PSMA3/PSEN1/AKT1S1/PPP2R1A/SEL1L/HSP90AA1/ADAM17/NEURL1/SOS1/PIK3R1/MYC/SPRED2/DERL2/NCOR1/MPRIP/SYVN1/LRP5/KAT2A/ARRB1/GAB2/MAML2/TSC2	50
GOMF_UDP_GLYCOSYLTRANSFERASE_ACTIVITY	23/1747	145/19637	0.00458929	0.059087	0.0508978	XXYLT1/CHPF/B4GALNT3/CERCAM/GALNT6/HAS3/PIGA/COLGALT1/MGAT2/CSGALNACT2/CHPF2/B3GALT6/EXTL3/B3GNT2/EXT2/B3GAT3/MGAT4A/MGAT1/UGGT1/MGAT5/GCNT1/OGT/UGGT2	23
GOBP_POSITIVE_REGULATION_OF_MACROAUTOPHAGY	14/1747	73/19637	0.00458968	0.059087	0.0508978	MAP3K7/FYCO1/VPS13D/PINK1/NOD1/HTT/PIP4K2C/ULK1/PIP4K2A/ATG2A/RALB/RAB3GAP1/TSC2/TBK1	14
GOBP_T_CELL_PROLIFERATION	30/1747	205/19637	0.00461846	0.0593505	0.0511248	BTN2A2/TNFRSF21/TNFRSF1B/TNFSF9/TNFSF14/GPNMB/RC3H2/SPN/CLECL1/ABL1/PRNP/ZBTB7B/ARMC5/LMBR1L/PTPRC/P2RX7/SLC7A1/PNP/PIK3CG/ARG2/VSIR/PPP3CB/SOS1/DOCK8/CD274/FADD/ANXA1/SYK/SH3RF1/RC3H1	30
GOBP_NEGATIVE_REGULATION_OF_CELLULAR_MACROMOLECULE_BIOSYNTHETIC_PROCESS	45/1747	340/19637	0.00462856	0.0593736	0.0511447	TNRC6C/EXOSC7/PIF1/TIPIN/IREB2/IGF2BP3/YTHDF2/ILF3/BLM/IGF2BP2/AGO4/TUT4/RC3H2/BMPR2/PDS5A/DIS3L2/GIGYF2/CAPRIN2/TTF1/PAN2/TENT4A/GNL3L/PAN3/BRCA2/GTPBP4/DNAJC2/TNRC6B/WAPL/ROCK2/YTHDF3/ZFP36L2/DCP2/AGO2/NAT10/CPEB4/LIG3/SLFN11/RARA/ZRANB3/TUT7/DAPK1/ABCA7/XRN1/ATR/RC3H1	45
GOBP_REGULATION_OF_DOUBLE_STRAND_BREAK_REPAIR_VIA_NONHOMOLOGOUS_END_JOINING	8/1747	31/19637	0.00473937	0.060686	0.0522752	RIF1/DTX3L/NSD2/CYREN/ERCC6/KMT5C/PRKDC/KMT5B	8
GOBP_NEGATIVE_REGULATION_OF_DOUBLE_STRAND_BREAK_REPAIR_VIA_HOMOLOGOUS_RECOMBINATION	6/1747	19/19637	0.00483	0.0614063	0.0528957	RIF1/RECQL5/TP53BP1/HELB/FANCB/POLQ	6
GOBP_POSITIVE_REGULATION_OF_TRANSCRIPTION_ELONGATION_FROM_RNA_POLYMERASE_II_PROMOTER	6/1747	19/19637	0.00483	0.0614063	0.0528957	LEO1/CDK13/CDK9/TCERG1/SUPT6H/CDK12	6
GOMF_PHOSPHATIDYLINOSITOL_5_PHOSPHATE_BINDING	6/1747	19/19637	0.00483	0.0614063	0.0528957	PHLDA3/OBSCN/PLEKHF1/SH3PXD2A/SH3PXD2B/PLA2G4A	6
GOMF_PHOSPHATIDYLINOSITOL_KINASE_ACTIVITY	6/1747	19/19637	0.00483	0.0614063	0.0528957	PIK3CD/PIKFYVE/PI4KB/PIK3CG/ATM/PI4KAP2	6
GOBP_REGULATION_OF_CD4_POSITIVE_ALPHA_BETA_T_CELL_ACTIVATION	13/1747	66/19637	0.00489074	0.061958	0.0533709	CD83/RC3H2/IL4R/ZBTB7B/NLRP3/ARG2/VSIR/SOCS5/CD274/RARA/ANXA1/SH3RF1/RC3H1	13
REACTOME_RNA_POLYMERASE_II_TRANSCRIPTION_TERMINATION	13/1747	66/19637	0.00489074	0.061958	0.0533709	DDX39A/LSM10/RBM8A/DHX38/ZC3H11A/THOC2/ZNF473/U2AF2/CLP1/CPSF7/LSM11/WDR33/PCF11	13
GOBP_REGULATION_OF_CELL_SIZE	27/1747	180/19637	0.00498278	0.0627408	0.0540452	RPTOR/GOLGA4/MTOR/SIN3A/DNM2/MACF1/BMPR2/ABL1/DIP2B/SLC12A4/CLCN3/IST1/P2RX7/ULK1/RNF6/SPART/RTN4R/MEGF8/AKT1S1/ZFYVE27/RB1CC1/PLEK/TTL/CDK5R1/SEMA4D/ANO6/PLXNA3	27
GOBP_COLLATERAL_SPROUTING	7/1747	25/19637	0.00499265	0.0627408	0.0540452	ABL1/IST1/HDAC6/ULK1/SPART/NIN/SEMA4D	7
GOBP_REGULATION_OF_HISTONE_H3_K9_METHYLATION	7/1747	25/19637	0.00499265	0.0627408	0.0540452	JARID2/RIF1/SETD7/ATRX/MECP2/ZNF274/KDM3A	7
REACTOME_GAP_FILLING_DNA_REPAIR_SYNTHESIS_AND_LIGATION_IN_GG_NER	7/1747	25/19637	0.00499265	0.0627408	0.0540452	RPA3/RFC1/UBC/POLE/POLK/POLD4/LIG3	7
GOCC_CELL_LEADING_EDGE	53/1747	416/19637	0.00499643	0.0627408	0.0540452	PPP1R9B/DST/KNSTRN/TLN2/APC2/APPL1/PLXND1/INSR/DNM2/ADGRE2/MACF1/MEFV/TLR4/ABL1/ARHGEF2/LIMA1/ITGA5/CLCN3/SCYL3/HDAC6/PLCG1/SSH1/PXN/PTK6/EXOC8/CLIP1/ITSN1/SPATA13/MYO1G/SPRY2/CDK6/ARF6/PODXL/PACSIN2/ATP2B2/LDB1/CDC42BPB/ADAM17/SLK/SPTBN1/CCDC88A/PLEK/AAK1/DOCK8/TESK1/TUBG1/CXCR4/PIEZO1/ABCA7/SH3RF1/PKN2/PIP5K1C/IQGAP2	53
GOBP_REGULATION_OF_ALPHA_BETA_T_CELL_ACTIVATION	18/1747	105/19637	0.00504303	0.0631041	0.0543582	CD83/CD300A/RC3H2/IL4R/ZBTB7B/PTPRC/NKAP/NLRP3/PNP/ARG2/VSIR/SOCS5/CD274/RARA/ANXA1/SYK/SH3RF1/RC3H1	18
GOMF_CHROMATIN_DNA_BINDING	18/1747	105/19637	0.00504303	0.0631041	0.0543582	FOXO3/SMARCA4/CREBBP/PPARGC1A/KDM5A/SMARCC2/LEMD3/ZFX/KDM6A/NKAP/EP300/JMJD1C/KDM6B/KDM3B/KDM3A/RELA/SUZ12/RARA	18
GOBP_ACTIVATION_OF_IMMUNE_RESPONSE	49/1747	379/19637	0.00511401	0.0638804	0.0550269	BTN3A2/BTN2A2/BTN2A1/HEXIM1/PHB/SLC39A10/CD300A/TNFRSF21/MAP3K7/APPL1/FOXP1/PIK3CD/SIN3A/PRAM1/EIF2B5/CREBBP/TLR4/RC3H2/WNK1/ABL1/ZCCHC3/RBCK1/PRNP/CMTM3/PLCG1/ZNFX1/PTPRC/RAB29/SUSD4/SPPL3/EIF2B1/MYO1G/CRKL/CD22/FFAR2/EP300/NECTIN2/C5AR1/PSEN1/FPR2/RFTN1/HSP90AA1/IKBKB/PRKDC/RELA/SYK/EIF2B3/RC3H1/TBK1	49
GOBP_MORPHOGENESIS_OF_AN_EPITHELIAL_SHEET	12/1747	59/19637	0.00514446	0.0640368	0.0551616	MTOR/NOTCH2/TOR1A/ARHGAP24/ITGA5/ARHGAP12/MEGF8/ARHGAP35/ADAM17/SOS1/CLASP1/RREB1	12
GOBP_POSITIVE_REGULATION_OF_NUCLEAR_DIVISION	12/1747	59/19637	0.00514446	0.0640368	0.0551616	CDC27/SPHK1/MAD2L1BP/HOXA13/INSR/ANAPC4/ESPL1/ANAPC7/CDC16/NUP62/LRP5/PHIP	12
GOBP_POSITIVE_REGULATION_OF_ERBB_SIGNALING_PATHWAY	9/1747	38/19637	0.00519309	0.0641948	0.0552977	FBXW7/PTK6/HIP1/NUP62/ADAM17/NEURL1/SOS1/CCDC88A/DGKD	9
GOMF_TELOMERIC_DNA_BINDING	9/1747	38/19637	0.00519309	0.0641948	0.0552977	TP53BP1/PIF1/BLM/TELO2/SMG1/SMG7/UPF2/UPF3A/SMG6	9
GOMF_UBIQUITIN_LIKE_PROTEIN_CONJUGATING_ENZYME_BINDING	9/1747	38/19637	0.00519309	0.0641948	0.0552977	SIAH2/RNF19B/DCUN1D3/ZMYM2/DCUN1D2/RNF185/PPARA/TCERG1/MARCHF6	9
REACTOME_SIGNALING_BY_FGFR1_IN_DISEASE	9/1747	38/19637	0.00519309	0.0641948	0.0552977	LRRFIP1/GAB1/PLCG1/ZMYM2/CUX1/TRIM24/SOS1/PIK3R1/GAB2	9
GOCC_INCLUSION_BODY	14/1747	74/19637	0.0052079	0.0642667	0.0553597	ATXN1/NUP153/PINK1/HTT/WDFY3/PRNP/HERPUD1/HDAC6/RANGAP1/PSEN1/NUP98/NBN/TRIM66/RAD18	14
GOBP_RETROGRADE_VESICLE_MEDIATED_TRANSPORT_GOLGI_TO_ENDOPLASMIC_RETICULUM	11/1747	52/19637	0.00531579	0.0654851	0.0564092	BICD2/TMEM115/COPB2/HTT/STX18/COG7/GOLPH3/RER1/BET1L/SCYL1/COG3	11
GOBP_REGULATION_OF_CHROMATIN_ORGANIZATION	10/1747	45/19637	0.00535498	0.0657411	0.0566297	TLK2/ZNF445/TASOR/SIN3A/SETDB1/SETD1A/SETDB2/SETD5/MKI67/LSM11	10
GOMF_ACETYLGLUCOSAMINYLTRANSFERASE_ACTIVITY	10/1747	45/19637	0.00535498	0.0657411	0.0566297	PIGA/MGAT2/EXTL3/B3GNT2/EXT2/MGAT4A/MGAT1/MGAT5/GCNT1/OGT	10
GOBP_REGULATION_OF_LYMPHOCYTE_DIFFERENTIATION	27/1747	181/19637	0.00537325	0.0658523	0.0567255	CD83/BTN2A2/FOXO3/TNFSF9/RC3H2/RHOH/IL4R/ABL1/ZBTB7B/PTPRC/SOX13/FANCA/NKAP/NLRP3/PNP/VSIR/ZMIZ1/PRKDC/SOS1/ZFP36L2/SOCS5/RARA/KAT2A/ANXA1/SYK/SH3RF1/RC3H1	27
GOBP_NEGATIVE_REGULATION_OF_RESPONSE_TO_DNA_DAMAGE_STIMULUS	15/1747	82/19637	0.00541927	0.0663025	0.0571133	RIF1/RECQL5/TP53BP1/BCL2L1/HELB/MDM2/FANCB/TRIAP1/DYRK1A/CYREN/ERCC6/CCAR2/ATAD5/RNF169/POLQ	15
GOBP_DEVELOPMENTAL_GROWTH_INVOLVED_IN_MORPHOGENESIS	33/1747	234/19637	0.00548637	0.0668687	0.057601	GOLGA4/SPG11/ALCAM/MUL1/SIN3A/DNM2/MACF1/BMPR2/ABL1/SLC23A2/DIP2B/IST1/USP9X/HDAC6/KDM5B/ULK1/RNF6/SPART/RTN4R/SPRY2/NIN/MEGF8/PPP3CB/ZFYVE27/HSP90AA1/FLRT1/CYFIP2/SLIT3/TTL/CDK5R1/CXCR4/SEMA4D/PLXNA3	33
GOBP_REGULATION_OF_PROTEASOMAL_PROTEIN_CATABOLIC_PROCESS	28/1747	190/19637	0.00550428	0.0668687	0.057601	TLK2/MAP1A/GNA12/PIAS1/PINK1/RNF19B/USP13/PKD1/USP7/NUPR1/HERPUD1/FBXW7/MDM2/TAF1/RNF185/CEBPA/CSNK1E/HECTD1/PSMC2/PSEN1/MKRN2/CCAR2/TRIB2/SOCS5/SH3RF3/SH3RF1/OGT/FBXW8	28
GOBP_NEGATIVE_REGULATION_OF_HEMOPOIESIS	18/1747	106/19637	0.00558215	0.0668687	0.057601	UBASH3B/TLR4/RC3H2/IL4R/ZBTB7B/FBXW7/MAFB/ZNF675/CDK6/TOB2/GPR68/SOCS5/PIK3R1/MYC/RARA/ANXA1/FBN1/RC3H1	18
GOBP_MODULATION_BY_HOST_OF_SYMBIONT_PROCESS	13/1747	67/19637	0.00558527	0.0668687	0.057601	PHB/CX3CR1/IGF2R/SMARCA4/ZNF639/JUN/CDK9/REST/TBC1D20/SP1/RRP1B/EP300/PC	13
GOBP_REGULATION_OF_ALPHA_BETA_T_CELL_DIFFERENTIATION	13/1747	67/19637	0.00558527	0.0668687	0.057601	CD83/RC3H2/IL4R/ZBTB7B/NKAP/NLRP3/PNP/SOCS5/RARA/ANXA1/SYK/SH3RF1/RC3H1	13
GOBP_CHEMOKINE_PRODUCTION	17/1747	98/19637	0.00559166	0.0668687	0.057601	TREM1/MYD88/MBP/FOXP1/MUL1/MEFV/TLR4/IL4R/IL6R/OAS1/IL17RA/FFAR2/ARG2/ADAM17/SOCS5/ERBIN/SYK	17
GOBP_CENTRIOLE_CENTRIOLE_COHESION	5/1747	14/19637	0.00559657	0.0668687	0.057601	CEP250/NIN/SGO1/RTTN/CEP44	5
GOBP_POSITIVE_REGULATION_OF_CELLULAR_RESPIRATION	5/1747	14/19637	0.00559657	0.0668687	0.057601	PINK1/PPARGC1A/NUPR1/IFNAR1/MYC	5
GOBP_PRE_MIRNA_PROCESSING	5/1747	14/19637	0.00559657	0.0668687	0.057601	AGO4/TUT4/DICER1/AGO2/TUT7	5
GOBP_RAP_PROTEIN_SIGNAL_TRANSDUCTION	5/1747	14/19637	0.00559657	0.0668687	0.057601	RAP2B/RAPGEF2/KIF14/RAP2C/RAP2A	5
GOBP_REGULATION_OF_SECONDARY_METABOLIC_PROCESS	5/1747	14/19637	0.00559657	0.0668687	0.057601	APPL1/MFSD12/RAPGEF2/CTNS/ZEB2	5
GOCC_ATAC_COMPLEX	5/1747	14/19637	0.00559657	0.0668687	0.057601	MAP3K7/YEATS2/DR1/KAT14/KAT2A	5
REACTOME_RUNX3_REGULATES_NOTCH_SIGNALING	5/1747	14/19637	0.00559657	0.0668687	0.057601	CREBBP/MAML3/EP300/KAT2A/MAML2	5
REACTOME_SIGNALING_BY_EGFRVIII_IN_CANCER	5/1747	14/19637	0.00559657	0.0668687	0.057601	GAB1/PLCG1/HSP90AA1/SOS1/PIK3R1	5
REACTOME_RHO_GTPASE_CYCLE	22/1747	139/19637	0.00563131	0.0671714	0.0578618	ARHGAP32/GNA13/RALBP1/TAGAP/ARHGEF3/MYO9A/AKAP13/RHOH/ARHGAP24/ARHGEF2/ARHGAP30/OBSCN/ITSN1/MYO9B/GMIP/ARHGEF40/ARHGAP12/ARHGAP35/SOS1/ARHGAP26/ARAP1/TRIO	22
REACTOME_DEUBIQUITINATION	40/1747	298/19637	0.00574767	0.0684451	0.0589589	NFRKB/USP49/MAP3K7/WDR48/RNF146/INO80/RNF123/USP8/MUL1/NOD1/SIAH2/USP13/USP7/PSMB7/USP20/ASXL1/USP21/MDM2/USP10/USP9X/UBC/HCFC1/NLRP3/TRRAP/JOSD1/PSMC2/EP300/TGFB1/PSMA3/WDR20/ABRAXAS2/VCPIP1/MYC/USP34/UIMC1/KAT2A/MBD5/ARRB1/RIPK1/OGT	40
GOBP_NOTCH_SIGNALING_PATHWAY	27/1747	182/19637	0.00578891	0.0688216	0.0592832	DLX1/DTX3L/SPEN/YTHDF2/TM2D3/NOTCH2/CDKN1B/BMP2K/MAML3/FBXW7/POFUT1/CBFA2T2/SLC35C2/PSEN2/NKAP/CDK6/CEBPA/PSEN1/ZMIZ1/TSPAN14/SEL1L/ADAM17/NEURL1/AAK1/SLC35C1/ARRB1/MAML2	27
GOMF_GLYCOSYLTRANSFERASE_ACTIVITY	38/1747	280/19637	0.00582765	0.0690282	0.0594612	ALG2/ST3GAL6/PLOD1/PARP6/PARP14/TIPARP/XXYLT1/CHPF/B4GALNT3/CERCAM/POMT1/GALNT6/POFUT1/HAS3/ST3GAL2/PIGA/PARP8/COLGALT1/ALG11/PNP/MGAT2/CSGALNACT2/FUT8/CHPF2/B3GALT6/EXTL3/ST3GAL1/B3GNT2/EXT2/B3GAT3/MGAT4A/MGAT1/UGGT1/MGAT5/FUT4/GCNT1/OGT/UGGT2	38
REACTOME_SMAD2_SMAD3:SMAD4_HETEROTRIMER_REGULATES_TRANSCRIPTION	8/1747	32/19637	0.00583527	0.0690282	0.0594612	TGIF1/RNF111/JUNB/CDK9/SP1/UBC/TFDP1/MYC	8
REACTOME_TERMINATION_OF_TRANSLESION_DNA_SYNTHESIS	8/1747	32/19637	0.00583527	0.0690282	0.0594612	RPA3/RFC1/USP10/UBC/POLE/POLK/REV1/POLD4	8
GOBP_REGULATION_OF_GTPASE_ACTIVITY	47/1747	363/19637	0.0058512	0.0691022	0.0595249	RALBP1/CCPG1/APC2/ADAP1/MTOR/RCC2/MYO9A/TBC1D2B/PLXND1/RASGRF1/NTRK3/TBC1D1/WNK1/TBC1D10B/ARHGAP24/TBC1D20/PBXIP1/RALGAPA2/RAPGEF2/RGS16/FICD/RRP1B/RTN4R/CRKL/GMIP/TBC1D4/SPRY2/SIPA1L3/ARHGAP12/TRAPPC6B/RANGAP1/ARHGAP35/SIPA1L1/RGS10/SOS1/ASAP1/SGSM2/DOCK8/RIC1/RAB3GAP1/SEMA4D/ARAP1/TSC2/DOCK6/PLXNA3/AGRN/IQGAP2	47
REACTOME_SIGNALING_BY_NOTCH	34/1747	244/19637	0.00587214	0.0692339	0.0596384	E2F3/TNRC6C/ST3GAL6/PLXND1/FURIN/AGO4/TACC3/JUN/CREBBP/PSMB7/NOTCH2/MAML3/FBXW7/POFUT1/HDAC6/PSEN2/NCOR2/UBC/TFDP1/PSMC2/TNRC6B/EP300/PSMA3/PSEN1/SEL1L/ADAM17/NEURL1/MYC/AGO2/ATP2A3/NCOR1/KAT2A/ARRB1/MAML2	34
GOBP_NEGATIVE_REGULATION_OF_CATABOLIC_PROCESS	43/1747	326/19637	0.00588609	0.0692339	0.0596384	PHB/TLK2/IL10RA/MYD88/BMF/WDR6/MAP1A/HERC1/MTOR/PINK1/FURIN/THRAP3/RUBCN/USP7/SMG1/TENT5C/NUPR1/CSNK2A1/MCL1/SF3B3/QSOX1/ZDHHC7/TENT4A/ATP2B4/TRAF5/ACACB/TAF1/KLHL22/MYCBP2/LARP4B/PIK3CG/PPARA/PSEN1/CPTP/DHX34/CCAR2/PHF23/RIC1/NCOR1/RELA/TSC2/OGT/LRIG2	43
GOMF_DOUBLE_STRANDED_RNA_BINDING	14/1747	75/19637	0.00589143	0.0692339	0.0596384	ILF3/AGO4/RC3H2/MRPL44/DHX15/LRRFIP1/TUBB4B/STAU1/OAS1/ADARB2/RFTN1/DICER1/AGO2/RC3H1	14
GOBP_REGULATION_OF_MIRNA_TRANSCRIPTION	12/1747	60/19637	0.00592177	0.0693624	0.0597491	PPARD/FOXO3/SMARCA4/JUN/REST/NFATC3/TGFB1/PPARA/FOS/MYC/RELA/RARA	12
GOMF_2_OXOGLUTARATE_DEPENDENT_DIOXYGENASE_ACTIVITY	12/1747	60/19637	0.00592177	0.0693624	0.0597491	JARID2/RIOX2/PLOD1/HSPBAP1/KDM5A/KDM6A/KDM5B/TET3/KDM6B/KDM3B/KDM3A/KDM4B	12
GOBP_POSITIVE_REGULATION_OF_PROTEOLYSIS	48/1747	373/19637	0.00604978	0.0707458	0.0609408	ANP32B/CASP8/WDR48/MBP/TNFRSF1B/PIAS1/MUL1/PINK1/NOD1/RNF19B/FURIN/USP13/MEFV/NUPR1/REST/HERPUD1/FBXW7/IST1/MDM2/TAF1/HIP1/NLRP3/RNF185/CEBPA/CSNK1E/HECTD1/PSMC2/GRAMD4/VSIR/PSEN1/MAPK12/MKRN2/ROCK2/TRIB2/SOCS5/MYC/P2RX1/ATP2A3/SH3RF3/FADD/CYFIP2/AGTPBP1/DAPK1/SYK/SH3RF1/OGT/FBXW8/MAP3K5	48
GOCC_CULLIN_RING_UBIQUITIN_LIGASE_COMPLEX	26/1747	174/19637	0.00607942	0.0707983	0.060986	CDC27/CUL9/FBXL4/DCAF1/KBTBD8/SPSB1/FEM1A/FBXL12/KLHL24/CCNF/FBXO45/ANAPC4/FBXL14/CDKN1B/DCAF8/FBXW7/DTL/ANAPC7/KLHL22/CDC16/DCAF5/KLHL21/FBXL15/CUL5/TRPC4AP/FBXW8	26
GOCC_PROTEIN_KINASE_COMPLEX	19/1747	115/19637	0.0060811	0.0707983	0.060986	ERN1/ACVR2B/CDK13/INSR/IGF1R/CCNF/CDK9/LAS1L/ULK1/CDK6/CCNL2/IKBKB/PRKDC/RB1CC1/CDK5R1/CDK12/DAPK1/ERCC3/MAP3K5	19
GOCC_SPINDLE_MICROTUBULE	15/1747	83/19637	0.006084	0.0707983	0.060986	CHMP1B/BOD1L2/HAUS3/PSRC1/BOD1L1/CHMP1A/KLHL22/CALM3/KLHL21/NUMA1/TTL/CLASP1/TUBG1/ZW10/KNTC1	15
REACTOME_HATS_ACETYLATE_HISTONES	22/1747	140/19637	0.00613482	0.0712737	0.0613955	ATXN7L3/BRPF3/YEATS2/CREBBP/DR1/JADE1/KAT14/PHF20/TAF5L/EP400/HCFC1/TRRAP/EP300/BRD1/BRPF1/KAT6A/JADE2/BRD8/KANSL3/KAT2A/OGT/ELP3	22
GOBP_NEGATIVE_REGULATION_OF_MYELOID_CELL_DIFFERENTIATION	16/1747	91/19637	0.00618284	0.0717149	0.0617756	H4C5/UBASH3B/LEO1/TLR4/FBXW7/MAFB/ZNF675/CDK6/TOB2/GPR68/LDB1/PIK3R1/MYC/MEIS1/RARA/FBN1	16
GOBP_REGULATION_OF_HISTONE_H3_K4_METHYLATION	9/1747	39/19637	0.00622877	0.0718161	0.0618627	KMT2A/NELFA/PYGO2/PHF20/BCOR/HCFC1/PAXIP1/KANSL3/OGT	9
REACTOME_FANCONI_ANEMIA_PATHWAY	9/1747	39/19637	0.00622877	0.0718161	0.0618627	FAAP100/WDR48/RPA3/EME2/SLX4/FANCB/FANCA/UBC/ATR	9
REACTOME_TRANSLESION_SYNTHESIS_BY_Y_FAMILY_DNA_POLYMERASES_BYPASSES_LESIONS_ON_DNA_TEMPLATE	9/1747	39/19637	0.00622877	0.0718161	0.0618627	REV3L/RPA3/RFC1/USP10/UBC/POLE/POLK/REV1/POLD4	9
GOBP_RRNA_METABOLIC_PROCESS	36/1747	263/19637	0.00623697	0.0718161	0.0618627	RPL7L1/RRP36/EXOSC7/MTOR/DIS3L/MRTO4/IMP3/YTHDF2/SMARCA4/RSL1D1/MRPL44/GTF3C1/HELQ/ESF1/EXOSC6/RNASEL/HELB/SUV39H1/PELO/UTP20/LAS1L/URB1/RRP1B/GTPBP4/DEDD2/RPUSD3/RRP12/PDCD11/PRKDC/CHD7/RRP8/NAT10/TCOF1/NOL6/XRN1/MDN1	36
GOBP_PROTEIN_CONTAINING_COMPLEX_DISASSEMBLY	34/1747	245/19637	0.00625187	0.0718161	0.0618627	PPP1R9B/FYCO1/CHMP1B/EPG5/SCAF8/TTBK2/MAP1A/APC2/ARID1A/INSR/SMARCA4/IGF1R/RUBCN/GAK/SETX/CAMSAP1/ARID2/ARHGEF2/LIMA1/PYM1/SMARCC2/IST1/HDAC6/KIF14/CHMP1A/MICAL3/SVIL/GRWD1/MICAL2/MYC/SPTBN1/PLEK/PHF23/CLASP1	34
GOBP_REGULATION_OF_PROTEIN_MODIFICATION_BY_SMALL_PROTEIN_CONJUGATION_OR_REMOVAL	34/1747	245/19637	0.00625187	0.0718161	0.0618627	SPHK1/WDR48/RNF111/DTX3L/PIAS1/MUL1/PINK1/SIAH2/DCUN1D3/RNF20/CDK9/ABL1/HERPUD1/FBXW7/RASSF5/GNL3L/TAF1/MYCBP2/SPRY2/GTPBP4/DCUN1D2/MASTL/PSEN1/ZMIZ1/PAXIP1/HSP90AA1/WBP1L/U2AF2/NXN/PHF23/RELA/ARRB1/HUWE1/OGT	34
GOBP_NEGATIVE_REGULATION_OF_PHOSPHOPROTEIN_PHOSPHATASE_ACTIVITY	7/1747	26/19637	0.00631615	0.0722062	0.0621988	PPP1R9B/BOD1L2/BOD1L1/MASTL/ROCK2/IKBKB/MGAT5	7
GOBP_POSITIVE_REGULATION_OF_ANTIGEN_RECEPTOR_MEDIATED_SIGNALING_PATHWAY	7/1747	26/19637	0.00631615	0.0722062	0.0621988	SLC39A10/FOXP1/CMTM3/PTPRC/RAB29/NECTIN2/RELA	7
GOBP_POSITIVE_REGULATION_OF_PROTEIN_AUTOPHOSPHORYLATION	7/1747	26/19637	0.00631615	0.0722062	0.0621988	GPNMB/RAP2B/RAP2C/RAP2A/CALM3/NBN/TNKS1BP1	7
REACTOME_CELLULAR_RESPONSES_TO_STRESS	55/1747	440/19637	0.00634523	0.0724228	0.0623853	NUP153/E2F3/CDC27/TNRC6C/TNFRSF21/CBX4/RPTOR/SOD2/RPA3/MTOR/PHC2/AGO4/NDC1/JUN/CREBBP/PSMB7/ANAPC4/DCTN5/CDKN1B/NUP214/SP1/TUBB4B/EHMT1/MDM2/HDAC6/ANAPC7/HSPA13/UBC/EP400/ETS2/TFDP1/CDK6/CDC16/DNAJC2/PSMC2/TNRC6B/EP300/DEDD2/PSMA3/FOS/NUP210/AKT1S1/NUP62/DYNC1H1/HSP90AA1/ACTR1A/CCAR2/NUP98/NBN/KDM6B/RELA/SUZ12/ATR/ATM/MAP3K5	55
GOBP_NEGATIVE_REGULATION_OF_PROGRAMMED_NECROTIC_CELL_DEATH	6/1747	20/19637	0.00638799	0.0724479	0.062407	CASP8/NUPR1/RBCK1/ARHGEF2/FADD/RIPK1	6
GOBP_WOUND_HEALING_SPREADING_OF_EPIDERMAL_CELLS	6/1747	20/19637	0.00638799	0.0724479	0.062407	MTOR/ARHGAP24/ITGA5/ADAM17/CLASP1/RREB1	6
REACTOME_NOTCH4_INTRACELLULAR_DOMAIN_REGULATES_TRANSCRIPTION	6/1747	20/19637	0.00638799	0.0724479	0.062407	CREBBP/NOTCH2/MAML3/EP300/KAT2A/MAML2	6
REACTOME_REGULATED_NECROSIS	6/1747	20/19637	0.00638799	0.0724479	0.062407	CASP8/UBC/TNFRSF10B/TNFRSF10A/FADD/RIPK1	6
GOBP_NCRNA_PROCESSING	50/1747	393/19637	0.00642825	0.0727889	0.0627007	RPL7L1/RRP36/AARS2/EXOSC7/WDR6/LCMT2/MRTO4/IMP3/DUS3L/YTHDF2/AGO4/TUT4/RSL1D1/HELQ/ESF1/EXOSC6/RNASEL/HELB/SUV39H1/TP53RK/UTP20/LAS1L/URB1/RRP1B/GTPBP4/PTCD1/RTCB/INTS11/THUMPD3/RPUSD3/RRP12/DICER1/PDCD11/INTS10/PRKDC/CHD7/THUMPD2/RRP8/AGO2/NAT10/CLP1/ELAC2/NOL6/TUT7/TARBP1/MDN1/SRRT/INTS7/THADA/ELP3	50
GOBP_PROTEIN_MODIFICATION_BY_SMALL_PROTEIN_REMOVAL	26/1747	175/19637	0.00655255	0.0740791	0.0638121	ATXN7L3/USP32/USP49/WDR48/USP8/USP13/USP7/TOR1A/USP20/ASXL1/USP21/SF3B3/USP10/USP9X/TAF5L/USPL1/DESI2/TRRAP/JOSD1/ABRAXAS2/VCPIP1/USP34/TAF7/UIMC1/KAT2A/USP31	26
GOBP_MAINTENANCE_OF_CELL_NUMBER	22/1747	141/19637	0.00667478	0.0751044	0.0646953	RIF1/FOXO3/LEO1/TUT4/MTF2/PHF19/DIS3L2/REST/NIPBL/PELO/TAF5L/NKAP/ZC3H13/LDB1/ZFP36L2/MYC/KDM3A/LRP5/PAX8/KAT2A/MED15/SRRT	22
GOBP_NUCLEUS_ORGANIZATION	22/1747	141/19637	0.00667478	0.0751044	0.0646953	NUP153/SRPK1/RNF8/CHMP1B/NDC1/NEK6/TOR1B/TOR1A/PYGO2/BAZ2A/LEMD3/SUV39H1/CHMP1A/ANKLE2/AFF2/USPL1/NECTIN2/TMEM43/NUP98/RRP8/KDM3A/NUMA1	22
GOBP_REGULATION_OF_JNK_CASCADE	22/1747	141/19637	0.00667478	0.0751044	0.0646953	MYD88/PHLPP1/GADD45B/PINK1/NOD1/IGF1R/TLR4/LTBR/TRAF5/ZNF675/RAP2A/MAP3K10/RB1CC1/HIPK3/NCOR1/TRAF4/SH3RF3/RIPK1/MAPK8IP3/SH3RF1/ULK4/MAP3K5	22
GOBP_RESPONSE_TO_LIGHT_STIMULUS	41/1747	310/19637	0.00672131	0.0755091	0.0650439	BMF/INO80/MAP3K4/UBE4B/SLC24A1/TIPIN/FBXL12/DNM2/CREBBP/DCUN1D3/RHNO1/CEP250/DTL/TRIAP1/TAF1/MECP2/BRCA2/NR2F6/DCT/EP300/ERCC6/FOS/BHLHE40/HRH1/XPC/CCAR2/CASP7/MSH6/PIK3R1/POLK/MYC/CTNS/FEN1/REV1/RELA/ZRANB3/ABCA7/CPT1B/ATR/NPHP4/ERCC3	41
GOBP_ERAD_PATHWAY	18/1747	108/19637	0.00680161	0.0760524	0.0655119	UBE4B/UBXN6/USP13/TOR1A/HERPUD1/MAN1B1/EDEM2/EDEM3/UBE2G2/RNF185/DNAJB12/SEL1L/ERLIN1/DERL2/SYVN1/UGGT1/MARCHF6/UGGT2	18
GOBP_REGULATION_OF_CELL_CYCLE_G2_M_PHASE_TRANSITION	18/1747	108/19637	0.00680161	0.0760524	0.0655119	DBF4B/NABP1/GPR132/RCC2/SIN3A/TICRR/BLM/ORC1/KIF14/DTL/CENPF/MECP2/PAXIP1/NBN/ATAD5/UIMC1/ATM/RAD51B	18
GOBP_REGULATION_OF_EXTENT_OF_CELL_GROWTH	18/1747	108/19637	0.00680161	0.0760524	0.0655119	GOLGA4/SIN3A/DNM2/MACF1/BMPR2/ABL1/DIP2B/IST1/ULK1/RNF6/SPART/RTN4R/MEGF8/ZFYVE27/TTL/CDK5R1/SEMA4D/PLXNA3	18
REACTOME_MYD88_CASCADE_INITIATED_ON_PLASMA_MEMBRANE	15/1747	84/19637	0.00681277	0.0760582	0.0655169	MAP3K7/MYD88/NOD1/MEF2A/JUN/ATF1/DUSP6/UBC/MAP3K8/FOS/PPP2R1A/DUSP4/IKBKB/MAP3K1/RELA	15
REACTOME_REGULATION_OF_TP53_ACTIVITY_THROUGH_PHOSPHORYLATION	16/1747	92/19637	0.00688225	0.076714	0.0660818	RPA3/BLM/RHNO1/CSNK2A1/MDM2/TP53RK/TAF1/UBC/NBN/TAF7/RAD9A/CDK5R1/RMI1/DNA2/ATR/ATM	16
GOMF_HEXOSYLTRANSFERASE_ACTIVITY	29/1747	202/19637	0.00691499	0.0768392	0.0661896	ALG2/PLOD1/CHPF/B4GALNT3/CERCAM/POMT1/GALNT6/POFUT1/HAS3/PIGA/COLGALT1/ALG11/MGAT2/CSGALNACT2/FUT8/CHPF2/B3GALT6/EXTL3/B3GNT2/EXT2/B3GAT3/MGAT4A/MGAT1/UGGT1/MGAT5/FUT4/GCNT1/OGT/UGGT2	29
REACTOME_INTRA_GOLGI_AND_RETROGRADE_GOLGI_TO_ER_TRAFFIC	29/1747	202/19637	0.00691499	0.0768392	0.0661896	BICD2/GOSR2/COG1/GOLGA4/IGF2R/COPB2/MAN2A2/STX18/COG7/DCTN5/BICD1/TUBB4B/COG8/SYS1/CUX1/GCC1/CYTH2/KIF20B/GOLGA5/DYNC1H1/ACTR1A/BET1L/KIF20A/KIFC2/RIC1/RAB3GAP1/COG3/PLA2G4A/ZW10	29
GOBP_LEUKOCYTE_TETHERING_OR_ROLLING	8/1747	33/19637	0.00711361	0.0786792	0.0677746	CX3CR1/CHST2/PTAFR/SPN/GOLPH3/SELPLG/FUT4/GCNT1	8
GOMF_PROTEIN_SERINE_THREONINE_KINASE_INHIBITOR_ACTIVITY	8/1747	33/19637	0.00711361	0.0786792	0.0677746	HEXIM1/RPTOR/INKA1/INKA2/CDKN1B/CIT/SPRY2/SPRED2	8
REACTOME_SIGNALING_BY_NOTCH2	8/1747	33/19637	0.00711361	0.0786792	0.0677746	NOTCH2/MAML3/PSEN2/UBC/EP300/PSEN1/NEURL1/MAML2	8
REACTOME_RESOLUTION_OF_SISTER_CHROMATID_COHESION	20/1747	125/19637	0.00713555	0.0787407	0.0678276	CENPP/RCC2/PDS5A/CENPT/TUBB4B/CENPL/DSN1/CENPF/CLIP1/PDS5B/RANGAP1/WAPL/SGO1/PPP2R1A/DYNC1H1/CENPO/NUP98/CLASP1/ZW10/KNTC1	20
HALLMARK_TGF_BETA_SIGNALING	11/1747	54/19637	0.00715224	0.0787407	0.0678276	MAP3K7/TGIF1/JUNB/FURIN/CDK9/ENG/BMPR2/ARID4B/NCOR2/TGFB1/SPTBN1	11
REACTOME_NUCLEOTIDE_BINDING_DOMAIN_LEUCINE_RICH_REPEAT_CONTAINING_RECEPTOR_NLR_SIGNALING_PATHWAYS	11/1747	54/19637	0.00715224	0.0787407	0.0678276	CASP8/MAP3K7/NOD1/MEFV/BCL2L1/P2RX7/UBC/NLRP3/MAPK12/IKBKB/RELA	11
GOBP_PROTEIN_DESTABILIZATION	10/1747	47/19637	0.00738897	0.0810541	0.0698204	MUL1/HTT/CREBBP/PRNP/FBXW7/MDM2/HDAC6/EP300/CCDC88C/PRKDC	10
GOBP_NUCLEAR_TRANSCRIBED_MRNA_CATABOLIC_PROCESS_NONSENSE_MEDIATED_DECAY	9/1747	40/19637	0.00741617	0.0810541	0.0698204	SMG1/RBM8A/PYM1/SMG7/UPF2/UPF3A/DHX34/DCP2/SMG6	9
GOBP_POSITIVE_REGULATION_OF_DNA_REPLICATION	9/1747	40/19637	0.00741617	0.0810541	0.0698204	DBF4B/BRPF3/INO80/ATF1/GLI1/ATRX/DBF4/ATAD5/DNA2	9
GOMF_TRANSCRIPTION_COACTIVATOR_BINDING	9/1747	40/19637	0.00741617	0.0810541	0.0698204	PPARD/TRERF1/CREBBP/CDK9/CIT/EP300/PPARA/RELA/RARA	9
GOBP_REGULATION_OF_UBIQUITIN_DEPENDENT_PROTEIN_CATABOLIC_PROCESS	25/1747	168/19637	0.00741909	0.0810541	0.0698204	TLK2/LATS1/MAP1A/GNA12/PIAS1/RNF19B/USP7/CSNK2A1/HERPUD1/FBXW7/MDM2/TAF1/CEBPA/CSNK1E/HECTD1/PSEN1/MKRN2/CCAR2/TRIB2/SOCS5/SH3RF3/AGTPBP1/SH3RF1/OGT/FBXW8	25
GOBP_EXTRINSIC_APOPTOTIC_SIGNALING_PATHWAY	31/1747	221/19637	0.00750541	0.081872	0.0705249	CASP8/TMC8/FOXO3/ZDHHC3/TNFRSF1B/SIAH2/HTT/LTBR/RBCK1/MCL1/IL6R/ARHGEF2/BCL2L1/PTPRC/P2RX7/TGFB1/DEDD2/PPP2R1A/TNFRSF10B/TNFRSF10A/ITPRIP/RB1CC1/BIRC6/PIK3R1/MADD/RELA/FADD/RIPK1/DAPK1/SH3RF1/PHIP	31
GOBP_RNA_EXPORT_FROM_NUCLEUS	15/1747	85/19637	0.00760983	0.0828845	0.0713971	NUP153/SETD2/DDX39A/SMG1/NUP214/NXT1/SMG7/ZC3H11A/THOC2/UPF2/NUP62/SMG6/SUPT6H/NOL6/IWS1	15
GOBP_RIBONUCLEOPROTEIN_COMPLEX_BIOGENESIS	56/1747	454/19637	0.00774423	0.0837971	0.0721832	SRPK1/RPL7L1/RRP36/EXOSC7/TXNL4A/RIOX2/MRTO4/IMP3/YTHDF2/EFL1/NGRN/LSG1/AGO4/RSL1D1/SETX/DDX31/HELQ/SCAF11/GPATCH4/ISG20L2/ESF1/NIP7/EXOSC6/RNASEL/HELB/SUV39H1/DHX29/UTP20/GNL3L/LAS1L/URB1/RRP1B/GTPBP4/NOM1/RPUSD3/RRP12/DICER1/HSP90AA1/PDCD11/PRKDC/TGS1/CHD7/RRP8/AGO2/MYBBP1A/NAT10/CLP1/CPSF7/PSIP1/GEMIN5/NOL6/ATR/MDN1/PTBP2/ATM/RBM5	56
GOBP_MRNA_EXPORT_FROM_NUCLEUS	12/1747	62/19637	0.00775373	0.0837971	0.0721832	SETD2/DDX39A/SMG1/NUP214/NXT1/SMG7/ZC3H11A/THOC2/UPF2/SMG6/SUPT6H/IWS1	12
GOBP_ESTROUS_CYCLE	5/1747	15/19637	0.00778744	0.0837971	0.0721832	IGF1R/NCOR2/TRPM2/OPRK1/ANXA1	5
GOBP_NEGATIVE_REGULATION_OF_ANDROGEN_RECEPTOR_SIGNALING_PATHWAY	5/1747	15/19637	0.00778744	0.0837971	0.0721832	PHB/FOXP1/SMARCA4/NCOR2/NCOR1	5
GOBP_REGULATION_OF_HEMATOPOIETIC_STEM_CELL_DIFFERENTIATION	5/1747	15/19637	0.00778744	0.0837971	0.0721832	YTHDF2/ABL1/SETD1A/CDK6/PRKDC	5
GOBP_REGULATION_OF_NUCLEOBASE_CONTAINING_COMPOUND_TRANSPORT	5/1747	15/19637	0.00778744	0.0837971	0.0721832	NUP153/SETD2/SUPT6H/IWS1/RIPK1	5
GOCC_SET1C_COMPASS_COMPLEX	5/1747	15/19637	0.00778744	0.0837971	0.0721832	WDR82/BOD1L1/SETD1A/SETD1B/HCFC1	5
GOMF_ENDODEOXYRIBONUCLEASE_ACTIVITY_PRODUCING_5_PHOSPHOMONOESTERS	5/1747	15/19637	0.00778744	0.0837971	0.0721832	ZGRF1/DICER1/GEN1/FEN1/DNA2	5
GOBP_HISTONE_H4_K16_ACETYLATION	7/1747	27/19637	0.00788404	0.0844247	0.0727239	KMT2A/JADE1/PHF20/HCFC1/JADE2/KANSL3/OGT	7
GOBP_POSITIVE_REGULATION_OF_HISTONE_H3_K4_METHYLATION	7/1747	27/19637	0.00788404	0.0844247	0.0727239	KMT2A/NELFA/PHF20/HCFC1/PAXIP1/KANSL3/OGT	7
GOBP_PROTEIN_QUALITY_CONTROL_FOR_MISFOLDED_OR_INCOMPLETELY_SYNTHESIZED_PROTEINS	7/1747	27/19637	0.00788404	0.0844247	0.0727239	LONP1/TOR1A/LONP2/HDAC6/RNF185/UGGT1/UGGT2	7
GOBP_NEGATIVE_REGULATION_OF_CELLULAR_CATABOLIC_PROCESS	36/1747	267/19637	0.00789303	0.0844247	0.0727239	TLK2/IL10RA/MYD88/BMF/WDR6/MAP1A/HERC1/MTOR/PINK1/FURIN/THRAP3/RUBCN/USP7/SMG1/TENT5C/NUPR1/CSNK2A1/MCL1/QSOX1/TENT4A/ATP2B4/TRAF5/ACACB/TAF1/KLHL22/LARP4B/PIK3CG/PSEN1/CPTP/DHX34/CCAR2/PHF23/RIC1/TSC2/OGT/LRIG2	36
GOBP_DOUBLE_STRAND_BREAK_REPAIR_VIA_NONHOMOLOGOUS_END_JOINING	13/1747	70/19637	0.00815124	0.0867218	0.0747026	RIF1/RNF8/TP53BP1/DTX3L/NSD2/CYREN/ERCC6/KMT5C/PRKDC/KMT5B/LIG3/POLQ/ATM	13
GOBP_POSITIVE_REGULATION_OF_PROTEOLYSIS_INVOLVED_IN_CELLULAR_PROTEIN_CATABOLIC_PROCESS	21/1747	135/19637	0.00819169	0.0867218	0.0747026	PIAS1/RNF19B/USP13/NUPR1/HERPUD1/FBXW7/MDM2/TAF1/RNF185/CEBPA/CSNK1E/HECTD1/PSMC2/PSEN1/MKRN2/TRIB2/SOCS5/SH3RF3/AGTPBP1/SH3RF1/FBXW8	21
REACTOME_NUCLEOTIDE_EXCISION_REPAIR	18/1747	110/19637	0.0082285	0.0867218	0.0747026	NFRKB/AQR/INO80/RNF111/RPA3/PIAS1/USP7/RFC1/UBC/POLE/POLR2J/EP300/ERCC6/XPC/POLK/POLD4/LIG3/ERCC3	18
GOBP_POSITIVE_REGULATION_OF_MYELOID_LEUKOCYTE_DIFFERENTIATION	11/1747	55/19637	0.00823889	0.0867218	0.0747026	ROR2/CASP8/CCR1/NOTCH2/ACIN1/TGFB1/FOS/GPR68/PPARGC1B/FADD/RIPK1	11
GOBP_SPINDLE_LOCALIZATION	11/1747	55/19637	0.00823889	0.0867218	0.0747026	MAP4/HTT/GPSM2/CDK5RAP2/ESPL1/SPRY2/DYNC1H1/ZBED3/NUMA1/CLASP1/ZW10	11
GOBP_BLASTOCYST_GROWTH	6/1747	21/19637	0.00828095	0.0867218	0.0747026	TAF8/PALB2/PELO/BRCA2/NBN/RAD51B	6
GOBP_NEGATIVE_REGULATION_OF_CALCIUM_MEDIATED_SIGNALING	6/1747	21/19637	0.00828095	0.0867218	0.0747026	MTOR/PRNP/ATP2B4/RCAN1/CD22/PLEK	6
GOBP_NEGATIVE_REGULATION_OF_CD4_POSITIVE_ALPHA_BETA_T_CELL_DIFFERENTIATION	6/1747	21/19637	0.00828095	0.0867218	0.0747026	RC3H2/IL4R/ZBTB7B/SOCS5/ANXA1/RC3H1	6
GOBP_POSITIVE_REGULATION_OF_VACUOLE_ORGANIZATION	6/1747	21/19637	0.00828095	0.0867218	0.0747026	PIP4K2C/ULK1/PIP4K2A/ATG2A/RALB/RAB3GAP1	6
GOBP_PROTEIN_DNA_COMPLEX_DISASSEMBLY	6/1747	21/19637	0.00828095	0.0867218	0.0747026	ARID1A/SMARCA4/ARID2/SMARCC2/GRWD1/MYC	6
GOBP_RAB_PROTEIN_SIGNAL_TRANSDUCTION	6/1747	21/19637	0.00828095	0.0867218	0.0747026	DENND4A/DENND1A/DENND3/MADD/DENND4C/DENND4B	6
GOBP_REGULATION_OF_RAC_PROTEIN_SIGNAL_TRANSDUCTION	6/1747	21/19637	0.00828095	0.0867218	0.0747026	RASGRF1/DNM2/ARHGAP24/ARF6/PIK3CG/OGT	6
GOBP_T_HELPER_1_CELL_DIFFERENTIATION	6/1747	21/19637	0.00828095	0.0867218	0.0747026	MTOR/IL4R/SPN/STAT6/SOCS5/ANXA1	6
REACTOME_SIGNALING_BY_NTRK1_TRKA	14/1747	78/19637	0.00838212	0.0867218	0.0747026	DNM2/MEF2A/ATF1/DUSP6/PLCG1/CRKL/IRS2/MAPK12/PPP2R1A/DUSP4/KIDINS220/SOS1/PIK3R1/RALB	14
GOBP_RNA_LOCALIZATION	28/1747	196/19637	0.00838792	0.0867218	0.0747026	BICD2/NUP153/SETD2/IGF2BP3/DDX39A/IGF2BP2/NDC1/SMG1/BICD1/NUP214/NXT1/SMG7/ZC3H11A/THOC2/UPF2/UPF3A/NUP210/NUP62/RFTN1/NUP98/DCP2/SMG6/SUPT6H/NOL6/IWS1/MVP/ATR/ATM	28
GOBP_GOLGI_ORGANIZATION	24/1747	161/19637	0.00840284	0.0867218	0.0747026	COG1/GOLGB1/DNM2/GAK/HTT/STX18/COG7/TBC1D20/ATP8B2/SEC16A/COG8/GOLPH3/RAB29/CIT/AKAP9/GOLGA5/VCPIP1/CLASP1/COG3/GOLGA8B/ATP8B4/HUWE1/ZW10/FBXW8	24
GOBP_ASTRAL_MICROTUBULE_ORGANIZATION	4/1747	10/19637	0.00845978	0.0867218	0.0747026	TPPP/CENPJ/NUMA1/CLASP1	4
GOBP_CAMP_BIOSYNTHETIC_PROCESS	4/1747	10/19637	0.00845978	0.0867218	0.0747026	ADCY9/ADCY7/ADCY1/ADCY3	4
GOBP_CELLULAR_RESPONSE_TO_LEUCINE	4/1747	10/19637	0.00845978	0.0867218	0.0747026	RPTOR/MTOR/KLHL22/UBR1	4
GOBP_ESTABLISHMENT_OF_SISTER_CHROMATID_COHESION	4/1747	10/19637	0.00845978	0.0867218	0.0747026	NIPBL/MAU2/WAPL/DDX12P	4
GOBP_NEURON_PROJECTION_MAINTENANCE	4/1747	10/19637	0.00845978	0.0867218	0.0747026	MAP1A/INSR/PRNP/PSEN1	4
GOBP_POSITIVE_REGULATION_OF_RESPONSE_TO_OXIDATIVE_STRESS	4/1747	10/19637	0.00845978	0.0867218	0.0747026	FOXO3/ABL1/HDAC6/RIPK1	4
GOBP_REGULATION_OF_HISTONE_H3_K27_METHYLATION	4/1747	10/19637	0.00845978	0.0867218	0.0747026	MTF2/PHF19/SUPT6H/OGT	4
GOBP_REGULATION_OF_PROTEIN_LOCALIZATION_TO_CENTROSOME	4/1747	10/19637	0.00845978	0.0867218	0.0747026	BICD1/CEP250/CEP72/NUP62	4
GOBP_SMALL_RNA_LOADING_ONTO_RISC	4/1747	10/19637	0.00845978	0.0867218	0.0747026	AGO4/DICER1/AGO2/CLP1	4
GOCC_ER_UBIQUITIN_LIGASE_COMPLEX	4/1747	10/19637	0.00845978	0.0867218	0.0747026	SEL1L/DERL2/SYVN1/MARCHF6	4
GOCC_EXON_EXON_JUNCTION_COMPLEX	4/1747	10/19637	0.00845978	0.0867218	0.0747026	RBM8A/PYM1/UPF2/UPF3A	4
REACTOME_ADENYLATE_CYCLASE_ACTIVATING_PATHWAY	4/1747	10/19637	0.00845978	0.0867218	0.0747026	ADCY9/ADCY7/ADCY1/ADCY3	4
REACTOME_HDR_THROUGH_MMEJ_ALT_NHEJ	4/1747	10/19637	0.00845978	0.0867218	0.0747026	NBN/FEN1/LIG3/POLQ	4
GOBP_REPRODUCTIVE_SYSTEM_DEVELOPMENT	54/1747	437/19637	0.00849915	0.0870006	0.0749427	ROR2/SP3/PPP1R9B/CASP8/PPARD/BPTF/FOXO3/WDR48/SETD2/MAP3K4/BSG/HOXA13/INSR/JUNB/TIPARP/EIF2B5/AGO4/PKD1/CCNF/DHCR24/BMPR2/IDH1/NOTCH2/NUPR1/CDKN1B/TBC1D20/ASH1L/BCL2L1/GLI1/BASP1/NIPBL/KDM5B/FANCA/ATRX/ARID4B/BRCA2/CRKL/CEBPA/RTCB/HECTD1/NCOA4/ARID4A/VASH1/HTRA1/CHD7/BIRC6/MYC/SLIT3/MERTK/RARA/HS6ST1/ANXA1/ATM/FBXW8	54
HALLMARK_UV_RESPONSE_DN	22/1747	144/19637	0.00853268	0.0872189	0.0751308	ATXN1/PHF3/SCAF8/PIK3CD/CDK13/IGF1R/NOTCH2/CDKN1B/ATRN/SCN8A/TENT4A/NIPBL/ATP2B4/ATRX/DYRK1A/SLC7A1/SIPA1L1/ZMIZ1/BHLHE40/MYC/GCNT1/SFMBT1	22
GOBP_ANOIKIS	8/1747	34/19637	0.00859219	0.0874518	0.0753314	MAP3K7/BMF/MTOR/MCL1/ITGA5/TFDP1/MYBBP1A/TSC2	8
GOBP_MITOPHAGY	8/1747	34/19637	0.00859219	0.0874518	0.0753314	VPS13C/MFN2/VPS13D/PINK1/HDAC6/RETREG1/TSC2/HUWE1	8
GOBP_MONOUBIQUITINATED_PROTEIN_DEUBIQUITINATION	8/1747	34/19637	0.00859219	0.0874518	0.0753314	ATXN7L3/USP7/ASXL1/SF3B3/TAF5L/TRRAP/TAF7/KAT2A	8
GOBP_RNA_POLYADENYLATION	10/1747	48/19637	0.00860678	0.0874758	0.075352	SCAF8/LEO1/RNF20/CDK9/TENT4A/MTPAP/CLP1/CPSF7/WDR33/PCF11	10
GOBP_MRNA_3_END_PROCESSING	12/1747	63/19637	0.00882234	0.0894122	0.0770201	SCAF8/LEO1/LSM10/RNF20/CDK9/MTPAP/ZNF473/CLP1/CPSF7/LSM11/WDR33/PCF11	12
GOMF_PROTEIN_SELF_ASSOCIATION	12/1747	63/19637	0.00882234	0.0894122	0.0770201	ATXN1/MYD88/FOXP1/ZNF639/SLC2A1/GPSM2/RYR2/DYRK1A/TMEM43/CCDC88C/ZFYVE27/LDB1	12
GOBP_PHOSPHATIDYLINOSITOL_METABOLIC_PROCESS	24/1747	162/19637	0.00905616	0.0916519	0.0789494	MTMR4/ITPKA/IP6K1/CISH/PIK3CD/PIGG/SMG1/PIKFYVE/PI4KB/PIGC/VAC14/PIP4K2C/PIGA/PLCG1/PIP4K2A/PIK3CG/SOCS5/TTC7A/PIK3R1/PLEK/TTC7B/ATM/PIP5K1C/PI4KAP2	24
GOBP_REGULATION_OF_PEPTIDYL_LYSINE_ACETYLATION	13/1747	71/19637	0.00918683	0.0927117	0.0798623	KMT2A/ZNF451/SIN3A/PPARGC1A/PYGO2/DIP2B/PAXIP1/SETD5/TAF7/IWS1/KAT2A/ARRB1/DIP2A	13
REACTOME_INTERLEUKIN_17_SIGNALING	13/1747	71/19637	0.00918683	0.0927117	0.0798623	MAP3K7/NOD1/MEF2A/JUN/ATF1/DUSP6/UBC/IL17RA/MAP3K8/FOS/PPP2R1A/DUSP4/IKBKB	13
GOBP_REGULATION_OF_SIGNAL_TRANSDUCTION_BY_P53_CLASS_MEDIATOR	17/1747	103/19637	0.00922942	0.0929656	0.080081	HEXIM1/MTOR/USP7/C16orf72/MDM2/TP53RK/TRIAP1/TAF1/DYRK1A/TRIM24/EP300/KAT6A/MYC/SPRED2/ATAD5/ATR/ATM	17
GOBP_ESTABLISHMENT_OF_CELL_POLARITY	22/1747	145/19637	0.00923801	0.0929656	0.080081	MAP4/MYO9A/IGF1R/PKD1/HTT/GPSM2/CDK5RAP2/GOLPH3/CRKL/SPRY2/RAP2A/SIPA1L3/ARF6/KIF20B/HSP90AA1/ROCK2/DOCK8/MARK2/NUMA1/CLASP1/AMOTL1/ZW10	22
GOBP_POSITIVE_REGULATION_OF_NEURON_DEATH	15/1747	87/19637	0.00942631	0.0947271	0.0815984	CASP8/FOXO3/TLR4/NUPR1/ABL1/REST/PRNP/MCL1/FBXW7/TRPM2/EFNB2/FOS/CDK5R1/ATM/MAP3K5	15
GOBP_DSRNA_PROCESSING	11/1747	56/19637	0.00944927	0.0948245	0.0816823	AGO4/SNIP1/TUT4/NCOR2/TGFB1/DICER1/AGO2/NCOR1/RIPK1/TUT7/SRRT	11
GOBP_HEPATICOBILIARY_SYSTEM_DEVELOPMENT	21/1747	137/19637	0.00965383	0.0967414	0.0833335	JARID2/SP3/SOD2/IGF2R/PKD1/JUN/NOTCH2/FBXW7/GLI1/NIPBL/CIT/UPF2/CEBPA/CEBPG/LSR/ARF6/RB1CC1/MYC/RELA/RARA/ANXA1	21
GOCC_PHAGOCYTIC_CUP	7/1747	28/19637	0.00972103	0.0971423	0.0836788	DNM2/TLR4/MYO1G/ARHGAP12/ANXA1/ABCA7/PIP5K1C	7
REACTOME_PROCESSING_OF_CAPPED_INTRONLESS_PRE_MRNA	7/1747	28/19637	0.00972103	0.0971423	0.0836788	LSM10/ZNF473/CLP1/CPSF7/LSM11/WDR33/PCF11	7
REACTOME_SIGNALING_BY_ERBB2	10/1747	49/19637	0.00997273	0.0995183	0.0857256	USP8/GAB1/PLCG1/PTK6/UBC/HSP90AA1/SOS1/ERBIN/PIK3R1/CUL5	10
GOBP_STRESS_ACTIVATED_PROTEIN_KINASE_SIGNALING_CASCADE	34/1747	253/19637	0.0100933	0.100581	0.0866412	ROR2/SPHK1/MAP3K7/MYD88/MAP3K4/PHLPP1/GADD45B/PINK1/NOD1/IGF1R/TLR4/LTBR/PTGER4/TRAF5/CCM2/CRKL/ZNF675/RAP2A/MAP3K10/ERCC6/CCDC88C/IKBKB/RB1CC1/OPRK1/MYC/HIPK3/NCOR1/TRAF4/SH3RF3/RIPK1/MAPK8IP3/SH3RF1/ULK4/MAP3K5	34
GOBP_ESTABLISHMENT_OF_MITOTIC_SPINDLE_LOCALIZATION	8/1747	35/19637	0.0102889	0.102074	0.087927	HTT/GPSM2/CDK5RAP2/ESPL1/SPRY2/NUMA1/CLASP1/ZW10	8
GOBP_NEGATIVE_REGULATION_OF_MACROAUTOPHAGY	8/1747	35/19637	0.0102889	0.102074	0.087927	MTOR/PINK1/RUBCN/SMG1/NUPR1/QSOX1/PHF23/TSC2	8
GOBP_REGULATION_OF_TYPE_I_INTERFERON_MEDIATED_SIGNALING_PATHWAY	9/1747	42/19637	0.0103003	0.102074	0.087927	MUL1/YTHDF2/NLRC5/OAS1/TRIM56/RNF185/YTHDF3/FADD/TBK1	9
REACTOME_ACTIVATION_OF_GENE_EXPRESSION_BY_SREBF_SREBP	9/1747	42/19637	0.0103003	0.102074	0.087927	SC5D/CREBBP/SP1/NCOA6/ACACB/PPARA/TGS1/SQLE/FDFT1	9
GOCC_CIS_GOLGI_NETWORK	13/1747	72/19637	0.0103226	0.102154	0.0879956	GOLGA6L7/GOLGB1/RETREG1/SLC35C2/RAB29/AKAP9/TRAPPC6B/GOLGA5/PIK3R1/B3GAT3/SCYL1/COG3/GOLGA8B	13
GOBP_TRANSCRIPTION_INITIATION_FROM_RNA_POLYMERASE_II_PROMOTER	14/1747	80/19637	0.0104597	0.102725	0.0884881	E2F3/PPM1D/MED13/TAF8/ZNF451/ELOA/DR1/CDK9/PPARGC1A/TAF1/ERCC6/PAXIP1/TAF7/ERCC3	14
GOBP_REGULATION_OF_PROTEASOMAL_UBIQUITIN_DEPENDENT_PROTEIN_CATABOLIC_PROCESS	21/1747	138/19637	0.01046	0.102725	0.0884881	TLK2/MAP1A/GNA12/PIAS1/RNF19B/USP7/HERPUD1/MDM2/TAF1/CEBPA/CSNK1E/HECTD1/PSEN1/MKRN2/CCAR2/TRIB2/SOCS5/SH3RF3/SH3RF1/OGT/FBXW8	21
REACTOME_PTEN_REGULATION	21/1747	138/19637	0.01046	0.102725	0.0884881	TNRC6C/CBX4/RPTOR/RNF146/MTOR/PHC2/USP13/AGO4/JUN/USP7/PSMB7/REST/CSNK2A1/UBC/GATAD2A/PSMC2/TNRC6B/PSMA3/AGO2/CHD3/SUZ12	21
GOBP_AUTOPHAGY_OF_NUCLEUS	5/1747	16/19637	0.0105098	0.102725	0.0884881	WDR45B/ULK1/ATG2B/RB1CC1/ATG2A	5
GOBP_POSITIVE_REGULATION_OF_DOUBLE_STRAND_BREAK_REPAIR_VIA_NONHOMOLOGOUS_END_JOINING	5/1747	16/19637	0.0105098	0.102725	0.0884881	RIF1/DTX3L/KMT5C/PRKDC/KMT5B	5
GOBP_POSITIVE_REGULATION_OF_MACROPHAGE_DIFFERENTIATION	5/1747	16/19637	0.0105098	0.102725	0.0884881	ROR2/CASP8/TGFB1/FADD/RIPK1	5
GOBP_VENOUS_BLOOD_VESSEL_DEVELOPMENT	5/1747	16/19637	0.0105098	0.102725	0.0884881	ACVR2B/ENG/BMPR2/CCM2/EFNB2	5
REACTOME_POLO_LIKE_KINASE_MEDIATED_EVENTS	5/1747	16/19637	0.0105098	0.102725	0.0884881	PKMYT1/LIN54/CENPF/EP300/LIN9	5
REACTOME_REGULATION_OF_GENE_EXPRESSION_IN_LATE_STAGE_BRANCHING_MORPHOGENESIS_PANCREATIC_BUD_PRECURSOR_CELLS	5/1747	16/19637	0.0105098	0.102725	0.0884881	CREBBP/MAML3/EP300/KAT2A/MAML2	5
GOCC_PERICENTRIOLAR_MATERIAL	6/1747	22/19637	0.010545	0.102788	0.0885422	CEP192/CEP152/CEP85/CDK5RAP2/NIN/TUBG1	6
GOCC_TELOMERASE_HOLOENZYME_COMPLEX	6/1747	22/19637	0.010545	0.102788	0.0885422	SMG7/GNL3L/SMG6/NAT10/LSM11/TEP1	6
GOBP_REGULATION_OF_CELL_DEVELOPMENT	60/1747	500/19637	0.0105683	0.102876	0.0886177	DLX1/GOLGA4/CX3CR1/ITPKA/MBP/MTOR/TNFRSF1B/SPEN/RCC2/PARP6/PLXND1/YTHDF2/DNM2/NTRK3/MACF1/BMPR2/NOTCH2/CAPRIN2/ABL1/REST/DIP2B/FBXW7/RAPGEF2/IST1/KIF14/ULK1/RNF6/SPART/CLDN5/RTN4R/CRKL/DCT/CUX1/TUG1/WDR62/NIN/NUMBL/TGFB1/MEGF8/PSEN1/BHLHE40/GPR68/ZFYVE27/DICER1/DOCK5/ROCK2/NEURL1/IKBKB/PRKDC/CHD7/MYC/TESK1/CDK5R1/CXCR4/RREB1/SEMA4D/FBN1/SRRT/PLXNA3/FBXW8	60
GOBP_RESPONSE_TO_BMP	25/1747	173/19637	0.0106587	0.103614	0.0892537	ROR2/DLX1/ITGA3/UBE2O/ACVR2B/HOXA13/SLC33A1/ENG/BMPR2/NOTCH2/ABL1/LEMD3/USP9X/PELO/SPART/GDF15/BAMBI/TGFB1/MEGF8/FBXL15/ZNF8/HTRA1/SMAD5/NUMA1/FBN1	25
GOBP_NEGATIVE_REGULATION_OF_GROWTH	33/1747	245/19637	0.0107783	0.104634	0.0901323	JARID2/PHB/PPP1R9B/PPARD/MUL1/SMARCA4/PSRC1/DCUN1D3/BMPR2/CDKN1B/CAPRIN2/JADE1/DIP2B/BTG1/PTK6/ULK1/RNF6/SPART/GDF15/RTN4R/ING1/SERTAD3/CGRRF1/TGFB1/PPARA/PPP2R1A/CCAR2/SERTAD2/RAI1/SLIT3/CDK5R1/SEMA4D/PLXNA3	33
HALLMARK_HEME_METABOLISM	28/1747	200/19637	0.0109263	0.105767	0.0911078	CDC27/NFE2L1/FOXO3/SLC25A38/RNF123/AGPAT4/SLC66A2/BSG/KLF1/SLC2A1/UROD/TRAK2/TENT5C/BMP2K/RANBP10/CLCN3/RBM38/SLC10A3/LRP10/MARCHF8/NCOA4/TNRC6B/DAAM1/SLC25A37/YPEL5/CTNS/PC/RBM5	28
HALLMARK_INTERFERON_GAMMA_RESPONSE	28/1747	200/19637	0.0109263	0.105767	0.0911078	CASP8/IL10RA/RNF213/MYD88/SOD2/PARP14/NOD1/CIITA/IL4R/CD69/TOR1B/RBCK1/SLAMF7/NLRC5/ZNFX1/IRF8/BTG1/IFNAR2/APOL6/PNP/PSMA3/IFIT2/CASP7/IFITM2/CD274/RIPK1/MVP/PLA2G4A	28
GOBP_BONE_DEVELOPMENT	30/1747	218/19637	0.0109393	0.105767	0.0911078	NAB1/FLI1/SLC38A10/FOXP1/AKAP13/IFT80/NSD2/ENG/BMPR2/TRIM45/NOTCH2/FBXW7/ASXL1/NAB2/GLG1/PTGER4/PTPRC/PIP4K2A/EP300/MEGF8/GPR68/MEIS1/EXT2/SMAD5/LRP5/SH3PXD2B/RARA/KAT2A/SEMA4D/FBN1	30
GOBP_REGULATION_OF_TOR_SIGNALING	17/1747	105/19637	0.0111298	0.107463	0.0925688	RPTOR/GNA12/TELO2/ITFG2/WDR59/TTI1/FAM83D/GOLPH3/KLHL22/AKT1S1/CTNS/TMEM127/SZT2/UBR1/TSC2/DEPDC5/ATM	17
GOBP_GOLGI_VESICLE_TRANSPORT	39/1747	301/19637	0.0111467	0.10748	0.0925842	BICD2/GOSR2/COG1/DOP1A/GOLGA4/SEC22C/TMEM115/VPS13C/RAB8B/COPB2/DNM2/AP3S2/MACF1/GAK/HTT/STX18/COG7/TBC1D20/SEC16A/COG8/MON2/GOLPH3/SYS1/RAB29/EXOC8/DOP1B/TRAPPC6B/CREB3L2/RER1/EXOC6/GOLGA5/BET1L/SPTBN1/SGSM2/RABEP1/SCYL1/SEC31B/COG3/ZW10	39
GOBP_REGULATION_OF_BINDING	46/1747	367/19637	0.0112326	0.108163	0.0931722	UBASH3B/ILRUN/TMC8/TTBK2/CCPG1/DTX3L/DOT1L/SIN3A/PLXND1/PTPRF/PKD1/JUN/ZNF618/CDK9/CRMP1/HJURP/CAPRIN2/ABL1/PBXIP1/PYGO2/FBXW7/RAPGEF2/GNL3L/TAF1/SPPL3/CLDN5/ZNF675/GTPBP4/CEBPG/CSNK1E/BAMBI/EP300/TGFB1/PPARA/CALM3/PSEN1/WAPL/IFIT2/MYC/ATP2A3/MARK2/NSD1/RALB/RARA/RSF1/BTAF1	46
GOBP_AXONAL_TRANSPORT	12/1747	65/19637	0.0113007	0.108269	0.093263	DST/RAB27B/MAP1A/AP3S2/TRAK2/HDAC6/SPG7/ARMCX3/BLOC1S3/DYNC1H1/AGTPBP1/MAPK8IP3	12
GOMF_MANGANESE_ION_BINDING	12/1747	65/19637	0.0113007	0.108269	0.093263	SOD2/HMGCL/XXYLT1/ABL1/MTPAP/MGAT2/XPNPEP3/ARG2/DCP2/FEN1/MGAT1/MGAT5	12
REACTOME_DUAL_INCISION_IN_TC_NER	12/1747	65/19637	0.0113007	0.108269	0.093263	AQR/RPA3/USP7/RFC1/UBC/POLE/POLR2J/EP300/ERCC6/POLK/POLD4/ERCC3	12
GOBP_POSITIVE_REGULATION_OF_INNATE_IMMUNE_RESPONSE	21/1747	139/19637	0.0113193	0.108269	0.093263	HEXIM1/MAP3K7/SIN3A/CREBBP/TLR4/ZCCHC3/NLRC5/ZNFX1/TRIM56/RNF185/FFAR2/EP300/PVR/NECTIN2/FPR2/HSP90AA1/IKBKB/PRKDC/FADD/SYK/TBK1	21
GOBP_RHO_PROTEIN_SIGNAL_TRANSDUCTION	21/1747	139/19637	0.0113193	0.108269	0.093263	ITGA3/GNA13/CDC42EP4/RALBP1/ARHGEF3/GNA12/RASGRF1/AKAP13/KANK2/ABL1/GPR35/CDC42SE1/ARHGEF2/P2RY8/F2RL3/MYO9B/RTN4R/ARHGAP35/ROCK2/CDC42EP3/ARRB1	21
GOBP_ERBB_SIGNALING_PATHWAY	19/1747	122/19637	0.0113752	0.10851	0.0934707	MVB12B/ABL1/GAB1/FBXW7/PLCG1/PTK6/HIP1/TGFB1/PSEN1/NUP62/ADAM17/NEURL1/SOS1/SOCS5/ERBIN/CCDC88A/CUL5/MVP/DGKD	19
GOBP_POSITIVE_REGULATION_OF_PRODUCTION_OF_MOLECULAR_MEDIATOR_OF_IMMUNE_RESPONSE	19/1747	122/19637	0.0113752	0.10851	0.0934707	RIF1/PHB/MAP3K7/TP53BP1/SPON2/NSD2/TLR4/IL4R/EXOSC6/STAT6/PTPRC/SLC7A5/NLRP3/FFAR2/TGFB1/PAXIP1/KMT5C/ATAD5/KMT5B	19
REACTOME_TOLL_LIKE_RECEPTOR_TLR1:TLR2_CASCADE	16/1747	97/19637	0.0113901	0.10851	0.0934707	MAP3K7/MYD88/NOD1/MEF2A/JUN/TLR4/ATF1/DUSP6/UBC/MAP3K8/FOS/PPP2R1A/DUSP4/IKBKB/MAP3K1/RELA	16
GOBP_POSITIVE_REGULATION_OF_ALPHA_BETA_T_CELL_DIFFERENTIATION	10/1747	50/19637	0.0114976	0.109058	0.0939427	CD83/IL4R/ZBTB7B/NKAP/NLRP3/PNP/SOCS5/RARA/ANXA1/SYK	10
GOBP_REGULATION_OF_CD4_POSITIVE_ALPHA_BETA_T_CELL_DIFFERENTIATION	10/1747	50/19637	0.0114976	0.109058	0.0939427	CD83/RC3H2/IL4R/ZBTB7B/NLRP3/SOCS5/RARA/ANXA1/SH3RF1/RC3H1	10
REACTOME_SIGNALING_BY_FGFR1	10/1747	50/19637	0.0114976	0.109058	0.0939427	GAB1/PLCG1/UBC/SPRY2/PPP2R1A/SOS1/PIK3R1/SPRED2/FLRT1/FRS3	10
GOBP_ANTIGEN_RECEPTOR_MEDIATED_SIGNALING_PATHWAY	32/1747	237/19637	0.0115087	0.109058	0.0939427	BTN3A2/BTN2A2/BTN2A1/SLC39A10/CD300A/TNFRSF21/MAP3K7/FOXP1/PIK3CD/PRAM1/EIF2B5/RC3H2/WNK1/ABL1/RBCK1/PRNP/CMTM3/PLCG1/PTPRC/RAB29/SPPL3/EIF2B1/CRKL/CD22/NECTIN2/PSEN1/RFTN1/IKBKB/RELA/SYK/EIF2B3/RC3H1	32
GOBP_NEGATIVE_REGULATION_OF_IMMUNE_SYSTEM_PROCESS	52/1747	425/19637	0.0115979	0.109443	0.094275	BTN2A2/UBASH3B/CD300A/TNFRSF21/CX3CR1/APPL1/MUL1/PARP14/GPNMB/YTHDF2/FURIN/TLR4/RC3H2/IL4R/SPN/PRNP/ZBTB7B/NLRC5/FBXW7/STAT6/MAFB/PLCG1/PTGER4/IL31RA/PTPRC/OAS1/SUSD4/ZNF675/CDK6/CD22/TGFB1/TOB2/ARG2/VSIR/PPP3CB/MKRN2/GPR68/RIN3/YTHDF3/SOCS5/PAG1/PIK3R1/MYC/CD274/FADD/MERTK/RARA/ANXA1/SYK/FBN1/RC3H1/ATM	52
GOBP_HETEROCHROMATIN_ORGANIZATION	14/1747	81/19637	0.0116394	0.109443	0.094275	RIF1/PPM1D/ZNF445/TASOR/SIN3A/SETDB1/KMT2D/SETD7/BAZ2A/SUV39H1/ZNFX1/MECP2/SETDB2/RRP8	14
GOBP_NEGATIVE_REGULATION_OF_GENE_EXPRESSION_EPIGENETIC	14/1747	81/19637	0.0116394	0.109443	0.094275	RIF1/PPM1D/ZNF445/TASOR/SIN3A/SETDB1/KMT2D/BAZ2A/SUV39H1/ZNFX1/MECP2/SETDB2/RRP8/CREBZF	14
GOBP_NEGATIVE_REGULATION_OF_TRANSFORMING_GROWTH_FACTOR_BETA_RECEPTOR_SIGNALING_PATHWAY	14/1747	81/19637	0.0116394	0.109443	0.094275	MTMR4/ZNF451/LDLRAD4/DNM2/NRROS/GLG1/LEMD3/SPRY2/BAMBI/PPARA/ADAM17/HTRA1/SPRED2/FBN1	14
GOBP_TELOMERE_MAINTENANCE_VIA_TELOMERE_LENGTHENING	14/1747	81/19637	0.0116394	0.109443	0.094275	MAP3K4/PIF1/TELO2/SLX4/RFC1/GNL3L/HSP90AA1/DCP2/SMG6/NAT10/TNKS1BP1/XRN1/ATR/ATM	14
GOBP_PLACENTA_DEVELOPMENT	22/1747	148/19637	0.0116413	0.109443	0.094275	SP3/CASP8/PPARD/BPTF/SETD2/MAP3K4/BSG/JUNB/PKD1/CCNF/BMPR2/NOTCH2/CDKN1B/ASH1L/CEBPA/RTCB/HECTD1/VASH1/HTRA1/BIRC6/HS6ST1/FBXW8	22
GOBP_PROTEIN_LOCALIZATION_TO_GOLGI_APPARATUS	7/1747	29/19637	0.0118516	0.111274	0.0958518	BICD2/VPS13C/VPS13D/GAK/COG7/GOLPH3/SYS1	7
GOBP_IMMUNE_RESPONSE_REGULATING_CELL_SURFACE_RECEPTOR_SIGNALING_PATHWAY	41/1747	321/19637	0.0118952	0.111537	0.0960784	BTN3A2/BTN2A2/BTN2A1/SLC39A10/CD300A/TNFRSF21/MAP3K7/APPL1/FOXP1/PIK3CD/PRAM1/EIF2B5/CREBBP/RC3H2/WNK1/ABL1/RBCK1/PRNP/CMTM3/PLCG1/PTPRC/RAB29/SPPL3/EIF2B1/MYO1G/CRKL/CD22/FFAR2/EP300/NECTIN2/C5AR1/PSEN1/FPR2/RFTN1/IKBKB/SOS1/MAP3K1/RELA/SYK/EIF2B3/RC3H1	41
GOBP_DE_NOVO_PROTEIN_FOLDING	9/1747	43/19637	0.0120243	0.112305	0.0967403	GAK/TOR1B/TOR1A/HSPA7/HSPA13/DNAJC2/DNAJB12/SDF2/UGGT1	9
GOBP_NEGATIVE_REGULATION_OF_ORGANELLE_ASSEMBLY	9/1747	43/19637	0.0120243	0.112305	0.0967403	MAP4/PINK1/DNM2/CDK5RAP2/NUPR1/MPHOSPH9/PHF23/TESK1/KAT2A	9
GOMF_EXORIBONUCLEASE_ACTIVITY	9/1747	43/19637	0.0120243	0.112305	0.0967403	EXOSC7/DIS3L/DIS3L2/ISG20L2/PAN2/EXOSC6/PAN3/DCP2/XRN1	9
GOCC_SECRETORY_GRANULE_MEMBRANE	40/1747	312/19637	0.0121236	0.113007	0.0973448	HLA-C/RAB44/CD300A/RAB27B/STXBP5/IGF2R/VPS13C/BSG/TNFRSF1B/PTAFR/ANPEP/ADGRE5/RAP2B/ITGAL/MANBA/SIRPB1/GPR84/EXOC3/PTPRC/CKAP4/TMEM63A/RAP2C/TRPM2/ATP11A/BRI3/CCDC136/C5AR1/PSEN1/TSPAN14/KCNAB2/FPR2/P2RX1/ALDH3B1/SERPINB6/UBR4/ANO6/ATP8B4/SLC17A9/NBEAL2/IQGAP2	40
GOBP_ESTABLISHMENT_OF_SPINDLE_ORIENTATION	8/1747	36/19637	0.0122217	0.113007	0.0973448	MAP4/HTT/GPSM2/CDK5RAP2/SPRY2/NUMA1/CLASP1/ZW10	8
GOBP_MONOCYTE_DIFFERENTIATION	8/1747	36/19637	0.0122217	0.113007	0.0973448	SP3/FOXP1/JUN/IL31RA/CDK6/ACIN1/GPR68/MYC	8
GOBP_PROTEIN_K48_LINKED_DEUBIQUITINATION	8/1747	36/19637	0.0122217	0.113007	0.0973448	USP8/USP13/USP7/USP20/USP9X/DESI2/VCPIP1/USP34	8
GOCC_MITOTIC_SPINDLE_POLE	8/1747	36/19637	0.0122217	0.113007	0.0973448	GPSM2/CDK5RAP2/FAM83D/NIN/KIF20B/YPEL5/SPAG5/NUMA1	8
GOMF_PHOSPHATIDYLINOSITOL_PHOSPHATE_BINDING	25/1747	175/19637	0.0122394	0.113007	0.0973448	ARHGAP32/WDR45B/ADAP1/RUBCN/DENND1A/GOLPH3/PHLDA3/OBSCN/MYO1G/HIP1/PLEKHF1/SVIL/ZFYVE26/ZFYVE1/ATG2B/SH3PXD2A/ZFYVE16/ASAP1/ATG2A/SH3PXD2B/GAB2/ARAP1/OGT/PLA2G4A/IQGAP2	25
GOBP_RIBOSOME_BIOGENESIS	39/1747	303/19637	0.0123477	0.113007	0.0973448	RPL7L1/RRP36/EXOSC7/RIOX2/MRTO4/IMP3/YTHDF2/EFL1/NGRN/LSG1/RSL1D1/DDX31/HELQ/GPATCH4/ISG20L2/ESF1/NIP7/EXOSC6/RNASEL/HELB/SUV39H1/DHX29/UTP20/GNL3L/LAS1L/URB1/RRP1B/GTPBP4/NOM1/RPUSD3/RRP12/PDCD11/PRKDC/CHD7/RRP8/MYBBP1A/NAT10/NOL6/MDN1	39
GOBP_CELLULAR_RESPONSE_TO_TESTOSTERONE_STIMULUS	4/1747	11/19637	0.0123683	0.113007	0.0973448	IGF1R/NCOA4/ROCK2/MYC	4
GOBP_INOSITOL_METABOLIC_PROCESS	4/1747	11/19637	0.0123683	0.113007	0.0973448	ITPKA/PPIP5K1/MECP2/SLC5A3	4
GOBP_REGULATION_OF_OSTEOCLAST_DEVELOPMENT	4/1747	11/19637	0.0123683	0.113007	0.0973448	NOTCH2/FBXW7/GPR68/FBN1	4
GOCC_GOLGI_TRANSPORT_COMPLEX	4/1747	11/19637	0.0123683	0.113007	0.0973448	COG1/COG7/COG8/COG3	4
GOMF_ADENYLATE_CYCLASE_ACTIVITY	4/1747	11/19637	0.0123683	0.113007	0.0973448	ADCY9/ADCY7/ADCY1/ADCY3	4
GOMF_G_QUADRUPLEX_DNA_BINDING	4/1747	11/19637	0.0123683	0.113007	0.0973448	PIF1/LONP1/BLM/XRN1	4
GOMF_PROTEIN_KINASE_B_BINDING	4/1747	11/19637	0.0123683	0.113007	0.0973448	APPL1/PINK1/CCDC88A/RARA	4
REACTOME_PROCESSIVE_SYNTHESIS_ON_THE_C_STRAND_OF_THE_TELOMERE	4/1747	11/19637	0.0123683	0.113007	0.0973448	RPA3/FEN1/POLD4/DNA2	4
REACTOME_REGULATED_PROTEOLYSIS_OF_P75NTR	4/1747	11/19637	0.0123683	0.113007	0.0973448	PSEN2/PSEN1/ADAM17/RELA	4
REACTOME_SIGNALING_BY_FGFR4_IN_DISEASE	4/1747	11/19637	0.0123683	0.113007	0.0973448	GAB1/PLCG1/SOS1/PIK3R1	4
REACTOME_PROCESSING_OF_DNA_DOUBLE_STRAND_BREAK_ENDS	16/1747	98/19637	0.0125215	0.114261	0.0984246	RNF8/TP53BP1/RPA3/TIPIN/BLM/NSD2/RHNO1/UBC/NBN/RAD9A/UIMC1/RMI1/DNA2/HERC2/ATR/ATM	16
REACTOME_MITOTIC_G1_G1_S_PHASES	22/1747	149/19637	0.0125453	0.114332	0.0984863	E2F3/CABLES1/RPA3/ORC1/PSMB7/CDKN1B/ABL1/LIN54/PTK6/UBC/POLE/DYRK1A/TFDP1/DBF4/CDK6/MCM5/PSMC2/PSMA3/PPP2R1A/MYC/MCM6/LIN9	22
GOBP_POSITIVE_REGULATION_OF_CELL_CYCLE_G1_S_PHASE_TRANSITION	12/1747	66/19637	0.0127252	0.115676	0.099644	RPTOR/LSM10/STIL/ANKRD17/GLI1/MDM2/FAM83D/CENPJ/TFDP1/ADAM17/LSM11/ANXA1	12
GOBP_REGULATION_OF_ANTIGEN_RECEPTOR_MEDIATED_SIGNALING_PATHWAY	12/1747	66/19637	0.0127252	0.115676	0.099644	BTN2A2/SLC39A10/CD300A/FOXP1/PRNP/CMTM3/PTPRC/RAB29/CD22/NECTIN2/RELA/RC3H1	12
GOBP_CELLULAR_RESPONSE_TO_HYDROGEN_PEROXIDE	15/1747	90/19637	0.0127748	0.115685	0.0996519	ERN1/SPHK1/FOXO3/PINK1/ABL1/SETX/STAT6/HDAC6/TRPM2/KDM6B/RELA/ANXA1/RIPK1/PDE8A/MAP3K5	15
GOBP_ENDOPLASMIC_RETICULUM_ORGANIZATION	15/1747	90/19637	0.0127748	0.115685	0.0996519	TRAM2/EMC1/TMCC1/GAK/STX18/TOR1B/SEC16A/TOR1AIP2/UBL4A/DOP1B/ZFYVE27/VCPIP1/ZBED3/RAB3GAP1/SEC31B	15
GOBP_POSITIVE_REGULATION_OF_CHROMOSOME_ORGANIZATION	15/1747	90/19637	0.0127748	0.115685	0.0996519	MAD2L1BP/MAP3K4/TASOR/SIN3A/SMC4/SLX4/SETDB1/ATRX/SETDB2/SLF2/NBN/FEN1/NUMA1/ATR/ATM	15
GOBP_DEMETHYLATION	13/1747	74/19637	0.0129195	0.116557	0.100403	JARID2/RIOX2/USP7/KDM5A/USP9X/KDM6A/KDM5B/JMJD1C/TET3/KDM6B/KDM3B/KDM3A/KDM4B	13
REACTOME_REGULATION_OF_HSF1_MEDIATED_HEAT_SHOCK_RESPONSE	14/1747	82/19637	0.01292	0.116557	0.100403	NUP153/TNFRSF21/RPA3/NDC1/NUP214/HSPA13/DNAJC2/DEDD2/NUP210/NUP62/CCAR2/NUP98/ATR/ATM	14
REACTOME_SIGNALING_BY_NOTCH4	14/1747	82/19637	0.01292	0.116557	0.100403	TACC3/CREBBP/PSMB7/NOTCH2/MAML3/FBXW7/PSEN2/UBC/PSMC2/EP300/PSMA3/PSEN1/KAT2A/MAML2	14
GOBP_NUCLEOSOME_ORGANIZATION	25/1747	176/19637	0.0130977	0.11773	0.101413	CENPP/ANP32B/H4C5/H2AX/NFRKB/RNF8/BPTF/SETD2/SHPRH/INO80/CHAF1A/ARID1A/SMARCA4/NAA60/HJURP/SRCAP/LIN54/ARID2/SMARCC2/ATRX/CHAF1B/GRWD1/KAT6A/SUPT6H/RSF1	25
REACTOME_TRANSPORT_TO_THE_GOLGI_AND_SUBSEQUENT_MODIFICATION	26/1747	185/19637	0.0131772	0.11773	0.101413	GOSR2/COG1/SEC22C/TMEM115/GOLGB1/COPB2/MAN2A2/COG7/DCTN5/TBC1D20/SEC16A/TUBB4B/COG8/CNIH3/TRAPPC6B/MGAT2/FUT8/DYNC1H1/ACTR1A/BET1L/TRAPPC9/SPTBN1/MGAT4A/MGAT1/MGAT5/COG3	26
GOBP_REGULATION_OF_VACUOLE_ORGANIZATION	10/1747	51/19637	0.0131923	0.11773	0.101413	PINK1/PIKFYVE/NUPR1/PIP4K2C/ULK1/PIP4K2A/PHF23/ATG2A/RALB/RAB3GAP1	10
GOBP_VIRAL_TRANSCRIPTION	10/1747	51/19637	0.0131923	0.11773	0.101413	HEXIM1/SMARCA4/ZNF639/JUN/CDK9/REST/SP1/RRP1B/EP300/RSF1	10
REACTOME_CELLULAR_SENESCENCE	27/1747	194/19637	0.0132141	0.11773	0.101413	E2F3/CDC27/TNRC6C/CBX4/PHC2/AGO4/JUN/ANAPC4/CDKN1B/SP1/EHMT1/MDM2/ANAPC7/UBC/EP400/ETS2/TFDP1/CDK6/CDC16/TNRC6B/FOS/NBN/KDM6B/RELA/SUZ12/ATM/MAP3K5	27
GOBP_LYMPH_VESSEL_MORPHOGENESIS	6/1747	23/19637	0.0132148	0.11773	0.101413	ACVR2B/PKD1/BMPR2/LGALS8/PPP3CB/VASH1	6
GOBP_MITOCHONDRIAL_GENOME_MAINTENANCE	6/1747	23/19637	0.0132148	0.11773	0.101413	PIF1/LONP1/MEF2A/PPARGC1A/LIG3/DNA2	6
GOBP_REGULATION_OF_CENTRIOLE_REPLICATION	6/1747	23/19637	0.0132148	0.11773	0.101413	STIL/CDK5RAP2/CENPJ/NUP62/ALMS1/KAT2A	6
GOBP_RESPONSE_TO_LECTIN	6/1747	23/19637	0.0132148	0.11773	0.101413	MAP3K7/CREBBP/EP300/IKBKB/MYC/SYK	6
REACTOME_DOWNREGULATION_OF_SMAD2_3:SMAD4_TRANSCRIPTIONAL_ACTIVITY	6/1747	23/19637	0.0132148	0.11773	0.101413	TGIF1/RNF111/USP9X/NCOR2/UBC/NCOR1	6
GOBP_METENCEPHALON_DEVELOPMENT	17/1747	107/19637	0.0133269	0.118582	0.102147	TTBK2/HERC1/IGF1R/ABL1/ATRN/GLI1/KIF14/GNPAT/MECP2/CRKL/PSEN1/LDB1/CLP1/CDK5R1/KAT2A/AGTPBP1/PTBP2	17
GOBP_REGULATION_OF_CELLULAR_PROTEIN_CATABOLIC_PROCESS	34/1747	258/19637	0.013356	0.118692	0.102242	TLK2/LATS1/MAP1A/GNA12/PIAS1/PINK1/RNF19B/FURIN/USP13/PKD1/USP7/NUPR1/CSNK2A1/HERPUD1/FBXW7/MDM2/TAF1/RNF185/CEBPA/CSNK1E/HECTD1/PSMC2/PSEN1/MKRN2/HSP90AA1/CCAR2/TRIB2/SOCS5/RIC1/SH3RF3/AGTPBP1/SH3RF1/OGT/FBXW8	34
GOCC_EXTRINSIC_COMPONENT_OF_MEMBRANE	40/1747	314/19637	0.0133879	0.118828	0.102359	GNA13/WDR45B/STXBP5/CISH/USP8/VPS13C/APC2/GNA12/PIK3CD/VPS13D/GNG7/UBXN6/TNK2/TOR1A/WDFY3/PRNP/VAC14/EEA1/PTK6/UBC/ULK1/GOLGA3/HIP1/CRKL/AKAP9/PIK3CG/PACSIN2/ZFYVE1/KCNAB2/ATG2B/RB1CC1/SOCS5/PIK3R1/SLA/AAK1/ATG2A/NUMA1/ANXA1/SYK/TRIO	40
GOMF_ENDONUCLEASE_ACTIVITY	19/1747	124/19637	0.0134219	0.118834	0.102364	ERN1/MBD4/EME2/MRPL44/ZGRF1/RNASEL/PELO/LAS1L/PGBD5/INTS11/DICER1/GEN1/AGO2/SMG6/FEN1/ELAC2/ZRANB3/DNA2/PIWIL4	19
GOMF_RIBONUCLEASE_ACTIVITY	19/1747	124/19637	0.0134219	0.118834	0.102364	ERN1/EXOSC7/DIS3L/MRPL44/DIS3L2/ISG20L2/PAN2/EXOSC6/RNASEL/PAN3/INTS11/DICER1/DCP2/AGO2/SMG6/FEN1/ELAC2/XRN1/PIWIL4	19
GOBP_DNA_REPLICATION_CHECKPOINT_SIGNALING	5/1747	17/19637	0.0138173	0.121134	0.104346	TIPIN/TICRR/ORC1/RAD9A/DNA2	5
GOBP_FUCOSYLATION	5/1747	17/19637	0.0138173	0.121134	0.104346	POFUT1/SLC35C2/FUT8/SLC35C1/FUT4	5
GOBP_GOLGI_TO_ENDOSOME_TRANSPORT	5/1747	17/19637	0.0138173	0.121134	0.104346	DOP1A/VPS13C/MON2/SYS1/DOP1B	5
GOBP_N_TERMINAL_PROTEIN_AMINO_ACID_ACETYLATION	5/1747	17/19637	0.0138173	0.121134	0.104346	NAA60/CREBBP/NAA25/EP300/NAA40	5
GOBP_T_HELPER_CELL_LINEAGE_COMMITMENT	5/1747	17/19637	0.0138173	0.121134	0.104346	MTOR/SPN/IL6R/STAT6/BATF	5
GOCC_PHAGOPHORE_ASSEMBLY_SITE_MEMBRANE	5/1747	17/19637	0.0138173	0.121134	0.104346	WDR45B/ULK1/ATG2B/RB1CC1/ATG2A	5
GOMF_FOUR_WAY_JUNCTION_DNA_BINDING	5/1747	17/19637	0.0138173	0.121134	0.104346	BLM/ABL1/GEN1/MSH6/RAD51B	5
REACTOME_REGULATION_OF_RUNX1_EXPRESSION_AND_ACTIVITY	5/1747	17/19637	0.0138173	0.121134	0.104346	TNRC6C/AGO4/CDK6/TNRC6B/AGO2	5
REACTOME_G2_M_CHECKPOINTS	24/1747	168/19637	0.0138952	0.121655	0.104794	RNF8/TP53BP1/RPA3/BLM/ORC1/PKMYT1/NSD2/PSMB7/RHNO1/UBC/DBF4/MCM5/PSMC2/GTSE1/PSMA3/NBN/RAD9A/UIMC1/MCM6/RMI1/DNA2/HERC2/ATR/ATM	24
GOMF_EXONUCLEASE_ACTIVITY_ACTIVE_WITH_EITHER_RIBO_OR_DEOXYRIBONUCLEIC_ACIDS_AND_PRODUCING_5_PHOSPHOMONOESTERS	11/1747	59/19637	0.0139107	0.121655	0.104794	EXOSC7/DIS3L/DIS3L2/ISG20L2/PAN2/POLE/PAN3/DCP2/FEN1/RAD9A/XRN1	11
GOBP_CELLULAR_RESPONSE_TO_ALCOHOL	15/1747	91/19637	0.0140758	0.122648	0.10565	RECQL5/FOXO3/SOD2/BLM/IGF1R/SLC23A2/ADCY7/GOLPH3/PTGER4/ADCY1/MLC1/SPIDR/ADCY3/MYC/XRN1	15
GOBP_PROTEIN_O_LINKED_GLYCOSYLATION	15/1747	91/19637	0.0140758	0.122648	0.10565	PLOD1/XXYLT1/POMT1/GALNT6/POFUT1/ST3GAL2/SLC35C2/FKRP/OGA/ST3GAL1/B3GNT2/TET3/SLC35C1/GCNT1/OGT	15
GOBP_REGULATION_OF_CYTOKINESIS	15/1747	91/19637	0.0140758	0.122648	0.10565	SETD2/IGF1R/BCL2L1/KIF14/CIT/BRCA2/SVIL/CALM3/ZFYVE26/KLHL21/NUP62/KIF20B/BIRC6/KIF20A/PKN2	15
GOBP_CELLULAR_RESPONSE_TO_CHEMICAL_STRESS	42/1747	334/19637	0.0141332	0.122999	0.105952	ERCC6L2/NFE2L1/ERN1/SPHK1/FOXO3/SOD2/PINK1/SIN3A/LONP1/SLC25A23/SLC2A1/LETM1/JUN/TLR4/PPARGC1A/ABL1/SETX/REST/MCL1/ARHGEF2/FBXW7/RCSD1/STAT6/HDAC6/CHD6/STAU1/PXN/TRPM2/FUT8/FOS/MYC/KDM6B/PPARGC1B/RELA/ALDH3B1/ANXA1/SERPINB6/RIPK1/DAPK1/PDE8A/ATM/MAP3K5	42
GOBP_METAPHASE_PLATE_CONGRESSION	12/1747	67/19637	0.014283	0.123141	0.106074	CHMP1B/PSRC1/FAM83D/KIF14/CENPF/CHMP1A/NUP62/DYNC1H1/SPAG5/NUMA1/TTL/ZW10	12
GOBP_T_CELL_MIGRATION	12/1747	67/19637	0.014283	0.123141	0.106074	PIK3CD/TNFSF14/WNK1/SPN/ITGAL/CD99L2/MYO1G/CRKL/PIK3CG/ADAM17/DOCK8/FADD	12
GOBP_POSITIVE_REGULATION_OF_IMMUNE_EFFECTOR_PROCESS	33/1747	250/19637	0.0142915	0.123141	0.106074	RIF1/PHB/CD300A/MAP3K7/TP53BP1/PTAFR/ADGRE2/SPON2/NSD2/TLR4/IL4R/ANKRD17/EXOSC6/STAT6/MR1/PTPRC/SLC7A5/P2RX7/NLRP3/FFAR2/TGFB1/PVR/NECTIN2/PAXIP1/KMT5C/SOCS5/ATAD5/KMT5B/FADD/RARA/GAB2/ANXA1/SYK	33
GOBP_HEMATOPOIETIC_STEM_CELL_DIFFERENTIATION	7/1747	30/19637	0.0142995	0.123141	0.106074	YTHDF2/ABL1/SETD1A/LMBR1L/CDK6/BATF/PRKDC	7
GOBP_MITOTIC_G1_S_TRANSITION_CHECKPOINT_SIGNALING	7/1747	30/19637	0.0142995	0.123141	0.106074	GIGYF2/CDKN1B/MDM2/TRIAP1/GTSE1/PRKDC/ATM	7
GOMF_PROTEIN_PHOSPHATASE_2A_BINDING	7/1747	30/19637	0.0142995	0.123141	0.106074	SPHK1/BOD1L2/GNA12/BOD1L1/SMG7/ANKLE2/MASTL	7
GOBP_COGNITION	39/1747	306/19637	0.014346	0.123141	0.106074	ATXN1/ITGA3/PPP1R9B/BTBD9/CX3CR1/MAP1A/INSR/RASGRF1/HTT/ABL1/PRNP/ITGA5/ATXN1L/NIPBL/AFF2/MECP2/RCAN1/DOP1B/ADCY1/DGCR2/CLDN5/EP300/CIC/C5AR1/PPP3CB/PSEN1/FOS/SETD5/HRH1/OPRK1/CHD7/ADCY3/SLC1A4/CTNS/FEN1/SHANK2/KAT2A/ABCA7/NRXN3	39
GOBP_ENDOPLASMIC_RETICULUM_UNFOLDED_PROTEIN_RESPONSE	13/1747	75/19637	0.0143931	0.123141	0.106074	ERN1/QRICH1/HERPUD2/HERPUD1/MBTPS1/PPP1R15B/FICD/TBL2/CREB3L2/EP300/PIK3R1/DERL2/ABCA7	13
GOBP_LYMPHOCYTE_APOPTOTIC_PROCESS	13/1747	75/19637	0.0143931	0.123141	0.106074	SLC39A10/TNFRSF21/FOXP1/LMBR1L/P2RX7/CRKL/IRS2/ARG2/ST3GAL1/DOCK8/CD274/FADD/RIPK1	13
GOBP_DNA_SYNTHESIS_INVOLVED_IN_DNA_REPAIR	8/1747	37/19637	0.0144081	0.123141	0.106074	HROB/REV3L/USP10/DTL/POLE/POLK/REV1/POLD4	8
GOBP_NEGATIVE_REGULATION_OF_PHOSPHATASE_ACTIVITY	8/1747	37/19637	0.0144081	0.123141	0.106074	PPP1R9B/BOD1L2/BOD1L1/MASTL/ROCK2/IKBKB/MGAT5/SEMA4D	8
GOBP_NEUROTROPHIN_SIGNALING_PATHWAY	8/1747	37/19637	0.0144081	0.123141	0.106074	NTRK3/RAPGEF2/SPRY2/AKT1S1/ZFYVE27/KIDINS220/SOS1/CYFIP2	8
GOBP_POSITIVE_REGULATION_OF_ATP_METABOLIC_PROCESS	8/1747	37/19637	0.0144081	0.123141	0.106074	PINK1/INSR/PPARGC1A/NUPR1/P2RX7/PPARA/PSEN1/MYC	8
GOBP_POSITIVE_REGULATION_OF_DOUBLE_STRAND_BREAK_REPAIR_VIA_HOMOLOGOUS_RECOMBINATION	8/1747	37/19637	0.0144081	0.123141	0.106074	WDR48/POGZ/ARID2/FANCB/EP400/TRRAP/ERCC6/BRD8	8
GOBP_TYPE_2_IMMUNE_RESPONSE	8/1747	37/19637	0.0144081	0.123141	0.106074	IL4R/STAT6/NLRP3/ARG2/BATF/SOCS5/RARA/ANXA1	8
GOBP_ADAPTIVE_IMMUNE_RESPONSE_BASED_ON_SOMATIC_RECOMBINATION_OF_IMMUNE_RECEPTORS_BUILT_FROM_IMMUNOGLOBULIN_SUPERFAMILY_DOMAINS	45/1747	363/19637	0.0144523	0.123371	0.106272	BTN3A2/RIF1/PHB/RNF8/MAP3K7/MYD88/TP53BP1/MTOR/TNFRSF1B/NSD2/TLR4/RC3H2/IL4R/SPN/IL6R/ZBTB7B/EXOSC6/STAT6/MR1/PTPRC/SUSD4/P2RX7/MYO1G/IL17RA/NLRP3/TGFB1/PVR/NECTIN2/PPP3CB/BATF/PAXIP1/RFTN1/KMT5C/ADAM17/SOCS5/MSH6/NBN/CD274/SUPT6H/ATAD5/KMT5B/FADD/ANXA1/RC3H1/PLA2G4A	45
GOBP_REGULATION_OF_CELL_SHAPE	22/1747	151/19637	0.0145212	0.123812	0.106652	FMNL2/GNA13/CDC42EP4/GNA12/PLXND1/PALM2AKAP2/RHOH/CDC42SE1/BRWD3/BRWD1/BAMBI/STRIP2/ARHGAP35/DNMBP/SYNE3/CDC42EP3/MARK2/ANXA1/SEMA4D/ARAP1/PHIP/PLXNA3	22
GOBP_REGULATION_OF_TRANSMEMBRANE_RECEPTOR_PROTEIN_SERINE_THREONINE_KINASE_SIGNALING_PATHWAY	35/1747	269/19637	0.0146529	0.124786	0.107491	DLX1/ITGA3/MTMR4/UBE2O/ZNF451/ACVR2B/LDLRAD4/LATS1/RNF111/HOXA13/DNM2/NRROS/CREBBP/ENG/BMPR2/NOTCH2/ABL1/INHBE/GLG1/LEMD3/PELO/SPART/GDF15/SPRY2/BAMBI/EP300/TGFB1/PPARA/FBXL15/ADAM17/HTRA1/SPRED2/NUMA1/ZEB2/FBN1	35
GOBP_FC_RECEPTOR_SIGNALING_PATHWAY	10/1747	52/19637	0.0150677	0.128013	0.110271	MAP3K7/APPL1/ABL1/PLCG1/PTPRC/MYO1G/IKBKB/SOS1/MAP3K1/SYK	10
GOMF_GENERAL_TRANSCRIPTION_INITIATION_FACTOR_BINDING	10/1747	52/19637	0.0150677	0.128013	0.110271	RPTOR/MTOR/YEATS2/JUN/DR1/ZBTB43/TAF1/TAF7/RELA/BTAF1	10
GOBP_POSITIVE_REGULATION_OF_LYMPHOCYTE_MEDIATED_IMMUNITY	18/1747	117/19637	0.0152108	0.129075	0.111186	RIF1/MAP3K7/TP53BP1/NSD2/EXOSC6/STAT6/MR1/PTPRC/P2RX7/NLRP3/TGFB1/PVR/NECTIN2/PAXIP1/KMT5C/ATAD5/KMT5B/FADD	18
GOBP_REGULATION_OF_IMMUNE_EFFECTOR_PROCESS	44/1747	355/19637	0.0154906	0.131293	0.113097	RIF1/PHB/CD300A/MAP3K7/CX3CR1/TP53BP1/APPL1/TNFRSF1B/PTAFR/PRAM1/ADGRE2/SPON2/NSD2/TLR4/RC3H2/IL4R/ANKRD17/ZBTB7B/EXOSC6/STAT6/MR1/PTPRC/SLC7A5/SUSD4/P2RX7/NLRP3/CD22/FFAR2/TGFB1/PVR/NECTIN2/PPP3CB/PAXIP1/KMT5C/SOCS5/SUPT6H/ATAD5/KMT5B/FADD/RARA/GAB2/ANXA1/SYK/RC3H1	44
REACTOME_HIV_LIFE_CYCLE	22/1747	152/19637	0.0155976	0.132044	0.113743	NUP153/RNMT/ELOA/FURIN/NELFA/NDC1/MVB12B/CDK9/NUP214/TAF1/VPS37B/UBC/POLR2J/RANGAP1/NUP210/NUP62/NUP98/FEN1/TAF7/PSIP1/CXCR4/ERCC3	22
GOBP_SMAD_PROTEIN_SIGNAL_TRANSDUCTION	14/1747	84/19637	0.0158058	0.133284	0.114812	ROR2/SLC33A1/NCEH1/JUN/BMPR2/INHBE/GDF15/TGFB1/ZMIZ1/FOS/LNPEP/SPTBN1/SMAD5/ZMIZ2	14
GOMF_EXONUCLEASE_ACTIVITY	14/1747	84/19637	0.0158058	0.133284	0.114812	EXOSC7/REXO1/DIS3L/DIS3L2/ISG20L2/PAN2/EXOSC6/POLE/PAN3/TDP1/DCP2/FEN1/RAD9A/XRN1	14
REACTOME_TRANSPORT_OF_MATURE_TRANSCRIPT_TO_CYTOPLASM	14/1747	84/19637	0.0158058	0.133284	0.114812	NUP153/DDX39A/NDC1/RBM8A/NUP214/NXT1/DHX38/ZC3H11A/THOC2/NUP210/NUP62/U2AF2/NUP98/WDR33	14
GOBP_NUCLEAR_TRANSPORT	39/1747	308/19637	0.0158188	0.133284	0.114812	ATXN1/NUP153/E2F3/ANP32B/SETD2/APPL1/RANBP3/KPNA6/AKAP13/DDX39A/RSRC1/LSG1/PKD1/SMG1/XPO6/IPO8/NUP214/NXT1/SMG7/ZC3H11A/THOC2/ING1/UPF2/UPF3A/NEMF/RANGAP1/TGFB1/PSEN1/NUP62/NUP98/IPO11/PIK3R1/SMG6/FAM53C/SUPT6H/NOL6/IWS1/SYK/TSC2	39
GOCC_RECYCLING_ENDOSOME	27/1747	197/19637	0.0159431	0.134136	0.115545	HLA-C/TUBGCP4/RAB8B/SCAMP4/RAP2B/RNF11/SLC31A2/SORCS2/CLCN3/RAB29/ULK1/RAP2C/ITSN1/CLTCL1/RAP2A/ATP11A/CD22/ARF6/PACSIN2/MLC1/ZFYVE27/RABEP1/CD274/EHD1/TUBG1/RELCH/NISCH	27
GOBP_POSITIVE_REGULATION_OF_RESPONSE_TO_BIOTIC_STIMULUS	25/1747	179/19637	0.015965	0.134136	0.115545	HEXIM1/MAP3K7/EMILIN2/SIN3A/CREBBP/TLR4/ANKRD17/ZCCHC3/NLRC5/MR1/ZNFX1/TRIM56/RNF185/FFAR2/EP300/PVR/NECTIN2/FPR2/HSP90AA1/IKBKB/PRKDC/CD274/FADD/SYK/TBK1	25
GOBP_CELLULAR_RESPONSE_TO_RADIATION	26/1747	188/19637	0.0159762	0.134136	0.115545	TLK2/H2AX/BMF/INO80/TP53BP1/DNM2/BLM/CREBBP/RHNO1/BCL2L1/MDM2/NIPBL/TRIAP1/TAF1/BRCA2/EP300/XPC/SPIDR/PIK3R1/POLK/MYC/TNKS1BP1/RAD9A/ATR/INTS7/ATM	26
GOBP_NEGATIVE_REGULATION_OF_DNA_RECOMBINATION	9/1747	45/19637	0.0161044	0.134895	0.1162	RIF1/RECQL5/TP53BP1/BLM/HELB/FANCB/MSH6/ZRANB3/POLQ	9
GOBP_REGULATION_OF_GLYCOLYTIC_PROCESS	9/1747	45/19637	0.0161044	0.134895	0.1162	INSR/NUPR1/P2RX7/EP300/PPARA/PSEN1/MYC/NCOR1/OGT	9
GOBP_STEROID_HORMONE_MEDIATED_SIGNALING_PATHWAY	20/1747	135/19637	0.0161733	0.134989	0.116281	PHB/PPARD/TRERF1/LATS1/FOXP1/ARID1A/SMARCA4/KANK2/KMT2D/HDAC6/NCOR2/RNF6/NCOA4/EP300/PPARA/ZMIZ1/TAF7/PPARGC1B/KDM3A/NCOR1	20
GOBP_POSITIVE_REGULATION_OF_GTPASE_ACTIVITY	35/1747	271/19637	0.0162627	0.134989	0.116281	RALBP1/APC2/ADAP1/RCC2/MYO9A/TBC1D2B/RASGRF1/NTRK3/TBC1D1/TBC1D10B/ARHGAP24/TBC1D20/RALGAPA2/RAPGEF2/RGS16/RTN4R/CRKL/GMIP/TBC1D4/SIPA1L3/RANGAP1/ARHGAP35/SIPA1L1/RGS10/SOS1/ASAP1/SGSM2/DOCK8/RIC1/RAB3GAP1/SEMA4D/ARAP1/TSC2/DOCK6/AGRN	35
GOBP_CELLULAR_RESPONSE_TO_GROWTH_HORMONE_STIMULUS	6/1747	24/19637	0.0163234	0.134989	0.116281	STAT6/PXN/GDF15/PIK3R1/MYC/MBD5	6
GOBP_FC_EPSILON_RECEPTOR_SIGNALING_PATHWAY	6/1747	24/19637	0.0163234	0.134989	0.116281	MAP3K7/PLCG1/IKBKB/SOS1/MAP3K1/SYK	6
GOBP_NEGATIVE_REGULATION_OF_NECROTIC_CELL_DEATH	6/1747	24/19637	0.0163234	0.134989	0.116281	CASP8/NUPR1/RBCK1/ARHGEF2/FADD/RIPK1	6
GOBP_PEPTIDYL_ASPARAGINE_MODIFICATION	6/1747	24/19637	0.0163234	0.134989	0.116281	MGAT2/FUT8/MGAT1/UGGT1/MGAT5/UGGT2	6
GOBP_POSITIVE_REGULATION_OF_TRANSCRIPTION_FROM_RNA_POLYMERASE_II_PROMOTER_INVOLVED_IN_CELLULAR_RESPONSE_TO_CHEMICAL_STIMULUS	6/1747	24/19637	0.0163234	0.134989	0.116281	JUN/CHD6/EP300/SMAD5/RELA/CARF	6
GOBP_RESPONSE_TO_MISFOLDED_PROTEIN	6/1747	24/19637	0.0163234	0.134989	0.116281	TOR1A/HDAC6/RNF185/DNAJB12/UGGT1/UGGT2	6
GOMF_DNA_DIRECTED_DNA_POLYMERASE_ACTIVITY	6/1747	24/19637	0.0163234	0.134989	0.116281	REV3L/POLE/POLK/REV1/POLD4/POLQ	6
REACTOME_SIGNALING_BY_EGFR_IN_CANCER	6/1747	24/19637	0.0163234	0.134989	0.116281	GAB1/PLCG1/UBC/HSP90AA1/SOS1/PIK3R1	6
REACTOME_TELOMERE_C_STRAND_LAGGING_STRAND_SYNTHESIS	6/1747	24/19637	0.0163234	0.134989	0.116281	RPA3/RFC1/POLE/FEN1/POLD4/DNA2	6
GOBP_LEUKOCYTE_MIGRATION	47/1747	385/19637	0.0163726	0.13524	0.116496	ROR2/NINJ1/ITGA3/TREM1/CD300A/MYD88/CX3CR1/CCR1/BSG/PIK3CD/TNFSF14/CHST2/PTAFR/ADGRE2/PIKFYVE/RHOH/WNK1/SPN/ITGAL/IL6R/GOLPH3/PTGER4/SELPLG/LYST/CD99L2/TRPM2/MYO1G/IL17RA/CRKL/FFAR2/PIK3CG/C5AR1/HRH1/FPR2/RIN3/MTUS1/ADAM17/SOS1/DOCK8/FADD/CXCR4/FUT4/ANXA1/GCNT1/SYK/ANO6/PIP5K1C	47
REACTOME_PRE_NOTCH_EXPRESSION_AND_PROCESSING	18/1747	118/19637	0.0165037	0.136165	0.117293	E2F3/TNRC6C/ST3GAL6/FURIN/AGO4/JUN/CREBBP/NOTCH2/MAML3/POFUT1/TFDP1/TNRC6B/EP300/SEL1L/AGO2/ATP2A3/KAT2A/MAML2	18
REACTOME_TOLL_LIKE_RECEPTOR_CASCADES	22/1747	153/19637	0.0167359	0.137679	0.118597	CASP8/MAP3K7/MYD88/NOD1/DNM2/MEF2A/JUN/TLR4/ATF1/DUSP6/EEA1/UBC/MAP3K8/FOS/PPP2R1A/DUSP4/IKBKB/MAP3K1/RELA/FADD/RIPK1/TBK1	22
GOBP_REGULATION_OF_T_HELPER_CELL_DIFFERENTIATION	8/1747	38/19637	0.0168655	0.137679	0.118597	RC3H2/IL4R/ZBTB7B/NLRP3/SOCS5/RARA/ANXA1/RC3H1	8
GOMF_EXORIBONUCLEASE_ACTIVITY_PRODUCING_5_PHOSPHOMONOESTERS	8/1747	38/19637	0.0168655	0.137679	0.118597	EXOSC7/DIS3L/DIS3L2/ISG20L2/PAN2/PAN3/DCP2/XRN1	8
REACTOME_HSF1_DEPENDENT_TRANSACTIVATION	8/1747	38/19637	0.0168655	0.137679	0.118597	TNFRSF21/RPTOR/MTOR/CREBBP/EP300/DEDD2/AKT1S1/HSP90AA1	8
REACTOME_RESOLUTION_OF_ABASIC_SITES_AP_SITES	8/1747	38/19637	0.0168655	0.137679	0.118597	RPA3/MBD4/RFC1/POLE/PARG/FEN1/POLD4/LIG3	8
GOBP_POSITIVE_REGULATION_OF_PROTEASOMAL_UBIQUITIN_DEPENDENT_PROTEIN_CATABOLIC_PROCESS	15/1747	93/19637	0.0169835	0.137679	0.118597	PIAS1/RNF19B/HERPUD1/MDM2/TAF1/CEBPA/CSNK1E/HECTD1/PSEN1/MKRN2/TRIB2/SOCS5/SH3RF3/SH3RF1/FBXW8	15
REACTOME_DNA_REPLICATION	19/1747	127/19637	0.0170242	0.137679	0.118597	E2F3/CDC27/RPA3/ORC1/PSMB7/ANAPC4/RFC1/ANAPC7/UBC/POLE/DBF4/MCM5/CDC16/PSMC2/PSMA3/FEN1/POLD4/MCM6/DNA2	19
GOBP_CENTROMERE_COMPLEX_ASSEMBLY	7/1747	31/19637	0.0170879	0.137679	0.118597	CENPP/HJURP/POGZ/CENPT/CENPF/CENPO/KNTC1	7
GOBP_POSITIVE_REGULATION_OF_CELL_CYCLE_G2_M_PHASE_TRANSITION	7/1747	31/19637	0.0170879	0.137679	0.118597	DBF4B/RCC2/SIN3A/DTL/MECP2/ATAD5/RAD51B	7
GOBP_POSITIVE_REGULATION_OF_T_CELL_MIGRATION	7/1747	31/19637	0.0170879	0.137679	0.118597	TNFSF14/WNK1/SPN/CD99L2/ADAM17/DOCK8/FADD	7
GOBP_REGULATION_OF_MICROTUBULE_DEPOLYMERIZATION	7/1747	31/19637	0.0170879	0.137679	0.118597	TTBK2/MAP1A/APC2/CAMSAP1/ARHGEF2/HDAC6/CLASP1	7
GOBP_REGULATION_OF_PROGRAMMED_NECROTIC_CELL_DEATH	7/1747	31/19637	0.0170879	0.137679	0.118597	CASP8/NUPR1/RBCK1/ARHGEF2/FADD/RIPK1/OGT	7
GOMF_DNA_POLYMERASE_ACTIVITY	7/1747	31/19637	0.0170879	0.137679	0.118597	REV3L/POLE/POLK/REV1/POLD4/POLQ/TEP1	7
REACTOME_MAPK_TARGETS_NUCLEAR_EVENTS_MEDIATED_BY_MAP_KINASES	7/1747	31/19637	0.0170879	0.137679	0.118597	MEF2A/JUN/ATF1/DUSP6/FOS/PPP2R1A/DUSP4	7
GOBP_POSITIVE_REGULATION_OF_G1_S_TRANSITION_OF_MITOTIC_CELL_CYCLE	10/1747	53/19637	0.0171345	0.137679	0.118597	RPTOR/LSM10/STIL/ANKRD17/MDM2/CENPJ/TFDP1/ADAM17/LSM11/ANXA1	10
GOBP_RESPONSE_TO_ISCHEMIA	10/1747	53/19637	0.0171345	0.137679	0.118597	CX3CR1/PINK1/REST/P2RX7/RCAN1/ROCK2/ABRAXAS2/HK2/CPEB4/MAP3K5	10
GOCC_EXTRINSIC_COMPONENT_OF_ORGANELLE_MEMBRANE	10/1747	53/19637	0.0171345	0.137679	0.118597	STXBP5/USP8/TOR1A/WDFY3/VAC14/UBC/ULK1/GOLGA3/ZFYVE1/ANXA1	10
GOBP_POSITIVE_REGULATION_OF_UBIQUITIN_DEPENDENT_PROTEIN_CATABOLIC_PROCESS	17/1747	110/19637	0.0172434	0.137679	0.118597	PIAS1/RNF19B/HERPUD1/FBXW7/MDM2/TAF1/CEBPA/CSNK1E/HECTD1/PSEN1/MKRN2/TRIB2/SOCS5/SH3RF3/AGTPBP1/SH3RF1/FBXW8	17
GOBP_ER_ASSOCIATED_MISFOLDED_PROTEIN_CATABOLIC_PROCESS	4/1747	12/19637	0.0172652	0.137679	0.118597	TOR1A/RNF185/UGGT1/UGGT2	4
GOBP_MAINTENANCE_OF_SISTER_CHROMATID_COHESION	4/1747	12/19637	0.0172652	0.137679	0.118597	NIPBL/ATRX/MAU2/SLF2	4
GOBP_PROTEIN_MONO_ADP_RIBOSYLATION	4/1747	12/19637	0.0172652	0.137679	0.118597	PARP6/PARP14/TIPARP/PARP8	4
GOBP_REGULATION_OF_NON_MOTILE_CILIUM_ASSEMBLY	4/1747	12/19637	0.0172652	0.137679	0.118597	MAP4/DNM2/ATMIN/CENPJ	4
GOBP_REGULATION_OF_RNA_EXPORT_FROM_NUCLEUS	4/1747	12/19637	0.0172652	0.137679	0.118597	NUP153/SETD2/SUPT6H/IWS1	4
GOMF_ACYL_COA_DEHYDROGENASE_ACTIVITY	4/1747	12/19637	0.0172652	0.137679	0.118597	ACAD9/ACAD11/GCDH/ACAD10	4
GOMF_GTPASE_INHIBITOR_ACTIVITY	4/1747	12/19637	0.0172652	0.137679	0.118597	TNK2/RHOH/CDC42SE1/IQGAP2	4
GOMF_JUN_KINASE_KINASE_KINASE_ACTIVITY	4/1747	12/19637	0.0172652	0.137679	0.118597	MAP3K21/MAP3K10/RIPK1/MAP3K5	4
GOMF_RNA_POLYMERASE_II_CTD_HEPTAPEPTIDE_REPEAT_KINASE_ACTIVITY	4/1747	12/19637	0.0172652	0.137679	0.118597	CDK13/CDK9/CDK6/CDK12	4
GOMF_STAT_FAMILY_PROTEIN_BINDING	4/1747	12/19637	0.0172652	0.137679	0.118597	FAM220A/DTX3L/CEBPA/EP300	4
REACTOME_NF_KB_ACTIVATION_THROUGH_FADD_RIP_1_PATHWAY_MEDIATED_BY_CASPASE_8_AND_10	4/1747	12/19637	0.0172652	0.137679	0.118597	CASP8/IKBKB/FADD/RIPK1	4
REACTOME_NOTCH2_INTRACELLULAR_DOMAIN_REGULATES_TRANSCRIPTION	4/1747	12/19637	0.0172652	0.137679	0.118597	NOTCH2/MAML3/EP300/MAML2	4
GOMF_KINASE_REGULATOR_ACTIVITY	31/1747	235/19637	0.0172988	0.137792	0.118695	DBF4B/HEXIM1/GPRC5C/RPTOR/INKA1/CISH/CCNF/BMPR2/RHOH/INKA2/WNK1/CDKN1B/CIT/GCN1/SPRY2/DBF4/CALM3/ERCC6/CCNL2/KIDINS220/ITPRIP/TRIB2/SOCS5/MOB2/PIK3R1/SPRED2/MADD/MARK2/MOB3B/CDK5R1/ELP3	31
GOBP_REGULATION_OF_LEUKOCYTE_APOPTOTIC_PROCESS	14/1747	85/19637	0.0174219	0.138509	0.119312	SLC39A10/FOXP1/PIK3CD/RAPGEF2/P2RX7/IRS2/ARG2/ADAM17/ST3GAL1/DOCK8/CD274/FADD/MERTK/ANXA1	14
GOBP_POSITIVE_REGULATION_OF_AUTOPHAGY	20/1747	136/19637	0.0174275	0.138509	0.119312	TRIM38/MAP3K7/FOXO3/FYCO1/VPS13D/PINK1/NOD1/MEFV/HTT/PIP4K2C/ULK1/PLEKHF1/PIP4K2A/ATG2A/RALB/RAB3GAP1/DAPK1/TSC2/DEPDC5/TBK1	20
GOBP_PRESYNAPTIC_ENDOCYTOSIS	11/1747	61/19637	0.0176655	0.139127	0.119845	BTBD9/RAB27B/DNM2/GAK/TOR1A/KIAA1109/ITSN1/ARF6/CALM3/PPP3CB/PIP5K1C	11
GOBP_AXO_DENDRITIC_TRANSPORT	13/1747	77/19637	0.0177222	0.139127	0.119845	DST/RAB27B/MAP1A/SPG11/AP3S2/TRAK2/HDAC6/SPG7/ARMCX3/BLOC1S3/DYNC1H1/AGTPBP1/MAPK8IP3	13
GOBP_ACTIVATION_OF_NF_KAPPAB_INDUCING_KINASE_ACTIVITY	5/1747	18/19637	0.0177584	0.139127	0.119845	MAP3K7/TNFRSF10B/TNFRSF10A/ZFP91/TRAF4	5
GOBP_CHEMOKINE_C_X_C_MOTIF_LIGAND_2_PRODUCTION	5/1747	18/19637	0.0177584	0.139127	0.119845	MYD88/MBP/FOXP1/TLR4/OAS1	5
GOBP_DNA_DAMAGE_RESPONSE_SIGNAL_TRANSDUCTION_BY_P53_CLASS_MEDIATOR_RESULTING_IN_CELL_CYCLE_ARREST	5/1747	18/19637	0.0177584	0.139127	0.119845	CDKN1B/MDM2/TRIAP1/GTSE1/ATM	5
GOBP_HEPATOCYTE_APOPTOTIC_PROCESS	5/1747	18/19637	0.0177584	0.139127	0.119845	IGF1R/BCL2L1/ARF6/PIK3CG/PPARA	5
GOBP_KERATAN_SULFATE_METABOLIC_PROCESS	5/1747	18/19637	0.0177584	0.139127	0.119845	ST3GAL6/CHST2/ST3GAL2/ST3GAL1/B3GNT2	5
GOBP_OSTEOCLAST_DEVELOPMENT	5/1747	18/19637	0.0177584	0.139127	0.119845	FOXP1/NOTCH2/FBXW7/GPR68/FBN1	5
GOBP_REGULATION_OF_CLATHRIN_DEPENDENT_ENDOCYTOSIS	5/1747	18/19637	0.0177584	0.139127	0.119845	DNM2/TNK2/BMP2K/AAK1/DGKD	5
GOBP_REGULATION_OF_EXIT_FROM_MITOSIS	5/1747	18/19637	0.0177584	0.139127	0.119845	PPP1R9B/MAD2L1BP/CDKN1B/ZW10/KNTC1	5
GOCC_KINETOCHORE_MICROTUBULE	5/1747	18/19637	0.0177584	0.139127	0.119845	CHMP1B/CHMP1A/CLASP1/ZW10/KNTC1	5
REACTOME_PRE_NOTCH_PROCESSING_IN_GOLGI	5/1747	18/19637	0.0177584	0.139127	0.119845	ST3GAL6/FURIN/NOTCH2/SEL1L/ATP2A3	5
REACTOME_RORA_ACTIVATES_GENE_EXPRESSION	5/1747	18/19637	0.0177584	0.139127	0.119845	CREBBP/NCOA6/EP300/PPARA/TGS1	5
GOBP_CIRCADIAN_REGULATION_OF_GENE_EXPRESSION	12/1747	69/19637	0.0178282	0.139368	0.120053	KMT2A/PPARGC1A/KDM5A/ZFHX3/MYCBP2/CSNK1E/PPARA/BHLHE40/MYBBP1A/RAI1/HUWE1/OGT	12
GOCC_HETEROCHROMATIN	12/1747	69/19637	0.0178282	0.139368	0.120053	TASOR/ZNF618/CENPB/BAZ2A/SUV39H1/ATRX/MECP2/RRP1B/KMT5C/RRP8/TNKS1BP1/SUZ12	12
REACTOME_REGULATION_OF_LIPID_METABOLISM_BY_PEROXISOME_PROLIFERATOR_ACTIVATED_RECEPTOR_ALPHA_PPARALPHA	18/1747	119/19637	0.0178804	0.139624	0.120272	MED13/TNFRSF21/SIN3A/THRAP3/CREBBP/PPARGC1A/SP1/NCOA6/MED10/MED13L/NCOR2/EP300/PPARA/TGS1/PPARGC1B/NCOR1/MED15/FDFT1	18
GOBP_CLATHRIN_DEPENDENT_ENDOCYTOSIS	9/1747	46/19637	0.0184872	0.144047	0.124082	DNM2/TNK2/GAK/BMP2K/ITSN1/HIP1/AAK1/PIP5K1C/DGKD	9
GOBP_REGULATION_OF_MITOTIC_SISTER_CHROMATID_SEGREGATION	9/1747	46/19637	0.0184872	0.144047	0.124082	MAD2L1BP/CDK5RAP2/CENPF/KLHL22/GEN1/NUMA1/ATM/ZW10/KNTC1	9
GOCC_LATE_ENDOSOME	36/1747	283/19637	0.0185645	0.144492	0.124466	GOSR2/WDR48/FYCO1/CHMP1B/RMC1/RAB27B/IGF2R/MFSD12/UBXN6/INSR/RUBCN/HTT/SLC31A2/MVB12B/PIKFYVE/RAPGEF2/TMEM192/CLCN3/VAC14/MR1/HDAC6/CHMP1A/EXOC8/VPS37B/IFNAR1/ATP7B/CLTCL1/MARCHF8/SLC39A14/KIDINS220/IFITM2/CTNS/DERL2/STARD3/CXCR4/ANKRD13D	36
GOMF_DIOXYGENASE_ACTIVITY	15/1747	94/19637	0.0185997	0.144608	0.124566	JARID2/RIOX2/PLOD1/HSPBAP1/RSBN1/KDM5A/KDM6A/KDM5B/RSBN1L/JMJD1C/TET3/KDM6B/KDM3B/KDM3A/KDM4B	15
GOBP_REGULATION_OF_PROTEIN_STABILITY	38/1747	302/19637	0.0186709	0.145004	0.124907	PHB/CRTAP/USP8/MUL1/PINK1/USP13/TELO2/HTT/CREBBP/USP7/PPARGC1A/COG7/PRNP/SEC16A/FBXW7/MDM2/USP9X/HDAC6/GNL3L/TAF1/HCFC1/UBL4A/HIP1/GTPBP4/TRIM24/EP300/SEL1L/CCDC88C/HSP90AA1/CCAR2/PRKDC/PIK3R1/ZBED3/AAK1/SYVN1/KAT2A/COG3/MAPK8IP3	38
GOMF_PHOSPHATASE_REGULATOR_ACTIVITY	17/1747	111/19637	0.0187294	0.1453	0.125162	PPP1R9B/PPP4R1/BOD1L2/GNA12/BMPR2/BOD1L1/BMP2K/PPP1R15B/ANKLE2/RCAN1/CALM3/PPP2R1A/PPP4R3A/B3GAT3/MGAT5/ZEB2/PPP6R2	17
REACTOME_EPIGENETIC_REGULATION_OF_GENE_EXPRESSION	21/1747	146/19637	0.019028	0.147457	0.12702	JARID2/UBTF/SIN3A/MTF2/PHF19/TTF1/BAZ2A/SUV39H1/ARID4B/BAZ1B/GATAD2A/EP300/ERCC6/RRP8/MYBBP1A/TET3/CHD3/SUZ12/KAT2A/TAF1D/ERCC3	21
GOBP_REGULATION_OF_PROTEIN_POLYMERIZATION	27/1747	200/19637	0.0191032	0.147879	0.127384	CDC42EP4/LATS1/MTOR/PINK1/PSRC1/CDK5RAP2/ARPC5L/CDKN1B/ABL1/CAMSAP1/TPPP/SSH1/CLIP1/MECP2/DYRK1A/AKAP9/SVIL/ARF6/NIN/HSP90AA1/CDC42EP3/SPTBN1/SSH2/NUMA1/CYFIP2/CDK5R1/CLASP1	27
GOBP_NEGATIVE_REGULATION_OF_KINASE_ACTIVITY	31/1747	237/19637	0.0192916	0.149015	0.128362	HEXIM1/UBASH3B/STK38/CD300A/LATS1/GADD45B/MLLT1/CEP85/RUBCN/CDK5RAP2/CDKN1B/ABL1/PIP4K2C/PTPRC/PTK6/ZNF675/SPRY2/IRS2/CEBPA/PIP4K2A/PSEN1/AKT1S1/NUP62/TRIB2/SOCS5/HIPK3/TAF7/LRP5/TESK1/TSC2/MVP	31
GOBP_REGULATION_OF_LEUKOCYTE_MEDIATED_IMMUNITY	31/1747	237/19637	0.0192916	0.149015	0.128362	RIF1/CD300A/MAP3K7/CX3CR1/TP53BP1/TNFRSF1B/PTAFR/PRAM1/ADGRE2/NSD2/TLR4/IL4R/EXOSC6/STAT6/MR1/PTPRC/SUSD4/P2RX7/NLRP3/TGFB1/PVR/NECTIN2/PPP3CB/PAXIP1/KMT5C/SUPT6H/ATAD5/KMT5B/FADD/GAB2/SYK	31
REACTOME_TRANSCRIPTION_COUPLED_NUCLEOTIDE_EXCISION_REPAIR_TC_NER	13/1747	78/19637	0.0195902	0.15115	0.130202	AQR/RPA3/USP7/RFC1/UBC/POLE/POLR2J/EP300/ERCC6/POLK/POLD4/LIG3/ERCC3	13
REACTOME_SUMOYLATION_OF_UBIQUITINYLATION_PROTEINS	8/1747	39/19637	0.0196104	0.15115	0.130202	NUP153/PIAS1/NDC1/NUP214/MDM2/NUP210/NUP62/NUP98	8
GOBP_POSITIVE_REGULATION_OF_SMALL_GTPASE_MEDIATED_SIGNAL_TRANSDUCTION	12/1747	70/19637	0.0198304	0.152082	0.131004	ARHGEF3/RASGRF1/AKAP13/NOTCH2/GPR35/P2RY8/F2RL3/RTN4R/PIK3CG/SOS1/ERBIN/ARRB1	12
GOBP_PROTEIN_N_LINKED_GLYCOSYLATION	12/1747	70/19637	0.0198304	0.152082	0.131004	ALG2/DHDDS/ALG11/MGAT2/FUT8/ST3GAL1/EXT2/MGAT4A/MGAT1/UGGT1/MGAT5/UGGT2	12
GOBP_NEGATIVE_REGULATION_OF_ALPHA_BETA_T_CELL_DIFFERENTIATION	6/1747	25/19637	0.0199016	0.152082	0.131004	RC3H2/IL4R/ZBTB7B/SOCS5/ANXA1/RC3H1	6
GOBP_SECONDARY_METABOLITE_BIOSYNTHETIC_PROCESS	6/1747	25/19637	0.0199016	0.152082	0.131004	APPL1/MFSD12/RAPGEF2/DCT/CTNS/ZEB2	6
REACTOME_BASIGIN_INTERACTIONS	6/1747	25/19637	0.0199016	0.152082	0.131004	ITGA3/SLC16A3/BSG/SPN/SLC7A5/PPIL2	6
REACTOME_NOTCH3_INTRACELLULAR_DOMAIN_REGULATES_TRANSCRIPTION	6/1747	25/19637	0.0199016	0.152082	0.131004	PLXND1/CREBBP/MAML3/EP300/KAT2A/MAML2	6
REACTOME_RESOLUTION_OF_AP_SITES_VIA_THE_MULTIPLE_NUCLEOTIDE_PATCH_REPLACEMENT_PATHWAY	6/1747	25/19637	0.0199016	0.152082	0.131004	RPA3/RFC1/POLE/PARG/FEN1/POLD4	6
REACTOME_SIGNALING_BY_NTRK2_TRKB	6/1747	25/19637	0.0199016	0.152082	0.131004	GAB1/PLCG1/SOS1/PIK3R1/CDK5R1/FRS3	6
GOBP_POSITIVE_REGULATION_OF_CD4_POSITIVE_ALPHA_BETA_T_CELL_DIFFERENTIATION	7/1747	32/19637	0.0202386	0.153671	0.132373	CD83/IL4R/ZBTB7B/NLRP3/SOCS5/RARA/ANXA1	7
GOBP_PROTEIN_LOCALIZATION_TO_CHROMATIN	7/1747	32/19637	0.0202386	0.153671	0.132373	JARID2/SETD2/TASOR/NIPBL/MAU2/WAPL/VCPIP1	7
GOCC_TRANS_GOLGI_NETWORK_TRANSPORT_VESICLE	7/1747	32/19637	0.0202386	0.153671	0.132373	CLBA1/RAB27B/IGF2R/RAB8B/FURIN/CLTCL1/AFTPH	7
GOMF_UBIQUITIN_CONJUGATING_ENZYME_BINDING	7/1747	32/19637	0.0202386	0.153671	0.132373	SIAH2/RNF19B/DCUN1D3/ZMYM2/DCUN1D2/PPARA/MARCHF6	7
HALLMARK_NOTCH_SIGNALING	7/1747	32/19637	0.0202386	0.153671	0.132373	PPARD/ST3GAL6/NOTCH2/PSEN2/KAT2A/ARRB1/MAML2	7
REACTOME_DNA_STRAND_ELONGATION	7/1747	32/19637	0.0202386	0.153671	0.132373	RPA3/RFC1/MCM5/FEN1/POLD4/MCM6/DNA2	7
GOBP_RETROGRADE_TRANSPORT_ENDOSOME_TO_GOLGI	15/1747	95/19637	0.0203305	0.1542	0.132829	UBE2O/SLC66A2/USP7/PIKFYVE/TBC1D10B/RAB29/CLTCL1/DENND2A/EIPR1/BET1L/DENND5A/SGSM2/RIC1/HEATR5B/TMEM87B	15
GOBP_REGULATION_OF_T_CELL_ACTIVATION	42/1747	342/19637	0.0203514	0.1542	0.132829	CD83/BTN2A2/CD300A/TNFRSF21/FOXO3/TNFRSF1B/TNFSF9/TNFSF14/GPNMB/RC3H2/RHOH/IL4R/SPN/CLECL1/ABL1/SIRPB1/PRNP/ZBTB7B/PTPRC/SOX13/FANCA/NKAP/SLC7A1/NLRP3/EFNB2/PNP/MAP3K8/ARG2/VSIR/ZMIZ1/SOS1/SOCS5/PAG1/DOCK8/CD274/FADD/RARA/KAT2A/ANXA1/SYK/SH3RF1/RC3H1	42
GOBP_CELLULAR_RESPONSE_TO_REACTIVE_OXYGEN_SPECIES	21/1747	147/19637	0.020401	0.154412	0.133011	ERCC6L2/ERN1/SPHK1/FOXO3/SOD2/PINK1/JUN/ABL1/SETX/STAT6/HDAC6/PXN/TRPM2/FOS/KDM6B/PPARGC1B/RELA/ANXA1/RIPK1/PDE8A/MAP3K5	21
GOBP_CYTOKINESIS	24/1747	174/19637	0.020604	0.155784	0.134193	SETD2/CHMP1B/USP8/IGF1R/TMEM250/ESPL1/BCL2L1/IST1/KIF14/CHMP1A/CIT/SON/BRCA2/SVIL/CALM3/ZFYVE26/KLHL21/NUP62/KIF20B/ROCK2/BIRC6/SPTBN1/KIF20A/PKN2	24
GOMF_SINGLE_STRANDED_DNA_BINDING	18/1747	121/19637	0.0208988	0.157845	0.135969	HROB/NABP1/WDR48/RPA3/LONP1/BLM/SMC4/BRCA2/PURB/MCM5/XPC/TDP1/TWNK/IGHMBP2/ZRANB3/MCM6/RAD18/RAD51B	18
HALLMARK_IL6_JAK_STAT3_SIGNALING	14/1747	87/19637	0.0210276	0.158651	0.136662	TNFRSF21/MYD88/CCR1/TNFRSF1B/JUN/IL4R/LTBR/CSF2RA/IL3RA/INHBE/IFNAR1/IL17RA/MAP3K8/TGFB1	14
GOBP_REGULATION_OF_ERBB_SIGNALING_PATHWAY	13/1747	79/19637	0.0216021	0.162813	0.140248	MVB12B/FBXW7/PTK6/HIP1/PSEN1/NUP62/ADAM17/NEURL1/SOS1/SOCS5/CCDC88A/MVP/DGKD	13
GOBP_REGULATION_OF_MRNA_PROCESSING	20/1747	139/19637	0.0216488	0.162993	0.140403	CWC22/SRPK1/WTAP/LEO1/SLTM/THRAP3/RNF20/CDK9/RBM8A/REST/SON/DYRK1A/RBM23/RBM25/U2AF2/NUP98/CPSF7/SUPT6H/IWS1/RBM5	20
REACTOME_REGULATION_OF_CHOLESTEROL_BIOSYNTHESIS_BY_SREBP_SREBF	10/1747	55/19637	0.0218841	0.164591	0.14178	SC5D/CREBBP/SP1/NCOA6/MBTPS1/ACACB/PPARA/TGS1/SQLE/FDFT1	10
GOBP_BLASTOCYST_DEVELOPMENT	17/1747	113/19637	0.0219942	0.164906	0.142051	SP3/TAF8/RPL7L1/LATS1/MFN2/JUNB/FURIN/TTLL4/PALB2/CMTM3/BCOR/PELO/BRCA2/SLC35E2B/NBN/SUPT6H/RAD51B	17
GOBP_MITOTIC_CYTOKINESIS	12/1747	71/19637	0.0219952	0.164906	0.142051	CHMP1B/USP8/ESPL1/CHMP1A/CIT/SON/ZFYVE26/NUP62/KIF20B/ROCK2/SPTBN1/KIF20A	12
REACTOME_SUMOYLATION_OF_CHROMATIN_ORGANIZATION_PROTEINS	12/1747	71/19637	0.0219952	0.164906	0.142051	NUP153/CBX4/PIAS1/PHC2/NDC1/NUP214/NUP210/NUP62/SATB1/NUP98/CHD3/SUZ12	12
GOBP_ESTABLISHMENT_OR_MAINTENANCE_OF_CELL_POLARITY	29/1747	221/19637	0.0221502	0.165894	0.142902	DST/MAP4/MYO9A/IGF1R/PKD1/HTT/GPSM2/CDK5RAP2/RHOH/SPN/GOLPH3/CRKL/SPRY2/RAP2A/SIPA1L3/ARF6/PARVG/ARHGAP35/KIF20B/HSP90AA1/CDC42BPB/ROCK2/ERBIN/DOCK8/MARK2/NUMA1/CLASP1/AMOTL1/ZW10	29
REACTOME_TRANSCRIPTIONAL_REGULATION_BY_RUNX3	15/1747	96/19637	0.0221804	0.165947	0.142947	FOXO3/CREBBP/PSMB7/ITGAL/MAML3/ZFHX3/MDM2/UBC/PSMC2/EP300/TGFB1/PSMA3/MYC/KAT2A/MAML2	15
GOBP_HISTONE_H3_K27_METHYLATION	5/1747	19/19637	0.0223758	0.16635	0.143294	MTF2/PHF19/EHMT1/SUPT6H/OGT	5
GOBP_MITOTIC_CHROMOSOME_CONDENSATION	5/1747	19/19637	0.0223758	0.16635	0.143294	SMC4/TENT4A/CHMP1A/BAZ1B/NCAPH2	5
GOBP_NEGATIVE_REGULATION_OF_DNA_TEMPLATED_TRANSCRIPTION_ELONGATION	5/1747	19/19637	0.0223758	0.16635	0.143294	HEXIM1/RNF8/RECQL5/NELFA/TCERG1	5
GOBP_POSITIVE_REGULATION_OF_TYPE_I_INTERFERON_MEDIATED_SIGNALING_PATHWAY	5/1747	19/19637	0.0223758	0.16635	0.143294	NLRC5/TRIM56/RNF185/FADD/TBK1	5
GOCC_MRNA_CLEAVAGE_FACTOR_COMPLEX	5/1747	19/19637	0.0223758	0.16635	0.143294	SCAF8/CLP1/CPSF7/WDR33/PCF11	5
REACTOME_REGULATION_OF_TP53_ACTIVITY_THROUGH_METHYLATION	5/1747	19/19637	0.0223758	0.16635	0.143294	EHMT1/MDM2/UBC/EP300/ATM	5
GOMF_DNA_BINDING_TRANSCRIPTION_REPRESSOR_ACTIVITY	40/1747	325/19637	0.0223973	0.16635	0.143294	SP3/PPARD/FOXO3/TGIF1/ZBTB2/FOXP1/KLF16/ZNF148/CC2D1B/ZNF263/JUN/LRRFIP1/REST/IRX3/POU6F1/NFATC3/ZFHX3/ZNF131/ZNF217/SOX13/IRF8/BATF3/ETS2/PURB/NR2F6/ZNF124/ZNF875/ZNF224/PPARA/JDP2/ZNF398/BHLHE40/SATB1/MYC/MXD1/SMAD5/RELA/NFX1/RARA/ZEB2	40
GOMF_PROTEIN_MACROMOLECULE_ADAPTOR_ACTIVITY	38/1747	306/19637	0.0225104	0.167016	0.143869	BICD2/NUP153/GOSR2/RPTOR/STX11/MAP1A/SPSB1/FEM1A/AKAP13/STX18/NDC1/BICD1/MLPH/HERPUD1/FBXW7/DTL/HCFC1/HIP1/CRKL/GATAD2A/DEDD2/NUP62/SYNE3/DOK2/BET1L/PAG1/PIK3R1/TSNARE1/TCOF1/FLRT1/SHANK2/GAB2/CUL5/MAPK8IP3/TRPC4AP/SH3RF1/SRRT/FRS3	38
REACTOME_SIGNALING_BY_FGFR3	8/1747	40/19637	0.022659	0.167567	0.144343	GAB1/PLCG1/UBC/SPRY2/PPP2R1A/SOS1/PIK3R1/FRS3	8
GOBP_GLAND_DEVELOPMENT	51/1747	432/19637	0.0227979	0.167567	0.144343	JARID2/SP3/LATS1/SOD2/IGF2R/HOXA13/PLXND1/INSR/PKD1/JUN/NOTCH2/CDKN1B/ABL1/PYGO2/ZBTB7B/ASH1L/ARMC5/FBXW7/ASXL1/STAT6/GLI1/MAFB/KDM5B/CIT/NCOR2/BRCA2/ATP7B/CRKL/IRS2/UPF2/CEBPA/CEBPG/LSR/ARF6/TGFB1/ARHGAP35/PSEN1/NEURL1/GPAT4/RB1CC1/MYC/TG/HK2/RELA/LRP5/FADD/PAX8/RARA/ANXA1/RREB1/ATM	51
GOMF_PHOSPHOPROTEIN_BINDING	14/1747	88/19637	0.0230279	0.167567	0.144343	UBASH3B/CBX4/SCAF8/IGF2R/LEO1/MTOR/THRAP3/ABL1/FBXW7/TBL2/CRKL/PIK3R1/SYK/TBK1	14
GOBP_POSITIVE_REGULATION_OF_CELL_DEVELOPMENT	37/1747	297/19637	0.023063	0.167567	0.144343	GOLGA4/CX3CR1/ITPKA/MTOR/TNFRSF1B/SPEN/PARP6/PLXND1/DNM2/MACF1/BMPR2/CAPRIN2/ABL1/IST1/CLDN5/CRKL/DCT/CUX1/WDR62/NIN/NUMBL/TGFB1/MEGF8/GPR68/ZFYVE27/DICER1/DOCK5/NEURL1/PRKDC/MYC/TESK1/CXCR4/RREB1/SEMA4D/SRRT/PLXNA3/FBXW8	37
GOBP_REGULATION_OF_BMP_SIGNALING_PATHWAY	16/1747	105/19637	0.0230866	0.167567	0.144343	DLX1/ITGA3/UBE2O/HOXA13/ENG/BMPR2/NOTCH2/ABL1/LEMD3/PELO/SPART/BAMBI/FBXL15/HTRA1/NUMA1/FBN1	16
GOMF_PROTEIN_N_TERMINUS_BINDING	16/1747	105/19637	0.0230866	0.167567	0.144343	ALG2/SMARCA4/CSNK2A1/MDM2/SUV39H1/NIPBL/NCOR2/MECP2/MAU2/ARF6/CALM3/ERCC6/NBN/RELA/ATM/ERCC3	16
HALLMARK_PI3K_AKT_MTOR_SIGNALING	16/1747	105/19637	0.0230866	0.167567	0.144343	MAP3K7/RPTOR/MYD88/NOD1/SLC2A1/PIKFYVE/CDKN1B/ATF1/PLCG1/AKT1S1/SLA/RALB/CXCR4/RIPK1/TSC2/TBK1	16
GOBP_CELLULAR_RESPONSE_TO_X_RAY	4/1747	13/19637	0.0232146	0.167567	0.144343	TP53BP1/DNM2/NIPBL/ATM	4
GOBP_INNER_CELL_MASS_CELL_PROLIFERATION	4/1747	13/19637	0.0232146	0.167567	0.144343	TAF8/PALB2/PELO/BRCA2	4
GOBP_NEGATIVE_REGULATION_OF_ALPHA_BETA_T_CELL_PROLIFERATION	4/1747	13/19637	0.0232146	0.167567	0.144343	ZBTB7B/ARG2/VSIR/CD274	4
GOBP_PHOSPHORYLATION_OF_RNA_POLYMERASE_II_C_TERMINAL_DOMAIN	4/1747	13/19637	0.0232146	0.167567	0.144343	PPIL4/CDK13/CDK9/CDK12	4
GOBP_REGULATION_OF_HYDROGEN_PEROXIDE_MEDIATED_PROGRAMMED_CELL_DEATH	4/1747	13/19637	0.0232146	0.167567	0.144343	FOXO3/PINK1/ABL1/HDAC6	4
GOBP_REGULATION_OF_RNA_POLYMERASE_II_REGULATORY_REGION_SEQUENCE_SPECIFIC_DNA_BINDING	4/1747	13/19637	0.0232146	0.167567	0.144343	FBXW7/TAF1/EP300/NSD1	4
GOBP_REGULATION_OF_SYNAPTIC_VESICLE_ENDOCYTOSIS	4/1747	13/19637	0.0232146	0.167567	0.144343	BTBD9/TOR1A/CALM3/PPP3CB	4
GOBP_T_CELL_EXTRAVASATION	4/1747	13/19637	0.0232146	0.167567	0.144343	ITGAL/CD99L2/CRKL/FADD	4
GOBP_TRANSCRIPTION_INITIATION_FROM_RNA_POLYMERASE_I_PROMOTER	4/1747	13/19637	0.0232146	0.167567	0.144343	UBTF/SMARCA4/BAZ2A/TAF1	4
GOBP_XENOPHAGY	4/1747	13/19637	0.0232146	0.167567	0.144343	RNF213/NOD1/LGALS8/TBK1	4
GOCC_CHROMATIN_SILENCING_COMPLEX	4/1747	13/19637	0.0232146	0.167567	0.144343	BAZ2A/SUV39H1/RRP8/SUZ12	4
GOCC_CYTOPLASMIC_EXOSOME_RNASE_COMPLEX	4/1747	13/19637	0.0232146	0.167567	0.144343	EXOSC7/DIS3L/EXOSC6/GTPBP1	4
GOCC_ISWI_TYPE_COMPLEX	4/1747	13/19637	0.0232146	0.167567	0.144343	BPTF/BAZ1B/HMGXB4/RSF1	4
GOCC_PRONUCLEUS	4/1747	13/19637	0.0232146	0.167567	0.144343	RIF1/SLC2A1/CENPF/TET3	4
GOCC_SWR1_COMPLEX	4/1747	13/19637	0.0232146	0.167567	0.144343	SRCAP/EP400/TRRAP/BRD8	4
GOMF_HISTONE_H3_METHYL_LYSINE_9_DEMETHYLASE_ACTIVITY	4/1747	13/19637	0.0232146	0.167567	0.144343	JMJD1C/KDM3B/KDM3A/KDM4B	4
REACTOME_PERVASIVE_DEVELOPMENTAL_DISORDERS	4/1747	13/19637	0.0232146	0.167567	0.144343	SIN3A/NCOR2/MECP2/NCOR1	4
REACTOME_TNFR1_INDUCED_PROAPOPTOTIC_SIGNALING	4/1747	13/19637	0.0232146	0.167567	0.144343	CASP8/USP21/FADD/RIPK1	4
GOBP_ENSHEATHMENT_OF_NEURONS	20/1747	140/19637	0.0232179	0.167567	0.144343	NAB1/PPARD/TNFRSF21/ZNF24/MBP/MTOR/TNFRSF1B/EIF2B5/PIKFYVE/ATRN/SCN8A/TPPP/NAB2/KIF14/GNPAT/CLDN5/DICER1/TG/RARA/CXCR4	20
GOCC_FIBRILLAR_CENTER	20/1747	140/19637	0.0232179	0.167567	0.144343	UBTF/ARHGAP32/TRERF1/RNMT/IP6K1/DCAF1/LEO1/NFIC/MLLT1/AKNA/DSN1/URB1/KLF6/AFF4/DDX46/TCOF1/TRAF4/WDR33/RREB1/HERC4	20
GOBP_POSITIVE_REGULATION_OF_CELLULAR_PROTEIN_CATABOLIC_PROCESS	22/1747	158/19637	0.0234381	0.168986	0.145565	PIAS1/RNF19B/USP13/NUPR1/HERPUD1/FBXW7/MDM2/TAF1/RNF185/CEBPA/CSNK1E/HECTD1/PSMC2/PSEN1/MKRN2/HSP90AA1/TRIB2/SOCS5/SH3RF3/AGTPBP1/SH3RF1/FBXW8	22
GOBP_NEGATIVE_REGULATION_OF_LYMPHOCYTE_APOPTOTIC_PROCESS	7/1747	33/19637	0.0237722	0.170706	0.147047	SLC39A10/FOXP1/IRS2/ARG2/ST3GAL1/DOCK8/FADD	7
GOBP_NUCLEOTIDE_SUGAR_METABOLIC_PROCESS	7/1747	33/19637	0.0237722	0.170706	0.147047	UAP1L1/PARG/FUT8/GNE/MGAT1/UGGT1/UGGT2	7
GOCC_PHAGOPHORE_ASSEMBLY_SITE	7/1747	33/19637	0.0237722	0.170706	0.147047	ILRUN/WDR45B/ULK1/ZFYVE1/ATG2B/RB1CC1/ATG2A	7
REACTOME_REGULATION_OF_TNFR1_SIGNALING	7/1747	33/19637	0.0237722	0.170706	0.147047	CASP8/RBCK1/USP21/UBC/IKBKB/MADD/RIPK1	7
GOBP_LIPID_DROPLET_ORGANIZATION	6/1747	26/19637	0.0239772	0.170984	0.147286	RNF213/TBC1D20/SPART/ZFYVE1/SQLE/RAB3GAP1	6
GOBP_NEGATIVE_REGULATION_OF_CHEMOKINE_PRODUCTION	6/1747	26/19637	0.0239772	0.170984	0.147286	MUL1/MEFV/OAS1/ARG2/SOCS5/ERBIN	6
GOBP_REGULATION_OF_NUCLEAR_TRANSCRIBED_MRNA_CATABOLIC_PROCESS_DEADENYLATION_DEPENDENT_DECAY	6/1747	26/19637	0.0239772	0.170984	0.147286	TNRC6C/TENT4A/TNRC6B/ZFP36L2/AGO2/RC3H1	6
GOCC_INO80_TYPE_COMPLEX	6/1747	26/19637	0.0239772	0.170984	0.147286	NFRKB/INO80/SRCAP/EP400/TRRAP/BRD8	6
REACTOME_CONSTITUTIVE_SIGNALING_BY_AKT1_E17K_IN_CANCER	6/1747	26/19637	0.0239772	0.170984	0.147286	FOXO3/MTOR/CDKN1B/MDM2/AKT1S1/TSC2	6
GOBP_HISTONE_UBIQUITINATION	9/1747	48/19637	0.0240023	0.170984	0.147286	ATXN7L3/RNF8/LEO1/DTX3L/RNF20/CDK9/BCOR/SUZ12/HUWE1	9
GOBP_REGULATION_OF_REACTIVE_OXYGEN_SPECIES_BIOSYNTHETIC_PROCESS	9/1747	48/19637	0.0240023	0.170984	0.147286	FOXO3/SOD2/TLR4/PIKFYVE/CLCN3/SLC5A3/PPARA/ARG2/CTNS	9
REACTOME_INTERLEUKIN_3_INTERLEUKIN_5_AND_GM_CSF_SIGNALING	9/1747	48/19637	0.0240023	0.170984	0.147286	PIK3CD/CSF2RA/IL3RA/UBC/CRKL/SOS1/PIK3R1/GAB2/SYK	9
GOBP_CELLULAR_RESPONSE_TO_UNFOLDED_PROTEIN	15/1747	97/19637	0.0241543	0.171895	0.148071	ERN1/QRICH1/HERPUD2/HERPUD1/HSPA7/MBTPS1/PPP1R15B/FICD/HSPA13/TBL2/CREB3L2/EP300/PIK3R1/DERL2/ABCA7	15
GOBP_HEMATOPOIETIC_PROGENITOR_CELL_DIFFERENTIATION	18/1747	123/19637	0.0242926	0.172707	0.148771	WDR7/SIN3A/YTHDF2/ABL1/REST/SETD1A/LMBR1L/PRRC2C/PTPRC/CDK6/SIPA1L3/TGFB1/PSEN1/BATF/ZSWIM9/PRKDC/SOS1/PLEK	18
GOBP_REGULATION_OF_PROTEIN_CATABOLIC_PROCESS	47/1747	395/19637	0.0247035	0.175454	0.151137	PHB/TLK2/LATS1/MAP1A/USP8/APC2/GNA12/TNFRSF1B/PIAS1/PINK1/RNF19B/FURIN/TIPARP/USP13/PKD1/USP7/NUPR1/CDKN1B/CSNK2A1/HERPUD1/FBXW7/SF3B3/MDM2/FAM83D/DTL/TAF1/MYCBP2/RNF185/CEBPA/CSNK1E/HECTD1/PSMC2/PSEN1/MKRN2/HSP90AA1/CCAR2/TRIB2/SOCS5/RIC1/SH3RF3/RELA/AGTPBP1/SH3RF1/HUWE1/OGT/LRIG2/FBXW8	47
GOBP_ADAPTIVE_THERMOGENESIS	22/1747	159/19637	0.0249969	0.177361	0.15278	ACVR2B/IP6K1/MFN2/IGF1R/TLR4/PPARGC1A/IL4R/ZBTB7B/SLC25A44/EHMT1/STAT6/DYNC1H1/ADAM17/LNPEP/ALMS1/KDM6B/PPARGC1B/KDM3A/CXCR4/SYK/OGT/THADA	22
GOBP_POST_GOLGI_VESICLE_MEDIATED_TRANSPORT	16/1747	106/19637	0.0250239	0.177377	0.152793	DOP1A/GOLGA4/VPS13C/DNM2/AP3S2/MACF1/GAK/SEC16A/MON2/GOLPH3/SYS1/EXOC8/DOP1B/EXOC6/SPTBN1/RABEP1	16
REACTOME_PROCESSING_OF_CAPPED_INTRON_CONTAINING_PRE_MRNA	31/1747	242/19637	0.0250736	0.177388	0.152803	NUP153/CWC22/AQR/PPIL4/WTAP/TXNL4A/DDX39A/NDC1/PRPF4/DHX15/RBM8A/NUP214/NXT1/SF3B3/DHX38/ZC3H11A/THOC2/POLR2J/CCAR1/NUP210/NUP62/U2AF2/NUP98/CLP1/CPSF7/DDX46/WDR33/PCF11/SRRT/RNPC3/RBM5	31
GOBP_GLYCEROPHOSPHOLIPID_BIOSYNTHETIC_PROCESS	28/1747	214/19637	0.0250751	0.177388	0.152803	MTMR4/ITPKA/IP6K1/AGPAT4/CISH/PIK3CD/PIGG/SMG1/PIKFYVE/PI4KB/PIGC/VAC14/PIP4K2C/PIGA/GNPAT/PIP4K2A/PIK3CG/GPAT4/SOCS5/TTC7A/PIK3R1/TTC7B/PLA2G4A/ATM/PIP5K1C/SELENOI/DGKD/PI4KAP2	28
GOCC_NEURON_PROJECTION_CYTOPLASM	14/1747	89/19637	0.0251668	0.17786	0.15321	DST/RAB27B/MAP1A/AP3S2/GRIK3/TRAK2/HDAC6/SPG7/ARMCX3/RANGAP1/BLOC1S3/DYNC1H1/AGTPBP1/MAPK8IP3	14
GOCC_RIBONUCLEOPROTEIN_GRANULE	33/1747	261/19637	0.0252861	0.178527	0.153784	HELZ/TNRC6C/RPTOR/GABPB1/YTHDF2/AGO4/TUT4/RC3H2/CDK9/DIS3L2/GIGYF2/LARP1B/PRRC2C/PAN2/STAU1/ZNFX1/CKAP4/TAF5L/PAN3/TBRG4/LARP4B/UPF2/PSMC2/TNRC6B/RPUSD3/ROCK2/YTHDF3/DCP2/AGO2/NUFIP2/XRN1/RC3H1/PIWIL4	33
GOBP_RESPONSE_TO_PEPTIDE	57/1747	494/19637	0.025369	0.178935	0.154136	PPP1R9B/FOXO3/ZNF106/VPS13C/BSG/RAB8B/APPL1/MTOR/NOD1/KBTBD2/INSR/KLF1/IGF1R/EIF2B5/SLC2A1/TLR4/CDKN1B/PRNP/ZBTB7B/ARHGEF2/SP1/GAB1/STAT6/PIP4K2C/MDM2/ZDHHC7/SOGA1/NCOA5/BTG1/PXN/EIF2B1/GDF15/TBC1D4/IRS2/PIP4K2A/RANGAP1/PPARA/PSEN1/FPR2/SLC39A14/ROCK2/PRKDC/OPRK1/ERBIN/PIK3R1/ZBED3/MYC/RELA/DENND4C/MBD5/ANXA1/GCNT1/FBN1/TSC2/PHIP/OGT/EIF2B3	57
GOBP_ENDOSOMAL_TRANSPORT	30/1747	233/19637	0.0255565	0.18008	0.155122	UBE2O/CHMP1B/EPG5/SLC66A2/UBXN6/TMCC1/USP7/DENND1A/PIKFYVE/ARL4C/TBC1D10B/KIAA1109/EEA1/RAB29/CHMP1A/LYST/ITSN1/CLTCL1/ARF6/DENND2A/EIPR1/BET1L/DENND5A/ZFYVE16/SGSM2/ALMS1/RIC1/EHD1/HEATR5B/TMEM87B	30
GOBP_MRNA_TRANSCRIPTION	8/1747	41/19637	0.0260263	0.18267	0.157353	TAF8/TFCP2/TAF1/C5AR1/HIPK3/TAF7/SUPT6H/RARA	8
GOMF_ENDONUCLEASE_ACTIVITY_ACTIVE_WITH_EITHER_RIBO_OR_DEOXYRIBONUCLEIC_ACIDS_AND_PRODUCING_5_PHOSPHOMONOESTERS	8/1747	41/19637	0.0260263	0.18267	0.157353	MRPL44/ZGRF1/DICER1/GEN1/AGO2/FEN1/ELAC2/DNA2	8
REACTOME_RET_SIGNALING	8/1747	41/19637	0.0260263	0.18267	0.157353	PIK3CD/GAB1/PLCG1/IRS2/DOK2/SOS1/PIK3R1/GAB2	8
REACTOME_SIGNALING_BY_FGFR4	8/1747	41/19637	0.0260263	0.18267	0.157353	GAB1/PLCG1/UBC/SPRY2/PPP2R1A/SOS1/PIK3R1/FRS3	8
GOBP_REGULATION_OF_MAP_KINASE_ACTIVITY	25/1747	187/19637	0.0260766	0.182702	0.15738	ROR2/STK38/ERN1/CD300A/MAP3K7/MAP3K4/INSR/AKAP13/NTRK3/TLR4/PTPRC/P2RX7/ZNF675/SPRY2/MAP3K10/PIK3CG/TGFB1/PSEN1/NUP62/TRIB2/SOS1/HIPK3/CDK12/SYK/MAP3K5	25
REACTOME_RNA_POLYMERASE_II_TRANSCRIBES_SNRNA_GENES	13/1747	81/19637	0.026082	0.182702	0.15738	NABP1/TAF8/ICE2/CDK9/SNAPC4/SP1/POLR2J/POU2F2/INTS11/INTS10/PCF11/SRRT/INTS7	13
GOBP_POSITIVE_REGULATION_OF_COLD_INDUCED_THERMOGENESIS	15/1747	98/19637	0.0262566	0.183565	0.158124	MFN2/IGF1R/PPARGC1A/IL4R/ZBTB7B/EHMT1/STAT6/DYNC1H1/ALMS1/KDM6B/PPARGC1B/KDM3A/CXCR4/SYK/OGT	15
GOCC_RUFFLE_MEMBRANE	15/1747	98/19637	0.0262566	0.183565	0.158124	PPP1R9B/DNM2/ADGRE2/MACF1/ARHGEF2/ITGA5/CLCN3/PLCG1/SPATA13/SPRY2/PACSIN2/ADAM17/PLEK/ABCA7/PIP5K1C	15
GOCC_SITE_OF_DOUBLE_STRAND_BREAK	12/1747	73/19637	0.0268408	0.187466	0.161484	RIF1/NABP1/H2AX/RNF8/TP53BP1/RPA3/HELB/CYREN/SLF2/NBN/RNF169/RAD18	12
GOBP_MYELOID_LEUKOCYTE_ACTIVATION	30/1747	234/19637	0.0269081	0.187569	0.161573	CD300A/SPHK1/MYD88/CX3CR1/FOXP1/PIK3CD/PTAFR/PRAM1/ADGRE2/JUN/TLR4/RHOH/NOTCH2/IL4R/LTBR/IL31RA/PTPRC/BATF3/CEBPA/PIK3CG/NECTIN2/C5AR1/PSEN1/BATF/FPR2/GAB2/ANXA1/SYK/PLA2G4A/ATM	30
GOBP_POSITIVE_REGULATION_OF_PROTEIN_CATABOLIC_PROCESS	30/1747	234/19637	0.0269081	0.187569	0.161573	APC2/TNFRSF1B/PIAS1/RNF19B/FURIN/TIPARP/USP13/NUPR1/CDKN1B/CSNK2A1/HERPUD1/FBXW7/MDM2/DTL/TAF1/RNF185/CEBPA/CSNK1E/HECTD1/PSMC2/PSEN1/MKRN2/HSP90AA1/TRIB2/SOCS5/SH3RF3/AGTPBP1/SH3RF1/HUWE1/FBXW8	30
GOMF_TUMOR_NECROSIS_FACTOR_RECEPTOR_SUPERFAMILY_BINDING	9/1747	49/19637	0.027159	0.188766	0.162604	CASP8/MYD88/TNFSF9/TNFSF14/TRAF5/MADD/TRAF4/FADD/RIPK1	9
REACTOME_RETROGRADE_TRANSPORT_AT_THE_TRANS_GOLGI_NETWORK	9/1747	49/19637	0.027159	0.188766	0.162604	COG1/GOLGA4/IGF2R/COG7/COG8/SYS1/GCC1/RIC1/COG3	9
REACTOME_SIGNALING_BY_EGFR	9/1747	49/19637	0.027159	0.188766	0.162604	GAB1/PLCG1/PXN/UBC/SPRY2/ADAM17/SOS1/PAG1/PIK3R1	9
REACTOME_TP53_REGULATES_TRANSCRIPTION_OF_DNA_REPAIR_GENES	11/1747	65/19637	0.0273602	0.188905	0.162723	CDK13/ELOA/NELFA/JUN/CDK9/POLR2J/FOS/CDK12/ATR/ATM/ERCC3	11
GOBP_REGULATION_OF_DNA_TEMPLATED_TRANSCRIPTION_INITIATION	10/1747	57/19637	0.0275225	0.188905	0.162723	PPM1D/MED13/TAF8/ZNF451/JUN/SETX/TAF1/ERCC6/PAXIP1/TAF7	10
GOBP_POSITIVE_REGULATION_OF_I_KAPPAB_KINASE_NF_KAPPAB_SIGNALING	25/1747	188/19637	0.0276257	0.188905	0.162723	TRIM38/CASP8/MAP3K7/MYD88/MUL1/PINK1/NOD1/AKAP13/TLR4/NEK6/GPR89A/LTBR/ABL1/ANKRD17/RBCK1/ALPK1/TRAF5/NUP62/TNFRSF10B/IKBKB/REL/RELA/FADD/RIPK1/TBK1	25
GOBP_T_CELL_ACTIVATION_INVOLVED_IN_IMMUNE_RESPONSE	17/1747	116/19637	0.0276795	0.188905	0.162723	FOXP1/MTOR/RC3H2/IL4R/SPN/ITGAL/IL6R/ZBTB7B/STAT6/PTGER4/NLRP3/PSEN1/BATF/SOCS5/RARA/ANXA1/RC3H1	17
GOBP_DENDRITIC_SPINE_MAINTENANCE	5/1747	20/19637	0.027705	0.188905	0.162723	ITGA3/ITPKA/INSR/IGF1R/PRNP	5
GOBP_MYELOID_DENDRITIC_CELL_DIFFERENTIATION	5/1747	20/19637	0.027705	0.188905	0.162723	NOTCH2/LTBR/BATF3/PSEN1/BATF	5
GOBP_NEGATIVE_REGULATION_OF_TELOMERE_MAINTENANCE_VIA_TELOMERASE	5/1747	20/19637	0.027705	0.188905	0.162723	PIF1/GNL3L/DCP2/NAT10/XRN1	5
GOBP_NEGATIVE_REGULATION_OF_TRANSCRIPTION_REGULATORY_REGION_DNA_BINDING	5/1747	20/19637	0.027705	0.188905	0.162723	SIN3A/FBXW7/TAF1/ZNF675/PSEN1	5
GOBP_NEGATIVE_REGULATION_OF_TYPE_I_INTERFERON_MEDIATED_SIGNALING_PATHWAY	5/1747	20/19637	0.027705	0.188905	0.162723	MUL1/YTHDF2/NLRC5/OAS1/YTHDF3	5
GOBP_REGULATION_OF_MONOCYTE_DIFFERENTIATION	5/1747	20/19637	0.027705	0.188905	0.162723	FOXP1/CDK6/ACIN1/GPR68/MYC	5
GOBP_RESPONSE_TO_IMMOBILIZATION_STRESS	5/1747	20/19637	0.027705	0.188905	0.162723	PPP1R9B/FOXO3/SOD2/BRD1/FOS	5
GOBP_V_D_J_RECOMBINATION	5/1747	20/19637	0.027705	0.188905	0.162723	DCAF1/CYREN/PRKDC/LIG3/ATM	5
GOMF_CERAMIDE_BINDING	5/1747	20/19637	0.027705	0.188905	0.162723	EPDR1/PLEKHA8P1/RTN4R/CPTP/PLA2G4A	5
REACTOME_INFLAMMASOMES	5/1747	20/19637	0.027705	0.188905	0.162723	MEFV/BCL2L1/P2RX7/NLRP3/RELA	5
REACTOME_LAGGING_STRAND_SYNTHESIS	5/1747	20/19637	0.027705	0.188905	0.162723	RPA3/RFC1/FEN1/POLD4/DNA2	5
GOBP_CHAPERONE_COFACTOR_DEPENDENT_PROTEIN_REFOLDING	7/1747	34/19637	0.0277078	0.188905	0.162723	GAK/TOR1B/TOR1A/HSPA7/HSPA13/DNAJB12/SDF2	7
GOBP_INTRA_GOLGI_VESICLE_MEDIATED_TRANSPORT	7/1747	34/19637	0.0277078	0.188905	0.162723	GOSR2/COG1/COPB2/COG7/COG8/GOLGA5/COG3	7
GOBP_NEGATIVE_REGULATION_OF_PROTEIN_DEPHOSPHORYLATION	7/1747	34/19637	0.0277078	0.188905	0.162723	PPP1R9B/BOD1L2/BOD1L1/MASTL/ROCK2/IKBKB/MGAT5	7
GOBP_POSITIVE_REGULATION_OF_INTERLEUKIN_2_PRODUCTION	7/1747	34/19637	0.0277078	0.188905	0.162723	CD83/MAP3K7/ABL1/PTPRC/PNP/SPTBN1/ANXA1	7
GOBP_POSITIVE_REGULATION_OF_RHO_PROTEIN_SIGNAL_TRANSDUCTION	7/1747	34/19637	0.0277078	0.188905	0.162723	ARHGEF3/AKAP13/GPR35/P2RY8/F2RL3/RTN4R/ARRB1	7
GOBP_REGULATION_OF_PROTEIN_CONTAINING_COMPLEX_DISASSEMBLY	18/1747	125/19637	0.0280882	0.191316	0.1648	FYCO1/SCAF8/TTBK2/MAP1A/APC2/INSR/IGF1R/RUBCN/SETX/CAMSAP1/ARHGEF2/LIMA1/HDAC6/SVIL/SPTBN1/PLEK/PHF23/CLASP1	18
GOMF_PHOSPHATIDYLINOSITOL_BINDING	34/1747	273/19637	0.0285164	0.193423	0.166615	ARHGAP32/WDR45B/APPL1/ADAP1/RUBCN/DENND1A/WDFY3/GOLPH3/PHLDA3/EEA1/OBSCN/EXOC8/MYO1G/HIP1/PLEKHF1/SVIL/ZFYVE26/ZFYVE1/ATG2B/SH3PXD2A/HS1BP3/ZFYVE16/ASAP1/CCDC88A/PHF12/ATG2A/NUMA1/SH3PXD2B/GAB2/ARAP1/NISCH/OGT/PLA2G4A/IQGAP2	34
GOBP_NEGATIVE_REGULATION_OF_TELOMERE_MAINTENANCE_VIA_TELOMERE_LENGTHENING	6/1747	27/19637	0.0285752	0.193423	0.166615	PIF1/SLX4/GNL3L/DCP2/NAT10/XRN1	6
GOBP_OOCYTE_MATURATION	6/1747	27/19637	0.0285752	0.193423	0.166615	FOXO3/YTHDF2/TUT4/BRCA2/PPP2R1A/TUT7	6
GOMF_ANDROGEN_RECEPTOR_BINDING	6/1747	27/19637	0.0285752	0.193423	0.166615	FOXP1/SMARCA4/RNF6/EP300/KDM3A/NSD1	6
GOMF_DYNEIN_LIGHT_INTERMEDIATE_CHAIN_BINDING	6/1747	27/19637	0.0285752	0.193423	0.166615	BICD2/CCDC88C/DYNC1H1/DNHD1/CCDC88A/DNAH1	6
REACTOME_INTERLEUKIN_RECEPTOR_SHC_SIGNALING	6/1747	27/19637	0.0285752	0.193423	0.166615	PIK3CD/CSF2RA/IL3RA/SOS1/PIK3R1/GAB2	6
GOBP_REGULATION_OF_RESPONSE_TO_BIOTIC_STIMULUS	42/1747	350/19637	0.028587	0.193423	0.166615	TRIM38/HEXIM1/CASP8/ILRUN/MAP3K7/EMILIN2/APPL1/FOXP1/RNF216/DTX3L/MUL1/SIN3A/PARP14/NOD1/YTHDF2/CREBBP/TLR4/ANKRD17/ZCCHC3/NLRC5/MR1/ZNFX1/OAS1/SUSD4/TRIM56/RNF185/FFAR2/EP300/PVR/NECTIN2/ARG2/FPR2/HSP90AA1/HTRA1/IKBKB/PRKDC/YTHDF3/CD274/FADD/DAPK1/SYK/TBK1	42
GOBP_LEUKOCYTE_PROLIFERATION	40/1747	331/19637	0.0290358	0.196273	0.169071	BTN2A2/SLC39A10/CD300A/TNFRSF21/MYD88/TNFRSF1B/TNFSF9/TNFSF14/GPNMB/TLR4/RC3H2/SPN/CLECL1/ABL1/PRNP/ZBTB7B/ARMC5/LMBR1L/CSF2RA/PTPRC/P2RX7/SLC7A1/IRS2/CD22/PNP/PIK3CG/ARG2/VSIR/PPP3CB/SOS1/DOCK8/CD274/ATAD5/FADD/ANXA1/SYK/SH3RF1/RC3H1/ATM/TBK1	40
GOBP_POSITIVE_REGULATION_OF_LEUKOCYTE_CELL_CELL_ADHESION	31/1747	245/19637	0.0291417	0.196803	0.169527	CD83/BTN2A2/FOXO3/TNFSF9/TNFSF14/CHST2/PTAFR/RHOH/IL4R/CLECL1/SIRPB1/ZBTB7B/PTPRC/SOX13/NKAP/SLC7A1/NLRP3/EFNB2/PNP/MAP3K8/VSIR/ZMIZ1/SOCS5/DOCK8/CD274/RELA/FADD/RARA/FUT4/ANXA1/SYK	31
GOBP_DNA_METHYLATION	12/1747	74/19637	0.0295353	0.198897	0.171331	PPM1D/KMT2A/RLF/EHMT1/BAZ2A/ATRX/MECP2/GATAD2A/FOS/MYC/TET3/PIWIL4	12
GOBP_MYELOID_CELL_DEVELOPMENT	12/1747	74/19637	0.0295353	0.198897	0.171331	FLI1/FOXP1/NRROS/NOTCH2/FBXW7/PIP4K2A/EP300/BRD1/ARID4A/GPR68/MEIS1/FBN1	12
GOMF_KINASE_INHIBITOR_ACTIVITY	12/1747	74/19637	0.0295353	0.198897	0.171331	HEXIM1/RPTOR/INKA1/RHOH/INKA2/WNK1/CDKN1B/CIT/SPRY2/ITPRIP/TRIB2/SPRED2	12
GOBP_NEGATIVE_REGULATION_OF_METAPHASE_ANAPHASE_TRANSITION_OF_CELL_CYCLE	8/1747	42/19637	0.0297265	0.199449	0.171806	MAD2L1BP/CDK5RAP2/CENPF/KLHL22/GEN1/ATM/ZW10/KNTC1	8
GOBP_RNA_PHOSPHODIESTER_BOND_HYDROLYSIS_EXONUCLEOLYTIC	8/1747	42/19637	0.0297265	0.199449	0.171806	EXOSC7/DIS3L/DIS3L2/ISG20L2/PAN2/PAN3/DCP2/XRN1	8
GOMF_KINESIN_BINDING	8/1747	42/19637	0.0297265	0.199449	0.171806	TTBK2/NEK6/TOR1B/TOR1A/FAM83D/RAB29/KTN1/MAPK8IP3	8
GOBP_REGULATION_OF_NEUROGENESIS	43/1747	361/19637	0.0301022	0.199449	0.171806	DLX1/GOLGA4/CX3CR1/ITPKA/MBP/MTOR/TNFRSF1B/SPEN/PARP6/PLXND1/YTHDF2/NTRK3/MACF1/BMPR2/CAPRIN2/REST/DIP2B/RAPGEF2/IST1/ULK1/RNF6/SPART/RTN4R/DCT/CUX1/WDR62/NIN/NUMBL/TGFB1/MEGF8/PSEN1/BHLHE40/ZFYVE27/DICER1/NEURL1/CHD7/MYC/CDK5R1/CXCR4/SEMA4D/SRRT/PLXNA3/FBXW8	43
GOMF_HISTONE_DEACETYLASE_BINDING	18/1747	126/19637	0.0301449	0.199449	0.171806	PHB/UHRF1BP1/MEF2A/ZBTB7B/SP1/BCOR/HDAC6/NIPBL/NCOR2/LCOR/HSP90AA1/NCOR1/RELA/RAD9A/RARA/KAT2A/PKN2/CAMTA2	18
GOBP_BASE_EXCISION_REPAIR_GAP_FILLING	4/1747	14/19637	0.0302618	0.199449	0.171806	POLE/PARG/FEN1/LIG3	4
GOBP_ESTABLISHMENT_OF_ENDOTHELIAL_INTESTINAL_BARRIER	4/1747	14/19637	0.0302618	0.199449	0.171806	MYD88/RAP2B/RAPGEF2/RAP2C	4
GOBP_HISTONE_H3_K9_DEMETHYLATION	4/1747	14/19637	0.0302618	0.199449	0.171806	JMJD1C/KDM3B/KDM3A/KDM4B	4
GOBP_NEGATIVE_REGULATION_OF_TYPE_2_IMMUNE_RESPONSE	4/1747	14/19637	0.0302618	0.199449	0.171806	STAT6/ARG2/SOCS5/ANXA1	4
GOBP_NEUROBLAST_DIVISION	4/1747	14/19637	0.0302618	0.199449	0.171806	AKNA/ARHGEF2/DCT/NUMBL	4
GOBP_POSITIVE_REGULATION_OF_ATP_BIOSYNTHETIC_PROCESS	4/1747	14/19637	0.0302618	0.199449	0.171806	PINK1/PPARGC1A/PPARA/MYC	4
GOBP_POSITIVE_REGULATION_OF_CHROMOSOME_SEGREGATION	4/1747	14/19637	0.0302618	0.199449	0.171806	MAD2L1BP/RCC2/NUMA1/RAD18	4
GOBP_POSITIVE_REGULATION_OF_DNA_DEPENDENT_DNA_REPLICATION	4/1747	14/19637	0.0302618	0.199449	0.171806	DBF4B/INO80/ATRX/DBF4	4
GOBP_REGULATION_OF_RESPONSE_TO_OSMOTIC_STRESS	4/1747	14/19637	0.0302618	0.199449	0.171806	SLC25A23/LETM1/ARHGEF2/MLC1	4
GOBP_RESPONSE_TO_LEUCINE	4/1747	14/19637	0.0302618	0.199449	0.171806	RPTOR/MTOR/KLHL22/UBR1	4
GOCC_CYTOPLASMIC_UBIQUITIN_LIGASE_COMPLEX	4/1747	14/19637	0.0302618	0.199449	0.171806	SEL1L/DERL2/SYVN1/MARCHF6	4
GOCC_RNA_POLYMERASE_II_TRANSCRIPTION_REPRESSOR_COMPLEX	4/1747	14/19637	0.0302618	0.199449	0.171806	FOXO3/DR1/MYC/MXD1	4
GOCC_TRANSCRIPTION_FACTOR_TFTC_COMPLEX	4/1747	14/19637	0.0302618	0.199449	0.171806	TAF5L/TRRAP/TAF7/KAT2A	4
GOMF_DOPAMINE_RECEPTOR_BINDING	4/1747	14/19637	0.0302618	0.199449	0.171806	PPP1R9B/GNA13/GNA12/DNM2	4
GOMF_TRANSMEMBRANE_RECEPTOR_PROTEIN_TYROSINE_KINASE_ADAPTOR_ACTIVITY	4/1747	14/19637	0.0302618	0.199449	0.171806	DOK2/PIK3R1/GAB2/FRS3	4
GOMF_UBIQUITINATION_LIKE_MODIFICATION_DEPENDENT_PROTEIN_BINDING	4/1747	14/19637	0.0302618	0.199449	0.171806	JARID2/TP53BP1/DNAJC2/ANKRD13D	4
REACTOME_ADENYLATE_CYCLASE_INHIBITORY_PATHWAY	4/1747	14/19637	0.0302618	0.199449	0.171806	ADCY9/ADCY7/ADCY1/ADCY3	4
REACTOME_AKT_PHOSPHORYLATES_TARGETS_IN_THE_CYTOSOL	4/1747	14/19637	0.0302618	0.199449	0.171806	CDKN1B/MDM2/AKT1S1/TSC2	4
GOBP_POSITIVE_REGULATION_OF_MONONUCLEAR_CELL_MIGRATION	11/1747	66/19637	0.0302872	0.199449	0.171806	CX3CR1/CCR1/TNFSF14/WNK1/SPN/CD99L2/FPR2/ADAM17/DOCK8/FADD/ANO6	11
GOBP_NEGATIVE_REGULATION_OF_CELL_CELL_ADHESION	26/1747	199/19637	0.0304672	0.200449	0.172668	BTN2A2/UBASH3B/CD300A/TNFRSF21/MBP/GPNMB/YTHDF2/AKNA/RC3H2/WNK1/IL4R/SPN/ABL1/PRNP/ZBTB7B/GTPBP4/PODXL/TGFB1/PPARA/ARG2/VSIR/SOCS5/PAG1/CD274/ANXA1/RC3H1	26
GOBP_CELLULAR_RESPONSE_TO_GLUCOSE_STARVATION	9/1747	50/19637	0.0305969	0.200564	0.172767	FOXO3/SLC2A1/ITFG2/SUV39H1/TBL2/RRP8/MYBBP1A/CPEB4/SZT2	9
GOBP_NEGATIVE_REGULATION_OF_HISTONE_MODIFICATION	9/1747	50/19637	0.0305969	0.200564	0.172767	JARID2/ZNF451/SIN3A/MTF2/KDM5A/BCOR/TAF7/KDM3A/SUPT6H	9
GOBP_PROTEIN_EXIT_FROM_ENDOPLASMIC_RETICULUM	9/1747	50/19637	0.0305969	0.200564	0.172767	HERPUD1/SEC16A/TM9SF4/EDEM2/UBE2G2/SEL1L/TECPR2/DERL2/SYVN1	9
GOBP_TORC1_SIGNALING	9/1747	50/19637	0.0305969	0.200564	0.172767	RPTOR/MTOR/TELO2/ITFG2/KLHL22/CTNS/SZT2/DEPDC5/ATM	9
GOBP_MEMBRANE_PROTEIN_PROTEOLYSIS	10/1747	58/19637	0.0306987	0.201047	0.173183	TNFRSF1B/FURIN/MBTPS1/PSEN2/SPPL3/P2RX7/TGFB1/PSEN1/ADAM17/LRIG2	10
GOMF_PROTEIN_SERINE_THREONINE_PHOSPHATASE_ACTIVITY	15/1747	100/19637	0.0308645	0.201763	0.1738	MTMR4/PPM1D/PHLPP1/PPA2/PDP2/CTDSP2/DUSP6/SSH1/PPP3CB/PPP2R1A/DUSP4/DUSP5/PPM1G/PDP1/SSH2	15
GOMF_UBIQUITIN_BINDING	15/1747	100/19637	0.0308645	0.201763	0.1738	JARID2/ILRUN/RNF8/WDR48/RNF19B/USP13/MVB12B/RBCK1/FBXW7/MDM2/HDAC6/USPL1/RNF185/NUP62/CXCR4	15
GOBP_POSITIVE_REGULATION_OF_PROTEIN_BINDING	13/1747	83/19637	0.0312091	0.203643	0.175419	DTX3L/PLXND1/PKD1/CAPRIN2/ABL1/RAPGEF2/TAF1/SPPL3/CLDN5/BAMBI/EP300/PSEN1/RALB	13
GOBP_REGULATION_OF_PROTEIN_ACETYLATION	13/1747	83/19637	0.0312091	0.203643	0.175419	KMT2A/ZNF451/SIN3A/PPARGC1A/PYGO2/DIP2B/PAXIP1/SETD5/TAF7/IWS1/KAT2A/ARRB1/DIP2A	13
REACTOME_TRANSCRIPTIONAL_REGULATION_BY_RUNX1	30/1747	237/19637	0.0312962	0.204025	0.175748	KMT2A/TNRC6C/CBX4/ARID1B/PBRM1/SIN3A/ARID1A/SMARCA4/PHC2/AGO4/CREBBP/PSMB7/ABL1/CSNK2A1/SETD1A/ARID2/KMT2D/SMARCC2/SETD1B/UBC/CLDN5/CDK6/PSMC2/TNRC6B/EP300/PSMA3/KMT2C/LDB1/AGO2/KMT2B	30
GOBP_LONG_TERM_MEMORY	7/1747	35/19637	0.0320625	0.208261	0.179397	BTBD9/RASGRF1/PRNP/MECP2/ADCY1/CTNS/KAT2A	7
GOBP_POSTREPLICATION_REPAIR	7/1747	35/19637	0.0320625	0.208261	0.179397	REV3L/USP10/DTL/POLK/REV1/WDR33/RAD18	7
GOBP_PROTEIN_K63_LINKED_DEUBIQUITINATION	7/1747	35/19637	0.0320625	0.208261	0.179397	USP8/USP13/USP7/USP20/DESI2/ABRAXAS2/UIMC1	7
GOBP_REGULATION_OF_STEM_CELL_POPULATION_MAINTENANCE	7/1747	35/19637	0.0320625	0.208261	0.179397	REST/TAF5L/ZC3H13/MYC/KDM3A/PAX8/KAT2A	7
GOBP_REGULATION_OF_AXONOGENESIS	21/1747	154/19637	0.0322653	0.209387	0.180367	GOLGA4/MBP/PLXND1/MACF1/BMPR2/DIP2B/IST1/ULK1/RNF6/SPART/RTN4R/NIN/MEGF8/ARHGAP35/SIPA1L1/PSEN1/ZFYVE27/MARK2/CDK5R1/SEMA4D/PLXNA3	21
GOBP_NEGATIVE_REGULATION_OF_NEURON_PROJECTION_DEVELOPMENT	19/1747	136/19637	0.0324239	0.209981	0.180878	MBP/GAK/CRMP1/DIP2B/CBFA2T2/RAB29/ULK1/RNF6/SPART/RTN4R/EFNB2/KREMEN1/ARF6/PSEN1/DENND5A/CDK5R1/SEMA4D/PLXNA3/LRIG2	19
GOMF_PROTEASE_BINDING	19/1747	136/19637	0.0324239	0.209981	0.180878	ITGA3/NFRKB/MBP/PINK1/FURIN/PRNP/LONP2/UBC/BRCA2/LCOR/TWNK/TNFRSF10A/SH3PXD2A/DERL2/SYVN1/FADD/CDK5R1/SERPINB6/MARCHF6	19
GOBP_INTRINSIC_APOPTOTIC_SIGNALING_PATHWAY	36/1747	295/19637	0.0324449	0.209981	0.180878	ERN1/QRICH1/SOD2/TNFRSF1B/PINK1/TXNDC12/NUPR1/ABL1/MCL1/ARHGEF2/HERPUD1/FBXW7/BCL2L1/MDM2/PHLDA3/TRIAP1/BRCA2/PLEKHF1/EP300/ERCC6/CCAR2/TNFRSF10B/PRKDC/MSH6/RRP8/NBN/PIK3R1/MYC/ATP2A3/MYBBP1A/ATAD5/SYVN1/RAD9A/CUL5/ATM/MAP3K5	36
GOBP_PROTEIN_STABILIZATION	25/1747	191/19637	0.0326971	0.211422	0.18212	PHB/CRTAP/MUL1/PINK1/USP13/TELO2/USP7/PPARGC1A/COG7/SEC16A/FBXW7/USP9X/TAF1/HCFC1/HIP1/GTPBP4/EP300/SEL1L/HSP90AA1/PIK3R1/ZBED3/AAK1/SYVN1/COG3/MAPK8IP3	25
GOCC_VACUOLAR_MEMBRANE	52/1747	452/19637	0.0330355	0.213417	0.183838	RAB44/SLC26A11/RPTOR/CHMP1B/RMC1/TEX264/SPG11/DTX3L/MTOR/SLC66A1/MFSD12/UBXN6/ANPEP/ITFG2/WDFY3/MANBA/TMEM79/SLC12A4/THBD/TMEM192/CLCN3/VAC14/MARCHF9/WDR59/SLC7A5/CKAP4/CHMP1A/TMEM63A/PSEN2/ULK1/TRPM2/ATP11A/BRI3/PLEKHF1/MARCHF8/ZFYVE26/PSEN1/HPS6/SLC39A14/ENTPD4/IFITM2/RB1CC1/ATP6V1H/SLC35F6/ATP6V1C1/LNPEP/CTNS/AHNAK/STARD3/ARRB1/SZT2/DEPDC5	52
GOBP_BIOLOGICAL_PROCESS_INVOLVED_IN_INTERACTION_WITH_SYMBIONT	15/1747	101/19637	0.0333788	0.213938	0.184288	PHB/TREM1/MYD88/CX3CR1/IGF2R/SMARCA4/ZNF639/JUN/CDK9/REST/TBC1D20/SP1/RRP1B/EP300/PC	15
GOBP_CYTOSOLIC_TRANSPORT	23/1747	173/19637	0.0336291	0.213938	0.184288	UBE2O/DOP1A/SLC66A2/VPS13C/GAK/USP7/PIKFYVE/TBC1D10B/MON2/SYS1/EEA1/RAB29/DOP1B/CLTCL1/PIP4K2A/DENND2A/EIPR1/BET1L/DENND5A/SGSM2/RIC1/HEATR5B/TMEM87B	23
GOBP_ENDOPLASMIC_RETICULUM_TO_CYTOSOL_TRANSPORT	6/1747	28/19637	0.0337173	0.213938	0.184288	HERPUD1/EDEM2/UBE2G2/SEL1L/DERL2/SYVN1	6
GOBP_INNATE_IMMUNE_RESPONSE_ACTIVATING_SIGNAL_TRANSDUCTION	6/1747	28/19637	0.0337173	0.213938	0.184288	MAP3K7/CREBBP/FFAR2/EP300/IKBKB/SYK	6
GOBP_INOSITOL_PHOSPHATE_BIOSYNTHETIC_PROCESS	6/1747	28/19637	0.0337173	0.213938	0.184288	ITPKA/IP6K1/PPIP5K1/PTAFR/HRH1/PLEK	6
GOBP_T_CELL_LINEAGE_COMMITMENT	6/1747	28/19637	0.0337173	0.213938	0.184288	MTOR/SPN/IL6R/STAT6/BATF/PRKDC	6
GOCC_NUCLEAR_REPLICATION_FORK	6/1747	28/19637	0.0337173	0.213938	0.184288	RPA3/TIPIN/BAZ1B/POLD4/ZRANB3/ZMIZ2	6
GOMF_STRUCTURAL_CONSTITUENT_OF_NUCLEAR_PORE	6/1747	28/19637	0.0337173	0.213938	0.184288	NUP153/NDC1/NUP214/UPF3A/NUP62/NUP98	6
REACTOME_PLATELET_CALCIUM_HOMEOSTASIS	6/1747	28/19637	0.0337173	0.213938	0.184288	ATP2B4/P2RX7/ORAI2/ATP2B2/P2RX1/ATP2A3	6
GOBP_RAC_PROTEIN_SIGNAL_TRANSDUCTION	8/1747	43/19637	0.0337728	0.213938	0.184288	RASGRF1/DNM2/RHOH/ARHGAP24/ARF6/PIK3CG/NISCH/OGT	8
GOBP_REGULATION_OF_NEURON_MIGRATION	8/1747	43/19637	0.0337728	0.213938	0.184288	ZNF609/ARHGEF2/RAPGEF2/NIPBL/WDR62/KIF20B/LRIG2/ULK4	8
GOMF_HSP70_PROTEIN_BINDING	8/1747	43/19637	0.0337728	0.213938	0.184288	ERN1/SPN/CDKN1B/FICD/SACS/DNAJC2/DNAJB12/NUP62	8
GOMF_TAU_PROTEIN_BINDING	8/1747	43/19637	0.0337728	0.213938	0.184288	TTBK2/MAP1A/HDAC6/DYRK1A/EP300/HSP90AA1/ROCK2/MARK2	8
GOBP_CHROMATIN_DISASSEMBLY	5/1747	21/19637	0.033775	0.213938	0.184288	ARID1A/SMARCA4/ARID2/SMARCC2/GRWD1	5
GOBP_DNA_TEMPLATED_TRANSCRIPTION_TERMINATION	5/1747	21/19637	0.033775	0.213938	0.184288	SCAF8/TTF2/SETX/TTF1/PCF11	5
GOBP_PORE_COMPLEX_ASSEMBLY	5/1747	21/19637	0.033775	0.213938	0.184288	NUP153/NDC1/P2RX7/NUP98/ANO6	5
GOBP_REGULATION_OF_SISTER_CHROMATID_COHESION	5/1747	21/19637	0.033775	0.213938	0.184288	ESPL1/ATRX/WAPL/SLF2/FEN1	5
GOBP_SPERMATID_NUCLEUS_DIFFERENTIATION	5/1747	21/19637	0.033775	0.213938	0.184288	SRPK1/RNF8/PYGO2/NECTIN2/KDM3A	5
GOMF_DEATH_RECEPTOR_BINDING	5/1747	21/19637	0.033775	0.213938	0.184288	CASP8/MYD88/MADD/FADD/RIPK1	5
REACTOME_PCNA_DEPENDENT_LONG_PATCH_BASE_EXCISION_REPAIR	5/1747	21/19637	0.033775	0.213938	0.184288	RPA3/RFC1/POLE/FEN1/POLD4	5
REACTOME_VXPX_CARGO_TARGETING_TO_CILIUM	5/1747	21/19637	0.033775	0.213938	0.184288	PKD1/EXOC3/EXOC8/EXOC6/ASAP1	5
REACTOME_ZBP1_DAI_MEDIATED_INDUCTION_OF_TYPE_I_IFNS	5/1747	21/19637	0.033775	0.213938	0.184288	MYD88/IKBKB/RELA/RIPK1/TBK1	5
REACTOME_GLOBAL_GENOME_NUCLEOTIDE_EXCISION_REPAIR_GG_NER	13/1747	84/19637	0.0340295	0.215359	0.185511	NFRKB/INO80/RNF111/RPA3/PIAS1/RFC1/UBC/POLE/XPC/POLK/POLD4/LIG3/ERCC3	13
GOBP_REGULATION_OF_SUPRAMOLECULAR_FIBER_ORGANIZATION	44/1747	374/19637	0.0341509	0.215936	0.186009	CDC42EP4/LATS1/TTBK2/MAP1A/APC2/MTOR/AKAP13/PSRC1/CDK5RAP2/ARPC5L/CDKN1B/ABL1/CAMSAP1/ARHGEF2/LIMA1/HDAC6/PTGER4/SSH1/CIT/PXN/CLIP1/MECP2/DYRK1A/COLGALT1/AKAP9/SVIL/ARF6/NIN/ARHGAP35/PSEN1/ROCK2/CDC42EP3/PIK3R1/SPTBN1/CCDC88A/PLEK/ALMS1/SSH2/NUMA1/CYFIP2/TESK1/CDK5R1/CLASP1/ARAP1	44
GOBP_VESICLE_ORGANIZATION	37/1747	306/19637	0.0343957	0.217104	0.187015	GOSR2/SPHK1/STX11/CHMP1B/SPG11/USP8/RAB8B/RFX2/TMCC1/PIKFYVE/TBC1D20/SEC16A/CLCN3/IST1/GOLPH3/EEA1/RAB29/CHMP1A/P2RX7/EXOC8/VPS37B/LYST/F2RL3/TBC1D4/RAB20/PLEKHF1/PIP4K2A/CCDC136/NECTIN2/BLOC1S3/ZFYVE16/TSNARE1/TMEM127/ZEB2/ANXA1/SEC31B/UNC13B	37
GOBP_DNA_MODIFICATION	17/1747	119/19637	0.0343964	0.217104	0.187015	PPM1D/KMT2A/ASCC3/MBD4/RLF/USP7/EHMT1/EXOSC6/BAZ2A/USP9X/ATRX/MECP2/GATAD2A/FOS/MYC/TET3/PIWIL4	17
GOBP_PHOSPHOLIPID_BIOSYNTHETIC_PROCESS	32/1747	258/19637	0.0344614	0.217323	0.187203	MBOAT1/MTMR4/PPARD/ITPKA/IP6K1/AGPAT4/CISH/PIK3CD/DHDDS/PIGG/SMG1/IDH1/PIKFYVE/PI4KB/PIGC/VAC14/PIP4K2C/PIGA/GNPAT/PIP4K2A/PIK3CG/GPAT4/SOCS5/TTC7A/PIK3R1/TTC7B/PLA2G4A/ATM/PIP5K1C/SELENOI/DGKD/PI4KAP2	32
GOMF_NUCLEOTIDYLTRANSFERASE_ACTIVITY	18/1747	128/19637	0.0345915	0.217951	0.187744	REV3L/RPAP1/TUT4/TENT5C/ABL1/UAP1L1/TENT4A/FICD/OAS1/POLE/MTPAP/POLR2J/POLK/REV1/POLD4/TUT7/POLQ/TEP1	18
GOBP_BIOLOGICAL_PROCESS_INVOLVED_IN_SYMBIOTIC_INTERACTION	35/1747	287/19637	0.0348377	0.219309	0.188914	NUP153/TRIM38/PHB/TREM1/MYD88/CX3CR1/CHMP1B/IGF2R/BSG/INSR/SMARCA4/ANPEP/ZNF639/JUN/CIITA/CDK9/PIKFYVE/REST/TBC1D20/SP1/ITGA5/BCL2L1/IST1/SELPLG/CHMP1A/VPS37B/THOC2/RRP1B/EFNB2/EP300/PVR/NECTIN2/IFITM2/PC/CXCR4	35
GOCC_P_BODY	14/1747	93/19637	0.0352103	0.22107	0.190431	TNRC6C/YTHDF2/AGO4/RC3H2/DIS3L2/PAN2/PAN3/PSMC2/TNRC6B/YTHDF3/DCP2/AGO2/XRN1/RC3H1	14
GOMF_N_ACYLTRANSFERASE_ACTIVITY	14/1747	93/19637	0.0352103	0.22107	0.190431	NAA60/CREBBP/SRCAP/KAT14/NAA25/TAF1/BRCA2/EP300/KAT6A/NAT10/NAA40/KAT2A/ARRB1/ELP3	14
GOMF_PROTEIN_PHOSPHATASE_REGULATOR_ACTIVITY	14/1747	93/19637	0.0352103	0.22107	0.190431	PPP1R9B/PPP4R1/BOD1L2/GNA12/BOD1L1/PPP1R15B/ANKLE2/RCAN1/CALM3/PPP2R1A/PPP4R3A/B3GAT3/MGAT5/PPP6R2	14
GOBP_REGULATION_OF_INNATE_IMMUNE_RESPONSE	29/1747	230/19637	0.0353217	0.221575	0.190866	HEXIM1/CASP8/MAP3K7/APPL1/MUL1/SIN3A/PARP14/YTHDF2/CREBBP/TLR4/ZCCHC3/NLRC5/ZNFX1/OAS1/SUSD4/TRIM56/RNF185/FFAR2/EP300/PVR/NECTIN2/FPR2/HSP90AA1/IKBKB/PRKDC/YTHDF3/FADD/SYK/TBK1	29
REACTOME_CELL_DEATH_SIGNALLING_VIA_NRAGE_NRIF_AND_NADE	12/1747	76/19637	0.0354997	0.222496	0.191659	GNA13/ARHGEF3/AKAP13/ARHGEF2/PSEN2/OBSCN/UBC/ITSN1/ARHGEF40/PSEN1/SOS1/TRIO	12
GOBP_AUTOPHAGOSOME_ORGANIZATION	16/1747	111/19637	0.0365786	0.228857	0.197138	WDR45B/PACS2/MFN2/PINK1/PIKFYVE/NUPR1/PIP4K2C/ULK1/PIP4K2A/PSEN1/ATG2B/RB1CC1/PHF23/ATG2A/RALB/RAB3GAP1	16
REACTOME_INTERLEUKIN_4_AND_INTERLEUKIN_13_SIGNALING	16/1747	111/19637	0.0365786	0.228857	0.197138	FOXO3/TNFRSF1B/JUNB/IL4R/MCL1/IL6R/BCL2L1/STAT6/TGFB1/FOS/BATF/HSP90AA1/SOCS5/PIK3R1/MYC/ANXA1	16
GOBP_RNA_PHOSPHODIESTER_BOND_HYDROLYSIS	20/1747	147/19637	0.0367475	0.22936	0.197572	ERN1/RRP36/EXOSC7/DIS3L/DIS3L2/ISG20L2/PAN2/RNASEL/UTP20/PAN3/INTS11/DICER1/DCP2/AGO2/SMG6/CPSF7/FEN1/ELAC2/PCF11/XRN1	20
GOBP_AMYLOID_PRECURSOR_PROTEIN_CATABOLIC_PROCESS	11/1747	68/19637	0.0367983	0.22936	0.197572	DHCR24/PRNP/SP1/PSEN2/DYRK1A/RTN2/PSEN1/ADAM17/ROCK2/RELA/ABCA7	11
GOBP_CELLULAR_RESPONSE_TO_ALKALOID	7/1747	36/19637	0.0368517	0.22936	0.197572	PPP1R9B/RECQL5/BLM/BCL2L1/RYR2/CASP7/SPIDR	7
GOBP_REGULATION_OF_AUTOPHAGY_OF_MITOCHONDRION	7/1747	36/19637	0.0368517	0.22936	0.197572	VPS13C/VPS13D/PINK1/HTT/FBXW7/HDAC6/TSC2	7
GOCC_FLEMMING_BODY	7/1747	36/19637	0.0368517	0.22936	0.197572	IST1/KIF14/MICAL3/ARF6/NUP62/EXOC6/BIRC6	7
REACTOME_NUCLEAR_PORE_COMPLEX_NPC_DISASSEMBLY	7/1747	36/19637	0.0368517	0.22936	0.197572	NUP153/NDC1/NEK6/NUP214/NUP210/NUP62/NUP98	7
GOBP_CHROMOSOME_LOCALIZATION	13/1747	85/19637	0.037028	0.229857	0.198	CHMP1B/PSRC1/FAM83D/KIF14/CENPF/CHMP1A/NUP62/DYNC1H1/SPAG5/NUMA1/TTL/ATM/ZW10	13
GOBP_EXTRINSIC_APOPTOTIC_SIGNALING_PATHWAY_VIA_DEATH_DOMAIN_RECEPTORS	13/1747	85/19637	0.037028	0.229857	0.198	CASP8/TMC8/ZDHHC3/ARHGEF2/BCL2L1/DEDD2/TNFRSF10B/TNFRSF10A/ITPRIP/PIK3R1/MADD/FADD/DAPK1	13
GOBP_UBIQUITIN_DEPENDENT_ERAD_PATHWAY	13/1747	85/19637	0.037028	0.229857	0.198	UBE4B/HERPUD1/MAN1B1/EDEM2/EDEM3/UBE2G2/RNF185/DNAJB12/SEL1L/ERLIN1/DERL2/SYVN1/MARCHF6	13
GOBP_CELLULAR_RESPONSE_TO_STEROID_HORMONE_STIMULUS	26/1747	203/19637	0.0376905	0.232133	0.19996	PHB/PPARD/TRERF1/FOXO3/LATS1/USP8/FOXP1/ARID1A/SMARCA4/KANK2/IGF1R/REST/KMT2D/HDAC6/NCOR2/RNF6/NCOA4/EP300/PPARA/ZMIZ1/ZFP36L2/TAF7/PPARGC1B/KDM3A/NCOR1/ANXA1	26
GOBP_REGULATION_OF_STRESS_ACTIVATED_PROTEIN_KINASE_SIGNALING_CASCADE	26/1747	203/19637	0.0376905	0.232133	0.19996	SPHK1/MYD88/MAP3K4/PHLPP1/GADD45B/PINK1/NOD1/IGF1R/TLR4/LTBR/TRAF5/ZNF675/RAP2A/MAP3K10/RB1CC1/OPRK1/MYC/HIPK3/NCOR1/TRAF4/SH3RF3/RIPK1/MAPK8IP3/SH3RF1/ULK4/MAP3K5	26
GOBP_RESPONSE_TO_OXIDATIVE_STRESS	50/1747	436/19637	0.0377764	0.232133	0.19996	ERCC6L2/NFE2L1/ERN1/SPHK1/FOXO3/HEBP2/SOD2/PINK1/SIN3A/LONP1/DHCR24/JUN/TLR4/IDH1/PPARGC1A/TOR1A/ABL1/SETX/REST/ATRN/PRNP/SLC23A2/MCL1/SP1/FBXW7/STAT6/HDAC6/CHD6/STAU1/PPP1R15B/BTG1/PXN/RCAN1/TRPM2/C19orf12/ERCC6/FUT8/PSEN1/FOS/KDM6B/PPARGC1B/RELA/ALDH3B1/PSIP1/ANXA1/RIPK1/DAPK1/PDE8A/ERCC3/MAP3K5	50
GOBP_NUCLEOTIDE_EXCISION_REPAIR	10/1747	60/19637	0.037809	0.232133	0.19996	RNF111/RPA3/SLX4/USP7/POLE/BRCA2/ERCC6/XPC/POLK/ERCC3	10
GOBP_REGULATION_OF_GLUCOSE_IMPORT	10/1747	60/19637	0.037809	0.232133	0.19996	APPL1/INSR/MEF2A/RNASEL/CLTCL1/IRS2/RTN2/PIK3R1/MYC/HK2	10
GOBP_VIRAL_LIFE_CYCLE	38/1747	318/19637	0.0378559	0.232133	0.19996	NUP153/TRIM38/PHB/SRPK1/CHMP1B/TASOR/BSG/INSR/KPNA6/ILF3/ANPEP/FURIN/ZNF639/CIITA/MVB12B/PIKFYVE/TBC1D20/SETDB1/ITGA5/RNASEL/IST1/STAU1/ZNFX1/EEA1/RAB29/SELPLG/CHMP1A/OAS1/VPS37B/EFNB2/PVR/PPARA/NECTIN2/ROCK2/IFITM2/PC/CXCR4/PKN2	38
GOBP_POSITIVE_REGULATION_OF_NEUROGENESIS	28/1747	222/19637	0.0379627	0.232133	0.19996	GOLGA4/CX3CR1/ITPKA/MTOR/TNFRSF1B/SPEN/PARP6/PLXND1/MACF1/BMPR2/CAPRIN2/IST1/DCT/CUX1/WDR62/NIN/NUMBL/TGFB1/MEGF8/ZFYVE27/DICER1/NEURL1/MYC/CXCR4/SEMA4D/SRRT/PLXNA3/FBXW8	28
GOBP_REGULATION_OF_T_CELL_MIGRATION	8/1747	44/19637	0.0381768	0.232133	0.19996	TNFSF14/WNK1/SPN/CD99L2/CRKL/ADAM17/DOCK8/FADD	8
GOCC_DNA_REPAIR_COMPLEX	8/1747	44/19637	0.0381768	0.232133	0.19996	TP53BP1/PALB2/BRCA2/XPC/PRKDC/MSH6/ATM/ERCC3	8
GOCC_NUCLEAR_UBIQUITIN_LIGASE_COMPLEX	8/1747	44/19637	0.0381768	0.232133	0.19996	CDC27/CBX4/PHC2/ANAPC4/BCOR/ANAPC7/BRCA2/CDC16	8
GOMF_TRANSCRIPTION_COREPRESSOR_BINDING	8/1747	44/19637	0.0381768	0.232133	0.19996	ZNF644/MTF2/NEK6/EHMT1/HDAC6/LCOR/PHF12/SUZ12	8
REACTOME_G1_PHASE	8/1747	44/19637	0.0381768	0.232133	0.19996	E2F3/CDKN1B/ABL1/PTK6/UBC/TFDP1/CDK6/PPP2R1A	8
GOMF_MOLECULAR_ADAPTOR_ACTIVITY	44/1747	377/19637	0.0382517	0.232133	0.19996	BICD2/NUP153/GOSR2/RPTOR/STX11/MAP1A/SPSB1/FEM1A/AKAP13/TELO2/STX18/NDC1/BICD1/TMEM250/MLPH/HERPUD1/FBXW7/DTL/HCFC1/ITSN1/HIP1/PCNT/CRKL/GATAD2A/AKAP9/DEDD2/NUP62/SYNE3/DOK2/BET1L/RB1CC1/PAG1/PIK3R1/TSNARE1/TCOF1/FLRT1/SHANK2/GAB2/CUL5/MAPK8IP3/TRPC4AP/SH3RF1/SRRT/FRS3	44
GOBP_REGULATION_OF_TRANSCRIPTION_REGULATORY_REGION_DNA_BINDING	9/1747	52/19637	0.0383573	0.232133	0.19996	DOT1L/SIN3A/FBXW7/TAF1/ZNF675/EP300/TGFB1/PSEN1/NSD1	9
GOBP_FORMATION_OF_EXTRACHROMOSOMAL_CIRCULAR_DNA	4/1747	15/19637	0.0384343	0.232133	0.19996	BLM/SLX4/NBN/DNA2	4
GOBP_LIPID_PHOSPHORYLATION	4/1747	15/19637	0.0384343	0.232133	0.19996	SPHK1/DGKI/CERK/DGKD	4
GOBP_MEIOTIC_SPINDLE_ORGANIZATION	4/1747	15/19637	0.0384343	0.232133	0.19996	ESPL1/ATRX/PPP2R1A/TUBG1	4
GOBP_MITOCHONDRIAL_DNA_METABOLIC_PROCESS	4/1747	15/19637	0.0384343	0.232133	0.19996	LONP1/PPARGC1A/LIG3/DNA2	4
GOBP_MITOCHONDRION_DISTRIBUTION	4/1747	15/19637	0.0384343	0.232133	0.19996	MEF2A/TRAK2/CLUH/KAT2A	4
GOBP_NEGATIVE_REGULATION_OF_ACTIVATED_T_CELL_PROLIFERATION	4/1747	15/19637	0.0384343	0.232133	0.19996	BTN2A2/PRNP/CD274/RC3H1	4
GOBP_NEGATIVE_REGULATION_OF_CALCINEURIN_MEDIATED_SIGNALING	4/1747	15/19637	0.0384343	0.232133	0.19996	MTOR/PRNP/ATP2B4/RCAN1	4
GOBP_POSITIVE_REGULATION_OF_FATTY_ACID_OXIDATION	4/1747	15/19637	0.0384343	0.232133	0.19996	PPARD/PPARGC1A/IRS2/PPARA	4
GOBP_POSITIVE_REGULATION_OF_NUCLEAR_TRANSCRIBED_MRNA_CATABOLIC_PROCESS_DEADENYLATION_DEPENDENT_DECAY	4/1747	15/19637	0.0384343	0.232133	0.19996	TNRC6C/TNRC6B/ZFP36L2/AGO2	4
GOBP_POSITIVE_REGULATION_OF_RESPONSE_TO_TUMOR_CELL	4/1747	15/19637	0.0384343	0.232133	0.19996	MR1/PVR/NECTIN2/CD274	4
GOBP_REGULATION_OF_MAMMARY_GLAND_EPITHELIAL_CELL_PROLIFERATION	4/1747	15/19637	0.0384343	0.232133	0.19996	PYGO2/KDM5B/BRCA2/RREB1	4
GOBP_REGULATION_OF_NEUTROPHIL_ACTIVATION	4/1747	15/19637	0.0384343	0.232133	0.19996	CD300A/PTAFR/PRAM1/SYK	4
GOBP_REGULATION_OF_NUCLEAR_TRANSCRIBED_MRNA_POLY_A_TAIL_SHORTENING	4/1747	15/19637	0.0384343	0.232133	0.19996	TNRC6C/TENT4A/TNRC6B/AGO2	4
GOBP_RNA_SURVEILLANCE	4/1747	15/19637	0.0384343	0.232133	0.19996	EXOSC7/EXOSC6/PELO/XRN1	4
GOCC_NBAF_COMPLEX	4/1747	15/19637	0.0384343	0.232133	0.19996	ARID1B/ARID1A/SMARCA4/SMARCC2	4
GOMF_VITAMIN_D_RECEPTOR_BINDING	4/1747	15/19637	0.0384343	0.232133	0.19996	MED13/THRAP3/TOB2/TAF7	4
REACTOME_PROCESSIVE_SYNTHESIS_ON_THE_LAGGING_STRAND	4/1747	15/19637	0.0384343	0.232133	0.19996	RPA3/FEN1/POLD4/DNA2	4
REACTOME_THE_NLRP3_INFLAMMASOME	4/1747	15/19637	0.0384343	0.232133	0.19996	MEFV/P2RX7/NLRP3/RELA	4
GOBP_REGULATION_OF_OXIDATIVE_STRESS_INDUCED_CELL_DEATH	12/1747	77/19637	0.0387817	0.233835	0.201427	FOXO3/SOD2/PINK1/TLR4/ABL1/REST/MCL1/FBXW7/HDAC6/TRPM2/RIPK1/PDE8A	12
REACTOME_SUMOYLATION_OF_DNA_DAMAGE_RESPONSE_AND_REPAIR_PROTEINS	12/1747	77/19637	0.0387817	0.233835	0.201427	NUP153/CBX4/PIAS1/PHC2/BLM/NDC1/NUP214/NUP210/NUP62/XPC/NUP98/HERC2	12
GOBP_POSITIVE_REGULATION_OF_LEUKOCYTE_MEDIATED_IMMUNITY	19/1747	139/19637	0.0393537	0.236495	0.203718	RIF1/MAP3K7/TP53BP1/PTAFR/NSD2/EXOSC6/STAT6/MR1/PTPRC/P2RX7/NLRP3/TGFB1/PVR/NECTIN2/PAXIP1/KMT5C/ATAD5/KMT5B/FADD	19
REACTOME_RHO_GTPASES_ACTIVATE_FORMINS	19/1747	139/19637	0.0393537	0.236495	0.203718	CENPP/FMNL2/RCC2/CENPT/TUBB4B/CENPL/DSN1/CENPF/CLIP1/RANGAP1/DAAM1/SGO1/PPP2R1A/DYNC1H1/CENPO/NUP98/CLASP1/ZW10/KNTC1	19
GOBP_ESTABLISHMENT_OF_MITOCHONDRION_LOCALIZATION	6/1747	29/19637	0.0394214	0.236495	0.203718	TRAK2/UXT/HDAC6/ARMCX3/NECTIN2/AGTPBP1	6
GOCC_PHOSPHATIDYLINOSITOL_3_KINASE_COMPLEX	6/1747	29/19637	0.0394214	0.236495	0.203718	CISH/PIK3CD/VAC14/PIK3CG/SOCS5/PIK3R1	6
GOMF_MISFOLDED_PROTEIN_BINDING	6/1747	29/19637	0.0394214	0.236495	0.203718	TOR1A/HSPA7/HDAC6/HSPA13/DERL2/SDF2	6
GOMF_PHOSPHATIDYLINOSITOL_3_KINASE_BINDING	6/1747	29/19637	0.0394214	0.236495	0.203718	INSR/DNM2/IGF1R/IRS2/CALM3/PIK3R1	6
GOBP_REGULATION_OF_DEVELOPMENTAL_GROWTH	39/1747	329/19637	0.0398136	0.238611	0.20554	JARID2/PPARD/GOLGA4/LATS1/MUL1/SIN3A/INSR/DNM2/MACF1/BMPR2/CDKN1B/ABL1/ATRN/SLC23A2/DIP2B/GLI1/IST1/DUSP6/BASP1/NIPBL/ACACB/ULK1/RNF6/SPART/GDF15/RTN4R/MEGF8/PPARA/ZFYVE27/GPAT4/CHD7/RAI1/TTL/CDK5R1/CXCR4/MBD5/SEMA4D/PLXNA3/AGRN	39
GOCC_LEADING_EDGE_MEMBRANE	23/1747	176/19637	0.0398408	0.238611	0.20554	PPP1R9B/APC2/PLXND1/INSR/DNM2/ADGRE2/MACF1/ARHGEF2/ITGA5/CLCN3/PLCG1/SPATA13/MYO1G/SPRY2/PACSIN2/ATP2B2/ADAM17/SPTBN1/PLEK/DOCK8/PIEZO1/ABCA7/PIP5K1C	23
GOBP_POSITIVE_REGULATION_OF_ALPHA_BETA_T_CELL_ACTIVATION	11/1747	69/19637	0.0403961	0.239983	0.206723	CD83/IL4R/ZBTB7B/PTPRC/NKAP/NLRP3/PNP/SOCS5/RARA/ANXA1/SYK	11
REACTOME_NONHOMOLOGOUS_END_JOINING_NHEJ	11/1747	69/19637	0.0403961	0.239983	0.206723	RIF1/RNF8/TP53BP1/NSD2/PAXIP1/TDP1/PRKDC/NBN/UIMC1/HERC2/ATM	11
GOBP_REGULATION_OF_CELL_CELL_ADHESION	52/1747	458/19637	0.0405453	0.239983	0.206723	CD83/BTN2A2/UBASH3B/CD300A/TNFRSF21/EMILIN2/FOXO3/MBP/TNFSF9/TNFSF14/GPNMB/CHST2/PTAFR/YTHDF2/AKNA/RC3H2/RHOH/WNK1/IL4R/SPN/CLECL1/ABL1/SIRPB1/PRNP/ZBTB7B/PTPRC/SOX13/NKAP/SLC7A1/NLRP3/EFNB2/GTPBP4/PNP/MAP3K8/PODXL/TGFB1/PPARA/ARG2/VSIR/ZMIZ1/SOCS5/PAG1/DOCK8/CD274/RELA/FADD/RARA/FUT4/ANXA1/SYK/PIEZO1/RC3H1	52
GOBP_CAMP_METABOLIC_PROCESS	5/1747	22/19637	0.0406074	0.239983	0.206723	ADCY9/ADCY7/ADCY1/ADCY3/PDE8A	5
GOBP_CD4_POSITIVE_OR_CD8_POSITIVE_ALPHA_BETA_T_CELL_LINEAGE_COMMITMENT	5/1747	22/19637	0.0406074	0.239983	0.206723	MTOR/SPN/IL6R/STAT6/BATF	5
GOBP_DNA_UNWINDING_INVOLVED_IN_DNA_REPLICATION	5/1747	22/19637	0.0406074	0.239983	0.206723	RECQL5/BLM/MCM5/TWNK/MCM6	5
GOBP_MICROVILLUS_ASSEMBLY	5/1747	22/19637	0.0406074	0.239983	0.206723	RAP2B/RAPGEF2/RAP2C/RAP2A/PODXL	5
GOBP_POSITIVE_REGULATION_OF_REACTIVE_OXYGEN_SPECIES_BIOSYNTHETIC_PROCESS	5/1747	22/19637	0.0406074	0.239983	0.206723	FOXO3/SOD2/TLR4/CLCN3/SLC5A3	5
GOBP_POSITIVE_REGULATION_OF_T_HELPER_CELL_DIFFERENTIATION	5/1747	22/19637	0.0406074	0.239983	0.206723	IL4R/NLRP3/SOCS5/RARA/ANXA1	5
GOBP_REGULATION_OF_RESPONSE_TO_TUMOR_CELL	5/1747	22/19637	0.0406074	0.239983	0.206723	MR1/PVR/NECTIN2/CD274/DAPK1	5
GOBP_RESPONSE_TO_LITHIUM_ION	5/1747	22/19637	0.0406074	0.239983	0.206723	EIF2B5/CDKN1B/ADCY7/ADCY1/CEBPA	5
GOMF_DNA_POLYMERASE_BINDING	5/1747	22/19637	0.0406074	0.239983	0.206723	LONP1/SMARCA4/HSP90AA1/SMG6/NAT10	5
GOMF_INSULIN_RECEPTOR_BINDING	5/1747	22/19637	0.0406074	0.239983	0.206723	IGF1R/IRS2/PIK3R1/CCDC88A/PHIP	5
GOMF_TELOMERASE_RNA_BINDING	5/1747	22/19637	0.0406074	0.239983	0.206723	SMG7/DCP2/SMG6/XRN1/TEP1	5
REACTOME_NOTCH2_ACTIVATION_AND_TRANSMISSION_OF_SIGNAL_TO_THE_NUCLEUS	5/1747	22/19637	0.0406074	0.239983	0.206723	NOTCH2/PSEN2/UBC/PSEN1/NEURL1	5
REACTOME_REGULATION_OF_SIGNALING_BY_CBL	5/1747	22/19637	0.0406074	0.239983	0.206723	PIK3CD/UBC/CRKL/PIK3R1/SYK	5
GOBP_POSITIVE_REGULATION_OF_JNK_CASCADE	14/1747	95/19637	0.0411914	0.243033	0.209349	MYD88/GADD45B/NOD1/TLR4/LTBR/TRAF5/MAP3K10/RB1CC1/TRAF4/SH3RF3/RIPK1/MAPK8IP3/SH3RF1/MAP3K5	14
REACTOME_G2_M_DNA_DAMAGE_CHECKPOINT	14/1747	95/19637	0.0411914	0.243033	0.209349	RNF8/TP53BP1/RPA3/BLM/NSD2/RHNO1/NBN/RAD9A/UIMC1/RMI1/DNA2/HERC2/ATR/ATM	14
GOBP_MAINTENANCE_OF_LOCATION	39/1747	330/19637	0.0414191	0.244175	0.210333	UBASH3B/PPARD/TAF8/RNF213/LATS1/VPS13C/VPS13D/PINK1/SLC25A23/PKD1/NRROS/LETM1/HTT/GPSM2/ABL1/FBXW7/PLCG1/GOLPH3/PTPRC/ACACB/P2RX7/RYR2/TRPM2/ATP7B/F2RL3/AKAP9/FFAR2/RANGAP1/PPARA/CALM3/ZFYVE1/PSEN1/RER1/CHD7/SQLE/CCDC88A/HK2/EHD1/FBN1	39
GOBP_POSITIVE_REGULATION_OF_VIRAL_PROCESS	10/1747	61/19637	0.0417587	0.244888	0.210948	TRIM38/SRPK1/KPNA6/TMEM250/TBC1D20/STAU1/VPS37B/PPARA/RSF1/PKN2	10
GOBP_REGULATION_OF_TELOMERE_MAINTENANCE_VIA_TELOMERE_LENGTHENING	10/1747	61/19637	0.0417587	0.244888	0.210948	MAP3K4/PIF1/SLX4/GNL3L/DCP2/SMG6/NAT10/XRN1/ATR/ATM	10
GOCC_VESICLE_TETHERING_COMPLEX	10/1747	61/19637	0.0417587	0.244888	0.210948	COG1/COG7/EXOC3/COG8/EXOC8/TRAPPC6B/EXOC6/TRAPPC9/COG3/ZW10	10
REACTOME_RNA_POLYMERASE_II_TRANSCRIPTION_ELONGATION	10/1747	61/19637	0.0417587	0.244888	0.210948	LEO1/MLLT1/ELOA/NELFA/CDK9/POLR2J/AFF4/SUPT6H/IWS1/ERCC3	10
GOBP_POSITIVE_REGULATION_OF_CELL_ACTIVATION	49/1747	429/19637	0.0418135	0.244888	0.210948	CD83/BTN2A2/RIF1/SLC39A10/FOXO3/MYD88/TP53BP1/TNFSF9/TNFSF14/PTAFR/NSD2/TLR4/RHOH/IL4R/CLECL1/SIRPB1/ZBTB7B/EXOSC6/STAT6/PTPRC/SOX13/NKAP/SLC7A1/NLRP3/EFNB2/IRS2/CEBPA/PNP/MAP3K8/TGFB1/NECTIN2/BLOC1S3/VSIR/ZMIZ1/PAXIP1/KMT5C/PRKDC/SOCS5/PLEK/DOCK8/CD274/ATAD5/KMT5B/FADD/RARA/GAB2/ANXA1/SYK/PLA2G4A	49
GOBP_AXON_DEVELOPMENT	54/1747	479/19637	0.0418895	0.244888	0.210948	TNFRSF21/GOLGA4/MAP1A/SPG11/MBP/BSG/ALCAM/SIN3A/PLXND1/DNM2/IGF1R/MACF1/PTPRF/FBXO45/JUN/CRMP1/BMPR2/RHOH/NOTCH2/ABL1/DIP2B/IST1/USP9X/HDAC6/ULK1/RNF6/SPART/ADCY1/RTN4R/MYCBP2/EFNB2/KREMEN1/NIN/NUMBL/MEGF8/ARHGAP35/SIPA1L1/PPP3CB/PSEN1/ZFYVE27/HSP90AA1/SOS1/B3GNT2/MARK2/SLIT3/TTL/CDK5R1/SEMA4D/SZT2/MAPK8IP3/TRIO/PLXNA3/LRIG2/NRXN3	54
GOBP_NEGATIVE_REGULATION_OF_TRANSFERASE_ACTIVITY	33/1747	272/19637	0.0419891	0.244888	0.210948	HEXIM1/UBASH3B/STK38/CD300A/LATS1/PIF1/DTX3L/GADD45B/MLLT1/CEP85/RUBCN/CDK5RAP2/CDKN1B/ABL1/PIP4K2C/PTPRC/PTK6/ZNF675/SPRY2/IRS2/CEBPA/PIP4K2A/PSEN1/AKT1S1/NUP62/TRIB2/SOCS5/HIPK3/TAF7/LRP5/TESK1/TSC2/MVP	33
GOBP_REGULATION_OF_CELLULAR_COMPONENT_SIZE	41/1747	350/19637	0.0420453	0.244888	0.210948	CDC42EP4/RPTOR/GOLGA4/LATS1/MTOR/SIN3A/DNM2/MACF1/ARPC5L/BMPR2/ABL1/LIMA1/DIP2B/SLC12A4/CLCN3/IST1/SSH1/CIT/P2RX7/ULK1/RNF6/SPART/RTN4R/SVIL/ARF6/MEGF8/ARHGAP35/AKT1S1/ZFYVE27/RIN3/RB1CC1/CDC42EP3/SPTBN1/PLEK/SSH2/CYFIP2/TTL/CDK5R1/SEMA4D/ANO6/PLXNA3	41
GOBP_CARDIAC_ATRIUM_DEVELOPMENT	7/1747	37/19637	0.0420885	0.244888	0.210948	IGF1R/NSD2/ENG/BMPR2/NOTCH2/MDM2/SOS1	7
GOBP_POSITIVE_REGULATION_OF_GLUCOSE_IMPORT	7/1747	37/19637	0.0420885	0.244888	0.210948	APPL1/INSR/MEF2A/RNASEL/CLTCL1/IRS2/PIK3R1	7
GOBP_POSITIVE_REGULATION_OF_LYMPHOCYTE_MIGRATION	7/1747	37/19637	0.0420885	0.244888	0.210948	TNFSF14/WNK1/SPN/CD99L2/ADAM17/DOCK8/FADD	7
GOBP_POSITIVE_REGULATION_OF_RNA_SPLICING	7/1747	37/19637	0.0420885	0.244888	0.210948	ERN1/THRAP3/SETX/DYRK1A/U2AF2/NUP98/PIK3R1	7
REACTOME_ACTIVATION_OF_ATR_IN_RESPONSE_TO_REPLICATION_STRESS	7/1747	37/19637	0.0420885	0.244888	0.210948	RPA3/ORC1/DBF4/MCM5/RAD9A/MCM6/ATR	7
REACTOME_INTERACTIONS_OF_REV_WITH_HOST_CELLULAR_PROTEINS	7/1747	37/19637	0.0420885	0.244888	0.210948	NUP153/NDC1/NUP214/RANGAP1/NUP210/NUP62/NUP98	7
REACTOME_INTERACTIONS_OF_VPR_WITH_HOST_CELLULAR_PROTEINS	7/1747	37/19637	0.0420885	0.244888	0.210948	NUP153/NDC1/NUP214/NUP210/NUP62/NUP98/PSIP1	7
REACTOME_REGULATION_OF_TP53_EXPRESSION_AND_DEGRADATION	7/1747	37/19637	0.0420885	0.244888	0.210948	MTOR/USP7/PHF20/MDM2/UBC/PPP2R1A/ATM	7
GOBP_ACTIVATION_OF_GTPASE_ACTIVITY	16/1747	113/19637	0.0421426	0.245003	0.211047	APC2/RCC2/TBC1D2B/RASGRF1/NTRK3/TBC1D1/TBC1D10B/ARHGAP24/RALGAPA2/CRKL/GMIP/TBC1D4/SIPA1L3/RANGAP1/SIPA1L1/SGSM2	16
GOCC_PRERIBOSOME	12/1747	78/19637	0.042271	0.245351	0.211346	RRP36/MRTO4/IMP3/RSL1D1/NIP7/UTP20/LAS1L/RRP1B/PDCD11/PRKDC/NOL6/MDN1	12
REACTOME_DDX58_IFIH1_MEDIATED_INDUCTION_OF_INTERFERON_ALPHA_BETA	12/1747	78/19637	0.042271	0.245351	0.211346	CASP8/RNF216/CREBBP/NLRC5/UBC/EP300/IKBKB/MAP3K1/RELA/FADD/RIPK1/TBK1	12
GOBP_ER_NUCLEUS_SIGNALING_PATHWAY	8/1747	45/19637	0.0429492	0.24848	0.214042	QRICH1/ZBTB7B/FBXW7/MBTPS1/PPP1R15B/SPRING1/ERLIN1/ABCA7	8
GOBP_NEGATIVE_REGULATION_OF_TOR_SIGNALING	8/1747	45/19637	0.0429492	0.24848	0.214042	ITFG2/AKT1S1/TMEM127/SZT2/UBR1/TSC2/DEPDC5/ATM	8
GOBP_T_HELPER_1_TYPE_IMMUNE_RESPONSE	8/1747	45/19637	0.0429492	0.24848	0.214042	MTOR/TLR4/IL4R/SPN/STAT6/SOCS5/ANXA1/PLA2G4A	8
GOBP_THYMUS_DEVELOPMENT	8/1747	45/19637	0.0429492	0.24848	0.214042	JARID2/ABL1/ASXL1/MAFB/CRKL/PSEN1/FADD/ATM	8
REACTOME_SIGNALING_BY_RHO_GTPASES	51/1747	450/19637	0.043321	0.250428	0.21572	CENPP/FMNL2/ARHGAP32/GNA13/RALBP1/NCKIPSD/TAGAP/ARHGEF3/RCC2/MYO9A/AKAP13/RHOH/CDKN1B/ABL1/ARHGAP24/ARHGEF2/ARHGAP30/CENPT/TUBB4B/CENPL/DSN1/KIF14/CENPF/CIT/OBSCN/CLIP1/ITSN1/MYO9B/GMIP/ARHGEF40/ARHGAP12/RANGAP1/ARHGAP35/KTN1/DAAM1/SGO1/PPP2R1A/DYNC1H1/ROCK2/CENPO/SOS1/NUP98/ARHGAP26/CYFIP2/CLASP1/ARAP1/TRIO/PKN2/ZW10/KNTC1/IQGAP2	51
GOBP_REGULATION_OF_VIRAL_PROCESS	21/1747	159/19637	0.0434694	0.251082	0.216284	TRIM38/HEXIM1/SRPK1/TASOR/KPNA6/ILF3/CIITA/TMEM250/TBC1D20/SETDB1/RNASEL/STAU1/ZNFX1/OAS1/VPS37B/PPARA/NECTIN2/IFITM2/CXCR4/RSF1/PKN2	21
GOCC_CLATHRIN_COATED_PIT	11/1747	70/19637	0.0442304	0.255065	0.219715	SPHK1/NECAP2/DNM2/TNK2/BMPR2/ITSN1/CLTCL1/LRP10/AAK1/ARRB1/DGKD	11
REACTOME_CIRCADIAN_CLOCK	11/1747	70/19637	0.0442304	0.255065	0.219715	CREBBP/PPARGC1A/NCOA6/UBC/CSNK1E/EP300/PPARA/BHLHE40/TGS1/NCOR1/RAI1	11
GOBP_RESPONSE_TO_VIRUS	45/1747	391/19637	0.0444378	0.256055	0.220567	TRIM38/PHB/ILRUN/MYD88/SETD2/RNF216/DTX3L/MUL1/SIN3A/ILF3/SPON2/ANKRD17/ZCCHC3/ARMC5/NLRC5/BCL2L1/RNASEL/ZNFX1/PTPRC/BATF3/OAS1/LYST/LGALS8/IFNAR2/IFNAR1/RRP1B/IL17RA/NLRP3/CDK6/TRIM56/RNF185/WDFY4/POU2F2/IFIT2/HSP90AA1/HTRA1/IFITM2/IKBKB/OPRK1/RELA/FADD/SLFN11/CXCR4/CREBZF/TBK1	45
GOBP_REGULATION_OF_RECEPTOR_MEDIATED_ENDOCYTOSIS	16/1747	114/19637	0.0451405	0.259894	0.223874	AHI1/INSR/DNM2/TNK2/BICD1/BMP2K/HIP1/EFNB2/ARF6/PSEN1/RIN3/AAK1/ARRB1/SYK/ANKRD13D/DGKD	16
GOBP_REGULATION_OF_PRODUCTION_OF_MOLECULAR_MEDIATOR_OF_IMMUNE_RESPONSE	22/1747	169/19637	0.0452484	0.260306	0.224229	RIF1/PHB/MAP3K7/TP53BP1/TNFRSF1B/SPON2/NSD2/TLR4/IL4R/EXOSC6/STAT6/PTPRC/SLC7A5/NLRP3/CD22/FFAR2/TGFB1/PAXIP1/KMT5C/SUPT6H/ATAD5/KMT5B	22
GOBP_CELLULAR_RESPONSE_TO_EXTRACELLULAR_STIMULUS	30/1747	245/19637	0.0456697	0.261232	0.225026	PPP1R9B/PPM1D/RPTOR/WDR45B/FOXO3/MTOR/KANK2/SLC2A1/BMPR2/ITFG2/WDR59/SUV39H1/PTPRC/GCN1/P2RX7/ULK1/TBL2/TRIM24/PPARA/ARHGAP35/ERCC6/ZFYVE1/FOS/RRP8/MYBBP1A/CPEB4/RALB/SZT2/DEPDC5/MAP3K5	30
GOBP_CELLULAR_RESPONSE_TO_GAMMA_RADIATION	6/1747	30/19637	0.0457019	0.261232	0.225026	TLK2/H2AX/BCL2L1/MDM2/ATR/ATM	6
GOBP_EXIT_FROM_MITOSIS	6/1747	30/19637	0.0457019	0.261232	0.225026	PPP1R9B/MAD2L1BP/CDKN1B/CLASP1/ZW10/KNTC1	6
GOBP_POSITIVE_REGULATION_OF_T_CELL_MEDIATED_CYTOTOXICITY	6/1747	30/19637	0.0457019	0.261232	0.225026	MR1/PTPRC/P2RX7/PVR/NECTIN2/FADD	6
GOBP_REGULATION_OF_SPINDLE_ASSEMBLY	6/1747	30/19637	0.0457019	0.261232	0.225026	CHMP1B/GPSM2/CHMP1A/DYNC1H1/SPAG5/NUMA1	6
GOBP_VENTRICULAR_SYSTEM_DEVELOPMENT	6/1747	30/19637	0.0457019	0.261232	0.225026	ANP32B/RAPGEF2/CENPF/MECP2/CDK6/NUMBL	6
REACTOME_EXTENSION_OF_TELOMERES	6/1747	30/19637	0.0457019	0.261232	0.225026	RPA3/RFC1/POLE/FEN1/POLD4/DNA2	6
REACTOME_TNFR1_INDUCED_NFKAPPAB_SIGNALING_PATHWAY	6/1747	30/19637	0.0457019	0.261232	0.225026	MAP3K7/RBCK1/USP21/UBC/IKBKB/RIPK1	6
GOBP_TUMOR_NECROSIS_FACTOR_SUPERFAMILY_CYTOKINE_PRODUCTION	24/1747	188/19637	0.0458964	0.261337	0.225117	ILRUN/MYD88/CX3CR1/FOXP1/GPNMB/NOD1/PTAFR/SPON2/TLR4/SPN/ARHGEF2/PTPRC/OAS1/ARG2/VSIR/PSEN1/DICER1/PIK3R1/CD274/FRMD8/FADD/RARA/RIPK1/SYK	24
GOBP_GLUCOSE_IMPORT	12/1747	79/19637	0.0459729	0.261337	0.225117	APPL1/INSR/MEF2A/SLC2A1/RNASEL/ZDHHC7/CLTCL1/IRS2/RTN2/PIK3R1/MYC/HK2	12
GOBP_POSITIVE_REGULATION_OF_CELL_MORPHOGENESIS_INVOLVED_IN_DIFFERENTIATION	12/1747	79/19637	0.0459729	0.261337	0.225117	ITPKA/PARP6/DNM2/CAPRIN2/ABL1/CRKL/CUX1/DOCK5/PRKDC/TESK1/RREB1/FBXW8	12
GOCC_CYTOPLASMIC_STRESS_GRANULE	12/1747	79/19637	0.0459729	0.261337	0.225117	RPTOR/YTHDF2/RC3H2/GIGYF2/LARP1B/PRRC2C/STAU1/ZNFX1/LARP4B/YTHDF3/NUFIP2/RC3H1	12
GOMF_ATP_DEPENDENT_ACTIVITY_ACTING_ON_RNA	12/1747	79/19637	0.0459729	0.261337	0.225117	AQR/PIF1/DDX39A/DHX15/DDX31/DHX38/DHX29/DDX55/DHX34/DDX46/IGHMBP2/DDX12P	12
GOBP_GOLGI_TO_PLASMA_MEMBRANE_TRANSPORT	10/1747	62/19637	0.0459809	0.261337	0.225117	GOLGA4/DNM2/MACF1/SEC16A/GOLPH3/SYS1/EXOC8/EXOC6/SPTBN1/RABEP1	10
GOBP_CELLULAR_RESPONSE_TO_STARVATION	21/1747	160/19637	0.0460129	0.261337	0.225117	PPM1D/RPTOR/WDR45B/FOXO3/MTOR/SLC2A1/BMPR2/ITFG2/WDR59/SUV39H1/GCN1/TBL2/PPARA/ZFYVE1/RRP8/MYBBP1A/CPEB4/RALB/SZT2/DEPDC5/MAP3K5	21
GOCC_SPECIFIC_GRANULE	21/1747	160/19637	0.0460129	0.261337	0.225117	RAB44/TNFRSF1B/RAP2B/ITGAL/GPR84/CLCN3/QSOX1/CKAP4/TMEM63A/PDXK/TRPM2/ATP11A/TSPAN14/KCNAB2/FPR2/P2RX1/ALDH3B1/GHDC/UBR4/ANO6/ATP8B4	21
GOBP_NEGATIVE_REGULATION_OF_MAPK_CASCADE	23/1747	179/19637	0.0468604	0.265939	0.229081	BTN2A2/PHB/STK38/CD300A/PINK1/IGF1R/TLR4/ABL1/ASH1L/DUSP6/PTPRC/P2RX7/ZNF675/SPRY2/NUP62/PPP2R1A/DUSP4/DUSP5/MYC/SPRED2/HIPK3/NCOR1/ABCA7	23
GOBP_INTRACELLULAR_RECEPTOR_SIGNALING_PATHWAY	32/1747	265/19637	0.0471143	0.266315	0.229405	PHB/PPARD/TRERF1/MAP3K7/LATS1/FOXP1/ARID1A/SMARCA4/KANK2/TLR4/ANKRD17/ZCCHC3/ALPK1/KMT2D/ASXL1/HDAC6/NCOR2/RNF6/NR2F6/CRKL/NCOA4/TRIM24/EP300/PPARA/ZMIZ1/ERBIN/TAF7/PPARGC1B/KDM3A/NCOR1/RELA/RARA	32
GOBP_BIOLOGICAL_PROCESS_INVOLVED_IN_INTRASPECIES_INTERACTION_BETWEEN_ORGANISMS	9/1747	54/19637	0.0473573	0.266315	0.229405	ATXN1/RPTOR/CX3CR1/ATXN1L/MECP2/CHD8/CIC/SHANK2/NRXN3	9
GOBP_PROTEIN_SUMOYLATION	9/1747	54/19637	0.0473573	0.266315	0.229405	ZNF451/CBX4/PIAS1/MUL1/MDM2/GNL3L/RANGAP1/ZMIZ1/RELA	9
GOBP_TRANSCRIPTION_BY_RNA_POLYMERASE_I	9/1747	54/19637	0.0473573	0.266315	0.229405	UBTF/MTOR/SMARCA4/TTF1/BAZ2A/TAF1/ERCC6/TCOF1/ERCC3	9
GOBP_CELLULAR_COPPER_ION_HOMEOSTASIS	4/1747	16/19637	0.0477425	0.266315	0.229405	COX19/SLC31A2/PRNP/ATP7B	4
GOBP_CELLULAR_RESPONSE_TO_ESTROGEN_STIMULUS	4/1747	16/19637	0.0477425	0.266315	0.229405	NCOA4/TRIM24/MYC/RARA	4
GOBP_CELLULAR_RESPONSE_TO_STEROL_DEPLETION	4/1747	16/19637	0.0477425	0.266315	0.229405	ZBTB7B/FBXW7/SPRING1/ERLIN1	4
GOBP_MHC_CLASS_II_BIOSYNTHETIC_PROCESS	4/1747	16/19637	0.0477425	0.266315	0.229405	CIITA/TLR4/TAF7/NFX1	4
GOBP_PEPTIDYL_THREONINE_DEPHOSPHORYLATION	4/1747	16/19637	0.0477425	0.266315	0.229405	PPM1D/DUSP5/PPM1G/PDP1	4
GOBP_POSITIVE_REGULATION_OF_CHROMATIN_ORGANIZATION	4/1747	16/19637	0.0477425	0.266315	0.229405	TASOR/SIN3A/SETDB1/SETDB2	4
GOBP_POSITIVE_REGULATION_OF_MYOBLAST_FUSION	4/1747	16/19637	0.0477425	0.266315	0.229405	TNFSF14/IL4R/GDF15/EHD1	4
GOBP_PROGRAMMED_CELL_DEATH_IN_RESPONSE_TO_REACTIVE_OXYGEN_SPECIES	4/1747	16/19637	0.0477425	0.266315	0.229405	FOXO3/PINK1/ABL1/HDAC6	4
GOCC_GAMMA_TUBULIN_COMPLEX	4/1747	16/19637	0.0477425	0.266315	0.229405	TUBGCP4/CENPJ/TUBGCP6/TUBG1	4
GOMF_1_PHOSPHATIDYLINOSITOL_BINDING	4/1747	16/19637	0.0477425	0.266315	0.229405	WDFY3/EEA1/ZFYVE1/ZFYVE16	4
GOMF_LYS48_SPECIFIC_DEUBIQUITINASE_ACTIVITY	4/1747	16/19637	0.0477425	0.266315	0.229405	USP13/USP7/USP9X/DESI2	4
REACTOME_ASSEMBLY_OF_THE_HIV_VIRION	4/1747	16/19637	0.0477425	0.266315	0.229405	FURIN/MVB12B/VPS37B/UBC	4
REACTOME_FOXO_MEDIATED_TRANSCRIPTION_OF_CELL_DEATH_GENES	4/1747	16/19637	0.0477425	0.266315	0.229405	FOXO3/PINK1/CREBBP/EP300	4
REACTOME_P75NTR_SIGNALS_VIA_NF_KB	4/1747	16/19637	0.0477425	0.266315	0.229405	MYD88/UBC/IKBKB/RELA	4
REACTOME_REGULATION_OF_PYRUVATE_DEHYDROGENASE_PDH_COMPLEX	4/1747	16/19637	0.0477425	0.266315	0.229405	PPARD/PDHB/PDP2/PDP1	4
GOBP_NEGATIVE_REGULATION_OF_DNA_BIOSYNTHETIC_PROCESS	7/1747	38/19637	0.047784	0.266315	0.229405	PIF1/BMPR2/GNL3L/DNAJC2/DCP2/NAT10/XRN1	7
GOBP_NEGATIVE_REGULATION_OF_NOTCH_SIGNALING_PATHWAY	7/1747	38/19637	0.047784	0.266315	0.229405	DLX1/YTHDF2/FBXW7/CBFA2T2/NEURL1/SLC35C1/ARRB1	7
GOBP_SECRETORY_GRANULE_ORGANIZATION	7/1747	38/19637	0.047784	0.266315	0.229405	RFX2/TBC1D20/LYST/F2RL3/CCDC136/NECTIN2/BLOC1S3	7
GOMF_ENDODEOXYRIBONUCLEASE_ACTIVITY	7/1747	38/19637	0.047784	0.266315	0.229405	MBD4/ZGRF1/DICER1/GEN1/FEN1/ZRANB3/DNA2	7
GOBP_NEGATIVE_REGULATION_OF_CELL_CYCLE_G1_S_PHASE_TRANSITION	14/1747	97/19637	0.0478584	0.266315	0.229405	BTN2A2/GPNMB/KANK2/DCUN1D3/GIGYF2/CDKN1B/JADE1/CTDSP2/MDM2/TRIAP1/GTSE1/PRKDC/SLFN11/ATM	14
GOBP_REGULATION_OF_NOTCH_SIGNALING_PATHWAY	14/1747	97/19637	0.0478584	0.266315	0.229405	DLX1/YTHDF2/TM2D3/BMP2K/FBXW7/POFUT1/CBFA2T2/SLC35C2/ZMIZ1/TSPAN14/NEURL1/AAK1/SLC35C1/ARRB1	14
GOBP_RESPONSE_TO_ANTIBIOTIC	8/1747	46/19637	0.0480992	0.26644	0.229512	CASP8/RSRC1/CIITA/CDKN1B/MDM2/KDM5B/HSP90AA1/PLA2G4A	8
GOMF_NON_MEMBRANE_SPANNING_PROTEIN_TYROSINE_KINASE_ACTIVITY	8/1747	46/19637	0.0480992	0.26644	0.229512	PEAK1/TNK2/ABL1/PTK6/DYRK1A/BAZ1B/SLA/SYK	8
GOBP_CHONDROITIN_SULFATE_PROTEOGLYCAN_BIOSYNTHETIC_PROCESS	5/1747	23/19637	0.0482164	0.26644	0.229512	CHPF/CSGALNACT2/CHPF2/B3GALT6/B3GAT3	5
GOBP_KINETOCHORE_ORGANIZATION	5/1747	23/19637	0.0482164	0.26644	0.229512	SMC4/POGZ/CENPT/CENPF/KNTC1	5
GOBP_MITOTIC_CYTOKINETIC_PROCESS	5/1747	23/19637	0.0482164	0.26644	0.229512	CHMP1B/CHMP1A/NUP62/KIF20B/KIF20A	5
GOBP_NEGATIVE_REGULATION_OF_HISTONE_METHYLATION	5/1747	23/19637	0.0482164	0.26644	0.229512	JARID2/MTF2/BCOR/KDM3A/SUPT6H	5
GOCC_PRERIBOSOME_LARGE_SUBUNIT_PRECURSOR	5/1747	23/19637	0.0482164	0.26644	0.229512	MRTO4/NIP7/LAS1L/RRP1B/MDN1	5
GOMF_SUMO_TRANSFERASE_ACTIVITY	5/1747	23/19637	0.0482164	0.26644	0.229512	ZNF451/CBX4/PIAS1/MUL1/MDM2	5
REACTOME_APC_C:CDC20_MEDIATED_DEGRADATION_OF_CYCLIN_B	5/1747	23/19637	0.0482164	0.26644	0.229512	CDC27/ANAPC4/ANAPC7/UBC/CDC16	5
GOBP_REGULATION_OF_MITOCHONDRIAL_MEMBRANE_POTENTIAL	11/1747	71/19637	0.0483068	0.266733	0.229765	HEBP2/SOD2/MUL1/PINK1/ABL1/PPA2/BCL2L1/P2RX7/SPART/MYC/CTNS	11
HALLMARK_APOPTOSIS	21/1747	161/19637	0.0486622	0.268488	0.231277	CASP8/SC5D/BMF/SOD2/IGF2R/GADD45B/JUN/CREBBP/CD69/CDKN1B/MCL1/BCL2L1/RNASEL/PSEN2/PSEN1/SATB1/CASP7/MADD/RELA/RARA/ANXA1	21
GOBP_RESPONSE_TO_PEPTIDE_HORMONE	46/1747	404/19637	0.0494257	0.27249	0.234724	ZNF106/VPS13C/BSG/RAB8B/APPL1/MTOR/KBTBD2/INSR/IGF1R/EIF2B5/SLC2A1/CDKN1B/ZBTB7B/SP1/GAB1/STAT6/PIP4K2C/ZDHHC7/SOGA1/NCOA5/BTG1/PXN/EIF2B1/GDF15/TBC1D4/IRS2/PIP4K2A/RANGAP1/PPARA/SLC39A14/ROCK2/PRKDC/OPRK1/PIK3R1/ZBED3/MYC/RELA/DENND4C/MBD5/ANXA1/GCNT1/FBN1/TSC2/PHIP/OGT/EIF2B3	46
GOCC_ROUGH_ENDOPLASMIC_RETICULUM	12/1747	80/19637	0.0498921	0.274637	0.236574	PLOD1/TMCC1/SEC62/PI4KB/SUCO/STAU1/CKAP4/SPPL3/RPS29/FKRP/PSEN1/SYNE3	12
REACTOME_G_ALPHA_12_13_SIGNALLING_EVENTS	12/1747	80/19637	0.0498921	0.274637	0.236574	GNA13/ARHGEF3/GNA12/GNG7/AKAP13/ARHGEF2/OBSCN/ITSN1/ARHGEF40/ROCK2/SOS1/TRIO	12
